# Supplementary material for: Metagenomic Insights into the Metabolic and Ecological Functions of Abundant Deep-Sea Hydrothermal Vent DPANN Archaea
Source: Appl Environ Microbiol. 2021 Apr 13;87(9):e03009-20. doi: 10.1128/AEM.03009-20 (PMC8091004; doi:10.1128/AEM.03009-20)
Supplement: Supplemental file 6 [file AEM.03009-20-s0006.xls]

## Sheet: Caption
DATASET S5. The information and distribution of metabolism genes. All sequences of core metabolic genes were downloaded from NCBI protein database (ref) or Uniprot (reviewed), then were aligned using Diamond, we also used KAAS to annotate enzymes in assembled genomes.

## Sheet: Gene list
Pathway	Gene/Enzymes	Full Name
Glycolysis/ Gluconeogenesis	ROK_HK/ADP-GLK	ROK hexokinase/ADP-dependent glucokinases
	PFK	Phosphofructokinases
	PYK	Pyruvate kinase
	GAPN/GAPOR	Non-phosphorylating glyceraldehyde-3-phosphate dehydrogenase/ ferredoxin (Fd)-dependent glyceraldehyde-3-phosphate oxidoreductase
	GAPDH(NADP+/NAD+)	Glyceraldehyde-3-phosphate dehydrogenase (NADP+/NAD+)
	PGK	Phosphoglycerate kinase
	FBP aldolase	Fructose-1,6-bisphosphate aldolase
	FBPase	Fructose-1,6-bisphosphatase
	FBP aldolase/phosphatase	Fructose-1,6-bisphosphate aldolase/phosphatase (biofunctional)
	PEPS	phosphoenolpyruvate synthase
	AGP	Glucose-1-phosphatase
	PGM	Phosphoglucomutase
C fixation	CBB_Phosphoribulokinase	Phosphoribulokinase
	CBB_ribulose-1,5-bisphophate carboxylase	Ribulose-1,5-bisphosphate carboxylase
	rTCA_pyruvate:ferredoxin oxidoreductase	Pyruvate:ferredoxin oxidoreductase
	rTCA_2-oxoglutarate:ferredoxin oxidoreductase	2-oxoglutarate:ferredoxin oxidoreductase
	rTCA_isocitrate dehydrogenase	Isocitrate dehydrogenase
	rTCA_ATP-citrate lyase	ATP-citrate lyase
Fermentation	acetate kinase	Acetate kinase
	alcohol dehydrogenase	Alcohol dehydrogenase
	formate dehydrogenase	Formate dehydrogenase
	phosphotransacetylase	Phosphotransacetylase
Respiration	cytochrome c	Cytochrome c
	cytochrome c oxidase	Cytochrome c oxidase
	NADH-dehydrogenase	NADH-dehydrogenase
	succinate dehydrogenase	Succinate dehydrogenase
	cytochrome c reductase	Cytochrome C reductase
TCA cycle	pyruvate dehydrogenase complex	Pyruvate dehydrogenase complex
	Citrate synthase	Citrate synthase
	Isocitrate dehydrogenase	Isocitrate dehydrogenase
	oxoglutarate dehydrogenase	Oxoglutarate dehydrogenase
N metabolism	nitrogenase	Nitrogenase
	nitrogen fixation protein	Nitrogen fixation protein
	NIRB	Nitrite reductase encoded by nirB
	NAPA	Nitrate reductase encoded by gene napA
	NOSZ	Nitrous-oxide reductase encored by nosZ
	NARG	respiratory nitrate reductase encored by narG
Inorganic S metabolism	Flavocytochrome c sulfide dehydrogenase	Flavocytochrome c sulfide dehydrogenase
	Sulfite reductase	Sulfite reductase
	Sulfate adenylyltransferase	Sulfate adenylyltransferase
	APS reductase	Adenosine-5′-phosphosulfate reductase
Organic S metabolism	sulfhydrogenase	Sulfhydrogenase
	polysulfide reductase	Polysulfide reductase
	ATSA	Arylsulfatase encoded by atsA
	XSC	Sulfoacetaldehyde acetyltransferase encored by xsc
	alkylsulfatase	Alkylsulfatase
Hydrogen Metabolism	hydrogenase[FeFe]	Hydrogenase[FeFe]
	hydrogenase[NiFe]	Hydrogenase[NiFe]
Methane Metabolism	MMO	Methane monooxygenase
	MCR	Methyl coenzyme M reductase

## Sheet: Core gene distribution
"1" means the gene exist in this genome,and "0" means it doesn't exist.
/Pathway	Glycolysis			Gluconeogenesis									C Fixation						Fermentation				Respiration					TCA Circle				N Metabolism						Inorgan S Metabolism				Organ S Metabolism					Hydrogen Metabolism		Methane Metabollism
Bin/Gene	ROK_HK/ADP-GLK	PFK	PYK	GAPN/GAPOR	GAPDH(NADP+/NAD+)	PGK	FBP aldolase	FBPase	FBP aldolase/phosphatase	PEPS	AGP	PGM	CBB_Phosphoribulokinase	CBB_Ribulose-1,5-bisphosphate carboxylase	rTCA_pyruvate:ferredoxin oxidoreductase	rTCA_2-oxoglutarate:ferredoxin oxidoreductase	rTCA_isocitrate dehydrogenase	rTCA_ATP citrate lyase	acetate kinase	alcohol dehydrogenase	formate dehydrogenase	phosphotransacetylase	cytochrome c	cytochrome c oxidase	NADH-dehydrogenase	succinate dehydrogenase	cytochrome C reductase	pyruvate dehydrogenase	Citrate synthase	Isocitrate dehydrogenase	oxoglutarate dehydrogenase	nitrogenase	nitrogen fixaiton protein	NAPA	NOSZ	NIRB	NARG	Sulfate adenylyltransferase	Sulfite reductase	APS reductase	Flavocytochrome c sulfide dehydrogenase	sulfhydrogenase	ATSA	Polysulfide reductase	alkylsulfatase	XSC	hydrogenase[FeFe]	hydrogenase[NiFe]	MMO
H1.bin.21	1	1	1	1	0	1	1	0	0	1	0	1	0	1	1	1	1	0	0	1	1	1	1	1	1	1	0	1	0	1	0	0	1	1	0	1	0	1	1	0	0	1	1	0	0	1	1	1	0
H1.bin.22	1	1	1	1	1	1	1	0	0	1	0	1	1	1	0	1	1	0	1	1	1	1	1	1	1	0	0	1	0	1	0	1	1	1	0	1	0	1	1	1	0	1	1	0	1	0	1	1	0
H1.bin.34	0	0	0	0	0	0	0	0	0	1	0	0	1	1	1	1	1	0	0	1	1	0	1	1	1	0	0	1	0	1	0	1	1	0	0	0	0	1	0	1	0	0	1	0	1	0	1	0	0
H1.bin.39	1	1	1	0	1	1	1	1	0	1	0	1	0	1	1	1	1	0	0	1	1	1	1	1	1	1	0	1	0	1	0	1	1	1	1	1	0	1	1	0	0	1	1	0	0	1	1	1	0
H2.bin.114	0	0	1	0	1	1	0	0	0	1	0	1	1	1	1	1	1	0	0	1	1	0	1	1	1	1	0	1	1	1	0	1	1	0	0	1	0	1	1	1	0	0	1	1	0	0	1	0	0
H2.bin.12	1	1	1	1	1	1	1	0	0	1	0	1	0	1	1	1	1	0	1	1	1	1	1	1	1	0	0	1	0	1	0	1	1	1	0	1	0	1	1	1	0	1	1	1	0	0	1	1	0
H2.bin.121	1	1	1	1	1	1	0	1	1	1	0	1	1	1	1	1	1	0	0	1	1	0	1	1	1	0	0	1	0	1	0	1	1	0	0	1	0	1	1	1	0	0	1	0	0	0	1	1	0
H2.bin.136	1	0	1	1	1	0	0	0	1	1	0	1	1	1	1	1	1	0	0	1	1	0	1	1	1	0	0	1	0	1	0	1	1	1	0	1	1	1	1	1	0	0	1	1	0	0	0	1	0
H2.bin.19	1	1	1	0	1	1	1	0	0	1	0	1	1	1	1	1	1	0	0	1	1	0	1	1	1	0	0	1	0	1	0	1	1	0	0	1	1	1	1	1	0	0	0	0	1	0	1	0	0
H2.bin.20	0	0	1	0	1	0	0	0	0	1	0	0	0	1	0	1	1	0	0	1	1	0	1	0	1	0	0	1	0	1	0	1	1	1	0	1	0	1	1	0	0	0	0	0	0	0	1	0	0
H2.bin.40	0	0	0	1	1	1	0	1	0	0	0	1	1	1	1	1	1	0	1	1	1	0	1	1	1	0	0	0	0	1	0	1	1	1	0	0	1	1	0	1	0	0	1	0	0	0	0	0	0
H2.bin.42	1	1	0	0	0	0	0	0	0	1	0	0	0	0	0	0	1	0	0	1	1	0	1	1	1	0	0	1	0	1	0	1	1	0	1	1	0	1	1	1	1	0	1	0	0	0	0	0	0
H2.bin.48	0	1	1	0	1	1	1	1	0	1	0	1	0	1	0	1	1	1	1	1	1	1	1	1	1	1	0	1	1	1	0	1	1	0	0	1	0	1	1	1	1	1	1	0	0	0	1	1	0
H2.bin.54	1	1	1	0	0	1	1	0	0	1	0	1	1	0	0	1	1	0	0	1	1	1	1	1	1	0	0	1	0	1	0	1	1	0	0	1	0	1	1	0	0	1	1	0	0	0	1	1	0
H2.bin.62	0	1	1	0	0	0	0	0	0	1	0	0	0	1	0	0	1	0	0	1	0	0	1	1	1	0	0	1	0	1	1	1	1	1	1	1	1	1	0	1	0	0	0	0	0	0	0	0	0
H2.bin.71	0	0	1	1	1	1	0	0	0	1	0	1	0	0	1	1	1	1	0	1	1	0	1	1	1	0	0	0	0	1	0	1	1	0	1	1	1	1	1	1	0	0	1	0	0	0	1	1	0
H2.bin.75	1	1	1	1	1	1	1	1	0	1	0	1	0	0	0	1	1	0	0	1	1	1	1	1	1	1	0	1	1	1	1	1	1	0	1	1	1	1	1	1	0	1	1	0	0	1	1	1	0
H2.bin.78	0	0	1	0	0	1	0	0	0	1	0	0	1	0	0	1	1	0	1	1	1	1	1	0	1	0	0	1	0	1	0	1	1	0	0	1	0	1	1	1	0	1	1	0	0	0	1	1	0
H2.bin.83	0	0	1	0	1	1	0	0	0	1	0	1	1	0	1	1	1	0	0	1	1	0	1	1	1	0	0	1	0	1	0	1	1	1	1	1	0	1	0	0	0	0	1	0	0	0	1	0	0
H2.bin.89	1	1	1	0	1	1	0	0	0	1	0	1	0	1	1	1	1	0	0	1	1	0	1	1	1	0	0	1	1	1	0	1	1	0	0	1	1	1	1	1	1	1	1	0	1	0	1	1	0
[truncated: 8 more columns]

## Sheet: KAAS annotation result
"1" means the gene exist in this genome,and "0" means it doesn't exist.
EC	Enzyme	Count	% in genomes	H1.bin.21	H2.bin.78	H2.bin.42	H2.bin.121	H2.bin.12	H1.bin.39	H2.bin.48	H2.bin.19	H2.bin.114	H2.bin.71	H2.bin.89	H2.bin.83	H1.bin.22	H1.bin.34	H2.bin.20	H2.bin.62	H2.bin.40	H2.bin.75	H2.bin.54	H2.bin.136
3.4.21.89	Signal peptidase I	19	0.95	1	1	1	1	1	1	1	1	1	1	1	1	1	1	1	1	1	0	1	1
2.7.7.72	CCA tRNA nucleotidyltransferase	6	0.3	1	0	0	0	0	1	0	0	0	0	0	1	1	0	0	0	0	1	1	0
1.8.1.9	Thioredoxin-disulfide reductase	18	0.9	1	0	1	1	1	1	1	1	1	1	1	1	1	1	0	1	1	1	1	1
6.2.1.13	Acetate--CoA ligase (ADP-forming)	9	0.45	1	0	0	1	0	0	0	1	1	1	0	0	0	0	1	1	1	0	0	1
2.3.3.13	2-isopropylmalate synthase	2	0.1	1	0	0	0	0	1	0	0	0	0	0	0	0	0	0	0	0	0	0	0
3.1.26.4	Ribonuclease H	16	0.8	1	1	0	1	1	1	1	0	1	1	1	1	1	1	1	0	1	1	0	1
2.7.1.167	D-glycero-beta-D-manno-heptose-7-phosphate kinase	5	0.25	1	1	0	0	0	1	0	0	0	0	0	0	1	0	0	0	0	1	0	0
2.7.7.70	D-glycero-beta-D-manno-heptose 1-phosphate adenylyltransferase	5	0.25	1	1	0	0	0	1	0	0	0	0	0	0	1	0	0	0	0	1	0	0
5.4.99.-	Transferring other groups	19	0.95	1	1	1	1	1	1	1	1	1	1	1	1	1	1	1	0	1	1	1	1
5.3.3.2	Isopentenyl-diphosphate Delta-isomerase	7	0.35	1	0	0	0	0	1	0	1	0	0	0	0	0	1	1	1	0	0	1	0
2.1.1.257	tRNA (pseudouridine(54)-N(1))-methyltransferase	3	0.15	1	0	0	0	0	1	0	0	0	0	0	0	0	1	0	0	0	0	0	0
3.6.1.7	Acylphosphatase	8	0.4	1	0	0	0	1	1	0	1	0	0	1	0	0	1	0	1	0	1	0	0
1.97.1.4	[Formate-C-acetyltransferase]-activating enzyme	16	0.8	1	0	0	1	1	1	1	1	1	1	1	1	1	0	1	0	1	1	1	1
6.1.1.6	Lysine--tRNA ligase	15	0.75	1	1	1	1	1	0	0	1	1	1	1	1	1	1	1	0	1	0	0	1
3.1.22.4	Crossover junction endodeoxyribonuclease	12	0.6	1	1	1	0	1	0	1	0	1	0	0	1	1	0	1	1	0	1	1	0
2.5.1.108	2-(3-amino-3-carboxypropyl)histidine synthase	13	0.65	1	0	0	0	1	1	1	1	1	0	1	1	1	1	1	0	0	1	1	0
3.1.21.-	Endodeoxyribonucleases producing 5'-phosphomonoesters	12	0.6	1	0	0	1	1	1	0	1	0	1	1	1	1	0	0	0	0	1	1	1
4.1.99.22	GTP 3',8-cyclase	7	0.35	1	0	0	1	1	0	0	0	1	0	0	0	0	0	0	0	1	1	1	0
2.4.2.4	Thymidine phosphorylase	4	0.2	1	1	0	0	0	0	1	0	0	0	0	1	0	0	0	0	0	0	0	0
3.1.3.25	Inositol-phosphate phosphatase	4	0.2	1	0	0	0	0	1	1	0	0	0	0	0	0	0	0	0	0	1	0	0
3.1.31.1	Micrococcal nuclease	10	0.5	1	1	0	1	0	1	0	0	1	1	0	1	1	1	0	0	0	0	0	1
2.1.2.2	Phosphoribosylglycinamide formyltransferase	6	0.3	1	0	0	0	1	1	0	1	0	0	0	0	0	0	0	0	0	1	1	0
4.6.1.1	Adenylate cyclase	7	0.35	1	1	0	0	0	1	1	1	0	0	0	0	0	0	0	0	0	0	1	1
2.4.1.-	Hexosyltransferases	10	0.5	1	1	0	0	0	1	0	0	1	1	1	1	1	1	1	0	0	0	0	0
4.1.2.13	Fructose-bisphosphate aldolase	10	0.5	1	0	0	1	1	1	1	1	0	0	0	0	1	0	0	0	0	1	1	1
5.3.1.1	Triose-phosphate isomerase	12	0.6	1	0	1	1	1	1	1	0	0	0	1	1	1	0	0	0	0	1	1	1
4.2.1.136	ADP-dependent NAD(P)H-hydrate dehydratase	8	0.4	1	0	1	1	0	0	0	1	0	1	0	1	0	0	0	0	0	1	1	0
5.1.99.6	NAD(P)H-hydrate epimerase	7	0.35	1	0	1	1	0	1	0	0	0	1	0	0	0	0	0	0	0	1	1	0
2.7.8.15	UDP-N-acetylglucosamine--dolichyl-phosphat	10	0.5	1	0	0	1	0	1	0	0	1	1	0	1	0	1	0	1	1	0	0	1
2.4.99.18	Dolichyl-diphosphooligosaccharide--protein glycotransferase	9	0.45	1	0	0	1	0	1	0	0	1	1	1	0	0	1	0	1	0	0	0	1
4.2.3.1	Threonine synthase	2	0.1	1	0	0	0	0	0	0	0	0	0	0	0	0	0	0	1	0	0	0	0
3.6.3.4	Transferred entry: 7.2.2.9	8	0.4	1	0	0	1	0	1	0	1	0	0	0	0	0	0	0	1	1	1	1	0
2.1.1.163	Demethylmenaquinone methyltransferase	8	0.4	1	0	0	1	0	0	0	1	0	0	1	1	0	0	0	0	1	1	1	0
2.1.1.201	2-methoxy-6-polyprenyl-1,4-benzoquinol methylase	8	0.4	1	0	0	1	0	0	0	1	0	0	1	1	0	0	0	0	1	1	1	0
2.7.7.-	Nucleotidyltransferases	17	0.85	1	0	1	1	1	1	1	0	1	1	1	1	1	1	1	1	1	1	1	0
5.2.1.8	Peptidylprolyl isomerase	20	1	1	1	1	1	1	1	1	1	1	1	1	1	1	1	1	1	1	1	1	1
5.3.2.6	2-hydroxymuconate tautomerase	1	0.05	1	0	0	0	0	0	0	0	0	0	0	0	0	0	0	0	0	0	0	0
3.6.1.55	8-oxo-dGTP diphosphatase	18	0.9	1	1	1	1	1	1	1	1	1	1	1	0	1	1	0	1	1	1	1	1
3.4.-.-	Hydrolases	17	0.85	1	1	0	1	1	1	0	1	1	0	1	1	1	1	1	1	1	1	1	1
2.7.7.2	FAD synthase	11	0.55	1	1	0	1	1	0	1	1	1	0	0	1	0	1	0	0	1	1	0	0
3.6.3.-	Hydrolases - acting on acid anhydrides; catalyzing transmembrane movement of substances	13	0.65	1	1	1	1	1	1	1	0	0	1	0	0	1	0	0	0	1	1	1	1
2.7.7.6	DNA-directed RNA polymerase	20	1	1	1	1	1	1	1	1	1	1	1	1	1	1	1	1	1	1	1	1	1
3.4.25.1	Proteasome endopeptidase complex	20	1	1	1	1	1	1	1	1	1	1	1	1	1	1	1	1	1	1	1	1	1
3.4.21.-	Serine endopeptidases	14	0.7	1	1	1	1	1	1	1	1	0	0	1	1	1	0	0	1	0	1	1	0
3.1.-.-	Hydrolases - acting on ester bonds	17	0.85	1	1	1	1	1	1	1	1	1	1	1	1	0	1	0	1	1	1	1	0
2.4.-.-	Glycosyltransferases	12	0.6	1	1	1	0	0	1	1	0	1	0	1	0	1	1	1	0	0	1	1	0
2.7.8.5	CDP-diacylglycerol--glycerol-3-phosphate 1-phosphatidyltransferase	7	0.35	1	0	0	1	0	0	0	1	0	1	0	0	0	0	0	0	1	1	0	1
3.4.21.107	Peptidase Do	2	0.1	1	0	0	0	0	0	0	0	0	0	0	0	0	1	0	0	0	0	0	0
3.4.17.13	Muramoyltetrapeptide carboxypeptidase	3	0.15	1	0	0	0	0	0	0	0	0	0	0	0	0	0	1	0	0	0	1	0
6.1.1.9	Valine--tRNA ligase	17	0.85	1	0	1	1	1	1	1	1	1	1	1	1	1	1	0	0	1	1	1	1
3.6.3.54	Transferred entry: 7.2.2.8	17	0.85	1	1	1	1	1	1	1	1	1	1	1	1	1	0	0	1	0	1	1	1
1.14.12.17	Nitric oxide dioxygenase	5	0.25	1	0	0	1	1	0	0	1	0	0	0	0	0	0	0	0	1	0	0	0
1.11.1.15	Peroxiredoxin	9	0.45	1	1	0	1	0	1	0	0	0	1	0	0	0	0	0	1	1	1	0	1
1.6.4.-	Oxidoreductases - With a disulfide as acceptor	6	0.3	1	0	0	0	0	1	0	1	0	0	0	1	0	0	0	0	0	1	1	0
2.1.1.334	Methanethiol S-methyltransferase	1	0.05	1	0	0	0	0	0	0	0	0	0	0	0	0	0	0	0	0	0	0	0
2.4.2.29	tRNA-guanine(34) transglycosylase	5	0.25	1	0	0	0	1	1	0	1	0	0	0	0	0	0	0	0	0	0	1	0
6.1.1.15	Proline--tRNA ligase	17	0.85	1	1	1	1	1	0	1	0	1	1	1	1	1	1	1	0	1	1	1	1
2.7.7.85	Diadenylate cyclase	2	0.1	1	0	0	0	0	0	0	0	0	0	0	0	0	1	0	0	0	0	0	0
3.5.2.3	Dihydroorotase	5	0.25	1	0	0	0	0	0	1	1	0	0	0	0	0	0	0	0	0	1	1	0
4.1.1.23	Orotidine-5'-phosphate decarboxylase	6	0.3	1	0	0	0	1	0	0	1	0	1	0	0	0	0	0	0	0	1	1	0
6.1.1.7	Alanine--tRNA ligase	14	0.7	1	0	0	1	1	0	1	0	1	1	1	1	1	1	0	0	1	1	1	1
3.6.5.4	Signal-recognition-particle GTPase	18	0.9	1	1	0	1	1	1	1	0	1	1	1	1	1	1	1	1	1	1	1	1
2.7.11.1	Non-specific serine/threonine protein kinase	19	0.95	1	1	1	1	1	1	1	1	1	1	1	1	1	1	1	0	1	1	1	1
3.6.4.12	DNA helicase	16	0.8	1	1	1	0	1	1	1	1	1	0	1	1	1	1	1	0	1	1	1	0
3.-.-.-	Hydrolases	19	0.95	1	0	1	1	1	1	1	1	1	1	1	1	1	1	1	1	1	1	1	1
2.7.7.7	DNA-directed DNA polymerase	20	1	1	1	1	1	1	1	1	1	1	1	1	1	1	1	1	1	1	1	1	1
1.8.4.12	Peptide-methionine (R)-S-oxide reductase	7	0.35	1	0	1	0	1	1	1	0	0	0	0	0	0	0	0	0	0	1	1	0
2.1.1.77	Protein-L-isoaspartate(D-aspartate) O-methyltransferase	11	0.55	1	0	1	0	1	0	0	1	1	0	1	0	1	1	1	1	0	0	1	0
2.4.2.28	S-methyl-5'-thioadenosine phosphorylase	5	0.25	1	0	0	0	0	0	0	0	0	0	1	1	0	0	0	0	0	1	1	0
2.6.1.42	Branched-chain-amino-acid transaminase	1	0.05	1	0	0	0	0	0	0	0	0	0	0	0	0	0	0	0	0	0	0	0
3.4.11.18	Methionyl aminopeptidase	17	0.85	1	1	1	1	1	1	1	1	1	0	1	0	1	1	0	1	1	1	1	1
4.2.99.18	DNA-(apurinic or apyrimidinic site) lyase	18	0.9	1	1	0	1	1	1	1	1	1	1	1	1	1	1	1	1	1	1	1	0
6.1.1.11	Serine--tRNA ligase	17	0.85	1	1	1	1	1	1	1	1	1	1	1	1	1	1	0	1	0	1	1	0
2.5.1.89	Tritrans,polycis-undecaprenyl-diphosphate synthase (geranylgeranyl	10	0.5	1	0	0	0	0	1	0	1	1	0	1	1	1	0	1	0	0	1	1	0
3.1.26.11	Ribonuclease Z	16	0.8	1	0	1	1	1	1	1	0	1	1	1	1	1	1	0	0	1	1	1	1
3.6.1.27	Undecaprenyl-diphosphate phosphatase	14	0.7	1	1	0	1	1	1	0	0	1	1	0	1	0	1	1	1	1	0	1	1
6.1.1.14	Glycine--tRNA ligase	19	0.95	1	1	1	1	1	1	1	1	1	1	1	1	1	1	1	1	1	0	1	1
5.4.2.8	Phosphomannomutase	4	0.2	1	0	0	0	1	0	1	0	0	0	0	0	0	0	0	0	0	0	1	0
6.3.4.21	Nicotinate phosphoribosyltransferase	4	0.2	1	1	1	0	0	0	0	1	0	0	0	0	0	0	0	0	0	0	0	0
3.5.1.19	Nicotinamidase	3	0.15	1	0	1	0	0	0	0	1	0	0	0	0	0	0	0	0	0	0	0	0
3.5.1.-	Hydrolases - in linear amides	3	0.15	1	0	1	0	0	0	0	1	0	0	0	0	0	0	0	0	0	0	0	0
6.3.1.5	NAD(+) synthase	5	0.25	1	0	1	0	0	1	0	1	0	0	0	0	0	0	0	0	0	1	0	0
2.7.7.1	Nicotinamide-nucleotide adenylyltransferase	6	0.3	1	0	0	0	0	1	0	1	0	0	1	0	0	0	0	0	1	1	0	0
2.7.1.22	Ribosylnicotinamide kinase	2	0.1	1	0	0	0	0	1	0	0	0	0	0	0	0	0	0	0	0	0	0	0
3.2.2.1	Purine nucleosidase	1	0.05	1	0	0	0	0	0	0	0	0	0	0	0	0	0	0	0	0	0	0	0
3.4.11.-	Aminopeptidases	7	0.35	1	0	1	0	1	1	0	1	0	0	0	0	0	0	1	0	0	0	1	0
6.1.1.1	Tyrosine--tRNA ligase	15	0.75	1	0	0	1	1	1	0	1	1	1	1	1	1	1	1	0	1	1	1	0
6.3.1.14	Diphthine--ammonia ligase	20	1	1	1	1	1	1	1	1	1	1	1	1	1	1	1	1	1	1	1	1	1
3.2.1.78	Mannan endo-1,4-beta-mannosidase	1	0.05	1	0	0	0	0	0	0	0	0	0	0	0	0	0	0	0	0	0	0	0
4.1.1.17	Ornithine decarboxylase	6	0.3	1	0	0	1	1	0	1	0	0	0	0	0	0	0	0	0	0	0	1	1
2.5.1.46	Deoxyhypusine synthase	15	0.75	1	0	0	1	1	1	1	0	1	0	1	0	1	1	1	1	1	1	1	1
2.1.2.1	Glycine hydroxymethyltransferase	9	0.45	1	0	0	1	1	0	1	1	0	0	0	0	0	0	0	0	1	1	1	1
2.7.4.9	dTMP kinase	6	0.3	1	0	0	0	1	0	0	1	0	0	0	0	1	0	0	0	0	1	1	0
3.6.4.-	Hydrolases - acting on ATP; involved in cellular and subcellular movement	20	1	1	1	1	1	1	1	1	1	1	1	1	1	1	1	1	1	1	1	1	1
6.1.1.20	Phenylalanine--tRNA ligase	16	0.8	1	1	1	1	1	1	1	0	1	1	0	1	1	0	1	0	1	1	1	1
3.6.3.8	Transferred entry: 7.2.2.10	14	0.7	1	0	0	1	1	1	0	1	1	1	1	1	1	0	0	1	1	0	1	1
6.1.1.4	Leucine--tRNA ligase	12	0.6	1	0	1	1	1	0	1	0	1	1	0	1	1	1	0	0	0	1	0	1
1.1.1.14	L-iditol 2-dehydrogenase	1	0.05	1	0	0	0	0	0	0	0	0	0	0	0	0	0	0	0	0	0	0	0
3.5.4.26	Diaminohydroxyphosphoribosylaminopyrimidine deaminase	1	0.05	1	0	0	0	0	0	0	0	0	0	0	0	0	0	0	0	0	0	0	0
1.1.1.193	5-amino-6-(5-phosphoribosylamino)uracil reductase	1	0.05	1	0	0	0	0	0	0	0	0	0	0	0	0	0	0	0	0	0	0	0
2.7.7.13	Mannose-1-phosphate guanylyltransferase	11	0.55	1	0	0	1	0	1	1	0	1	1	1	0	1	0	0	0	0	1	1	1
5.3.1.8	Mannose-6-phosphate isomerase	10	0.5	1	1	0	1	0	1	0	1	0	1	0	0	0	1	0	1	0	1	0	1
5.4.2.12	Phosphoglycerate mutase (2,3-diphosphoglycerate-independent)	12	0.6	1	0	1	1	0	0	1	0	1	1	0	0	1	1	0	1	0	1	1	1
2.1.1.44	L-histidine N(alpha)-methyltransferase	1	0.05	1	0	0	0	0	0	0	0	0	0	0	0	0	0	0	0	0	0	0	0
6.1.1.16	Cysteine--tRNA ligase	20	1	1	1	1	1	1	1	1	1	1	1	1	1	1	1	1	1	1	1	1	1
2.7.1.17	Xylulokinase	1	0.05	1	0	0	0	0	0	0	0	0	0	0	0	0	0	0	0	0	0	0	0
3.4.24.-	Metalloendopeptidases	13	0.65	1	1	0	1	1	1	0	1	0	0	1	1	1	1	0	1	0	1	1	0
3.1.3.-	Phosphoric monoester hydrolases	2	0.1	1	0	0	0	0	1	0	0	0	0	0	0	0	0	0	0	0	0	0	0
1.7.99.1	Hydroxylamine reductase	6	0.3	1	0	0	0	0	1	1	0	0	0	1	0	0	1	1	0	0	0	0	0
2.7.1.168	D-glycero-alpha-D-manno-heptose-7-phosphate kinase	4	0.2	1	1	1	0	0	1	0	0	0	0	0	0	0	0	0	0	0	0	0	0
3.1.3.82	D-glycero-beta-D-manno-heptose 1,7-bisphosphate 7-phosphatase	3	0.15	1	1	1	0	0	0	0	0	0	0	0	0	0	0	0	0	0	0	0	0
3.1.3.83	D-glycero-alpha-D-manno-heptose-1,7-bisphosphate 7-phosphatase	3	0.15	1	1	1	0	0	0	0	0	0	0	0	0	0	0	0	0	0	0	0	0
1.17.1.1	CDP-4-dehydro-6-deoxyglucose reductase	2	0.1	1	0	0	0	0	1	0	0	0	0	0	0	0	0	0	0	0	0	0	0
2.2.1.6	Acetolactate synthase	2	0.1	1	0	0	0	0	0	0	0	0	0	0	0	0	0	0	0	0	1	0	0
1.1.1.100	3-oxoacyl-[acyl-carrier-protein] reductase	5	0.25	1	0	0	1	0	1	0	0	0	0	0	0	0	1	0	0	0	1	0	0
2.6.1.1	Aspartate transaminase	1	0.05	1	0	0	0	0	0	0	0	0	0	0	0	0	0	0	0	0	0	0	0
3.5.1.124	Protein deglycase	5	0.25	1	0	0	0	0	1	0	1	0	0	0	1	0	0	1	0	0	0	0	0
1.1.1.-	Oxidoreductases	2	0.1	1	0	0	0	0	0	0	0	0	0	0	1	0	0	0	0	0	0	0	0
4.2.1.47	GDP-mannose 4,6-dehydratase	3	0.15	1	0	0	0	0	0	0	0	0	0	0	0	0	1	0	0	0	1	0	0
1.1.1.271	GDP-L-fucose synthase	2	0.1	1	0	0	0	0	1	0	0	0	0	0	0	0	0	0	0	0	0	0	0
3.1.4.46	Glycerophosphodiester phosphodiesterase	3	0.15	1	1	0	0	0	1	0	0	0	0	0	0	0	0	0	0	0	0	0	0
2.3.1.234	N(6)-L-threonylcarbamoyladenine synthase	19	0.95	1	0	1	1	1	1	1	1	1	1	1	1	1	1	1	1	1	1	1	1
2.7.4.3	Adenylate kinase	19	0.95	1	1	1	1	1	1	1	1	1	1	1	1	1	1	1	0	1	1	1	1
2.7.9.1	Pyruvate, phosphate dikinase	3	0.15	1	0	0	0	0	1	0	1	0	0	0	0	0	0	0	0	0	0	0	0
1.1.1.38	Malate dehydrogenase (oxaloacetate-decarboxylating)	6	0.3	1	0	0	0	1	1	1	0	0	0	0	0	0	0	0	0	0	1	1	0
6.1.1.5	Isoleucine--tRNA ligase	14	0.7	1	1	0	0	1	1	1	1	1	0	1	1	1	1	1	1	0	0	1	0
2.1.1.98	Diphthine synthase	13	0.65	1	1	1	0	1	0	0	1	1	0	1	1	1	0	1	0	1	1	1	0
2.7.7.87	L-threonylcarbamoyladenylate synthase	6	0.3	1	0	1	1	0	0	1	1	1	0	0	0	0	0	0	0	0	0	0	0
1.8.7.3	Ferredoxin:CoB-CoM heterodisulfide reductase	5	0.25	1	0	0	0	1	1	0	0	0	0	0	0	1	0	0	0	0	0	1	0
1.8.98.4	Coenzyme F420:CoB-CoM heterodisulfide,ferredoxin reductase	5	0.25	1	0	0	0	1	1	0	0	0	0	0	0	1	0	0	0	0	0	1	0
1.8.98.5	H(2):CoB-CoM heterodisulfide,ferredoxin reductase	5	0.25	1	0	0	0	1	1	0	0	0	0	0	0	1	0	0	0	0	0	1	0
1.8.98.6	Formate:CoB-CoM heterodisulfide,ferredoxin reductase	5	0.25	1	0	0	0	1	1	0	0	0	0	0	0	1	0	0	0	0	0	1	0
1.2.7.3	2-oxoglutarate synthase	10	0.5	1	1	0	1	0	1	1	0	0	1	0	1	0	1	0	0	1	0	0	1
1.2.7.11	2-oxoacid oxidoreductase (ferredoxin)	10	0.5	1	1	0	1	0	1	1	0	0	1	0	1	0	1	0	0	1	0	0	1
3.2.1.55	Non-reducing end alpha-L-arabinofuranosidase	1	0.05	1	0	0	0	0	0	0	0	0	0	0	0	0	0	0	0	0	0	0	0
4.2.2.2	Pectate lyase	1	0.05	1	0	0	0	0	0	0	0	0	0	0	0	0	0	0	0	0	0	0	0
5.99.1.3	Transferred entry: 5.6.2.2	19	0.95	1	1	1	1	1	1	1	1	1	1	0	1	1	1	1	1	1	1	1	1
4.1.1.39	Ribulose-bisphosphate carboxylase	14	0.7	1	0	0	1	1	1	1	1	1	0	1	0	1	1	1	1	1	0	0	1
5.3.1.6	Ribose-5-phosphate isomerase	6	0.3	1	0	0	1	0	1	0	0	0	0	0	1	0	0	0	0	1	1	0	0
2.3.1.267	[Ribosomal protein S5]-alanine N-acetyltransferase	4	0.2	1	0	0	1	0	1	0	0	0	1	0	0	0	0	0	0	0	0	0	0
6.1.1.3	Threonine--tRNA ligase	16	0.8	1	1	0	1	1	0	1	1	1	1	1	1	1	0	1	0	1	1	1	1
6.1.1.2	Tryptophan--tRNA ligase	15	0.75	1	0	0	1	1	0	1	0	1	1	1	1	1	0	1	1	1	1	1	1
2.7.7.33	Glucose-1-phosphate cytidylyltransferase	5	0.25	1	1	0	0	0	1	0	0	0	1	0	0	0	0	0	0	0	1	0	0
4.2.1.45	CDP-glucose 4,6-dehydratase	4	0.2	1	1	0	0	0	1	0	0	0	0	0	0	0	0	0	0	0	1	0	0
1.-.-.-	Oxidoreductases	9	0.45	1	1	1	0	1	1	1	0	0	0	0	0	1	0	0	0	0	1	1	0
6.1.1.12	Aspartate--tRNA ligase	13	0.65	1	1	1	1	1	0	0	1	0	1	0	0	1	0	1	1	1	1	0	1
6.3.5.7	Glutaminyl-tRNA synthase (glutamine-hydrolyzing)	19	0.95	1	1	1	1	1	0	1	1	1	1	1	1	1	1	1	1	1	1	1	1
6.3.5.6	Asparaginyl-tRNA synthase (glutamine-hydrolyzing)	7	0.35	1	0	0	0	1	0	0	1	1	0	0	0	1	1	0	0	0	0	1	0
2.1.1.72	Site-specific DNA-methyltransferase (adenine-specific)	8	0.4	1	0	0	1	0	1	0	1	0	0	0	1	1	1	0	0	0	0	0	1
3.1.21.3	Type I site-specific deoxyribonuclease	2	0.1	1	0	0	0	0	0	0	0	0	0	0	0	0	1	0	0	0	0	0	0
5.3.1.28	D-sedoheptulose 7-phosphate isomerase	6	0.3	1	1	0	0	0	1	0	0	0	0	0	0	1	1	0	0	0	1	0	0
4.2.2.3	Mannuronate-specific alginate lyase	1	0.05	1	0	0	0	0	0	0	0	0	0	0	0	0	0	0	0	0	0	0	0
6.3.4.2	CTP synthase (glutamine hydrolyzing)	13	0.65	1	0	0	1	1	0	1	0	1	1	1	0	1	0	0	1	1	1	1	1
3.3.1.1	Adenosylhomocysteinase	9	0.45	1	0	0	1	1	0	1	1	0	1	0	0	0	0	0	0	1	1	1	0
3.4.17.19	Carboxypeptidase Taq	2	0.1	1	1	0	0	0	0	0	0	0	0	0	0	0	0	0	0	0	0	0	0
3.6.4.13	RNA helicase	17	0.85	1	0	1	1	1	1	1	0	1	1	1	1	1	1	1	0	1	1	1	1
1.1.2.3	L-lactate dehydrogenase (cytochrome)	1	0.05	1	0	0	0	0	0	0	0	0	0	0	0	0	0	0	0	0	0	0	0
6.1.1.17	Glutamate--tRNA ligase	13	0.65	1	0	1	0	1	1	1	1	1	0	1	1	1	1	1	0	0	0	1	0
6.5.1.8	3'-phosphate/5'-hydroxy nucleic acid ligase	20	1	1	1	1	1	1	1	1	1	1	1	1	1	1	1	1	1	1	1	1	1
1.7.2.1	Nitrite reductase (NO-forming)	1	0.05	1	0	0	0	0	0	0	0	0	0	0	0	0	0	0	0	0	0	0	0
3.8.1.2	(S)-2-haloacid dehalogenase	4	0.2	1	0	0	0	0	0	1	0	1	0	0	0	0	1	0	0	0	0	0	0
2.7.4.22	UMP kinase	10	0.5	1	0	0	1	1	0	1	1	1	1	0	0	0	0	0	0	0	1	1	1
1.15.1.2	Superoxide reductase	7	0.35	1	1	0	0	0	1	0	0	1	0	0	0	1	1	0	0	0	0	0	1
5.99.1.2	Transferred entry: 5.6.2.1	16	0.8	1	1	0	1	1	0	1	0	1	1	1	1	1	1	1	1	1	1	1	0
5.1.3.2	UDP-glucose 4-epimerase	12	0.6	1	1	1	0	1	1	1	1	1	0	1	0	1	0	0	0	0	1	1	0
2.1.2.3	Phosphoribosylaminoimidazolecarboxamide formyltransferase	5	0.25	1	0	0	0	1	1	0	0	0	0	0	0	0	0	0	0	0	1	1	0
3.5.4.10	IMP cyclohydrolase	5	0.25	1	0	0	0	1	1	0	0	0	0	0	0	0	0	0	0	0	1	1	0
6.3.2.6	Phosphoribosylaminoimidazolesuccinocarboxamide synthase	6	0.3	1	0	0	0	0	1	0	0	0	0	0	0	1	0	0	1	0	1	1	0
6.3.4.13	Phosphoribosylamine--glycine ligase	4	0.2	1	0	0	0	0	0	0	1	0	0	0	0	0	0	0	0	0	1	1	0
6.3.5.3	Phosphoribosylformylglycinamidine synthase	5	0.25	1	0	0	0	1	0	0	0	0	0	0	0	0	0	0	1	0	1	1	0
2.1.1.45	Thymidylate synthase	10	0.5	1	1	0	1	0	1	1	1	0	1	0	1	0	0	0	0	0	1	1	0
1.7.1.7	GMP reductase	1	0.05	0	1	0	0	0	0	0	0	0	0	0	0	0	0	0	0	0	0	0	0
2.7.1.25	Adenylyl-sulfate kinase	6	0.3	0	1	0	0	1	1	0	0	0	0	1	0	1	0	0	1	0	0	0	0
3.6.1.1	Inorganic diphosphatase	12	0.6	0	1	1	1	1	0	0	0	1	1	1	0	1	0	1	0	1	1	0	1
2.5.1.6	Methionine adenosyltransferase	12	0.6	0	1	0	1	1	0	1	1	1	1	0	1	0	0	0	1	1	0	1	1
1.8.4.11	Peptide-methionine (S)-S-oxide reductase	4	0.2	0	1	1	0	0	0	1	0	0	0	0	0	0	0	0	0	0	1	0	0
5.4.3.2	Lysine 2,3-aminomutase	1	0.05	0	1	0	0	0	0	0	0	0	0	0	0	0	0	0	0	0	0	0	0
6.5.1.4	RNA 3'-terminal-phosphate cyclase (ATP)	4	0.2	0	1	0	0	0	0	1	0	1	0	0	0	0	0	0	1	0	0	0	0
2.7.1.21	Thymidine kinase	3	0.15	0	1	0	0	0	0	0	0	0	0	0	1	0	0	1	0	0	0	0	0
2.1.1.63	Methylated-DNA--[protein]-cysteine S-methyltransferase	9	0.45	0	1	1	1	1	0	0	0	1	0	1	0	0	0	0	0	1	1	1	0
4.6.1.16	tRNA-intron lyase	16	0.8	0	1	1	1	1	1	1	0	1	1	0	1	1	1	1	0	1	1	1	1
1.4.1.4	Glutamate dehydrogenase (NADP(+))	4	0.2	0	1	1	0	0	0	1	0	0	0	0	0	0	0	0	0	0	1	0	0
6.1.1.22	Asparagine--tRNA ligase	10	0.5	0	1	1	1	0	0	0	0	1	1	1	0	0	0	1	0	1	1	0	1
3.1.26.5	Ribonuclease P	16	0.8	0	1	1	1	1	1	0	1	1	1	1	1	0	0	1	1	1	1	1	1
3.1.1.29	Aminoacyl-tRNA hydrolase	13	0.65	0	1	1	1	1	0	0	1	1	1	1	1	0	0	0	0	1	1	1	1
3.1.3.3	Phosphoserine phosphatase	3	0.15	0	1	0	0	0	1	0	0	0	0	0	0	0	0	1	0	0	0	0	0
6.5.1.1	DNA ligase (ATP)	17	0.85	0	1	0	1	1	1	1	1	1	1	1	1	1	1	1	1	1	0	1	1
6.5.1.6	DNA ligase (ATP or NAD(+))	17	0.85	0	1	0	1	1	1	1	1	1	1	1	1	1	1	1	1	1	0	1	1
6.5.1.7	DNA ligase (ATP, ADP or GTP)	17	0.85	0	1	0	1	1	1	1	1	1	1	1	1	1	1	1	1	1	0	1	1
2.8.1.7	Cysteine desulfurase	19	0.95	0	1	1	1	1	1	1	1	1	1	1	1	1	1	1	1	1	1	1	1
4.4.1.16	Selenocysteine lyase	15	0.75	0	1	1	1	1	0	1	1	0	1	0	1	1	0	1	1	1	1	1	1
5.1.3.13	dTDP-4-dehydrorhamnose 3,5-epimerase	1	0.05	0	1	0	0	0	0	0	0	0	0	0	0	0	0	0	0	0	0	0	0
2.4.1.153	UDP-N-acetylglucosamine--dolichyl-phosphat	6	0.3	0	1	0	0	0	1	1	0	1	0	0	0	1	0	0	0	0	1	0	0
2.5.1.101	N,N'-diacetyllegionaminate synthase	2	0.1	0	1	0	0	0	1	0	0	0	0	0	0	0	0	0	0	0	0	0	0
4.1.3.44	tRNA 4-demethylwyosine synthase (AdoMet-dependent)	16	0.8	0	1	0	1	1	1	1	1	1	1	0	1	1	1	1	1	0	1	1	1
2.1.1.37	DNA (cytosine-5-)-methyltransferase	4	0.2	0	1	0	0	0	1	0	0	0	0	0	0	1	1	0	0	0	0	0	0
2.7.7.67	CDP-2,3-bis-(O-geranylgeranyl)-sn-glycerol synthase	10	0.5	0	1	0	1	0	1	0	1	1	1	0	0	0	0	1	1	1	0	0	1
1.17.4.1	Ribonucleoside-diphosphate reductase	10	0.5	0	1	1	1	0	1	1	0	0	0	1	1	1	1	0	0	0	1	0	0
5.4.2.11	Phosphoglycerate mutase (2,3-diphosphoglycerate-dependent)	1	0.05	0	1	0	0	0	0	0	0	0	0	0	0	0	0	0	0	0	0	0	0
6.3.2.45	UDP-N-acetylmuramate L-alanyl-gamma-D-glutamyl-meso-2,6	1	0.05	0	1	0	0	0	0	0	0	0	0	0	0	0	0	0	0	0	0	0	0
5.3.1.9	Glucose-6-phosphate isomerase	5	0.25	0	1	0	0	0	0	1	1	0	0	0	0	0	0	0	1	0	1	0	0
1.1.1.133	dTDP-4-dehydrorhamnose reductase	1	0.05	0	1	0	0	0	0	0	0	0	0	0	0	0	0	0	0	0	0	0	0
4.2.1.115	UDP-N-acetylglucosamine 4,6-dehydratase (inverting)	3	0.15	0	1	0	0	0	1	0	0	0	0	1	0	0	0	0	0	0	0	0	0
3.2.2.20	DNA-3-methyladenine glycosylase I	5	0.25	0	1	0	1	0	0	0	0	0	1	0	0	0	0	0	0	1	1	0	0
2.1.1.-	Methyltransferases	9	0.45	0	1	0	0	1	0	0	1	0	0	0	0	1	1	0	1	1	1	1	0
3.1.4.4	Phospholipase D	3	0.15	0	1	1	0	0	0	0	1	0	0	0	0	0	0	0	0	0	0	0	0
3.1.1.3	Triacylglycerol lipase	3	0.15	0	1	0	0	0	0	1	0	0	0	0	0	1	0	0	0	0	0	0	0
2.7.7.23	UDP-N-acetylglucosamine diphosphorylase	8	0.4	0	1	0	0	1	0	1	0	1	0	0	1	0	0	0	0	1	0	1	1
2.3.1.157	Glucosamine-1-phosphate N-acetyltransferase	8	0.4	0	1	0	0	1	0	1	0	1	0	0	1	0	0	0	0	1	0	1	1
2.3.1.51	1-acylglycerol-3-phosphate O-acyltransferase	2	0.1	0	1	0	0	0	0	0	0	0	0	0	0	0	0	0	0	0	1	0	0
3.6.1.66	XTP/dITP diphosphatase	10	0.5	0	1	0	1	1	0	1	1	0	1	1	1	0	0	0	0	1	1	0	0
2.7.1.2	Glucokinase	2	0.1	0	1	0	0	0	1	0	0	0	0	0	0	0	0	0	0	0	0	0	0
3.4.23.36	Signal peptidase II	8	0.4	0	1	1	0	1	0	1	1	0	0	0	1	1	0	0	0	0	0	1	0
2.3.1.8	Phosphate acetyltransferase	5	0.25	0	1	0	0	1	0	1	0	0	0	0	0	1	0	0	0	0	1	0	0
3.1.3.7	3'(2'),5'-bisphosphate nucleotidase	1	0.05	0	1	0	0	0	0	0	0	0	0	0	0	0	0	0	0	0	0	0	0
6.1.1.19	Arginine--tRNA ligase	15	0.75	0	1	1	1	1	1	0	1	1	1	0	1	1	1	1	1	1	0	0	1
4.1.2.43	3-hexulose-6-phosphate synthase	2	0.1	0	1	0	0	0	0	0	0	0	0	0	0	0	0	0	0	1	0	0	0
2.7.2.1	Acetate kinase	4	0.2	0	1	0	0	1	0	1	0	0	0	0	0	1	0	0	0	0	0	0	0
2.1.2.9	Methionyl-tRNA formyltransferase	1	0.05	0	1	0	0	0	0	0	0	0	0	0	0	0	0	0	0	0	0	0	0
2.4.1.349	Mannosyl-N-acetyl-alpha-D-glucosaminyl-diphospho-ditrans,octacis	1	0.05	0	1	0	0	0	0	0	0	0	0	0	0	0	0	0	0	0	0	0	0
2.4.1.65	3-galactosyl-N-acetylglucosaminide 4-alpha-L-fucosyltransferase	2	0.1	0	1	0	0	0	0	0	0	0	0	0	0	0	1	0	0	0	0	0	0
2.4.1.152	4-galactosyl-N-acetylglucosaminide 3-alpha-L-fucosyltransferase	2	0.1	0	1	0	0	0	0	0	0	0	0	0	0	0	1	0	0	0	0	0	0
2.8.1.15	tRNA-5-methyluridine(54) 2-sulfurtransferase	2	0.1	0	1	0	0	0	0	1	0	0	0	0	0	0	0	0	0	0	0	0	0
6.1.1.10	Methionine--tRNA ligase	18	0.9	0	1	1	1	1	1	1	1	1	1	1	1	1	1	1	0	1	1	1	1
1.1.1.25	Shikimate dehydrogenase	2	0.1	0	1	0	0	0	0	0	0	0	0	0	0	0	0	0	0	0	1	0	0
3.1.3.45	3-deoxy-manno-octulosonate-8-phosphatase	2	0.1	0	1	0	0	0	0	0	0	0	0	0	0	0	1	0	0	0	0	0	0
2.2.1.1	Transketolase	6	0.3	0	1	0	0	0	0	0	1	0	0	0	1	0	1	0	0	0	1	1	0
2.7.6.5	GTP diphosphokinase	6	0.3	0	1	1	0	1	0	0	0	0	0	0	0	1	1	0	0	0	0	1	0
3.6.1.13	ADP-ribose diphosphatase	2	0.1	0	1	0	0	0	0	1	0	0	0	0	0	0	0	0	0	0	0	0	0
2.1.1.176	16S rRNA (cytosine(967)-C(5))-methyltransferase	3	0.15	0	1	0	0	1	0	0	0	0	0	0	0	0	0	0	0	0	0	1	0
2.4.1.83	Dolichyl-phosphate beta-D-mannosyltransferase	6	0.3	0	1	0	0	0	1	0	0	1	0	1	0	0	0	0	0	0	1	0	1
2.7.9.2	Pyruvate, water dikinase	15	0.75	0	1	0	1	1	1	1	1	1	1	1	1	1	0	1	1	0	1	0	1
2.7.7.53	ATP adenylyltransferase	1	0.05	0	1	0	0	0	0	0	0	0	0	0	0	0	0	0	0	0	0	0	0
2.7.7.24	Glucose-1-phosphate thymidylyltransferase	12	0.6	0	1	1	0	1	1	1	1	1	0	1	0	1	0	1	0	0	1	1	0
3.5.1.104	Peptidoglycan-N-acetylglucosamine deacetylase	5	0.25	0	1	0	0	0	1	0	0	0	0	1	1	1	0	0	0	0	0	0	0
3.5.4.12	dCMP deaminase	14	0.7	0	1	1	1	1	0	1	1	1	1	1	1	1	0	0	0	1	1	1	0
2.7.7.80	Molybdopterin-synthase adenylyltransferase	9	0.45	0	0	1	1	1	1	1	0	0	0	0	0	1	0	0	1	0	1	1	0
2.8.1.11	Molybdopterin synthase sulfurtransferase	2	0.1	0	0	1	0	0	0	0	0	0	0	0	0	0	0	0	0	0	1	0	0
2.8.1.-	Sulfurtransferases	2	0.1	0	0	1	0	0	0	0	0	0	0	0	0	0	0	0	0	0	1	0	0
2.1.1.185	23S rRNA (guanosine(2251)-2'-O)-methyltransferase	1	0.05	0	0	1	0	0	0	0	0	0	0	0	0	0	0	0	0	0	0	0	0
4.2.2.-	Lyases - acting on polysaccharides	2	0.1	0	0	1	0	0	0	0	0	0	0	0	0	0	1	0	0	0	0	0	0
3.1.1.-	Carboxylic ester hydrolases	9	0.45	0	0	1	1	1	0	1	0	1	1	0	0	1	0	0	0	1	0	0	1
2.7.4.6	Nucleoside-diphosphate kinase	15	0.75	0	0	1	1	1	1	1	1	1	0	1	1	1	1	0	0	1	1	1	1
3.2.2.28	Double-stranded uracil-DNA glycosylase	1	0.05	0	0	1	0	0	0	0	0	0	0	0	0	0	0	0	0	0	0	0	0
3.1.21.2	Deoxyribonuclease IV	9	0.45	0	0	1	0	1	1	0	0	0	0	0	0	1	1	1	1	0	1	1	0
2.1.1.166	23S rRNA (uridine(2552)-2'-O)-methyltransferase	3	0.15	0	0	1	0	0	0	0	0	1	0	0	0	0	0	1	0	0	0	0	0
1.1.1.49	Glucose-6-phosphate dehydrogenase (NADP(+))	2	0.1	0	0	1	0	0	0	0	0	0	0	0	0	0	0	0	0	0	0	1	0
1.1.1.363	Glucose-6-phosphate dehydrogenase (NAD(P)(+))	2	0.1	0	0	1	0	0	0	0	0	0	0	0	0	0	0	0	0	0	0	1	0
3.6.1.-	Hydrolases - in phosphorus-containing anhydrides	6	0.3	0	0	1	0	0	1	0	1	0	0	1	0	0	0	0	0	1	0	1	0
3.2.1.1	Alpha-amylase	11	0.55	0	0	1	1	1	0	1	1	0	1	1	0	1	0	0	0	0	1	1	1
2.4.1.1	Glycogen phosphorylase	1	0.05	0	0	1	0	0	0	0	0	0	0	0	0	0	0	0	0	0	0	0	0
3.4.11.9	Xaa-Pro aminopeptidase	12	0.6	0	0	1	1	1	0	1	1	0	1	0	1	0	0	1	1	0	1	1	1
6.1.1.21	Histidine--tRNA ligase	14	0.7	0	0	1	1	1	0	1	1	1	1	1	0	1	0	0	1	1	1	1	1
2.-.-.-	Transferases	8	0.4	0	0	1	0	1	0	1	1	0	0	0	1	1	0	0	0	0	1	1	0
4.2.1.46	dTDP-glucose 4,6-dehydratase	4	0.2	0	0	1	0	0	0	0	1	1	0	1	0	0	0	0	0	0	0	0	0
1.9.3.1	Cytochrome-c oxidase	5	0.25	0	0	1	0	0	1	0	0	0	1	0	0	0	0	0	1	0	1	0	0
2.1.1.297	Peptide chain release factor N(5)-glutamine methyltransferase	12	0.6	0	0	1	1	1	1	0	0	1	0	1	1	1	0	1	1	0	1	1	0
3.4.11.1	Leucyl aminopeptidase	8	0.4	0	0	1	1	0	0	1	0	0	1	0	1	1	0	0	0	1	0	0	1
4.2.1.96	4a-hydroxytetrahydrobiopterin dehydratase	1	0.05	0	0	1	0	0	0	0	0	0	0	0	0	0	0	0	0	0	0	0	0
3.2.2.27	Uracil-DNA glycosylase	5	0.25	0	0	1	1	0	0	0	0	0	1	0	1	0	0	0	0	1	0	0	0
3.5.4.31	S-methyl-5'-thioadenosine deaminase	4	0.2	0	0	1	0	0	0	0	0	0	0	0	0	0	0	1	0	1	0	0	1
3.5.4.28	S-adenosylhomocysteine deaminase	4	0.2	0	0	1	0	0	0	0	0	0	0	0	0	0	0	1	0	1	0	0	1
2.6.1.16	Glutamine--fructose-6-phosphate transaminase (isomerizing)	13	0.65	0	0	1	1	1	0	1	0	1	1	1	1	0	0	0	1	1	1	1	1
2.7.1.90	Diphosphate--fructose-6-phosphate 1-phosphotransferase	2	0.1	0	0	1	0	0	0	0	0	0	0	0	0	0	0	0	0	0	1	0	0
5.4.99.22	23S rRNA pseudouridine(2605) synthase	2	0.1	0	0	1	0	0	0	0	0	0	0	0	0	0	0	0	0	0	0	1	0
2.1.1.197	Malonyl-[acyl-carrier protein] O-methyltransferase	6	0.3	0	0	1	0	0	0	0	0	1	0	1	1	1	0	0	0	0	0	1	0
2.5.1.31	Ditrans,polycis-undecaprenyl-diphosphate synthase ((2E,6E)-farnesyl	4	0.2	0	0	1	0	1	0	0	0	0	0	0	0	0	0	0	1	0	0	0	1
4.1.1.82	Phosphonopyruvate decarboxylase	1	0.05	0	0	1	0	0	0	0	0	0	0	0	0	0	0	0	0	0	0	0	0
1.5.1.38	FMN reductase (NADPH)	1	0.05	0	0	1	0	0	0	0	0	0	0	0	0	0	0	0	0	0	0	0	0
2.1.1.228	tRNA (guanine(37)-N(1))-methyltransferase	15	0.75	0	0	1	1	1	0	1	1	1	1	1	1	1	0	1	0	1	1	1	1
3.6.1.23	dUTP diphosphatase	12	0.6	0	0	1	1	1	1	1	1	0	0	1	1	0	0	0	1	1	1	1	0
2.4.2.57	AMP phosphorylase	14	0.7	0	0	0	1	1	1	0	1	1	1	0	0	1	1	1	1	1	1	1	1
4.2.1.11	Phosphopyruvate hydratase	11	0.55	0	0	0	1	1	0	0	1	1	0	0	1	1	1	1	0	1	1	1	0
1.2.1.59	Glyceraldehyde-3-phosphate dehydrogenase (NAD(P)(+)) (phosphorylating)	5	0.25	0	0	0	1	0	0	0	0	0	1	1	0	0	0	0	0	1	1	0	0
2.4.2.45	Decaprenyl-phosphate phosphoribosyltransferase	2	0.1	0	0	0	1	0	0	0	0	0	1	0	0	0	0	0	0	0	0	0	0
5.4.99.27	tRNA pseudouridine(13) synthase	4	0.2	0	0	0	1	0	0	0	0	0	0	0	0	0	0	1	0	0	1	0	1
2.7.4.25	(d)CMP kinase	10	0.5	0	0	0	1	0	1	0	0	1	1	0	1	1	0	0	0	1	1	1	1
1.5.1.3	Dihydrofolate reductase	7	0.35	0	0	0	1	0	1	1	0	0	1	0	1	0	0	0	0	0	1	1	0
6.3.2.31	Coenzyme F420-0:L-glutamate ligase	1	0.05	0	0	0	1	0	0	0	0	0	0	0	0	0	0	0	0	0	0	0	0
6.3.2.34	Coenzyme F420-1:gamma-L-glutamate ligase	1	0.05	0	0	0	1	0	0	0	0	0	0	0	0	0	0	0	0	0	0	0	0
3.5.4.13	dCTP deaminase	4	0.2	0	0	0	1	0	0	0	0	0	1	0	0	0	0	0	1	1	0	0	0
1.11.1.10	Chloride peroxidase	1	0.05	0	0	0	1	0	0	0	0	0	0	0	0	0	0	0	0	0	0	0	0
1.15.1.1	Superoxide dismutase	5	0.25	0	0	0	1	0	0	0	0	0	1	1	0	0	0	0	0	1	1	0	0
1.16.3.2	Bacterial non-heme ferritin	2	0.1	0	0	0	1	0	0	0	0	0	0	0	0	0	0	0	0	0	1	0	0
1.12.7.2	Ferredoxin hydrogenase	2	0.1	0	0	0	1	0	0	0	0	0	1	0	0	0	0	0	0	0	0	0	0
1.6.5.3	Transferred entry: 7.1.1.2	4	0.2	0	0	0	1	1	0	0	1	0	1	0	0	0	0	0	0	0	0	0	0
3.2.2.-	Hydrolases - hydrolyzing N-glycosyl compounds	9	0.45	0	0	0	1	0	0	0	1	1	0	1	0	1	1	1	0	1	0	1	0
1.16.1.1	Mercury(II) reductase	4	0.2	0	0	0	1	1	0	0	0	0	0	0	0	0	0	1	0	0	0	1	0
3.6.3.3	Cadmium-exporting ATPase	5	0.25	0	0	0	1	0	0	0	1	1	1	0	0	0	0	0	0	0	0	0	1
3.6.3.5	Transferred entry: 7.2.2.12	5	0.25	0	0	0	1	0	0	0	1	1	1	0	0	0	0	0	0	0	0	0	1
2.5.1.17	Corrinoid adenosyltransferase	5	0.25	0	0	0	1	0	0	1	0	0	1	1	1	0	0	0	0	0	0	0	0
1.1.1.205	IMP dehydrogenase	6	0.3	0	0	0	1	0	1	0	1	0	1	0	0	0	0	1	0	0	0	1	0
2.1.1.219	tRNA (adenine(57)-N(1)/adenine(58)-N(1))-methyltransferase	10	0.5	0	0	0	1	0	0	1	1	1	1	1	1	0	0	0	0	1	1	1	0
2.1.1.220	tRNA (adenine(58)-N(1))-methyltransferase	10	0.5	0	0	0	1	0	0	1	1	1	1	1	1	0	0	0	0	1	1	1	0
2.5.1.1	Dimethylallyltranstransferase	6	0.3	0	0	0	1	0	1	0	0	1	0	0	0	0	0	1	1	0	0	0	1
2.5.1.10	(2E,6E)-farnesyl diphosphate synthase	6	0.3	0	0	0	1	0	1	0	0	1	0	0	0	0	0	1	1	0	0	0	1
2.5.1.29	Geranylgeranyl diphosphate synthase	6	0.3	0	0	0	1	0	1	0	0	1	0	0	0	0	0	1	1	0	0	0	1
5.1.3.14	UDP-N-acetylglucosamine 2-epimerase (non-hydrolyzing)	6	0.3	0	0	0	1	0	1	0	0	0	1	0	0	0	0	0	0	1	1	0	1
2.3.1.48	Histone acetyltransferase	14	0.7	0	0	0	1	1	1	1	1	1	1	1	1	1	0	0	0	1	1	1	1
3.1.11.2	Exodeoxyribonuclease III	8	0.4	0	0	0	1	0	0	1	0	1	1	1	0	0	0	0	1	1	0	0	1
3.1.3.97	3',5'-nucleoside bisphosphate phosphatase	10	0.5	0	0	0	1	1	1	0	0	0	1	0	0	1	1	1	0	1	0	1	1
2.1.1.206	tRNA (cytidine(56)-2'-O)-methyltransferase	7	0.35	0	0	0	1	0	0	0	0	1	1	1	0	0	0	0	1	1	0	0	1
3.4.21.53	Endopeptidase La	13	0.65	0	0	0	1	1	0	0	1	1	1	1	1	1	0	0	1	1	1	1	1
3.1.3.11	Fructose-bisphosphatase	2	0.1	0	0	0	1	0	0	0	0	0	0	0	0	0	0	0	0	0	0	0	1
1.1.1.95	Phosphoglycerate dehydrogenase	4	0.2	0	0	0	1	0	1	0	0	1	1	0	0	0	0	0	0	0	0	0	0
1.1.1.399	2-oxoglutarate reductase	4	0.2	0	0	0	1	0	1	0	0	1	1	0	0	0	0	0	0	0	0	0	0
1.4.1.3	Glutamate dehydrogenase (NAD(P)(+))	7	0.35	0	0	0	1	0	0	0	0	1	1	0	1	0	0	1	1	0	0	0	1
5.3.1.29	Ribose 1,5-bisphosphate isomerase	6	0.3	0	0	0	1	0	1	0	0	1	1	0	0	0	0	0	1	1	0	0	0
2.1.1.182	16S rRNA (adenine(1518)-N(6)/adenine(1519)-N(6))-dimethyltransferase	7	0.35	0	0	0	1	0	0	0	0	1	1	0	0	0	1	1	0	1	0	0	1
3.1.3.15	Histidinol-phosphatase	2	0.1	0	0	0	1	0	0	0	0	0	0	0	0	0	0	0	0	1	0	0	0
3.5.4.3	Guanine deaminase	2	0.1	0	0	0	1	0	0	0	0	0	1	0	0	0	0	0	0	0	0	0	0
1.12.99.6	Hydrogenase (acceptor)	1	0.05	0	0	0	0	1	0	0	0	0	0	0	0	0	0	0	0	0	0	0	0
1.1.98.6	Ribonucleoside-triphosphate reductase (formate)	8	0.4	0	0	0	0	1	0	0	1	1	0	0	0	0	0	1	0	1	1	1	1
3.5.3.11	Agmatinase	4	0.2	0	0	0	0	1	1	0	0	1	0	0	0	0	0	0	0	0	1	0	0
3.4.23.52	Preflagellin peptidase	6	0.3	0	0	0	0	1	0	1	1	0	0	0	1	1	0	0	1	0	0	0	0
6.3.2.-	Acid--amino-acid ligases (peptide synthases)	8	0.4	0	0	0	0	1	0	1	1	0	0	0	1	1	0	0	0	0	1	1	1
2.1.1.178	16S rRNA (cytosine(1407)-C(5))-methyltransferase	11	0.55	0	0	0	0	1	1	1	1	1	0	1	1	1	1	0	0	0	1	1	0
1.8.5.2	Thiosulfate dehydrogenase (quinone)	2	0.1	0	0	0	0	1	1	0	0	0	0	0	0	0	0	0	0	0	0	0	0
2.9.1.-	Selenotransferases	2	0.1	0	0	0	0	1	0	0	0	0	0	0	1	0	0	0	0	0	0	0	0
3.4.24.25	Vibriolysin	2	0.1	0	0	0	0	1	0	0	0	0	0	0	0	1	0	0	0	0	0	0	0
6.6.1.1	Magnesium chelatase	5	0.25	0	0	0	0	1	0	1	0	0	0	0	0	1	0	0	0	0	1	1	0
3.1.3.70	Mannosyl-3-phosphoglycerate phosphatase	3	0.15	0	0	0	0	1	0	0	0	0	0	0	0	1	0	0	0	0	0	1	0
2.7.2.3	Phosphoglycerate kinase	9	0.45	0	0	0	0	1	1	1	1	0	0	1	1	1	0	0	0	0	1	1	0
2.8.1.4	tRNA uracil 4-sulfurtransferase	10	0.5	0	0	0	0	1	0	0	0	1	1	1	1	1	0	1	1	1	0	1	0
2.1.1.80	Protein-glutamate O-methyltransferase	2	0.1	0	0	0	0	1	0	0	0	0	0	0	0	1	0	0	0	0	0	0	0
3.1.1.61	Protein-glutamate methylesterase	2	0.1	0	0	0	0	1	0	0	0	0	0	0	0	1	0	0	0	0	0	0	0
3.5.1.44	Protein-glutamine glutaminase	1	0.05	0	0	0	0	1	0	0	0	0	0	0	0	0	0	0	0	0	0	0	0
2.7.13.3	Histidine kinase	6	0.3	0	0	0	0	1	1	0	1	0	0	1	0	1	0	0	1	0	0	0	0
1.6.5.8	Transferred entry: 7.2.1.1	1	0.05	0	0	0	0	1	0	0	0	0	0	0	0	0	0	0	0	0	0	0	0
4.4.1.5	Lactoylglutathione lyase	1	0.05	0	0	0	0	1	0	0	0	0	0	0	0	0	0	0	0	0	0	0	0
1.13.12.16	Nitronate monooxygenase	5	0.25	0	0	0	0	1	0	0	1	0	0	0	0	1	0	0	0	0	1	1	0
3.1.4.58	RNA 2',3'-cyclic 3'-phosphodiesterase	6	0.3	0	0	0	0	1	1	0	0	0	0	0	0	0	0	1	0	1	1	1	0
3.1.3.104	5-amino-6-(5-phospho-D-ribitylamino)uracil phosphatase	2	0.1	0	0	0	0	1	1	0	0	0	0	0	0	0	0	0	0	0	0	0	0
1.2.7.6	Glyceraldehyde-3-phosphate dehydrogenase (ferredoxin)	3	0.15	0	0	0	0	1	0	0	0	0	0	0	0	0	0	0	0	1	0	0	1
2.1.1.282	tRNA(Phe) 7-((3-amino-3-carboxypropyl)-4-demethylwyosine(37)-N(4))	3	0.15	0	0	0	0	1	0	1	0	0	0	0	0	0	0	0	0	0	0	1	0
2.4.1.268	Glucosylglycerate synthase	2	0.1	0	0	0	0	1	0	0	0	0	0	0	0	1	0	0	0	0	0	0	0
2.1.1.5	Betaine--homocysteine S-methyltransferase	1	0.05	0	0	0	0	1	0	0	0	0	0	0	0	0	0	0	0	0	0	0	0
2.4.2.53	Undecaprenyl-phosphate 4-deoxy-4-formamido-L-arabinose transferase	1	0.05	0	0	0	0	1	0	0	0	0	0	0	0	0	0	0	0	0	0	0	0
2.1.1.198	16S rRNA (cytidine(1402)-2'-O)-methyltransferase	1	0.05	0	0	0	0	1	0	0	0	0	0	0	0	0	0	0	0	0	0	0	0
1.2.1.12	Glyceraldehyde-3-phosphate dehydrogenase (phosphorylating)	7	0.35	0	0	0	0	1	1	1	1	0	0	0	1	1	0	0	0	0	1	0	0
1.18.1.1	Rubredoxin--NAD(+) reductase	1	0.05	0	0	0	0	1	0	0	0	0	0	0	0	0	0	0	0	0	0	0	0
4.6.1.17	Cyclic pyranopterin monophosphate synthase	2	0.1	0	0	0	0	1	0	0	0	0	0	0	0	0	0	0	0	0	0	1	0
2.7.7.75	Molybdopterin adenylyltransferase	3	0.15	0	0	0	0	1	0	0	0	0	0	0	0	0	0	0	0	1	0	1	0
2.10.1.1	Molybdopterin molybdotransferase	2	0.1	0	0	0	0	1	0	0	0	0	0	0	0	0	0	0	0	0	0	1	0
1.2.7.1	Pyruvate synthase	6	0.3	0	0	0	0	1	0	0	1	1	0	1	0	1	0	1	0	0	0	0	0
1.2.7.-	Oxidoreductases - with an iron-sulfur protein as acceptor	1	0.05	0	0	0	0	1	0	0	0	0	0	0	0	0	0	0	0	0	0	0	0
1.12.1.3	Hydrogen dehydrogenase (NADP(+))	4	0.2	0	0	0	0	1	0	0	1	0	0	0	0	1	0	0	0	0	0	1	0
1.12.1.5	Hydrogen dehydrogenase (NAD(P)(+))	3	0.15	0	0	0	0	1	0	0	0	0	0	0	0	1	0	0	0	0	0	1	0
2.3.1.30	Serine O-acetyltransferase	4	0.2	0	0	0	0	1	0	0	0	0	1	0	0	0	0	0	0	1	0	1	0
2.1.1.61	tRNA (5-methylaminomethyl-2-thiouridylate)-methyltransferase	2	0.1	0	0	0	0	1	0	0	0	0	0	0	0	0	0	0	0	0	0	1	0
1.5.-.-	Oxidoreductases - acting on the CH-NH group of donors	2	0.1	0	0	0	0	1	0	0	0	0	0	0	0	0	0	0	0	0	0	1	0
1.1.1.42	Isocitrate dehydrogenase (NADP(+))	1	0.05	0	0	0	0	1	0	0	0	0	0	0	0	0	0	0	0	0	0	0	0
3.1.1.31	6-phosphogluconolactonase	2	0.1	0	0	0	0	1	0	0	0	0	0	0	0	0	0	0	0	0	0	1	0
2.2.1.2	Transaldolase	2	0.1	0	0	0	0	1	0	0	0	0	0	0	0	0	0	0	0	0	0	1	0
6.3.3.1	Phosphoribosylformylglycinamidine cyclo-ligase	4	0.2	0	0	0	0	1	0	0	0	0	0	0	0	0	0	0	1	0	1	1	0
2.1.1.172	16S rRNA (guanine(1207)-N(2))-methyltransferase	5	0.25	0	0	0	0	1	0	0	0	1	0	0	0	1	0	0	0	0	1	1	0
5.4.2.10	Phosphoglucosamine mutase	4	0.2	0	0	0	0	1	0	1	0	0	0	0	1	0	0	0	0	0	0	1	0
3.1.2.6	Hydroxyacylglutathione hydrolase	6	0.3	0	0	0	0	1	1	0	0	0	0	1	0	0	1	0	0	0	1	1	0
1.6.5.2	NAD(P)H dehydrogenase (quinone)	3	0.15	0	0	0	0	1	1	0	0	0	0	0	0	0	0	0	0	0	1	0	0
2.3.1.179	Beta-ketoacyl-[acyl-carrier-protein] synthase II	1	0.05	0	0	0	0	0	1	0	0	0	0	0	0	0	0	0	0	0	0	0	0
2.3.1.-	Transferases - transferring groups other than amino-acyl groups	2	0.1	0	0	0	0	0	1	0	0	0	0	1	0	0	0	0	0	0	0	0	0
4.1.1.50	Adenosylmethionine decarboxylase	2	0.1	0	0	0	0	0	1	0	0	0	0	0	1	0	0	0	0	0	0	0	0
2.7.6.1	Ribose-phosphate diphosphokinase	6	0.3	0	0	0	0	0	1	0	0	1	1	0	1	0	0	0	0	0	1	1	0
2.5.1.54	3-deoxy-7-phosphoheptulonate synthase	2	0.1	0	0	0	0	0	1	0	0	0	0	0	0	0	0	0	0	0	1	0	0
2.7.7.3	Pantetheine-phosphate adenylyltransferase	2	0.1	0	0	0	0	0	1	0	0	0	0	0	0	0	0	0	0	0	1	0	0
3.1.4.-	Phosphoric diester hydrolases	1	0.05	0	0	0	0	0	1	0	0	0	0	0	0	0	0	0	0	0	0	0	0
2.6.1.102	GDP-perosamine synthase	3	0.15	0	0	0	0	0	1	0	0	0	0	1	0	0	0	0	0	0	1	0	0
2.6.1.34	UDP-N-acetylbacillosamine transaminase	1	0.05	0	0	0	0	0	1	0	0	0	0	0	0	0	0	0	0	0	0	0	0
2.7.7.82	CMP-N,N'-diacetyllegionaminic acid synthase	1	0.05	0	0	0	0	0	1	0	0	0	0	0	0	0	0	0	0	0	0	0	0
5.1.3.10	CDP-paratose 2-epimerase	2	0.1	0	0	0	0	0	1	0	0	0	0	0	0	0	0	0	0	0	1	0	0
1.1.2.4	D-lactate dehydrogenase (cytochrome)	1	0.05	0	0	0	0	0	1	0	0	0	0	0	0	0	0	0	0	0	0	0	0
2.4.1.339	Beta-1,2-mannobiose phosphorylase	2	0.1	0	0	0	0	0	1	0	0	0	0	0	0	0	0	0	0	0	0	1	0
2.4.1.340	1,2-beta-oligomannan phosphorylase	2	0.1	0	0	0	0	0	1	0	0	0	0	0	0	0	0	0	0	0	0	1	0
3.1.2.-	Thiolester hydrolases	1	0.05	0	0	0	0	0	1	0	0	0	0	0	0	0	0	0	0	0	0	0	0
4.1.1.70	Transferred entry: 7.2.4.5	1	0.05	0	0	0	0	0	1	0	0	0	0	0	0	0	0	0	0	0	0	0	0
6.4.1.3	Propionyl-CoA carboxylase	2	0.1	0	0	0	0	0	1	0	0	0	0	0	0	0	0	0	0	0	1	0	0
2.1.3.15	Acetyl-CoA carboxytransferase	2	0.1	0	0	0	0	0	1	0	0	0	0	0	0	0	0	0	0	0	1	0	0
5.4.99.9	UDP-galactopyranose mutase	2	0.1	0	0	0	0	0	1	0	0	0	0	0	0	0	0	0	0	0	1	0	0
2.7.7.99	N-acetyl-alpha-D-muramate 1-phosphate uridylyltransferase	2	0.1	0	0	0	0	0	1	0	0	0	0	0	0	0	0	0	0	0	1	0	0
2.7.1.15	Ribokinase	4	0.2	0	0	0	0	0	1	1	0	0	0	0	0	0	0	0	0	0	1	1	0
1.3.1.12	Prephenate dehydrogenase	1	0.05	0	0	0	0	0	1	0	0	0	0	0	0	0	0	0	0	0	0	0	0
6.2.1.1	Acetate--CoA ligase	4	0.2	0	0	0	0	0	1	0	0	0	0	1	0	0	1	0	0	0	1	0	0
2.5.1.75	tRNA dimethylallyltransferase	1	0.05	0	0	0	0	0	1	0	0	0	0	0	0	0	0	0	0	0	0	0	0
6.3.4.23	Formate--phosphoribosylaminoimidazolecarboxamide ligase	5	0.25	0	0	0	0	0	1	0	0	0	0	0	0	1	0	0	1	0	1	1	0
2.8.1.1	Thiosulfate sulfurtransferase	1	0.05	0	0	0	0	0	1	0	0	0	0	0	0	0	0	0	0	0	0	0	0
2.8.1.2	3-mercaptopyruvate sulfurtransferase	1	0.05	0	0	0	0	0	1	0	0	0	0	0	0	0	0	0	0	0	0	0	0
6.2.1.30	Phenylacetate--CoA ligase	1	0.05	0	0	0	0	0	1	0	0	0	0	0	0	0	0	0	0	0	0	0	0
2.4.1.14	Sucrose-phosphate synthase	1	0.05	0	0	0	0	0	1	0	0	0	0	0	0	0	0	0	0	0	0	0	0
2.4.1.187	N-acetylglucosaminyldiphosphoundecaprenol N-acetyl-beta-D	2	0.1	0	0	0	0	0	1	0	0	0	0	0	0	0	1	0	0	0	0	0	0
5.4.2.6	Beta-phosphoglucomutase	2	0.1	0	0	0	0	0	1	0	0	0	0	0	0	0	0	0	1	0	0	0	0
2.1.3.-	Carboxy- and carbamoyltransferases	4	0.2	0	0	0	0	0	1	0	0	1	0	1	0	1	0	0	0	0	0	0	0
1.5.1.5	Methylenetetrahydrofolate dehydrogenase (NADP(+))	3	0.15	0	0	0	0	0	1	0	0	0	0	0	0	0	0	0	0	0	1	1	0
3.5.4.9	Methenyltetrahydrofolate cyclohydrolase	3	0.15	0	0	0	0	0	1	0	0	0	0	0	0	0	0	0	0	0	1	1	0
2.7.1.165	Glycerate 2-kinase	1	0.05	0	0	0	0	0	1	0	0	0	0	0	0	0	0	0	0	0	0	0	0
2.5.1.56	N-acetylneuraminate synthase	1	0.05	0	0	0	0	0	1	0	0	0	0	0	0	0	0	0	0	0	0	0	0
2.7.7.4	Sulfate adenylyltransferase	3	0.15	0	0	0	0	0	1	0	0	0	0	1	0	0	0	0	1	0	0	0	0
1.4.1.2	Glutamate dehydrogenase	2	0.1	0	0	0	0	0	1	0	0	0	0	1	0	0	0	0	0	0	0	0	0
2.1.3.2	Aspartate carbamoyltransferase	5	0.25	0	0	0	0	0	1	0	1	0	0	0	0	0	0	0	1	0	1	1	0
2.7.8.40	UDP-N-acetylgalactosamine-undecaprenyl-phosphat	1	0.05	0	0	0	0	0	1	0	0	0	0	0	0	0	0	0	0	0	0	0	0
2.7.1.23	NAD(+) kinase	2	0.1	0	0	0	0	0	1	1	0	0	0	0	0	0	0	0	0	0	0	0	0
2.4.2.43	Lipid IV(A) 4-amino-4-deoxy-L-arabinosyltransferase	1	0.05	0	0	0	0	0	1	0	0	0	0	0	0	0	0	0	0	0	0	0	0
1.1.5.-	Oxidoreductases - with a quinone or similar compound as acceptor	1	0.05	0	0	0	0	0	1	0	0	0	0	0	0	0	0	0	0	0	0	0	0
2.3.1.39	[Acyl-carrier-protein] S-malonyltransferase	1	0.05	0	0	0	0	0	1	0	0	0	0	0	0	0	0	0	0	0	0	0	0
4.2.3.3	Methylglyoxal synthase	1	0.05	0	0	0	0	0	1	0	0	0	0	0	0	0	0	0	0	0	0	0	0
1.8.1.8	Protein-disulfide reductase	1	0.05	0	0	0	0	0	1	0	0	0	0	0	0	0	0	0	0	0	0	0	0
6.3.4.5	Argininosuccinate synthase	1	0.05	0	0	0	0	0	0	1	0	0	0	0	0	0	0	0	0	0	0	0	0
4.3.2.1	Argininosuccinate lyase	1	0.05	0	0	0	0	0	0	1	0	0	0	0	0	0	0	0	0	0	0	0	0
1.3.5.2	Dihydroorotate dehydrogenase (quinone)	1	0.05	0	0	0	0	0	0	1	0	0	0	0	0	0	0	0	0	0	0	0	0
2.1.1.200	tRNA (cytidine(32)/uridine(32)-2'-O)-methyltransferase	4	0.2	0	0	0	0	0	0	1	0	0	1	0	0	1	0	0	0	0	0	0	1
5.1.3.6	UDP-glucuronate 4-epimerase	2	0.1	0	0	0	0	0	0	1	0	0	0	0	1	0	0	0	0	0	0	0	0
2.7.1.161	CTP-dependent riboflavin kinase	1	0.05	0	0	0	0	0	0	1	0	0	0	0	0	0	0	0	0	0	0	0	0
2.7.1.73	Inosine kinase	2	0.1	0	0	0	0	0	0	1	0	0	0	0	0	0	0	0	1	0	0	0	0
2.7.1.213	Cytidine kinase	2	0.1	0	0	0	0	0	0	1	0	0	0	0	0	0	0	0	1	0	0	0	0
2.7.1.-	Transferases - phosphotransferases with an alcohol group as acceptor	2	0.1	0	0	0	0	0	0	1	0	0	0	0	0	0	0	0	1	0	0	0	0
2.7.8.8	CDP-diacylglycerol--serine O-phosphatidyltransferase	4	0.2	0	0	0	0	0	0	1	0	0	0	0	0	1	0	0	0	0	1	1	0
4.1.1.65	Phosphatidylserine decarboxylase	3	0.15	0	0	0	0	0	0	1	0	0	0	0	0	1	0	0	0	0	1	0	0
4.3.99.3	7-carboxy-7-deazaguanine synthase	1	0.05	0	0	0	0	0	0	1	0	0	0	0	0	0	0	0	0	0	0	0	0
3.2.1.156	Oligosaccharide reducing-end xylanase	1	0.05	0	0	0	0	0	0	1	0	0	0	0	0	0	0	0	0	0	0	0	0
1.1.1.22	UDP-glucose 6-dehydrogenase	4	0.2	0	0	0	0	0	0	1	0	1	0	0	0	0	0	0	1	0	1	0	0
3.1.3.23	Sugar-phosphatase	1	0.05	0	0	0	0	0	0	1	0	0	0	0	0	0	0	0	0	0	0	0	0
3.2.2.31	Adenine glycosylase	3	0.15	0	0	0	0	0	0	1	1	0	0	0	0	0	0	0	0	0	1	0	0
3.6.3.9	Transferred entry: 7.2.2.13	1	0.05	0	0	0	0	0	0	1	0	0	0	0	0	0	0	0	0	0	0	0	0
2.4.1.11	Glycogen(starch) synthase	2	0.1	0	0	0	0	0	0	1	0	0	0	0	0	0	0	0	0	1	0	0	0
1.1.1.37	Malate dehydrogenase	2	0.1	0	0	0	0	0	0	1	0	0	0	0	0	0	0	0	0	0	1	0	0
1.1.1.28	D-lactate dehydrogenase	2	0.1	0	0	0	0	0	0	1	0	0	0	0	1	0	0	0	0	0	0	0	0
1.7.1.15	Nitrite reductase (NADH)	2	0.1	0	0	0	0	0	0	1	0	0	0	0	1	0	0	0	0	0	0	0	0
6.2.1.18	Citrate--CoA ligase	1	0.05	0	0	0	0	0	0	1	0	0	0	0	0	0	0	0	0	0	0	0	0
6.2.1.5	Succinate--CoA ligase (ADP-forming)	1	0.05	0	0	0	0	0	0	1	0	0	0	0	0	0	0	0	0	0	0	0	0
4.1.3.34	Citryl-CoA lyase	1	0.05	0	0	0	0	0	0	1	0	0	0	0	0	0	0	0	0	0	0	0	0
5.3.1.16	1-(5-phosphoribosyl)-5	1	0.05	0	0	0	0	0	0	0	1	0	0	0	0	0	0	0	0	0	0	0	0
3.1.5.1	dGTPase	1	0.05	0	0	0	0	0	0	0	1	0	0	0	0	0	0	0	0	0	0	0	0
4.1.1.19	Arginine decarboxylase	2	0.1	0	0	0	0	0	0	0	1	0	0	0	0	0	0	0	0	1	0	0	0
6.3.2.12	Dihydrofolate synthase	2	0.1	0	0	0	0	0	0	0	1	0	0	0	0	0	0	0	0	0	1	0	0
6.3.2.17	Tetrahydrofolate synthase	2	0.1	0	0	0	0	0	0	0	1	0	0	0	0	0	0	0	0	0	1	0	0
3.6.-.-	Hydrolases - acting on acid anhydrides	1	0.05	0	0	0	0	0	0	0	1	0	0	0	0	0	0	0	0	0	0	0	0
2.8.1.6	Biotin synthase	1	0.05	0	0	0	0	0	0	0	1	0	0	0	0	0	0	0	0	0	0	0	0
4.1.99.19	2-iminoacetate synthase	1	0.05	0	0	0	0	0	0	0	1	0	0	0	0	0	0	0	0	0	0	0	0
2.8.1.13	tRNA-uridine 2-sulfurtransferase	2	0.1	0	0	0	0	0	0	0	1	1	0	0	0	0	0	0	0	0	0	0	0
3.1.3.16	Protein-serine/threonine phosphatase	1	0.05	0	0	0	0	0	0	0	1	0	0	0	0	0	0	0	0	0	0	0	0
3.1.3.48	Protein-tyrosine-phosphatase	2	0.1	0	0	0	0	0	0	0	1	0	0	0	0	0	0	0	0	0	0	1	0
1.1.1.85	3-isopropylmalate dehydrogenase	1	0.05	0	0	0	0	0	0	0	1	0	0	0	0	0	0	0	0	0	0	0	0
4.2.1.33	3-isopropylmalate dehydratase	1	0.05	0	0	0	0	0	0	0	1	0	0	0	0	0	0	0	0	0	0	0	0
4.2.1.35	(R)-2-methylmalate dehydratase	1	0.05	0	0	0	0	0	0	0	1	0	0	0	0	0	0	0	0	0	0	0	0
3.5.4.5	Cytidine deaminase	5	0.25	0	0	0	0	0	0	0	1	1	0	0	0	0	0	1	1	0	0	0	1
1.20.4.1	Arsenate reductase (glutaredoxin)	2	0.1	0	0	0	0	0	0	0	1	0	0	0	0	0	0	1	0	0	0	0	0
1.1.1.284	S-(hydroxymethyl)glutathione dehydrogenase	1	0.05	0	0	0	0	0	0	0	1	0	0	0	0	0	0	0	0	0	0	0	0
1.1.1.1	Alcohol dehydrogenase	1	0.05	0	0	0	0	0	0	0	1	0	0	0	0	0	0	0	0	0	0	0	0
2.7.7.12	UDP-glucose--hexose-1-phosphate uridylyltransferase	4	0.2	0	0	0	0	0	0	0	1	0	0	0	0	1	0	0	0	0	1	1	0
6.5.1.5	RNA 3'-terminal-phosphate cyclase (GTP)	3	0.15	0	0	0	0	0	0	0	1	0	0	0	0	1	0	0	0	0	0	1	0
2.1.1.215	tRNA (guanine(26)-N(2)/guanine(27)-N(2))-dimethyltransferase	3	0.15	0	0	0	0	0	0	0	1	0	0	1	0	0	0	1	0	0	0	0	0
2.1.1.216	tRNA (guanine(26)-N(2))-dimethyltransferase	3	0.15	0	0	0	0	0	0	0	1	0	0	1	0	0	0	1	0	0	0	0	0
6.3.4.4	Adenylosuccinate synthase	4	0.2	0	0	0	0	0	0	0	1	0	0	0	1	0	0	0	0	1	1	0	0
5.4.99.5	Chorismate mutase	2	0.1	0	0	0	0	0	0	0	1	0	0	0	0	0	0	0	0	0	1	0	0
2.7.7.65	Diguanylate cyclase	3	0.15	0	0	0	0	0	0	0	1	0	0	0	0	1	0	0	0	0	1	0	0
4.99.1.12	Pyridinium-3,5-bisthiocarboxylic acid mononucleotide nickel chelatase	2	0.1	0	0	0	0	0	0	0	1	0	0	1	0	0	0	0	0	0	0	0	0
5.4.99.19	16S rRNA pseudouridine(516) synthase	1	0.05	0	0	0	0	0	0	0	1	0	0	0	0	0	0	0	0	0	0	0	0
3.1.3.18	Phosphoglycolate phosphatase	3	0.15	0	0	0	0	0	0	0	1	0	0	1	0	0	0	0	0	0	1	0	0
1.2.7.12	Formylmethanofuran dehydrogenase	2	0.1	0	0	0	0	0	0	0	1	1	0	0	0	0	0	0	0	0	0	0	0
3.5.4.33	tRNA(adenine(34)) deaminase	2	0.1	0	0	0	0	0	0	0	1	0	0	0	0	0	1	0	0	0	0	0	0
1.17.99.6	Epoxyqueuosine reductase	1	0.05	0	0	0	0	0	0	0	1	0	0	0	0	0	0	0	0	0	0	0	0
2.4.99.17	S-adenosylmethionine:tRNA ribosyltransferase-isomerase	1	0.05	0	0	0	0	0	0	0	1	0	0	0	0	0	0	0	0	0	0	0	0
2.1.1.190	23S rRNA (uracil(1939)-C(5))-methyltransferase	1	0.05	0	0	0	0	0	0	0	1	0	0	0	0	0	0	0	0	0	0	0	0
1.5.1.28	Opine dehydrogenase	1	0.05	0	0	0	0	0	0	0	0	1	0	0	0	0	0	0	0	0	0	0	0
6.3.1.2	Glutamine synthetase	4	0.2	0	0	0	0	0	0	0	0	1	1	0	0	0	0	0	1	0	1	0	0
2.5.1.72	Quinolinate synthase	2	0.1	0	0	0	0	0	0	0	0	1	0	0	0	0	0	0	0	0	1	0	0
3.5.4.1	Cytosine deaminase	1	0.05	0	0	0	0	0	0	0	0	1	0	0	0	0	0	0	0	0	0	0	0
2.5.1.114	tRNA(Phe) (4-demethylwyosine(37)-C(7)) aminocarboxypropyltransferase	2	0.1	0	0	0	0	0	0	0	0	1	0	0	0	0	0	1	0	0	0	0	0
1.3.5.3	Protoporphyrinogen IX dehydrogenase (menaquinone)	1	0.05	0	0	0	0	0	0	0	0	1	0	0	0	0	0	0	0	0	0	0	0
2.7.7.74	1L-myo-inositol 1-phosphate cytidylyltransferase	1	0.05	0	0	0	0	0	0	0	0	1	0	0	0	0	0	0	0	0	0	0	0
2.7.8.34	CDP-L-myo-inositol myo-inositolphosphotransferase	2	0.1	0	0	0	0	0	0	0	0	1	0	0	1	0	0	0	0	0	0	0	0
2.7.4.26	Isopentenyl phosphate kinase	1	0.05	0	0	0	0	0	0	0	0	1	0	0	0	0	0	0	0	0	0	0	0
2.5.1.42	Geranylgeranylglycerol-phosphate geranylgeranyltransferase	1	0.05	0	0	0	0	0	0	0	0	1	0	0	0	0	0	0	0	0	0	0	0
2.5.1.41	Phosphoglycerol geranylgeranyltransferase	3	0.15	0	0	0	0	0	0	0	0	1	0	0	0	0	0	1	1	0	0	0	0
3.2.2.21	DNA-3-methyladenine glycosylase II	3	0.15	0	0	0	0	0	0	0	0	1	0	1	1	0	0	0	0	0	0	0	0
6.1.1.23	Aspartate--tRNA(Asn) ligase	2	0.1	0	0	0	0	0	0	0	0	1	0	0	1	0	0	0	0	0	0	0	0
5.4.2.7	Phosphopentomutase	1	0.05	0	0	0	0	0	0	0	0	1	0	0	0	0	0	0	0	0	0	0	0
2.1.1.79	Cyclopropane-fatty-acyl-phospholipid synthase	2	0.1	0	0	0	0	0	0	0	0	1	0	0	0	0	1	0	0	0	0	0	0
1.2.7.4	Anaerobic carbon-monoxide dehydrogenase	1	0.05	0	0	0	0	0	0	0	0	1	0	0	0	0	0	0	0	0	0	0	0
2.4.1.346	Phosphatidyl-myo-inositol dimannoside synthase	1	0.05	0	0	0	0	0	0	0	0	1	0	0	0	0	0	0	0	0	0	0	0
1.1.1.281	GDP-4-dehydro-6-deoxy-D-mannose reductase	2	0.1	0	0	0	0	0	0	0	0	1	0	0	0	0	0	0	0	0	1	0	0
2.1.1.148	Thymidylate synthase (FAD)	1	0.05	0	0	0	0	0	0	0	0	1	0	0	0	0	0	0	0	0	0	0	0
2.6.1.97	Archaeosine synthase	3	0.15	0	0	0	0	0	0	0	0	1	0	0	0	0	0	1	0	0	0	0	1
2.4.2.48	tRNA-guanine(15) transglycosylase	2	0.1	0	0	0	0	0	0	0	0	1	0	0	0	0	0	0	0	0	1	0	0
3.1.1.96	D-aminoacyl-tRNA deacylase	3	0.15	0	0	0	0	0	0	0	0	0	1	0	0	0	0	0	0	1	0	0	1
5.1.1.13	Aspartate racemase	1	0.05	0	0	0	0	0	0	0	0	0	1	0	0	0	0	0	0	0	0	0	0
2.7.1.40	Pyruvate kinase	2	0.1	0	0	0	0	0	0	0	0	0	1	0	0	0	0	0	1	0	0	0	0
2.3.1.193	tRNA(Met) cytidine acetyltransferase	2	0.1	0	0	0	0	0	0	0	0	0	1	0	0	0	0	0	0	1	0	0	0
2.7.8.39	Archaetidylinositol phosphate synthase	2	0.1	0	0	0	0	0	0	0	0	0	1	0	0	0	0	0	1	0	0	0	0
3.4.21.62	Subtilisin	3	0.15	0	0	0	0	0	0	0	0	0	1	0	1	0	0	0	0	0	1	0	0
3.6.3.14	Transferred entry: 7.1.2.2	3	0.15	0	0	0	0	0	0	0	0	0	1	0	0	0	0	0	0	0	1	1	0
3.6.3.15	Transferred entry: 7.2.2.1	3	0.15	0	0	0	0	0	0	0	0	0	1	0	0	0	0	0	0	0	1	1	0
2.1.1.213	tRNA (guanine(10)-N(2))-dimethyltransferase	4	0.2	0	0	0	0	0	0	0	0	0	0	1	0	1	0	1	0	0	1	0	0
4.3.1.3	Histidine ammonia-lyase	1	0.05	0	0	0	0	0	0	0	0	0	0	1	0	0	0	0	0	0	0	0	0
1.12.98.4	Sulfhydrogenase	1	0.05	0	0	0	0	0	0	0	0	0	0	1	0	0	0	0	0	0	0	0	0
2.7.4.23	Ribose 1,5-bisphosphate phosphokinase	1	0.05	0	0	0	0	0	0	0	0	0	0	1	0	0	0	0	0	0	0	0	0
3.1.3.10	Glucose-1-phosphatase	2	0.1	0	0	0	0	0	0	0	0	0	0	1	0	0	0	0	1	0	0	0	0
3.4.21.105	Rhomboid protease	2	0.1	0	0	0	0	0	0	0	0	0	0	1	0	0	0	1	0	0	0	0	0
4.2.1.20	Tryptophan synthase	1	0.05	0	0	0	0	0	0	0	0	0	0	1	0	0	0	0	0	0	0	0	0
2.3.1.79	Maltose O-acetyltransferase	1	0.05	0	0	0	0	0	0	0	0	0	0	1	0	0	0	0	0	0	0	0	0
2.5.1.16	Spermidine synthase	2	0.1	0	0	0	0	0	0	0	0	0	0	1	1	0	0	0	0	0	0	0	0
2.7.1.146	ADP-specific phosphofructokinase	1	0.05	0	0	0	0	0	0	0	0	0	0	1	0	0	0	0	0	0	0	0	0
2.7.1.147	ADP-specific glucokinase	1	0.05	0	0	0	0	0	0	0	0	0	0	1	0	0	0	0	0	0	0	0	0
2.4.2.7	Adenine phosphoribosyltransferase	3	0.15	0	0	0	0	0	0	0	0	0	0	1	0	0	1	0	0	0	0	1	0
1.1.1.374	UDP-N-acetylglucosamine 3-dehydrogenase	1	0.05	0	0	0	0	0	0	0	0	0	0	1	0	0	0	0	0	0	0	0	0
2.3.1.201	UDP-2-acetamido-3-amino-2,3-dideoxy-glucuronate N-acetyltransferase	1	0.05	0	0	0	0	0	0	0	0	0	0	1	0	0	0	0	0	0	0	0	0
2.4.2.8	Hypoxanthine phosphoribosyltransferase	1	0.05	0	0	0	0	0	0	0	0	0	0	0	1	0	0	0	0	0	0	0	0
2.7.7.49	RNA-directed DNA polymerase	1	0.05	0	0	0	0	0	0	0	0	0	0	0	1	0	0	0	0	0	0	0	0
3.4.24.40	Serralysin	1	0.05	0	0	0	0	0	0	0	0	0	0	0	1	0	0	0	0	0	0	0	0
3.1.21.5	Type III site-specific deoxyribonuclease	2	0.1	0	0	0	0	0	0	0	0	0	0	0	1	1	0	0	0	0	0	0	0
3.4.11.5	Prolyl aminopeptidase	1	0.05	0	0	0	0	0	0	0	0	0	0	0	1	0	0	0	0	0	0	0	0
3.1.21.7	Deoxyribonuclease V	1	0.05	0	0	0	0	0	0	0	0	0	0	0	1	0	0	0	0	0	0	0	0
3.2.2.23	DNA-formamidopyrimidine glycosylase	1	0.05	0	0	0	0	0	0	0	0	0	0	0	1	0	0	0	0	0	0	0	0
3.1.3.92	Kanosamine-6-phosphate phosphatase	1	0.05	0	0	0	0	0	0	0	0	0	0	0	1	0	0	0	0	0	0	0	0
3.4.13.22	D-Ala-D-Ala dipeptidase	1	0.05	0	0	0	0	0	0	0	0	0	0	0	0	1	0	0	0	0	0	0	0
5.1.3.20	ADP-glyceromanno-heptose 6-epimerase	2	0.1	0	0	0	0	0	0	0	0	0	0	0	0	1	0	0	0	0	1	0	0
2.4.1.291	N-acetylgalactosamine-N,N'-diacetylbacillosaminyl-diphospho-undecapreno	1	0.05	0	0	0	0	0	0	0	0	0	0	0	0	1	0	0	0	0	0	0	0
3.2.1.28	Alpha,alpha-trehalase	1	0.05	0	0	0	0	0	0	0	0	0	0	0	0	1	0	0	0	0	0	0	0
3.1.3.1	Alkaline phosphatase	1	0.05	0	0	0	0	0	0	0	0	0	0	0	0	1	0	0	0	0	0	0	0
2.1.1.226	23S rRNA (cytidine(1920)-2'-O)-methyltransferase	1	0.05	0	0	0	0	0	0	0	0	0	0	0	0	0	1	0	0	0	0	0	0
2.1.1.227	16S rRNA (cytidine(1409)-2'-O)-methyltransferase	1	0.05	0	0	0	0	0	0	0	0	0	0	0	0	0	1	0	0	0	0	0	0
2.1.1.33	tRNA (guanine(46)-N(7))-methyltransferase	1	0.05	0	0	0	0	0	0	0	0	0	0	0	0	0	1	0	0	0	0	0	0
4.1.1.32	Phosphoenolpyruvate carboxykinase (GTP)	2	0.1	0	0	0	0	0	0	0	0	0	0	0	0	0	1	0	0	0	1	0	0
3.2.2.10	Pyrimidine-5'-nucleotide nucleosidase	1	0.05	0	0	0	0	0	0	0	0	0	0	0	0	0	1	0	0	0	0	0	0
1.12.98.1	Coenzyme F420 hydrogenase	1	0.05	0	0	0	0	0	0	0	0	0	0	0	0	0	1	0	0	0	0	0	0
6.3.5.4	Asparagine synthase (glutamine-hydrolyzing)	2	0.1	0	0	0	0	0	0	0	0	0	0	0	0	0	1	0	0	0	1	0	0
5.3.1.23	S-methyl-5-thioribose-1-phosphate isomerase	1	0.05	0	0	0	0	0	0	0	0	0	0	0	0	0	1	0	0	0	0	0	0
4.2.2.23	Rhamnogalacturonan endolyase	1	0.05	0	0	0	0	0	0	0	0	0	0	0	0	0	0	1	0	0	0	0	0
2.5.1.32	15-cis-phytoene synthase	2	0.1	0	0	0	0	0	0	0	0	0	0	0	0	0	0	1	0	0	1	0	0
1.3.8.7	Medium-chain acyl-CoA dehydrogenase	1	0.05	0	0	0	0	0	0	0	0	0	0	0	0	0	0	1	0	0	0	0	0
2.3.1.191	UDP-3-O-(3-hydroxymyristoyl)glucosamine N-acyltransferase	1	0.05	0	0	0	0	0	0	0	0	0	0	0	0	0	0	1	0	0	0	0	0
1.3.1.101	2,3-bis-O-geranylgeranyl-sn-glycerol 1-phosphate reductase (NAD(P)H)	1	0.05	0	0	0	0	0	0	0	0	0	0	0	0	0	0	1	0	0	0	0	0
1.3.7.11	2,3-bis-O-geranylgeranyl-sn-glycero-phospholipid reductase	1	0.05	0	0	0	0	0	0	0	0	0	0	0	0	0	0	1	0	0	0	0	0
4.1.1.33	Diphosphomevalonate decarboxylase	2	0.1	0	0	0	0	0	0	0	0	0	0	0	0	0	0	1	1	0	0	0	0
1.1.1.88	Hydroxymethylglutaryl-CoA reductase	1	0.05	0	0	0	0	0	0	0	0	0	0	0	0	0	0	1	0	0	0	0	0
2.1.1.295	2-methyl-6-phytyl-1,4-hydroquinone methyltransferase	1	0.05	0	0	0	0	0	0	0	0	0	0	0	0	0	0	1	0	0	0	0	0
4.2.1.18	Methylglutaconyl-CoA hydratase	1	0.05	0	0	0	0	0	0	0	0	0	0	0	0	0	0	1	0	0	0	0	0
3.1.4.56	7,8-dihydroneopterin 2',3'-cyclic phosphate phosphodiesterase	1	0.05	0	0	0	0	0	0	0	0	0	0	0	0	0	0	1	0	0	0	0	0
2.7.1.36	Mevalonate kinase	1	0.05	0	0	0	0	0	0	0	0	0	0	0	0	0	0	1	0	0	0	0	0
2.1.1.222	2-polyprenyl-6-hydroxyphenol methylase	1	0.05	0	0	0	0	0	0	0	0	0	0	0	0	0	0	1	0	0	0	0	0
2.1.1.64	3-demethylubiquinol 3-O-methyltransferase	1	0.05	0	0	0	0	0	0	0	0	0	0	0	0	0	0	1	0	0	0	0	0
1.2.1.-	Oxidoreductases-with NAD+ or NADP+ as acceptor	1	0.05	0	0	0	0	0	0	0	0	0	0	0	0	0	0	0	1	0	0	0	0
2.6.1.19	4-aminobutyrate--2-oxoglutarate transaminase	1	0.05	0	0	0	0	0	0	0	0	0	0	0	0	0	0	0	1	0	0	0	0
1.1.1.219	Dihydroflavanol 4-reductase	1	0.05	0	0	0	0	0	0	0	0	0	0	0	0	0	0	0	1	0	0	0	0
6.3.5.5	Carbamoyl-phosphate synthase (glutamine-hydrolyzing)	3	0.15	0	0	0	0	0	0	0	0	0	0	0	0	0	0	0	1	0	1	1	0
1.3.1.14	Dihydroorotate dehydrogenase (NAD(+))	3	0.15	0	0	0	0	0	0	0	0	0	0	0	0	0	0	0	1	0	1	1	0
6.3.1.20	Lipoate--protein ligase	2	0.1	0	0	0	0	0	0	0	0	0	0	0	0	0	0	0	1	0	1	0	0
1.2.4.1	Pyruvate dehydrogenase (acetyl-transferring)	2	0.1	0	0	0	0	0	0	0	0	0	0	0	0	0	0	0	1	0	1	0	0
2.3.1.12	Dihydrolipoyllysine-residue acetyltransferase	2	0.1	0	0	0	0	0	0	0	0	0	0	0	0	0	0	0	1	0	1	0	0
2.4.2.14	Amidophosphoribosyltransferase	3	0.15	0	0	0	0	0	0	0	0	0	0	0	0	0	0	0	1	0	1	1	0
4.3.2.2	Adenylosuccinate lyase	3	0.15	0	0	0	0	0	0	0	0	0	0	0	0	0	0	0	1	0	1	1	0
1.1.1.34	Hydroxymethylglutaryl-CoA reductase (NADPH)	1	0.05	0	0	0	0	0	0	0	0	0	0	0	0	0	0	0	1	0	0	0	0
2.6.1.-	Transaminases	1	0.05	0	0	0	0	0	0	0	0	0	0	0	0	0	0	0	1	0	0	0	0
2.4.2.10	Orotate phosphoribosyltransferase	3	0.15	0	0	0	0	0	0	0	0	0	0	0	0	0	0	0	1	0	1	1	0
2.1.3.3	Ornithine carbamoyltransferase	3	0.15	0	0	0	0	0	0	0	0	0	0	0	0	0	0	0	1	0	1	0	1
5.3.1.24	Phosphoribosylanthranilate isomerase	1	0.05	0	0	0	0	0	0	0	0	0	0	0	0	0	0	0	1	0	0	0	0
5.4.99.18	5-(carboxyamino)imidazole ribonucleotide mutase	3	0.15	0	0	0	0	0	0	0	0	0	0	0	0	0	0	0	1	0	1	1	0
6.3.5.2	GMP synthase (glutamine-hydrolyzing)	3	0.15	0	0	0	0	0	0	0	0	0	0	0	0	0	0	0	1	0	1	1	0
5.4.99.25	tRNA pseudouridine(55) synthase	1	0.05	0	0	0	0	0	0	0	0	0	0	0	0	0	0	0	1	0	0	0	0
3.1.26.12	Ribonuclease E	1	0.05	0	0	0	0	0	0	0	0	0	0	0	0	0	0	0	0	1	0	0	0
4.2.99.20	2-succinyl-6-hydroxy-2,4-cyclohexadiene-1-carboxylate synthase	1	0.05	0	0	0	0	0	0	0	0	0	0	0	0	0	0	0	0	1	0	0	0
5.4.99.12	tRNA pseudouridine(38-40) synthase	2	0.1	0	0	0	0	0	0	0	0	0	0	0	0	0	0	0	0	1	0	0	1
2.1.1.177	23S rRNA (pseudouridine(1915)-N(3))-methyltransferase	2	0.1	0	0	0	0	0	0	0	0	0	0	0	0	0	0	0	0	1	0	0	1
1.3.1.22	3-oxo-5-alpha-steroid 4-dehydrogenase (NADP(+))	1	0.05	0	0	0	0	0	0	0	0	0	0	0	0	0	0	0	0	1	0	0	0
2.7.8.41	Cardiolipin synthase (CMP-forming)	1	0.05	0	0	0	0	0	0	0	0	0	0	0	0	0	0	0	0	1	0	0	0
2.8.1.12	Molybdopterin synthase	1	0.05	0	0	0	0	0	0	0	0	0	0	0	0	0	0	0	0	1	0	0	0
1.4.3.16	L-aspartate oxidase	1	0.05	0	0	0	0	0	0	0	0	0	0	0	0	0	0	0	0	0	1	0	0
2.4.2.19	Nicotinate-nucleotide diphosphorylase (carboxylating)	1	0.05	0	0	0	0	0	0	0	0	0	0	0	0	0	0	0	0	0	1	0	0
1.8.1.4	Dihydrolipoyl dehydrogenase	1	0.05	0	0	0	0	0	0	0	0	0	0	0	0	0	0	0	0	0	1	0	0
1.1.1.267	1-deoxy-D-xylulose-5-phosphate reductoisomerase	1	0.05	0	0	0	0	0	0	0	0	0	0	0	0	0	0	0	0	0	1	0	0
2.7.7.60	2-C-methyl-D-erythritol 4-phosphate cytidylyltransferase	1	0.05	0	0	0	0	0	0	0	0	0	0	0	0	0	0	0	0	0	1	0	0
2.7.1.148	4-(cytidine 5'-diphospho)-2-C-methyl-D-erythritol kinase	1	0.05	0	0	0	0	0	0	0	0	0	0	0	0	0	0	0	0	0	1	0	0
2.1.1.171	16S rRNA (guanine(966)-N(2))-methyltransferase	1	0.05	0	0	0	0	0	0	0	0	0	0	0	0	0	0	0	0	0	1	0	0
4.3.3.6	Pyridoxal 5'-phosphate synthase (glutamine hydrolyzing)	1	0.05	0	0	0	0	0	0	0	0	0	0	0	0	0	0	0	0	0	1	0	0
3.4.11.2	Membrane alanyl aminopeptidase	1	0.05	0	0	0	0	0	0	0	0	0	0	0	0	0	0	0	0	0	1	0	0
2.7.6.2	Thiamine diphosphokinase	1	0.05	0	0	0	0	0	0	0	0	0	0	0	0	0	0	0	0	0	1	0	0
1.4.1.1	Alanine dehydrogenase	1	0.05	0	0	0	0	0	0	0	0	0	0	0	0	0	0	0	0	0	1	0	0
4.2.1.51	Prephenate dehydratase	1	0.05	0	0	0	0	0	0	0	0	0	0	0	0	0	0	0	0	0	1	0	0
2.5.1.19	3-phosphoshikimate 1-carboxyvinyltransferase	1	0.05	0	0	0	0	0	0	0	0	0	0	0	0	0	0	0	0	0	1	0	0
4.2.3.5	Chorismate synthase	1	0.05	0	0	0	0	0	0	0	0	0	0	0	0	0	0	0	0	0	1	0	0
2.7.1.71	Shikimate kinase	1	0.05	0	0	0	0	0	0	0	0	0	0	0	0	0	0	0	0	0	1	0	0
4.2.3.4	3-dehydroquinate synthase	1	0.05	0	0	0	0	0	0	0	0	0	0	0	0	0	0	0	0	0	1	0	0
3.6.3.21	Transferred entry: 7.4.2.1	1	0.05	0	0	0	0	0	0	0	0	0	0	0	0	0	0	0	0	0	1	0	0
2.3.1.266	[Ribosomal protein S18]-alanine N-acetyltransferase	1	0.05	0	0	0	0	0	0	0	0	0	0	0	0	0	0	0	0	0	1	0	0
3.5.1.18	Succinyl-diaminopimelate desuccinylase	1	0.05	0	0	0	0	0	0	0	0	0	0	0	0	0	0	0	0	0	1	0	0
1.2.1.41	Glutamate-5-semialdehyde dehydrogenase	1	0.05	0	0	0	0	0	0	0	0	0	0	0	0	0	0	0	0	0	1	0	0
2.8.1.8	Lipoyl synthase	1	0.05	0	0	0	0	0	0	0	0	0	0	0	0	0	0	0	0	0	1	0	0
1.3.1.9	Enoyl-[acyl-carrier-protein] reductase (NADH)	1	0.05	0	0	0	0	0	0	0	0	0	0	0	0	0	0	0	0	0	1	0	0
1.3.1.10	Enoyl-[acyl-carrier-protein] reductase (NADPH, Si-specific)	1	0.05	0	0	0	0	0	0	0	0	0	0	0	0	0	0	0	0	0	1	0	0
2.7.7.39	Glycerol-3-phosphate cytidylyltransferase	1	0.05	0	0	0	0	0	0	0	0	0	0	0	0	0	0	0	0	0	1	0	0
6.4.1.1	Pyruvate carboxylase	1	0.05	0	0	0	0	0	0	0	0	0	0	0	0	0	0	0	0	0	1	0	0
6.3.4.15	Biotin--[biotin carboxyl-carrier protein] ligase	1	0.05	0	0	0	0	0	0	0	0	0	0	0	0	0	0	0	0	0	1	0	0
3.5.1.108	UDP-3-O-acyl-N-acetylglucosamine deacetylase	1	0.05	0	0	0	0	0	0	0	0	0	0	0	0	0	0	0	0	0	1	0	0
4.2.1.59	3-hydroxyacyl-[acyl-carrier-protein] dehydratase	1	0.05	0	0	0	0	0	0	0	0	0	0	0	0	0	0	0	0	0	1	0	0
2.3.1.9	Acetyl-CoA C-acetyltransferase	1	0.05	0	0	0	0	0	0	0	0	0	0	0	0	0	0	0	0	0	1	0	0
1.1.1.94	Glycerol-3-phosphate dehydrogenase (NAD(P)(+))	1	0.05	0	0	0	0	0	0	0	0	0	0	0	0	0	0	0	0	0	1	0	0
1.1.1.169	2-dehydropantoate 2-reductase	1	0.05	0	0	0	0	0	0	0	0	0	0	0	0	0	0	0	0	0	1	0	0
2.7.1.11	6-phosphofructokinase	1	0.05	0	0	0	0	0	0	0	0	0	0	0	0	0	0	0	0	0	1	0	0
3.4.17.14	Zinc D-Ala-D-Ala carboxypeptidase	1	0.05	0	0	0	0	0	0	0	0	0	0	0	0	0	0	0	0	0	1	0	0
1.17.1.8	4-hydroxy-tetrahydrodipicolinate reductase	2	0.1	0	0	0	0	0	0	0	0	0	0	0	0	0	0	0	0	0	1	1	0
4.3.3.7	4-hydroxy-tetrahydrodipicolinate synthase	2	0.1	0	0	0	0	0	0	0	0	0	0	0	0	0	0	0	0	0	1	1	0
4.1.1.20	Diaminopimelate decarboxylase	2	0.1	0	0	0	0	0	0	0	0	0	0	0	0	0	0	0	0	0	1	1	0
2.6.1.83	LL-diaminopimelate aminotransferase	2	0.1	0	0	0	0	0	0	0	0	0	0	0	0	0	0	0	0	0	1	1	0
1.2.1.16	Succinate-semialdehyde dehydrogenase (NAD(P)(+))	1	0.05	0	0	0	0	0	0	0	0	0	0	0	0	0	0	0	0	0	1	0	0
1.2.1.79	Succinate-semialdehyde dehydrogenase (NADP(+))	1	0.05	0	0	0	0	0	0	0	0	0	0	0	0	0	0	0	0	0	1	0	0
1.2.1.20	Glutarate-semialdehyde dehydrogenase	1	0.05	0	0	0	0	0	0	0	0	0	0	0	0	0	0	0	0	0	1	0	0
4.1.99.12	3,4-dihydroxy-2-butanone-4-phosphate synthase	1	0.05	0	0	0	0	0	0	0	0	0	0	0	0	0	0	0	0	0	1	0	0
3.5.4.25	GTP cyclohydrolase II	1	0.05	0	0	0	0	0	0	0	0	0	0	0	0	0	0	0	0	0	1	0	0
6.3.2.36	4-phosphopantoate--beta-alanine ligase	1	0.05	0	0	0	0	0	0	0	0	0	0	0	0	0	0	0	0	0	1	0	0
2.7.1.169	Pantoate kinase	1	0.05	0	0	0	0	0	0	0	0	0	0	0	0	0	0	0	0	0	1	0	0
4.1.1.36	Phosphopantothenoylcysteine decarboxylase	1	0.05	0	0	0	0	0	0	0	0	0	0	0	0	0	0	0	0	0	1	0	0
6.3.2.5	Phosphopantothenate--cysteine ligase (CTP)	1	0.05	0	0	0	0	0	0	0	0	0	0	0	0	0	0	0	0	0	1	0	0
2.1.2.11	3-methyl-2-oxobutanoate hydroxymethyltransferase	1	0.05	0	0	0	0	0	0	0	0	0	0	0	0	0	0	0	0	0	1	0	0
2.7.1.24	Dephospho-CoA kinase	1	0.05	0	0	0	0	0	0	0	0	0	0	0	0	0	0	0	0	0	1	0	0
1.1.1.302	2,5-diamino-6-(ribosylamino)-4(3H)-pyrimidinone 5'-phosphate reductase	1	0.05	0	0	0	0	0	0	0	0	0	0	0	0	0	0	0	0	0	1	0	0
4.3.1.1	Aspartate ammonia-lyase	1	0.05	0	0	0	0	0	0	0	0	0	0	0	0	0	0	0	0	0	1	0	0
1.1.1.346	2,5-didehydrogluconate reductase (2-dehydro-L-gulonate-forming)	1	0.05	0	0	0	0	0	0	0	0	0	0	0	0	0	0	0	0	0	1	0	0
5.1.3.25	dTDP-L-rhamnose 4-epimerase	1	0.05	0	0	0	0	0	0	0	0	0	0	0	0	0	0	0	0	0	1	0	0
2.1.1.294	3-O-phospho-polymannosyl GlcNAc-diphospho-ditrans,octacis-undecapreno	1	0.05	0	0	0	0	0	0	0	0	0	0	0	0	0	0	0	0	0	1	0	0
2.7.1.181	Polymannosyl GlcNAc-diphospho-ditrans,octacis-undecaprenol kinase	1	0.05	0	0	0	0	0	0	0	0	0	0	0	0	0	0	0	0	0	1	0	0
4.1.1.35	UDP-glucuronate decarboxylase	1	0.05	0	0	0	0	0	0	0	0	0	0	0	0	0	0	0	0	0	1	0	0
1.17.7.1	(E)-4-hydroxy-3-methylbut-2-enyl-diphosphate synthase (ferredoxin)	1	0.05	0	0	0	0	0	0	0	0	0	0	0	0	0	0	0	0	0	1	0	0
1.17.7.3	(E)-4-hydroxy-3-methylbut-2-enyl-diphosphate synthase (flavodoxin)	1	0.05	0	0	0	0	0	0	0	0	0	0	0	0	0	0	0	0	0	1	0	0
1.17.7.4	4-hydroxy-3-methylbut-2-enyl diphosphate reductase	1	0.05	0	0	0	0	0	0	0	0	0	0	0	0	0	0	0	0	0	1	0	0
6.1.1.18	Glutamine--tRNA ligase	1	0.05	0	0	0	0	0	0	0	0	0	0	0	0	0	0	0	0	0	1	0	0
1.3.3.5	Bilirubin oxidase	1	0.05	0	0	0	0	0	0	0	0	0	0	0	0	0	0	0	0	0	1	0	0
2.3.1.29	Glycine C-acetyltransferase	1	0.05	0	0	0	0	0	0	0	0	0	0	0	0	0	0	0	0	0	1	0	0
5.1.3.1	Ribulose-phosphate 3-epimerase	2	0.1	0	0	0	0	0	0	0	0	0	0	0	0	0	0	0	0	0	1	1	0
1.6.1.2	NAD(P)(+) transhydrogenase (Re/Si-specific)	1	0.05	0	0	0	0	0	0	0	0	0	0	0	0	0	0	0	0	0	1	0	0
2.7.2.4	Aspartate kinase	2	0.1	0	0	0	0	0	0	0	0	0	0	0	0	0	0	0	0	0	1	1	0
1.2.1.11	Aspartate-semialdehyde dehydrogenase	2	0.1	0	0	0	0	0	0	0	0	0	0	0	0	0	0	0	0	0	1	1	0
6.3.3.2	5-formyltetrahydrofolate cyclo-ligase	2	0.1	0	0	0	0	0	0	0	0	0	0	0	0	0	0	0	0	0	1	1	0
1.2.3.3	Pyruvate oxidase	1	0.05	0	0	0	0	0	0	0	0	0	0	0	0	0	0	0	0	0	0	1	0
3.5.1.10	Formyltetrahydrofolate deformylase	1	0.05	0	0	0	0	0	0	0	0	0	0	0	0	0	0	0	0	0	0	1	0
1.1.1.44	Phosphogluconate dehydrogenase (NADP(+)-dependent, decarboxylating)	1	0.05	0	0	0	0	0	0	0	0	0	0	0	0	0	0	0	0	0	0	1	0
1.1.1.343	Phosphogluconate dehydrogenase (NAD(+)-dependent, decarboxylating)	1	0.05	0	0	0	0	0	0	0	0	0	0	0	0	0	0	0	0	0	0	1	0
1.8.1.2	Assimilatory sulfite reductase (NADPH)	1	0.05	0	0	0	0	0	0	0	0	0	0	0	0	0	0	0	0	0	0	1	0
3.4.23.51	HycI peptidase	1	0.05	0	0	0	0	0	0	0	0	0	0	0	0	0	0	0	0	0	0	0	1
2.7.1.182	Phytol kinase	1	0.05	0	0	0	0	0	0	0	0	0	0	0	0	0	0	0	0	0	0	0	1
