# Supplementary material for: Metagenomic Insights into the Metabolic and Ecological Functions of Abundant Deep-Sea Hydrothermal Vent DPANN Archaea
Source: Appl Environ Microbiol. 2021 Apr 13;87(9):e03009-20. doi: 10.1128/AEM.03009-20 (PMC8091004; doi:10.1128/AEM.03009-20)
Supplement: Supplemental file 7 [file AEM.03009-20-s0007.xlsx]

## Sheet: Caption
DATASET S6. The distribution of CAZymes, peptidases, hydrogenases, proteins of the type IV secretion system,amino acids metabolism and archaellum genes in the DPANN-HV genomes. All CAZymes, peptidases and hydrogenases were identified respectively using CAZy database, MEROPS database and HydDB database. Secreted CAZymes and peptidases were detected by TMHMM. Proteins of the type IV secretion syste…

## Sheet: CAZymes distribution
Type	CAZymes/Bins	Information	Count	% in genome	H1.bin.21	H1.bin.22	H1.bin.34	H1.bin.39	H2.bin.114	H2.bin.12	H2.bin.121	H2.bin.136	H2.bin.19	H2.bin.20	H2.bin.40	H2.bin.42	H2.bin.48	H2.bin.54	H2.bin.62	H2.bin.71	H2.bin.75	H2.bin.78	H2.bin.83	H2.bin.89
Glycosyl Transferases (GTs)	GT4	sucrose synthase (EC 2.4.1.13); sucrose-phosphate synthase (EC 2.4.1.14); alpha-glucosyltransferase (EC 2.4.1.52); lipopolysaccharide N-acetylglucosaminyltransferase (EC 2.4.1.56); phosphatidylinositol alpha-mannosyltransferase (EC 2.4.1.57); GDP-Man: Man1GlcNAc2-PP-dolichol alpha-1,3-mannosyltransferase (EC 2.4.1.132); GDP-Man: Man3GlcNAc2-PP-dolichol/Man4GlcNAc2-PP-dolichol alpha-1,2-mannosyltr…	313	1	19	16	20	43	12	8	20	10	8	8	12	12	12	15	6	9	31	23	14	15
	GT2	cellulose synthase (EC 2.4.1.12); chitin synthase (EC 2.4.1.16); dolichyl-phosphate beta-D-mannosyltransferase (EC 2.4.1.83); dolichyl-phosphate beta-glucosyltransferase (EC 2.4.1.117); N-acetylglucosaminyltransferase (EC 2.4.1.-); N-acetylgalactosaminyltransferase (EC 2.4.1.-); hyaluronan synthase (EC 2.4.1.212); chitin oligosaccharide synthase (EC 2.4.1.-); beta-1,3-glucan synthase (EC 2.4.1.34…	390	1	29	16	17	54	36	17	20	14	13	8	12	14	14	13	7	13	32	20	10	31
	GT66	dolichyl-diphosphooligosaccharide protein glycotransferase (EC 2.4.99.18); undecaprenyl-diphosphooligosaccharide芒鈧€漰rotein glycotransferase (EC 2.4.99.19)	31	0.95	2	1	1	4	1	1	2	2	1	1	1	2	3	0	1	2	1	3	1	1
	GT7	lactose synthase (EC 2.4.1.22); beta-N-acetylglucosaminyl-glycopeptide beta-1,4-galactosyltransferase (EC 2.4.1.38); N-acetyllactosamine synthase (EC 2.4.1.90); xylosylprotein beta-4-galactosyltransferase (EC 2.4.1.133); UDP-Gal: neolactotriaosylceramide beta-1,4-galactosyltransferase (EC 2.4.1.275); beta-1,4-N-acetylglucosaminyltransferase (EC 2.4.1.-)	32	0.9	1	4	1	1	1	1	2	1	2	1	2	0	2	3	1	2	3	0	2	2
	GT68	GDP-Fuc: protein O-alpha-fucosyltransferase (EC 2.4.1.-)	30	0.9	1	1	0	1	1	1	1	2	2	0	1	1	4	1	1	1	2	3	2	4
	GT106	UDP-beta-L-rhamnose:rhamnogalacturonan I 4-alpha-rhamnosyltransferase (EC 2.4.1.351)	27	0.85	1	2	1	1	1	2	2	2	2	0	2	2	2	3	0	1	1	0	1	1
	GT13	alpha-1,3-mannosyl-glycoprotein beta-1,2-N-acetylglucosaminyltransferase (EC 2.4.1.101)	30	0.8	2	3	3	1	2	2	1	1	2	0	1	2	1	2	0	0	3	0	2	2
	GT22	Dol-P-Man: Man6GlcNAc2-PP-Dol alpha-1,2-mannosyltransferase (EC 2.4.1.259); Dol-P-Man: Man8GlcNAc2-PP-Dol alpha-1,2-mannosyltransferase (EC 2.4.1.261); Dol-P-Man: Man2-GlcNAc-phosphatidylinositol alpha-1,2-mannosyltransferase (EC 2.4.1.-); Dol-P-Man: Man3-GlcNAc-phosphatidylinositol alpha-1,2-mannosyltransferase (EC 2.4.1.-)	16	0.8	0	1	0	1	1	1	1	1	0	1	1	1	1	1	0	1	1	1	1	1
	GT29	sialyltransferase (EC 2.4.99.-); beta-galactoside alpha-2,6-sialyltransferase (EC 2.4.99.1); alpha-N-acetylgalactosaminide alpha-2,6-sialyltransferase (EC 2.4.99.3); beta-galactoside alpha-2,3-sialyltransferase (EC 2.4.99.4); N-acetyllactosaminide alpha-2,3-sialyltransferase (EC 2.4.99.6); (alpha-N-acetyl-neuraminyl-2,3-beta-galactosyl-1,3)-N-acetylgalactosaminide alpha-2,6-sialyltransferase (EC …	13	0.65	0	1	0	0	1	1	1	1	1	0	1	0	1	1	1	1	1	0	0	1
	GT0	Glycosyltransferases not yet assigned to a family	35	0.6	3	0	4	10	2	0	2	2	1	2	1	0	0	0	0	2	4	2	0	0
	GT51	murein polymerase (EC 2.4.1.129).	22	0.6	4	1	3	1	0	1	0	0	2	0	0	2	1	2	0	0	3	1	1	0
	GT3	glycogen synthase (EC 2.4.1.11).	11	0.55	0	1	0	0	0	1	1	0	1	0	1	1	1	1	0	1	1	0	0	1
	GT1	UDP-glucuronosyltransferase (EC 2.4.1.17); zeatin O-beta-xylosyltransferase (EC 2.4.2.40); 2-hydroxyacylsphingosine 1-beta-galactosyltransferase (EC 2.4.1.45); N-acylsphingosine galactosyltransferase (EC 2.4.1.47); flavonol 3-O-glucosyltransferase (EC 2.4.1.91); anthocyanidin 3-O-glucosyltransferase (EC 2.4.1.115); sinapate 1-glucosyltransferase (EC 2.4.1.120); indole-3-acetate beta-glucosyltrans…	15	0.55	0	0	0	1	2	1	3	1	2	0	0	0	0	0	1	1	1	0	1	1
	GT9	lipopolysaccharide N-acetylglucosaminyltransferase (EC 2.4.1.56); heptosyltransferase (EC 2.4.-.-).	25	0.5	4	4	0	2	1	0	0	0	0	1	0	1	0	1	0	0	4	6	1	0
	GT83	undecaprenyl phosphate-alpha-L-Ara4N: 4-amino-4-deoxy-beta-L-arabinosyltransferase (EC 2.4.2.43); dodecaprenyl phosphate-beta-galacturonic acid: lipopolysaccharide core alpha-galacturonosyl transferase (EC 2.4.1.-)	12	0.4	1	1	0	4	0	0	0	0	0	0	0	0	1	0	0	0	1	2	1	1
	GT61	beta-1,2-xylosyltransferase (EC 2.4.2.38) ; protein O-beta-N-acetylglucosaminyltransferase (EC 2.4.1.94) ; xylan alpha-1,3-arabinofuranosyltransferase (EC 2.4.2.-) ;	7	0.35	0	1	0	0	0	1	0	0	1	0	0	1	1	1	0	0	1	0	0	0
	GT19	lipid-A-disaccharide synthase (EC 2.4.1.182).	7	0.35	0	1	0	1	1	1	0	0	0	0	0	1	0	0	0	0	1	1	0	0
	GT35	glycogen or starch phosphorylase (EC 2.4.1.1).	8	0.35	0	0	0	0	0	0	1	1	1	0	1	1	0	0	0	2	0	0	0	1
	GT41	UDP-GlcNAc: peptide beta-N-acetylglucosaminyltransferase (EC 2.4.1.255); UDP-Glc: peptide N-beta-glucosyltransferase (EC 2.4.1.-)	14	0.3	0	0	4	5	0	0	0	0	0	1	2	1	0	0	0	0	1	0	0	0
	GT57	Dol-P-Glc: alpha-1,3-glucosyltransferase (EC 2.4.1.-)	7	0.3	0	0	1	2	0	0	1	1	0	0	0	0	0	0	0	1	1	0	0	0
	GT47	heparan beta-glucuronyltransferase (EC 2.4.1.225); xyloglucan beta-galactosyltransferase (EC 2.4.1.-); heparan synthase (EC 2.4.1.-); arabinan alpha-L-arabinosyltransferase (EC 2.4.2.-).	6	0.3	0	0	0	0	0	0	1	0	1	0	1	0	0	1	0	0	1	0	1	0
	GT26	UDP-ManNAcA: beta-N-acetyl mannosaminuronyltransferase (EC 2.4.1.-); UDP-ManNAc: beta-N-acetyl-mannosaminyltransferase (EC 2.4.1.-); UDP-Glc: beta-1,4-glucosyltransferase (EC 2.4.1.-); beta-1,4-galactosyltransferase (EC 2.4.1.-)	6	0.25	1	0	1	2	0	1	0	0	0	0	0	0	0	0	0	0	0	1	0	0
Glycoside Hydrolases (GHs)	GH13	alpha-amylase (EC 3.2.1.1); pullulanase (EC 3.2.1.41); cyclomaltodextrin glucanotransferase (EC 2.4.1.19); cyclomaltodextrinase (EC 3.2.1.54); trehalose-6-phosphate hydrolase (EC 3.2.1.93); oligo-alpha-glucosidase (EC 3.2.1.10); maltogenic amylase (EC 3.2.1.133); neopullulanase (EC 3.2.1.135); alpha-glucosidase (EC 3.2.1.20); maltotetraose-forming alpha-amylase (EC 3.2.1.60); isoamylase (EC 3.2.1…	73	1	3	4	5	1	4	3	5	4	7	2	4	2	5	4	2	3	7	2	1	5
	GH43	beta-xylosidase (EC 3.2.1.37); alpha-L-arabinofuranosidase (EC 3.2.1.55); xylanase (EC 3.2.1.8); alpha-1,2-L-arabinofuranosidase (EC 3.2.1.-); exo-alpha-1,5-L-arabinofuranosidase (EC 3.2.1.-); [inverting] exo-alpha-1,5-L-arabinanase (EC 3.2.1.-); beta-1,3-xylosidase (EC 3.2.1.-); [inverting] exo-alpha-1,5-L-arabinanase (EC 3.2.1.-); [inverting] endo-alpha-1,5-L-arabinanase (EC 3.2.1.99); exo-beta…	60	0.95	6	4	2	6	1	2	6	2	4	2	3	3	3	2	1	4	5	1	3	0
	GH55	exo-beta-1,3-glucanase (EC 3.2.1.58); endo-beta-1,3-glucanase (EC 3.2.1.39)	35	0.95	4	2	3	2	1	0	1	1	2	1	1	3	2	2	1	1	4	1	2	1
	GH0	Glycoside hydrolases not yet assigned to a family.	86	0.95	9	6	0	11	8	3	4	1	4	1	1	2	7	3	1	1	12	6	2	4
	GH18	chitinase (EC 3.2.1.14); lysozyme (EC 3.2.1.17); endo-beta-N-acetylglucosaminidase (EC 3.2.1.96); peptidoglycan hydrolase with endo-beta-N-acetylglucosaminidase specificity (EC 3.2.1.-); Nod factor hydrolase (EC 3.2.1.-); xylanase inhibitor; concanavalin B; narbonin	53	0.85	3	6	2	4	4	3	5	2	4	0	5	1	1	3	1	3	4	0	0	2
	GH37	alpha,alpha-trehalase (EC 3.2.1.28).	22	0.85	1	2	1	1	1	1	1	1	0	1	1	2	2	1	0	1	2	0	2	1
	GH2	beta-galactosidase (EC 3.2.1.23) ; beta-mannosidase (EC 3.2.1.25); beta-glucuronidase (EC 3.2.1.31); alpha-L-arabinofuranosidase (EC 3.2.1.55); mannosylglycoprotein endo-beta-mannosidase (EC 3.2.1.152); exo-beta-glucosaminidase (EC 3.2.1.165); alpha-L-arabinopyranosidase (EC 3.2.1.-); beta-galacturonidase (EC 3.2.1.-); beta-xylosidase (EC 3.2.1.37); beta-D-galactofuranosidase (EC 3.2.1.146);	30	0.8	1	1	1	1	1	0	5	2	2	1	3	1	3	0	1	2	3	0	0	2
	GH17	glucan endo-1,3-beta-glucosidase (EC 3.2.1.39); glucan 1,3-beta-glucosidase (EC 3.2.1.58); licheninase (EC 3.2.1.73); ABA-specific beta-glucosidase (EC 3.2.1.175); beta-1,3-glucanosyltransglycosylase (EC 2.4.1.-)	16	0.8	0	1	0	1	1	0	1	1	1	1	0	1	1	1	1	1	1	1	1	1
	GH28	polygalacturonase (EC 3.2.1.15); alpha-L-rhamnosidase (EC 3.2.1.40); exo-polygalacturonase (EC 3.2.1.67); exo-polygalacturonosidase (EC 3.2.1.82); rhamnogalacturonase (EC 3.2.1.171); rhamnogalacturonan alpha-1,2-galacturonohydrolase (EC 3.2.1.173); endo-xylogalacturonan hydrolase (EC 3.2.1.-)	19	0.75	1	1	0	0	2	2	2	1	1	2	1	1	1	1	0	1	1	0	1	0
	GH65	alpha,alpha-trehalase (EC 3.2.1.28); maltose phosphorylase (EC 2.4.1.8); trehalose phosphorylase (EC 2.4.1.64); kojibiose phosphorylase (EC 2.4.1.230); trehalose-6-phosphate phosphorylase (EC 2.4.1.216); nigerose phosphorylase (EC 2.4.1.279); 3-O-alpha-glucopyranosyl-L-rhamnose phosphorylase (EC 2.4.1.282); 2-O-alpha-glucopyranosylglycerol: phosphate beta-glucosyltransferase (EC 2.4.1.-); alpha-g…	24	0.6	4	1	0	1	1	1	4	2	0	0	2	0	3	0	1	3	1	0	0	0
	GH23	lysozyme type G (EC 3.2.1.17); peptidoglycan lyase (EC 4.2.2.n1) also known in the literature as peptidoglycan lytic transglycosylase; chitinase (EC 3.2.1.14)	24	0.6	1	2	4	4	0	0	0	1	1	1	1	5	0	2	0	0	1	0	1	0
	GH5	endo-beta-1,4-glucanase / cellulase (EC 3.2.1.4); endo-beta-1,4-xylanase (EC 3.2.1.8); beta-glucosidase (EC 3.2.1.21); beta-mannosidase (EC 3.2.1.25); beta-glucosylceramidase (EC 3.2.1.45); glucan beta-1,3-glucosidase (EC 3.2.1.58); licheninase (EC 3.2.1.73); exo-beta-1,4-glucanase / cellodextrinase (EC 3.2.1.74); glucan endo-1,6-beta-glucosidase (EC 3.2.1.75); mannan endo-beta-1,4-mannosidase (E…	17	0.6	2	3	1	1	0	0	1	0	1	0	1	1	2	0	0	0	2	0	1	1
	GH32	invertase (EC 3.2.1.26); endo-inulinase (EC 3.2.1.7); beta-2,6-fructan 6-levanbiohydrolase (EC 3.2.1.64); endo-levanase (EC 3.2.1.65); exo-inulinase (EC 3.2.1.80); fructan beta-(2,1)-fructosidase/1-exohydrolase (EC 3.2.1.153); fructan beta-(2,6)-fructosidase/6-exohydrolase (EC 3.2.1.154); sucrose:sucrose 1-fructosyltransferase (EC 2.4.1.99); fructan:fructan 1-fructosyltransferase (EC 2.4.1.100); …	18	0.6	0	2	1	2	0	2	2	0	2	0	1	0	1	2	1	1	1	0	0	0
	GH72	beta-1,3-glucanosyltransglycosylase (EC 2.4.1.-)	13	0.6	0	1	2	0	1	1	1	1	1	0	1	1	1	0	0	0	1	0	0	1
	GH57	alpha-amylase (EC 3.2.1.1); alpha-galactosidase (EC 3.2.1.22); amylopullulanase (EC 3.2.1.41); cyclomaltodextrinase (EC 3.2.1.54); branching enzyme (EC 2.4.1.18); 4-alpha-glucanotransferase (EC 2.4.1.25)	14	0.55	0	1	0	0	0	1	1	1	1	0	0	1	2	1	0	1	2	0	0	2
	GH51	endoglucanase (EC 3.2.1.4); endo-beta-1,4-xylanase (EC 3.2.1.8); beta-xylosidase (EC 3.2.1.37); alpha-L-arabinofuranosidase (EC 3.2.1.55); lichenase / endo-beta-1,3-1,4-glucanase (EC 3.2.1.73)	12	0.5	1	1	0	1	0	0	2	0	1	0	2	1	1	1	0	1	0	0	0	0
	GH133	amylo-alpha-1,6-glucosidase (EC 3.2.1.33);	9	0.4	0	1	0	0	0	1	0	0	1	0	0	1	1	1	0	0	1	2	0	0
	GH33	sialidase or neuraminidase (EC 3.2.1.18); trans-sialidase (EC 2.4.1.-); anhydrosialidase (EC 4.2.2.15); Kdo hydrolase (EC 3.2.1.-); 2-keto-3-deoxynononic acid hydrolase / KDNase (EC 3.2.1.-)	11	0.4	0	3	0	0	0	0	2	1	0	0	1	0	1	1	0	1	1	0	0	0
	GH38	alpha-mannosidase (EC 3.2.1.24); mannosyl-oligosaccharide alpha-1,2-mannosidase (EC 3.2.1.113); mannosyl-oligosaccharide alpha-1,3-1,6-mannosidase (EC 3.2.1.114); alpha-2-O-mannosylglycerate hydrolase (EC 3.2.1.170); mannosyl-oligosaccharide alpha-1,3-mannosidase (EC 3.2.1.-)	13	0.4	0	2	0	1	0	2	4	0	0	0	1	0	0	1	0	0	1	0	0	1
	GH19	chitinase (EC 3.2.1.14); lysozyme (EC 3.2.1.17)	8	0.4	0	1	0	0	0	1	0	0	1	0	0	1	0	1	0	0	1	1	1	0
	GH130	beta-1,4-mannosylglucose phosphorylase (EC 2.4.1.281); beta-1,4-mannooligosaccharide phosphorylase (EC 2.4.1.319); beta-1,4-mannosyl-N-acetyl-glucosamine phosphorylase (EC 2.4.1.320); beta-1,2-mannobiose phosphorylase (EC 2.4.1.-); beta-1,2-oligomannan phosphorylase (EC 2.4.1.-); beta-1,2-mannosidase (EC 3.2.1.-)	12	0.35	2	2	1	3	0	0	0	0	1	0	0	0	0	2	0	0	0	1	0	0
	GH1	beta-glucosidase (EC 3.2.1.21); beta-galactosidase (EC 3.2.1.23); beta-mannosidase (EC 3.2.1.25); beta-glucuronidase (EC 3.2.1.31); beta-xylosidase (EC 3.2.1.37); beta-D-fucosidase (EC 3.2.1.38); phlorizin hydrolase (EC 3.2.1.62); exo-beta-1,4-glucanase (EC 3.2.1.74); 6-phospho-beta-galactosidase (EC 3.2.1.85); 6-phospho-beta-glucosidase (EC 3.2.1.86); strictosidine beta-glucosidase (EC 3.2.1.105…	7	0.3	0	0	0	0	1	0	0	0	0	0	0	0	2	1	0	1	0	1	0	1
	GH3	beta-glucosidase (EC 3.2.1.21); xylan 1,4-beta-xylosidase (EC 3.2.1.37); beta-glucosylceramidase (EC 3.2.1.45); beta-N-acetylhexosaminidase (EC 3.2.1.52); alpha-L-arabinofuranosidase (EC 3.2.1.55); glucan 1,3-beta-glucosidase (EC 3.2.1.58); glucan 1,4-beta-glucosidase (EC 3.2.1.74); isoprimeverose-producing oligoxyloglucan hydrolase (EC 3.2.1.120); coniferin beta-glucosidase (EC 3.2.1.126); exo-1…	5	0.25	1	0	0	0	0	0	0	0	1	0	0	0	1	0	0	0	1	0	1	0
	GH71	alpha-1,3-glucanase (EC 3.2.1.59).	5	0.25	0	1	0	0	0	0	0	0	1	0	0	0	1	0	0	0	1	0	1	0
	GH95	alpha-L-fucosidase (EC 3.2.1.51); alpha-1,2-L-fucosidase (EC 3.2.1.63); alpha-L-galactosidase (EC 3.2.1.-)	5	0.25	0	0	0	0	1	0	0	0	0	0	0	0	1	1	0	1	0	0	0	1
	GH35	beta-galactosidase (EC 3.2.1.23); exo-beta-glucosaminidase (EC 3.2.1.165); exo-beta-1,4-galactanase (EC 3.2.1.-); beta-1,3-galactosidase (EC 3.2.1.-)	5	0.25	0	0	0	0	1	0	0	0	0	0	0	1	0	1	0	0	1	0	1	0
Carbohydrate Esterases (CEs)	CE4	acetyl xylan esterase (EC 3.1.1.72); chitin deacetylase (EC 3.5.1.41); chitooligosaccharide deacetylase (EC 3.5.1.-); peptidoglycan GlcNAc deacetylase (EC 3.5.1.-); peptidoglycan N-acetylmuramic acid deacetylase (EC 3.5.1.-).	30	0.85	1	2	2	1	4	2	2	1	1	0	2	0	1	1	0	1	2	3	1	3
	CE11	UDP-3-0-acyl N-acetylglucosamine deacetylase (EC 3.5.1.108).	28	0.85	1	3	1	1	1	4	1	1	0	1	1	2	2	1	0	1	3	0	2	2
	CE14	N-acetyl-1-D-myo-inosityl-2-amino-2-deoxy-alpha-D-glucopyranoside deacetylase (EC 3.5.1.89); diacetylchitobiose deacetylase (EC 3.5.1.-); mycothiol S-conjugate amidase (EC 3.5.1.-)	15	0.55	0	1	0	0	1	1	0	0	0	3	0	1	1	1	0	0	1	1	1	3
	CE16	acetylesterase (EC 3.1.1.6) active on various carbohydrate acetyl esters	9	0.4	0	0	0	2	0	1	1	0	1	1	1	0	0	0	0	0	1	0	1	0
Polysaccharide Lyases (PLs)	PL1	pectate lyase (EC 4.2.2.2); exo-pectate lyase (EC 4.2.2.9); pectin lyase (EC 4.2.2.10).	10	0.35	1	1	2	0	1	0	3	0	0	0	1	0	1	0	0	0	0	0	0	0
	PL0	Polysaccharide lyases not yet assigned to a family.	5	0.25	1	1	0	1	0	1	0	0	0	0	0	0	0	0	0	0	0	0	1	0
Carbohydrate-Binding Modules (CBMs)	CBM48	Modules of approx. 100 residues with glycogen-binding function, appended to GH13 modules. Also found in the beta subunit (glycogen-binding) of AMP-activated protein kinases (AMPK)	46	1	2	3	3	2	1	2	1	2	5	2	3	2	2	2	2	1	5	1	2	3
	CBM50	Modules of approx. 50 residues found attached to various enzymes from families GH18, GH19, GH23, GH24, GH25 and GH73, i.e. enzymes cleaving either chitin or peptidoglycan. Binding to chitopentaose demonstrated in the case of Pteris ryukyuensis chitinase A [Ohnuma T et al. (2008) J. Biol. Chem. 283:5178-87 (PMID: 18083709)]. CBM50 modules are also found in a multitude of other enzymes targeting th…	124	1	9	7	4	11	7	4	7	4	10	2	5	4	8	7	4	8	4	4	9	6
	CBM20	The granular starch-binding function has been demonstrated in several cases. Interact strongly with cyclodextrins. Often designated as starch-binding domains (SBD).	22	0.7	2	1	0	4	0	2	1	1	1	1	0	1	1	0	0	1	4	1	1	0
	CBM13	Modules of approx. 150 residues which always appear as a threefold internal repeat. The only apparent exception to this, xylanase II of Actinomadura sp. FC7 (GenBank U08894), is in fact not completely sequenced. These modules were first identified in several plant lectins such as ricin or agglutinin of Ricinus communis which bind galactose residues. The three-dimensional structure of a plant lect…	26	0.65	2	2	2	4	0	3	2	0	2	0	1	2	0	1	0	1	3	0	1	0
	CBM57	Created from reading Schallus et al (2008) Mol Biol Cell. 19:3404-3414 [PMID: 18524852] and finding related domains attached to various glycosidases.	22	0.6	0	1	1	1	0	2	4	0	6	1	0	0	2	1	0	1	1	0	1	0
	CBM5	Modules of approx. 60 residues found in bacterial enzymes. Chitin-binding described in several cases. Distantly related to the CBM12 family.	21	0.5	2	2	0	4	0	3	0	0	1	0	0	0	0	1	1	1	4	0	2	0
	CBM32	Binding to galactose and lactose has been demonstrated for the module of Micromonospora viridifaciens sialidase (PMID: 16239725). Binding to polygalacturonic acid has been shown for a Yersinia member (PMID: 17292916). Binding to LacNAc (beta-D-galactosyl-1,4-beta-D-N-acetylglucosamine) has been shown for an N-acetylglucosaminidase from Clostridium perfingens (PMID: 16990278).	20	0.5	5	3	2	3	1	1	0	0	1	0	0	1	0	0	0	0	2	0	1	0
	CBM2	Modules of approx. 100 residues and which are found in a large number of bacterial enzymes. The cellulose-binding function has been demonstrated in many cases. Several of these modules have been shown to also bind chitin or xylan.	21	0.45	4	1	2	3	0	2	0	0	0	0	0	1	0	0	0	0	4	3	1	0
	CBM6	Modules of approx. 120 residues. The cellulose-binding function has been demonstrated in one case on amorphous cellulose and beta-1,4-xylan. Some of these modules also bind beta-1,3-glucan, beta-1,3-1,4-glucan, and beta-1,4-glucan.	12	0.45	1	3	1	1	0	1	0	0	1	0	0	0	1	0	0	1	0	0	2	0
	CBM3	Modules of approx. 150 residues found in bacterial enzymes. The cellulose-binding function has been demonstrated in many cases. In one instance binding to chitin has been reported.	9	0.35	0	2	1	0	0	0	1	0	1	1	0	0	2	0	0	0	1	0	0	0
	CBM35	Modules of approx. 130 residues. A module that is conserved in three Cellvibrio xylan-degrading enzymes binds to xylan and the interaction is calcium dependent, while a module from a Cellvibrio mannanase binds to decorated soluble mannans and mannooligosaccharides. A module in a	7	0.35	0	1	0	0	1	1	1	0	0	0	0	0	1	0	1	0	0	1	0	0
	CBM12	Modules of approx. 40-60 residues. The majority of these modules is found among chitinases where the function is chitin-binding. Distantly related to the CBM5 family.	13	0.3	2	0	0	3	0	1	0	0	0	0	0	0	0	0	0	1	3	0	3	0
	CBM14	Modules of approx. 70 residues. The chitin-binding function has been demonstrated in several cases. These modules are found attached to a number of chitinase catalytic domains, but also in non-catalytic proteins either in isolation or as multiple repeats; chitin binding (EC IIa.chitin)	7	0.3	0	0	0	1	0	0	0	0	0	1	0	1	0	0	0	0	1	1	0	2
	CBM51	Modules of approx. 150 residues found attached to various enzymes from families GH2, GH27, GH31, GH95, GH98 and GH101 . Binding to galactose and to blood group A/B-antigens demonstrated in the case of C. perfringens GH95CBM51 and GH98CBM51 respectively [Gregg KJ et al. (2008) J. Biol. Chem. 283:12604-13 PMID: 18292090].	5	0.25	0	0	0	0	0	1	1	0	1	0	0	0	1	0	0	0	1	0	0	0
	CBM45	Modules of approx. 100 residues, found at the N-terminus of plastidial alpha-amylases and of alpha-glucan, water dikinases. Starch-binding activity demonstrated in the case of potato alpha-glucan, water dikinase.	5	0.25	0	0	0	0	0	0	1	0	1	0	0	0	0	0	0	1	1	0	1	0
Auxiliary Activities (AAs)	AA1	Laccase / p-diphenol:oxygen oxidoreductase / ferroxidase (EC 1.10.3.2); ; ferroxidase (EC 1.10.3.-); Laccase-like multicopper oxidase (EC 1.10.3.-)	32	0.95	1	2	1	1	1	2	2	2	2	1	2	2	2	3	1	1	3	0	2	1
	AA5	Oxidase with oxygen as acceptor (EC 1.1.3.-); galactose oxidase (EC 1.1.3.9); glyoxal oxidase (EC 1.2.3.15); alcohol oxidase (EC 1.1.3.13)	17	0.65	2	2	1	0	0	1	1	0	2	1	1	0	1	1	0	1	2	0	1	0

## Sheet: Secreted CAZymes
#GT											#GH											#PL											#CE
# SignalP-5.0 Organism: arch							#Phobius				# SignalP-5.0 Organism: arch							#Phobius				# SignalP-5.0 Organism: arch							#phobius				# SignalP-5.0 Organism: arch							#Phobius
# ID	Prediction	SP(Sec/SPI)	TAT(Tat/SPI)	LIPO(Sec/SPII)	OTHER	CS Position	SEQUENCE	TM	SP	PREDICTION	# ID	Prediction	SP(Sec/SPI)	TAT(Tat/SPI)	LIPO(Sec/SPII)	OTHER	CS Position	SEQUENCE ID	TM	SP	PREDICTION	# ID	Prediction	SP(Sec/SPI)	TAT(Tat/SPI)	LIPO(Sec/SPII)	OTHER	CS Position	SEQUENCE ID	TM	SP	PREDICTION	# ID	Prediction	SP(Sec/SPI)	TAT(Tat/SPI)	LIPO(Sec/SPII)	OTHER	CS Position	SEQUENCE ID	TM	SP	PREDICTION
H1.bin.39.faGL001107	SP(Sec/SPI)	0.707215	0.000928	0.093726	0.19813	CS pos: 21-22. VYN-MN. Pr: 0.1505	H1.bin.39.faGL001107	0	Y	n4-15c20/21o	H1.bin.39.faGL000215	SP(Sec/SPI)	0.949832	0.011871	0.01242	0.025877	CS pos: 31-32. ALA-LS. Pr: 0.6818	H1.bin.39.faGL000215	0	Y	n14-25c33/34o	H1.bin.21.faGL001179	SP(Sec/SPI)	0.845533	0.00306	0.002718	0.148689	CS pos: 27-28. VSA-SI. Pr: 0.7361	H1.bin.21.faGL001179	1	Y	n10-21c27/28o2076-2098i	H1.bin.22.faGL000060	SP(Sec/SPI)	0.53217	0.002391	0.414417	0.051022	CS pos: 25-26. APC-SQ. Pr: 0.1097	H1.bin.22.faGL000060	0	Y	n4-17c25/26o
H1.bin.39.faGL001206	SP(Sec/SPI)	0.613474	0.001587	0.008498	0.376441	CS pos: 30-31. SKS-TI. Pr: 0.4086	H1.bin.39.faGL001206	0	Y	n4-15c20/21o	H1.bin.39.faGL001107	SP(Sec/SPI)	0.707215	0.000928	0.093726	0.19813	CS pos: 21-22. VYN-MN. Pr: 0.1505	H1.bin.39.faGL001107	0	Y	n6-17c21/22o	H1.bin.22.faGL000390	SP(Sec/SPI)	0.703401	0.002578	0.012894	0.281127	CS pos: 26-27. ING-TT. Pr: 0.2255	H1.bin.22.faGL000390	1	Y	n2-13c20/21o4875-4896i	H1.bin.22.faGL000412	SP(Sec/SPI)	0.980944	0.001611	0.009651	0.007794	CS pos: 22-23. SLG-AD. Pr: 0.6099	H1.bin.22.faGL000412	0	Y	n7-17c22/23o
H2.bin.114.faGL000350	SP(Sec/SPI)	0.492118	0.001909	0.028048	0.477924	CS pos: 21-22. THS-II. Pr: 0.3054	H2.bin.114.faGL000350	0	0	i	H1.bin.21.faGL000093	SP(Sec/SPI)	0.987081	0.001842	0.0062	0.004878	CS pos: 28-29. VLG-AD. Pr: 0.8516	H1.bin.21.faGL000093	0	Y	n9-20c28/29o	H1.bin.34.faGL001070	SP(Sec/SPI)	0.986439	0.000169	0.011879	0.001513	CS pos: 20-21. VSA-GD. Pr: 0.8283	H1.bin.34.faGL001070	1	Y	n5-15c20/21o994-1012i	H1.bin.34.faGL001070	SP(Sec/SPI)	0.986439	0.000169	0.011879	0.001513	CS pos: 20-21. VSA-GD. Pr: 0.8283	H1.bin.34.faGL001070	1	Y	n5-15c20/21o994-1012i
H2.bin.12.faGL000666	SP(Sec/SPI)	0.570379	0.001549	0.087046	0.341026	CS pos: 29-30. LMS-EK. Pr: 0.2933	H2.bin.12.faGL000666	0	0	i	H1.bin.21.faGL000382	SP(Sec/SPI)	0.837534	0.000589	0.050289	0.111588	CS pos: 16-17. CFS-AE. Pr: 0.4893	H1.bin.21.faGL000382	0	Y	n2-11c16/17o	H2.bin.42.faGL000556	SP(Sec/SPI)	0.513582	0.002082	0.481901	0.002435	CS pos: 18-19. AMA-LP. Pr: 0.3509	H2.bin.42.faGL000556	0	Y	n5-13c18/19o	H1.bin.39.faGL001107	SP(Sec/SPI)	0.707215	0.000928	0.093726	0.19813	CS pos: 21-22. VYN-MN. Pr: 0.1505	H1.bin.39.faGL001107	0	Y	n6-17c21/22o
H2.bin.121.faGL000320	SP(Sec/SPI)	0.692096	0.000804	0.016841	0.290259	CS pos: 19-20. GYA-LV. Pr: 0.2590	H2.bin.121.faGL000320	0	0	i	H1.bin.21.faGL000729	SP(Sec/SPI)	0.853639	0.002151	0.023672	0.120538	CS pos: 26-27. VNT-QS. Pr: 0.3765	H1.bin.21.faGL000729	0	Y	n7-18c26/27o	H1.bin.21.faGL001397	OTHER	0.002583	0.000178	0.000278	0.996962		H1.bin.21.faGL001397	1	0	i53-75o	H2.bin.121.faGL000320	SP(Sec/SPI)	0.692096	0.000804	0.016841	0.290259	CS pos: 19-20. GYA-LV. Pr: 0.2590	H2.bin.121.faGL000320	0	Y	n4-15c19/20o
H2.bin.121.faGL000491	SP(Sec/SPI)	0.612648	0.012174	0.034434	0.340744	CS pos: 21-22. AVA-SF. Pr: 0.3464	H2.bin.121.faGL000491	0	0	i	H1.bin.21.faGL000850	SP(Sec/SPI)	0.996613	0.00096	0.000439	0.001988	CS pos: 27-28. VNA-AD. Pr: 0.9765	H1.bin.21.faGL000850	0	Y	n8-19c27/28o	H1.bin.21.faGL000208	OTHER	0.000425	0.000241	0.000393	0.998942		H1.bin.21.faGL000208	1	0	i21-47o	H2.bin.20.faGL000742	SP(Sec/SPI)	0.665407	0.00297	0.046614	0.285009	CS pos: 31-32. MSG-IV. Pr: 0.1236	H2.bin.20.faGL000742	0	Y	n10-21c25/26o
H2.bin.121.faGL000739	SP(Sec/SPI)	0.837754	0.001611	0.087499	0.073136	CS pos: 20-21. SFS-FI. Pr: 0.2241	H2.bin.121.faGL000739	0	0	i	H1.bin.21.faGL001178	SP(Sec/SPI)	0.808952	0.003848	0.004821	0.182379	CS pos: 27-28. ISA-SI. Pr: 0.5741	H1.bin.21.faGL001178	1	Y	n10-21c26/27o1518-1540i	H1.bin.22.faGL000392	OTHER	0.002409	0.001419	0.00011	0.996063		H1.bin.22.faGL000392	1	0	o2359-2378i	H2.bin.20.faGL000055	SP(Sec/SPI)	0.543964	0.016776	0.003623	0.435637	CS pos: 37-38. AHS-AD. Pr: 0.4250	H2.bin.20.faGL000055	0	Y	n18-33c37/38o
H2.bin.136.faGL000044	SP(Sec/SPI)	0.503267	0.000444	0.084353	0.411936	CS pos: 20-21. FFS-GY. Pr: 0.1235	H2.bin.136.faGL000044	0	0	i	H1.bin.21.faGL001471	SP(Sec/SPI)	0.997005	0.000573	0.001501	0.000921	CS pos: 25-26. VFA-AA. Pr: 0.8409	H1.bin.21.faGL001471	1	Y	n7-18c25/26o1012-1033i	H1.bin.34.faGL000674	OTHER	0.049423	0.000463	0.000985	0.949129		H1.bin.34.faGL000674	1	0	i7-31o	H2.bin.40.faGL000373	SP(Sec/SPI)	0.578447	0.002036	0.131745	0.287771	CS pos: 32-33. TMG-NK. Pr: 0.1470	H2.bin.40.faGL000373	0	Y	n7-18c24/25o
H2.bin.20.faGL000742	SP(Sec/SPI)	0.665407	0.00297	0.046614	0.285009	CS pos: 31-32. MSG-IV. Pr: 0.1236	H2.bin.20.faGL000742	0	0	i	H1.bin.22.faGL000249	SP(Sec/SPI)	0.992399	0.000539	0.005016	0.002046	CS pos: 24-25. AMA-TT. Pr: 0.9145	H1.bin.22.faGL000249	0	Y	n8-19c24/25o	H1.bin.34.faGL000889	OTHER	0.000525	0.000196	4.6e-05	0.999234		H1.bin.34.faGL000889	0	0	i	H2.bin.83.faGL000117	SP(Sec/SPI)	0.770922	0.000723	0.047204	0.181151	CS pos: 22-23. LYG-GD. Pr: 0.4465	H2.bin.83.faGL000117	0	Y	n7-18c22/23o
H2.bin.40.faGL000373	SP(Sec/SPI)	0.578447	0.002036	0.131745	0.287771	CS pos: 32-33. TMG-NK. Pr: 0.1470	H2.bin.40.faGL000373	0	0	i	H1.bin.22.faGL000390	SP(Sec/SPI)	0.703401	0.002578	0.012894	0.281127	CS pos: 26-27. ING-TT. Pr: 0.2255	H1.bin.22.faGL000390	1	Y	n2-13c20/21o4875-4896i	H1.bin.39.faGL001278	OTHER	0.004588	0.000747	0.000455	0.99421		H1.bin.39.faGL001278	1	0	i21-44o	H2.bin.89.faGL000539	SP(Sec/SPI)	0.529249	0.003555	0.004286	0.462909	CS pos: 23-24. SNT-FL. Pr: 0.2645	H2.bin.89.faGL000539	0	Y	n6-17c25/26o
H2.bin.48.faGL000600	SP(Sec/SPI)	0.775334	0.008044	0.00604	0.210582	CS pos: 35-36. IQA-GH. Pr: 0.7250	H2.bin.48.faGL000600	0	0	i	H1.bin.22.faGL000997	SP(Sec/SPI)	0.977396	0.001276	0.005819	0.015509	CS pos: 28-29. TTA-FQ. Pr: 0.7024	H1.bin.22.faGL000997	0	Y	n11-23c28/29o	H1.bin.39.faGL000424	OTHER	0.000875	0.00129	0.0001	0.997734		H1.bin.39.faGL000424	0	0	i	H2.bin.12.faGL000174	OTHER	0.413728	0.003553	0.023924	0.558795		H2.bin.12.faGL000174	0	Y	n10-22c27/28o
H2.bin.71.faGL000058	SP(Sec/SPI)	0.564335	0.000422	0.434752	0.00049	CS pos: 22-23. VMA-DP. Pr: 0.5582	H2.bin.71.faGL000058	0	0	i	H1.bin.34.faGL000382	SP(Sec/SPI)	0.95678	0.001734	0.002425	0.03906	CS pos: 29-30. VYA-AI. Pr: 0.8432	H1.bin.34.faGL000382	0	Y	n10-21c29/30o	H2.bin.114.faGL000027	OTHER	0.000125	5.2e-05	0.000215	0.999609		H2.bin.114.faGL000027	3	0	i28-46o52-70i82-102o	H2.bin.71.faGL000200	OTHER	0.468776	0.00822	0.021576	0.501428		H2.bin.71.faGL000200	0	Y	n11-24c36/37o
H2.bin.75.faGL001228	SP(Sec/SPI)	0.556352	0.001887	0.04355	0.398211	CS pos: 20-21. CLA-DL. Pr: 0.3106	H2.bin.75.faGL001228	0	0	i	H1.bin.34.faGL000803	SP(Sec/SPI)	0.990087	0.000676	0.007462	0.001776	CS pos: 21-22. VVA-ED. Pr: 0.9421	H1.bin.34.faGL000803	0	Y	n5-16c21/22o	H2.bin.114.faGL000937	OTHER	0.000885	8.8e-05	0.000296	0.998731		H2.bin.114.faGL000937	0	0	i	H2.bin.78.faGL001016	OTHER	0.06412	0.164082	0.001479	0.770319		H2.bin.78.faGL001016	2	Y	n2-10c28/29o38-56i68-87o
H2.bin.78.faGL000545	SP(Sec/SPI)	0.973557	0.003453	0.007795	0.015196	CS pos: 26-27. AEA-PA. Pr: 0.3478	H2.bin.78.faGL000545	0	0	i	H1.bin.34.faGL001070	SP(Sec/SPI)	0.986439	0.000169	0.011879	0.001513	CS pos: 20-21. VSA-GD. Pr: 0.8283	H1.bin.34.faGL001070	1	Y	n5-15c20/21o994-1012i	H2.bin.121.faGL000557	OTHER	0.143354	0.000889	0.021222	0.834535		H2.bin.121.faGL000557	1	0	o6-28i	H1.bin.21.faGL000959	LIPO(Sec/SPII)	0.014677	0.000953	0.983528	0.000843	CS pos: 22-23. ISG-CG. Pr: 0.9860	H1.bin.21.faGL000959	0	Y	n7-18c23/24o
H2.bin.83.faGL000117	SP(Sec/SPI)	0.770922	0.000723	0.047204	0.181151	CS pos: 22-23. LYG-GD. Pr: 0.4465	H2.bin.83.faGL000117	0	0	i	H1.bin.39.faGL000334	SP(Sec/SPI)	0.671194	0.003774	0.005637	0.319394	CS pos: 22-23. SYS-TV. Pr: 0.6131	H1.bin.39.faGL000334	0	Y	n4-15c22/23o	H2.bin.121.faGL000558	OTHER	0.147279	0.003262	0.063543	0.785916		H2.bin.121.faGL000558	1	0	i7-28o	H2.bin.75.faGL000242	LIPO(Sec/SPII)	0.018324	7.5e-05	0.980833	0.000768	CS pos: 15-16. MFG-CQ. Pr: 0.9786	H2.bin.75.faGL000242	0	Y	n4-14c18/19o
H2.bin.89.faGL000447	SP(Sec/SPI)	0.562408	0.003781	0.034802	0.39901	CS pos: 21-22. IIA-TI. Pr: 0.3286	H2.bin.89.faGL000447	0	0	i	H1.bin.39.faGL000434	SP(Sec/SPI)	0.962653	0.000279	0.003483	0.033585	CS pos: 23-24. VHG-QI. Pr: 0.8250	H1.bin.39.faGL000434	0	Y	n6-18c23/24o	H2.bin.121.faGL000116	OTHER	0.010988	0.000945	0.000437	0.98763		H2.bin.121.faGL000116	1	0	o1710-1726i	H2.bin.121.faGL000491	SP(Sec/SPI)	0.612648	0.012174	0.034434	0.340744	CS pos: 21-22. AVA-SF. Pr: 0.3464	H2.bin.121.faGL000491	4	0	o6-23i272-294o300-318i325-348o
H2.bin.89.faGL000768	SP(Sec/SPI)	0.75374	0.00425	0.027269	0.214741	CS pos: 28-29. VFG-VD. Pr: 0.2316	H2.bin.89.faGL000768	0	0	i	H1.bin.39.faGL000562	SP(Sec/SPI)	0.998887	0.000133	0.000367	0.000613	CS pos: 24-25. VFA-AD. Pr: 0.9915	H1.bin.39.faGL000562	0	Y	n7-19c24/25o	H2.bin.121.faGL000117	OTHER	0.015421	0.000728	0.003732	0.98012		H2.bin.121.faGL000117	1	0	o1445-1463i	H2.bin.12.faGL000666	SP(Sec/SPI)	0.570379	0.001549	0.087046	0.341026	CS pos: 29-30. LMS-EK. Pr: 0.2933	H2.bin.12.faGL000666	1	0	i7-28o
H1.bin.21.faGL000043	OTHER	0.000609	0.000619	3.1e-05	0.99874		H1.bin.21.faGL000043	0	Y	n4-16c34/35o	H2.bin.121.faGL000320	SP(Sec/SPI)	0.692096	0.000804	0.016841	0.290259	CS pos: 19-20. GYA-LV. Pr: 0.2590	H2.bin.121.faGL000320	0	Y	n4-15c19/20o	H2.bin.12.faGL001120	OTHER	0.005399	0.00014	7.7e-05	0.994384		H2.bin.12.faGL001120	1	0	o723-747i	H2.bin.78.faGL000584	SP(Sec/SPI)	0.50365	0.009414	0.006593	0.480343	CS pos: 33-34. SLA-TD. Pr: 0.4490	H2.bin.78.faGL000584	1	0	i12-33o
H1.bin.21.faGL000189	OTHER	0.008253	8.7e-05	0.003207	0.988453		H1.bin.21.faGL000189	0	Y	n3-14c21/22o	H2.bin.136.faGL000360	SP(Sec/SPI)	0.675078	0.006777	0.02951	0.288636	CS pos: 21-22. ASA-GL. Pr: 0.4308	H2.bin.136.faGL000360	0	Y	n4-16c21/22o	H2.bin.40.faGL000692	OTHER	0.002938	0.002122	0.000254	0.994686		H2.bin.40.faGL000692	0	0	i	H1.bin.21.faGL001588	OTHER	0.003357	0.000308	8.7e-05	0.996248		H1.bin.21.faGL001588	0	0	i
H1.bin.21.faGL000419	OTHER	0.000167	0.000165	3.1e-05	0.999637		H1.bin.21.faGL000419	0	Y	n5-16c34/35o	H2.bin.19.faGL000458	SP(Sec/SPI)	0.886115	0.003694	0.00489	0.1053	CS pos: 25-26. VFA-AA. Pr: 0.3662	H2.bin.19.faGL000458	1	Y	n10-21c25/26o1335-1355i	H2.bin.40.faGL000052	OTHER	0.000374	6.7e-05	2.6e-05	0.999532		H2.bin.40.faGL000052	1	0	o1314-1332i	H1.bin.21.faGL001430	OTHER	0.003321	0.006469	0.000219	0.989991		H1.bin.21.faGL001430	0	0	i
H1.bin.21.faGL000450	OTHER	0.001037	0.000164	0.000298	0.9985		H1.bin.21.faGL000450	0	Y	n4-15c22/23o	H2.bin.19.faGL000622	SP(Sec/SPI)	0.950869	0.001306	0.001161	0.046664	CS pos: 28-29. VYA-SN. Pr: 0.9348	H2.bin.19.faGL000622	3	Y	n12-23c28/29o1863-1881i1893-1913o1933-1955i	H2.bin.48.faGL000011	OTHER	0.147722	0.01209	0.001451	0.838737		H2.bin.48.faGL000011	1	0	i12-32o	H1.bin.21.faGL000506	OTHER	0.001289	0.00022	0.000158	0.998334		H1.bin.21.faGL000506	3	0	i252-279o312-335i347-372o
H1.bin.21.faGL000453	OTHER	0.001871	0.000131	0.0001	0.997899		H1.bin.21.faGL000453	0	Y	n3-13c31/32o	H2.bin.20.faGL000055	SP(Sec/SPI)	0.543964	0.016776	0.003623	0.435637	CS pos: 37-38. AHS-AD. Pr: 0.4250	H2.bin.20.faGL000055	0	Y	n18-33c37/38o	H2.bin.75.faGL000208	OTHER	0.021241	0.006707	0.002504	0.969548		H2.bin.75.faGL000208	0	0	i	H1.bin.22.faGL000971	OTHER	0.01048	0.000904	0.001855	0.986761		H1.bin.22.faGL000971	4	0	o6-27i281-305o335-363i375-396o
H1.bin.21.faGL000548	OTHER	0.006134	0.000827	0.00018	0.992859		H1.bin.21.faGL000548	0	Y	n4-16c34/35o	H2.bin.20.faGL000742	SP(Sec/SPI)	0.665407	0.00297	0.046614	0.285009	CS pos: 31-32. MSG-IV. Pr: 0.1236	H2.bin.20.faGL000742	0	Y	n10-21c25/26o	H2.bin.75.faGL001218	OTHER	0.000308	0.000177	3.8e-05	0.999477		H2.bin.75.faGL001218	0	0	i	H1.bin.22.faGL000121	OTHER	0.000532	9.6e-05	4.9e-05	0.999323		H1.bin.22.faGL000121	0	0	i
H1.bin.21.faGL001042	OTHER	0.085332	0.000131	0.013681	0.900855		H1.bin.21.faGL001042	0	Y	n4-15c21/22o	H2.bin.40.faGL000373	SP(Sec/SPI)	0.578447	0.002036	0.131745	0.287771	CS pos: 32-33. TMG-NK. Pr: 0.1470	H2.bin.40.faGL000373	0	Y	n7-18c24/25o	H2.bin.83.faGL000225	OTHER	0.039378	0.000793	0.001269	0.95856		H2.bin.83.faGL000225	5	0	o996-1016i1188-1209o1384-1407i1482-1504o1537-1556i	H1.bin.22.faGL000157	OTHER	0.000289	0.000147	5.1e-05	0.999513		H1.bin.22.faGL000157	0	0	i
H1.bin.21.faGL001073	OTHER	0.000996	0.000418	8.1e-05	0.998505		H1.bin.21.faGL001073	0	Y	n3-14c21/22o	H2.bin.42.faGL000158	SP(Sec/SPI)	0.88235	0.008106	0.072898	0.036645	CS pos: 27-28. TKT-AP. Pr: 0.2831	H2.bin.42.faGL000158	0	Y	n8-20c25/26o												H1.bin.22.faGL000188	OTHER	0.000238	5.2e-05	3.4e-05	0.999677		H1.bin.22.faGL000188	0	0	i
H1.bin.21.faGL001079	OTHER	0.00808	0.024268	0.000619	0.967033		H1.bin.21.faGL001079	0	Y	n3-14c22/23o	H2.bin.42.faGL000557	SP(Sec/SPI)	0.982658	0.001514	0.002929	0.012899	CS pos: 21-22. VFS-AP. Pr: 0.5750	H2.bin.42.faGL000557	0	Y	n6-16c21/22o												H1.bin.22.faGL000323	OTHER	0.000774	0.000368	3.7e-05	0.998821		H1.bin.22.faGL000323	0	0	i
H1.bin.21.faGL001204	OTHER	0.002029	0.001162	9.6e-05	0.996714		H1.bin.21.faGL001204	0	Y	n5-20c38/39o	H2.bin.48.faGL000021	SP(Sec/SPI)	0.891824	0.002013	0.091885	0.014278	CS pos: 29-30. GAA-TQ. Pr: 0.4480	H2.bin.48.faGL000021	0	Y	n12-23c27/28o												H1.bin.34.faGL000643	OTHER	0.001084	0.000429	8.3e-05	0.998404		H1.bin.34.faGL000643	0	0	i
H1.bin.21.faGL001222	OTHER	0.000846	4.9e-05	0.000154	0.998952		H1.bin.21.faGL001222	0	Y	n4-22c27/28o	H2.bin.48.faGL000468	SP(Sec/SPI)	0.770204	0.000526	0.228479	0.000791	CS pos: 22-23. AQC-LD. Pr: 0.5306	H2.bin.48.faGL000468	0	Y	n4-16c20/21o												H1.bin.34.faGL001093	OTHER	0.002774	0.066151	0.000121	0.930955		H1.bin.34.faGL001093	0	0	i
H1.bin.21.faGL001280	OTHER	0.001927	0.002091	0.000185	0.995797		H1.bin.21.faGL001280	0	Y	n4-15c27/28o	H2.bin.48.faGL000626	SP(Sec/SPI)	0.942706	0.001285	0.002998	0.053011	CS pos: 23-24. VFA-WS. Pr: 0.4621	H2.bin.48.faGL000626	1	Y	n8-18c23/24o3466-3489i												H1.bin.34.faGL000130	OTHER	0.00859	0.000565	0.00193	0.988915		H1.bin.34.faGL000130	5	0	o6-27i285-305o311-334i341-363o383-405i
H1.bin.21.faGL001283	OTHER	0.000487	0.000209	5.6e-05	0.999248		H1.bin.21.faGL001283	0	Y	n4-15c23/24o	H2.bin.48.faGL000825	SP(Sec/SPI)	0.998243	0.000396	0.000738	0.000623	CS pos: 23-24. ALG-AP. Pr: 0.7612	H2.bin.48.faGL000825	1	Y	n4-15c23/24o1633-1652i												H1.bin.39.faGL000350	OTHER	0.002703	5.1e-05	0.000112	0.997134		H1.bin.39.faGL000350	0	0	i
H1.bin.21.faGL001347	OTHER	0.000249	3.7e-05	3.2e-05	0.999682		H1.bin.21.faGL001347	0	Y	n4-15c27/28o	H2.bin.54.faGL000844	SP(Sec/SPI)	0.979034	0.002208	0.000398	0.018359	CS pos: 26-27. TLA-DL. Pr: 0.9426	H2.bin.54.faGL000844	0	Y	n8-19c26/27o												H1.bin.39.faGL000404	OTHER	0.001641	0.0021	8.2e-05	0.996176		H1.bin.39.faGL000404	0	0	i
H1.bin.21.faGL001381	OTHER	0.000251	0.000267	2e-05	0.999462		H1.bin.21.faGL001381	0	Y	n4-15c23/24o	H2.bin.62.faGL000508	SP(Sec/SPI)	0.918917	0.00165	0.00457	0.074863	CS pos: 16-17. AHA-QV. Pr: 0.8556	H2.bin.62.faGL000508	0	Y	n2-10c16/17o												H1.bin.39.faGL000407	OTHER	0.338939	0.004073	0.006262	0.650727		H1.bin.39.faGL000407	1	0	i12-31o
H1.bin.22.faGL000005	OTHER	0.001686	0.000871	0.000311	0.997131		H1.bin.22.faGL000005	0	Y	n3-14c26/27o	H2.bin.71.faGL000201	SP(Sec/SPI)	0.548226	0.001564	0.10529	0.34492	CS pos: 22-23. SSG-MF. Pr: 0.1245	H2.bin.71.faGL000201	0	Y	n4-15c19/20o												H2.bin.114.faGL000584	OTHER	0.00059	0.000141	5.1e-05	0.999218		H2.bin.114.faGL000584	1	0	o248-267i
H1.bin.22.faGL000007	OTHER	0.011339	0.000133	0.017176	0.971352		H1.bin.22.faGL000007	0	Y	n4-15c23/24o	H2.bin.71.faGL000497	SP(Sec/SPI)	0.976005	0.00121	0.004056	0.018729	CS pos: 19-20. VMA-DR. Pr: 0.9372	H2.bin.71.faGL000497	0	Y	n4-15c19/20o												H2.bin.114.faGL000585	OTHER	0.002721	9.3e-05	0.00026	0.996926		H2.bin.114.faGL000585	2	0	i245-268o288-306i
H1.bin.22.faGL000115	OTHER	0.001965	0.000712	0.000309	0.997015		H1.bin.22.faGL000115	0	Y	n3-13c18/19o	H2.bin.75.faGL000356	SP(Sec/SPI)	0.944948	0.000462	0.043022	0.011568	CS pos: 19-20. VSS-ET. Pr: 0.5125	H2.bin.75.faGL000356	0	Y	n4-14c19/20o												H2.bin.114.faGL000781	OTHER	0.004582	0.000364	0.000839	0.994215		H2.bin.114.faGL000781	5	0	o6-28i281-306o326-344i349-369o381-401i
H1.bin.22.faGL000157	OTHER	0.000289	0.000147	5.1e-05	0.999513		H1.bin.22.faGL000157	0	Y	n3-13c18/19o	H2.bin.83.faGL000117	SP(Sec/SPI)	0.770922	0.000723	0.047204	0.181151	CS pos: 22-23. LYG-GD. Pr: 0.4465	H2.bin.83.faGL000117	0	Y	n7-18c22/23o												H2.bin.114.faGL000944	OTHER	0.00038	6.2e-05	7.7e-05	0.999481		H2.bin.114.faGL000944	2	0	o242-268i280-299o
H1.bin.22.faGL000158	OTHER	0.001446	0.000307	8.1e-05	0.998166		H1.bin.22.faGL000158	0	Y	n4-19c27/28o	H2.bin.83.faGL000515	SP(Sec/SPI)	0.545362	0.014246	0.432455	0.007936	CS pos: 25-26. AYL-AC. Pr: 0.2523	H2.bin.83.faGL000515	0	Y	n8-19c23/24o												H2.bin.114.faGL000305	OTHER	0.000834	0.000948	4.5e-05	0.998173		H2.bin.114.faGL000305	0	0	i
H1.bin.22.faGL000188	OTHER	0.000238	5.2e-05	3.4e-05	0.999677		H1.bin.22.faGL000188	0	Y	n3-14c18/19o	H2.bin.12.faGL000666	SP(Sec/SPI)	0.570379	0.001549	0.087046	0.341026	CS pos: 29-30. LMS-EK. Pr: 0.2933	H2.bin.12.faGL000666	1	0	i7-28o												H2.bin.114.faGL000351	OTHER	0.002632	0.006588	0.000298	0.990483		H2.bin.114.faGL000351	0	0	i
H1.bin.22.faGL000214	OTHER	0.000351	0.000118	2.6e-05	0.999505		H1.bin.22.faGL000214	0	Y	n3-13c31/32o	H2.bin.121.faGL000491	SP(Sec/SPI)	0.612648	0.012174	0.034434	0.340744	CS pos: 21-22. AVA-SF. Pr: 0.3464	H2.bin.121.faGL000491	4	0	o6-23i272-294o300-318i325-348o												H2.bin.121.faGL000719	OTHER	0.002354	0.001173	0.000106	0.996367		H2.bin.121.faGL000719	0	0	i
H1.bin.22.faGL000252	OTHER	0.001019	0.000188	6.2e-05	0.99873		H1.bin.22.faGL000252	0	Y	n4-15c20/21o	H2.bin.40.faGL000748	SP(Sec/SPI)	0.770367	0.0032	0.03908	0.187353	CS pos: 23-24. SSA-IY. Pr: 0.2782	H2.bin.40.faGL000748	1	0	o6-28i												H2.bin.121.faGL000741	OTHER	0.000509	0.002064	2.3e-05	0.997404		H2.bin.121.faGL000741	3	0	o242-260i267-287o299-320i
H1.bin.22.faGL000254	OTHER	0.000418	0.000252	4.4e-05	0.999286		H1.bin.22.faGL000254	0	Y	n4-15c23/24o	H2.bin.75.faGL000290	SP(Sec/SPI)	0.758494	0.028937	0.056127	0.156442	CS pos: 22-23. YLA-AS. Pr: 0.1639	H2.bin.75.faGL000290	0	0	i												H2.bin.12.faGL000913	OTHER	0.000843	0.002102	5.4e-05	0.997001		H2.bin.12.faGL000913	0	0	i
H1.bin.22.faGL000264	OTHER	0.00086	0.00036	1.8e-05	0.998761		H1.bin.22.faGL000264	0	Y	n3-13c21/22o	H1.bin.39.faGL000107	OTHER	0.0065	0.000238	0.000568	0.992695		H1.bin.39.faGL000107	5	Y	n31-43c48/49o64-91i151-176o182-200i261-283o295-319i												H2.bin.12.faGL000386	OTHER	0.000668	0.000242	5e-05	0.999039		H2.bin.12.faGL000386	0	0	i
H1.bin.22.faGL000266	OTHER	0.002465	0.001494	0.000201	0.995841		H1.bin.22.faGL000266	0	Y	n4-15c20/21o	H2.bin.12.faGL000764	LIPO(Sec/SPII)	0.002149	8.6e-05	0.997429	0.000336	CS pos: 21-22. LSA-CN. Pr: 0.9988	H2.bin.12.faGL000764	0	Y	n7-18c22/23o												H2.bin.12.faGL000388	OTHER	0.000793	0.000908	5.3e-05	0.998246		H2.bin.12.faGL000388	0	0	i
H1.bin.22.faGL000273	OTHER	0.000446	0.000114	2.2e-05	0.999419		H1.bin.22.faGL000273	0	Y	n4-15c23/24o	H1.bin.21.faGL001550	OTHER	0.019909	0.000331	0.002397	0.977363		H1.bin.21.faGL001550	0	Y	n3-14c19/20o												H2.bin.12.faGL000792	OTHER	0.003846	0.000821	0.000207	0.995126		H2.bin.12.faGL000792	1	0	i188-207o
H1.bin.22.faGL000282	OTHER	0.000291	5e-05	6.4e-05	0.999594		H1.bin.22.faGL000282	0	Y	n3-14c26/27o	H1.bin.22.faGL000402	OTHER	0.004168	6.3e-05	0.000267	0.995502		H1.bin.22.faGL000402	0	Y	n4-12c19/20o												H2.bin.12.faGL001103	OTHER	0.000801	5e-05	3.1e-05	0.999118		H2.bin.12.faGL001103	0	0	i
H1.bin.22.faGL000283	OTHER	0.0016	0.000151	0.00013	0.998119		H1.bin.22.faGL000283	0	Y	n4-15c20/21o	H1.bin.22.faGL000474	LIPO(Sec/SPII)	0.004642	9.7e-05	0.995009	0.000251	CS pos: 20-21. LGG-CT. Pr: 0.9957	H1.bin.22.faGL000474	0	Y	n7-18c23/24o												H2.bin.12.faGL000620	OTHER	0.000634	0.000151	0.000353	0.998862		H2.bin.12.faGL000620	5	0	i7-28o299-320i332-351o357-375i387-412o
H1.bin.22.faGL000324	OTHER	0.000765	9.5e-05	0.000132	0.999008		H1.bin.22.faGL000324	0	Y	n6-17c35/36o	H1.bin.22.faGL000475	OTHER	0.144909	0.002461	0.026929	0.825701		H1.bin.22.faGL000475	1	Y	n2-9c14/15o24-43i												H2.bin.136.faGL000387	OTHER	0.003654	0.000928	0.000669	0.994749		H2.bin.136.faGL000387	5	0	o6-29i278-301o307-329i336-355o375-395i
H1.bin.22.faGL000361	OTHER	0.028588	0.001742	0.00022	0.96945		H1.bin.22.faGL000361	0	Y	n4-15c20/21o	H1.bin.39.faGL000482	OTHER	0.013876	0.008704	0.004372	0.973047		H1.bin.39.faGL000482	0	Y	n7-16c21/22o												H2.bin.136.faGL000074	OTHER	0.002685	0.007432	0.000184	0.989699		H2.bin.136.faGL000074	0	0	i
H1.bin.22.faGL000595	OTHER	0.003838	0.001054	8.2e-05	0.995027		H1.bin.22.faGL000595	0	Y	n4-16c34/35o	H1.bin.39.faGL000483	OTHER	0.012166	0.000166	0.000487	0.987182		H1.bin.39.faGL000483	0	Y	n3-13c17/18o												H2.bin.19.faGL000034	OTHER	0.011024	0.000676	0.003519	0.984781		H2.bin.19.faGL000034	4	0	o6-28i281-306o348-365i377-396o
H1.bin.22.faGL000638	OTHER	0.001684	0.000551	5.3e-05	0.997713		H1.bin.22.faGL000638	0	Y	n4-15c23/24o	H2.bin.114.faGL000429	OTHER	0.035975	0.000632	0.005125	0.958268		H2.bin.114.faGL000429	5	Y	n28-37c41/42o65-87i147-166o172-194i257-279o285-312i												H2.bin.19.faGL000649	OTHER	0.160034	0.001711	0.06094	0.777315		H2.bin.19.faGL000649	1	0	i12-29o
H1.bin.22.faGL000754	OTHER	0.001512	0.000254	0.000129	0.998105		H1.bin.22.faGL000754	0	Y	n3-14c19/20o	H2.bin.12.faGL000768	OTHER	0.045749	0.000149	0.002621	0.951482		H2.bin.12.faGL000768	1	Y	n3-14c19/20o1579-1600i												H2.bin.20.faGL000542	OTHER	0.000992	0.000804	6.1e-05	0.998143		H2.bin.20.faGL000542	0	0	i
H1.bin.22.faGL000860	OTHER	0.000598	0.000108	6.6e-05	0.999228		H1.bin.22.faGL000860	0	Y	n4-15c20/21o	H2.bin.121.faGL000867	OTHER	0.121586	0.004656	0.003235	0.870523		H2.bin.121.faGL000867	0	Y	n7-17c21/22o												H2.bin.20.faGL000550	OTHER	0.001772	0.005608	0.000116	0.992504		H2.bin.20.faGL000550	0	0	i
H1.bin.22.faGL000919	OTHER	0.000412	0.000131	2.9e-05	0.999427		H1.bin.22.faGL000919	0	Y	n4-15c27/28o	H2.bin.19.faGL000829	LIPO(Sec/SPII)	0.001349	0.000408	0.997594	0.000649	CS pos: 19-20. LAG-CG. Pr: 0.9987	H2.bin.19.faGL000829	0	Y	n7-17c21/22o												H2.bin.20.faGL000228	OTHER	0.001861	9e-05	0.000243	0.997806		H2.bin.20.faGL000228	0	0	i
H1.bin.22.faGL001045	OTHER	0.000232	0.000829	2.7e-05	0.998912		H1.bin.22.faGL001045	0	Y	n4-23c35/36o	H2.bin.40.faGL000746	OTHER	0.264473	0.006191	0.028752	0.700584		H2.bin.40.faGL000746	0	Y	n30-37c42/43o												H2.bin.20.faGL000260	OTHER	0.00122	0.003733	9.7e-05	0.994949		H2.bin.20.faGL000260	0	0	i
H1.bin.34.faGL000038	OTHER	0.000788	0.00283	4e-05	0.996342		H1.bin.34.faGL000038	0	Y	n4-19c24/25o	H2.bin.42.faGL000432	LIPO(Sec/SPII)	0.025563	9.3e-05	0.973966	0.000377	CS pos: 15-16. LIS-CT. Pr: 0.9684	H2.bin.42.faGL000432	0	Y	n4-14c18/19o												H2.bin.20.faGL000486	OTHER	0.014592	0.00149	0.000389	0.983529		H2.bin.20.faGL000486	0	0	i
H1.bin.34.faGL000149	OTHER	0.002832	0.002533	0.000253	0.994381		H1.bin.34.faGL000149	0	Y	n7-18c26/27o	H2.bin.42.faGL000943	OTHER	0.003863	0.000629	0.000455	0.995053		H2.bin.42.faGL000943	0	Y	n4-15c23/24o												H2.bin.40.faGL000634	OTHER	0.001039	0.001266	4.9e-05	0.997646		H2.bin.40.faGL000634	0	0	i
H1.bin.34.faGL000156	OTHER	0.000266	0.000104	2.3e-05	0.999607		H1.bin.34.faGL000156	0	Y	n4-15c23/24o	H2.bin.42.faGL000954	LIPO(Sec/SPII)	0.00089	6.3e-05	0.998815	0.000232	CS pos: 16-17. MTA-CG. Pr: 0.9995	H2.bin.42.faGL000954	0	Y	n4-14c19/20o												H2.bin.40.faGL000706	OTHER	0.01555	0.001206	0.001224	0.98202		H2.bin.40.faGL000706	4	0	o6-28i292-313o347-366i378-401o
H1.bin.34.faGL000241	OTHER	0.000673	5e-05	2.9e-05	0.999248		H1.bin.34.faGL000241	0	Y	n4-15c33/34o	H2.bin.48.faGL000901	OTHER	0.29727	0.00376	0.002977	0.695992		H2.bin.48.faGL000901	0	Y	n4-15c21/22o												H2.bin.40.faGL000830	OTHER	0.20838	0.010436	0.016247	0.764937		H2.bin.40.faGL000830	4	0	o6-22i269-290o296-312i324-344o
H1.bin.34.faGL000257	OTHER	0.001226	0.00625	7.4e-05	0.99245		H1.bin.34.faGL000257	0	Y	n4-17c25/26o	H2.bin.71.faGL000200	OTHER	0.468776	0.00822	0.021576	0.501428		H2.bin.71.faGL000200	0	Y	n11-24c36/37o												H2.bin.40.faGL000455	OTHER	0.001841	0.000409	5.5e-05	0.997694		H2.bin.40.faGL000455	0	0	i
H1.bin.34.faGL000536	OTHER	0.001484	0.001094	8.2e-05	0.997339		H1.bin.34.faGL000536	0	Y	n4-16c34/35o	H2.bin.75.faGL000523	OTHER	0.089469	0.0051	0.021084	0.884346		H2.bin.75.faGL000523	0	Y	n3-13c18/19o												H2.bin.42.faGL000712	OTHER	0.021369	0.000254	0.006443	0.971933		H2.bin.42.faGL000712	1	0	i181-198o
H1.bin.34.faGL000598	OTHER	0.001707	0.003038	0.00014	0.995116		H1.bin.34.faGL000598	0	Y	n4-15c20/21o	H2.bin.75.faGL001196	OTHER	0.058905	0.000427	0.01883	0.921838		H2.bin.75.faGL001196	0	Y	n3-14c23/24o												H2.bin.42.faGL000884	OTHER	0.001144	0.000204	3.7e-05	0.998614		H2.bin.42.faGL000884	0	0	i
H1.bin.34.faGL000646	OTHER	0.01144	0.001014	0.002372	0.985173		H1.bin.34.faGL000646	0	Y	n4-15c23/24o	H2.bin.75.faGL001206	OTHER	0.006287	0.000236	0.000574	0.992903		H2.bin.75.faGL001206	0	Y	n3-12c16/17o												H2.bin.42.faGL000277	OTHER	0.001631	0.001152	4.6e-05	0.99717		H2.bin.42.faGL000277	0	0	i
H1.bin.34.faGL000865	OTHER	0.00088	0.000243	0.0001	0.998777		H1.bin.34.faGL000865	0	Y	n5-16c21/22o	H2.bin.75.faGL001226	OTHER	0.00923	0.000186	0.011977	0.978607		H2.bin.75.faGL001226	0	Y	n3-13c18/19o												H2.bin.48.faGL000748	OTHER	0.000389	0.000132	4.1e-05	0.999438		H2.bin.48.faGL000748	0	0	i
H1.bin.34.faGL000872	OTHER	0.000441	5.5e-05	3.3e-05	0.999471		H1.bin.34.faGL000872	0	Y	n3-14c32/33o	H2.bin.78.faGL000528	OTHER	0.322425	0.024051	0.029987	0.623537		H2.bin.78.faGL000528	1	Y	n2-17c22/23o58-78i												H2.bin.48.faGL000787	OTHER	0.005285	0.019289	0.000278	0.975149		H2.bin.48.faGL000787	0	0	i
H1.bin.34.faGL000874	OTHER	0.000867	3.5e-05	7.4e-05	0.999024		H1.bin.34.faGL000874	0	Y	n3-14c22/23o	H2.bin.83.faGL000181	OTHER	0.016461	0.000224	0.000984	0.98233		H2.bin.83.faGL000181	0	Y	n3-14c19/20o												H2.bin.48.faGL000940	OTHER	0.256222	0.000994	0.001902	0.740882		H2.bin.48.faGL000940	1	0	o6-24i
H1.bin.34.faGL000875	OTHER	0.000307	0.000309	3.6e-05	0.999348		H1.bin.34.faGL000875	0	Y	n3-14c22/23o	H1.bin.21.faGL000159	OTHER	0.001829	0.000548	7.7e-05	0.997546		H1.bin.21.faGL000159	0	0	i												H2.bin.48.faGL000629	OTHER	0.0019	0.000608	9.9e-05	0.997393		H2.bin.48.faGL000629	0	0	i
H1.bin.34.faGL000876	OTHER	0.001845	6.9e-05	0.000541	0.997545		H1.bin.34.faGL000876	0	Y	n4-15c23/24o	H1.bin.21.faGL000263	OTHER	0.000152	8.7e-05	1.9e-05	0.999743		H1.bin.21.faGL000263	0	0	i												H2.bin.48.faGL000636	OTHER	0.001314	0.000125	0.000177	0.998384		H2.bin.48.faGL000636	0	0	i
H1.bin.34.faGL000930	OTHER	0.004807	0.001402	0.000386	0.993405		H1.bin.34.faGL000930	0	Y	n4-19c24/25o	H1.bin.21.faGL000335	OTHER	0.001417	0.003028	9.9e-05	0.995456		H1.bin.21.faGL000335	1	0	i60-82o												H2.bin.54.faGL000809	OTHER	0.000767	0.000243	9.4e-05	0.998895		H2.bin.54.faGL000809	0	0	i
H1.bin.39.faGL000081	OTHER	0.003069	0.000807	4.5e-05	0.99608		H1.bin.39.faGL000081	0	Y	n3-14c19/20o	H1.bin.21.faGL000341	OTHER	0.000396	9.7e-05	4.1e-05	0.999466		H1.bin.21.faGL000341	0	0	i												H2.bin.54.faGL000104	OTHER	0.012036	0.000687	0.001042	0.986235		H2.bin.54.faGL000104	5	0	o6-27i275-302o314-334i346-369o381-401i
H1.bin.39.faGL000087	OTHER	0.001868	0.00014	9.8e-05	0.997895		H1.bin.39.faGL000087	0	Y	n4-15c20/21o	H1.bin.21.faGL000351	OTHER	0.001268	0.000413	3.3e-05	0.998286		H1.bin.21.faGL000351	0	0	i												H2.bin.54.faGL000215	OTHER	0.000891	0.000376	4.8e-05	0.998686		H2.bin.54.faGL000215	0	0	i
H1.bin.39.faGL000107	OTHER	0.0065	0.000238	0.000568	0.992695		H1.bin.39.faGL000107	0	Y	n3-14c19/20o	H1.bin.21.faGL000522	OTHER	0.000843	0.000191	5.8e-05	0.998908		H1.bin.21.faGL000522	0	0	i												H2.bin.71.faGL000360	OTHER	0.000215	0.000649	2.6e-05	0.99911		H2.bin.71.faGL000360	3	0	i107-127o161-180i192-215o
H1.bin.39.faGL000135	OTHER	0.004325	0.00111	0.002782	0.991783		H1.bin.39.faGL000135	0	Y	n4-15c27/28o	H1.bin.21.faGL000659	OTHER	0.000207	0.000179	0.000382	0.999232		H1.bin.21.faGL000659	1	0	i47-69o												H2.bin.71.faGL000451	OTHER	0.001214	0.004262	0.000101	0.994423		H2.bin.71.faGL000451	0	0	i
H1.bin.39.faGL000259	OTHER	0.017298	0.001192	0.004569	0.976941		H1.bin.39.faGL000259	0	Y	n3-14c19/20o	H1.bin.21.faGL000763	OTHER	0.083368	0.005767	0.004285	0.90658		H1.bin.21.faGL000763	2	0	i20-44o1007-1030i												H2.bin.75.faGL000745	OTHER	0.000618	6.2e-05	0.00021	0.99911		H2.bin.75.faGL000745	9	0	i7-26o46-64i76-95o115-137i308-323o329-346i367-385o405-428i449-467o
H1.bin.39.faGL000302	OTHER	0.006275	0.001404	0.000106	0.992215		H1.bin.39.faGL000302	0	Y	n3-14c22/23o	H1.bin.21.faGL000884	OTHER	0.001277	0.001533	6.4e-05	0.997126		H1.bin.21.faGL000884	0	0	i												H2.bin.75.faGL000747	OTHER	0.00143	0.000402	0.000402	0.997766		H2.bin.75.faGL000747	5	0	o6-29i280-302o314-336i343-365o377-399i
H1.bin.39.faGL000303	OTHER	0.000839	0.000249	0.000118	0.998795		H1.bin.39.faGL000303	0	Y	n3-21c39/40o	H1.bin.21.faGL000999	OTHER	0.002317	0.000122	0.000104	0.997457		H1.bin.21.faGL000999	0	0	i												H2.bin.75.faGL000756	OTHER	0.000256	0.001596	1.7e-05	0.998131		H2.bin.75.faGL000756	0	0	i
H1.bin.39.faGL000430	OTHER	0.000306	0.000316	3.1e-05	0.999347		H1.bin.39.faGL000430	0	Y	n4-15c20/21o	H1.bin.21.faGL001043	OTHER	0.002129	0.000221	0.000633	0.997017		H1.bin.21.faGL001043	2	0	i18-38o850-873i												H2.bin.75.faGL000883	OTHER	0.000448	0.00011	3.9e-05	0.999403		H2.bin.75.faGL000883	0	0	i
H1.bin.39.faGL000470	OTHER	0.001011	9.8e-05	5.3e-05	0.998838		H1.bin.39.faGL000470	0	Y	n4-19c27/28o	H1.bin.21.faGL001230	OTHER	0.000227	0.000138	2.3e-05	0.999612		H1.bin.21.faGL001230	0	0	i												H2.bin.75.faGL000896	OTHER	0.010092	0.04503	0.000717	0.944161		H2.bin.75.faGL000896	0	0	i
H1.bin.39.faGL000475	OTHER	0.000873	6.8e-05	8.1e-05	0.998978		H1.bin.39.faGL000475	0	Y	n4-16c34/35o	H1.bin.21.faGL001261	OTHER	0.000634	5.8e-05	0.000137	0.999171		H1.bin.21.faGL001261	0	0	i												H2.bin.75.faGL001194	OTHER	0.001728	0.000288	0.000146	0.997837		H2.bin.75.faGL001194	0	0	i
H1.bin.39.faGL000535	OTHER	0.000763	0.002413	4.5e-05	0.996778		H1.bin.39.faGL000535	0	Y	n5-16c21/22o	H1.bin.21.faGL001381	OTHER	0.000251	0.000267	2e-05	0.999462		H1.bin.21.faGL001381	0	0	i												H2.bin.75.faGL000138	OTHER	0.001173	0.000606	0.000282	0.997939		H2.bin.75.faGL000138	0	0	i
H1.bin.39.faGL000586	OTHER	0.004076	0.000863	0.000307	0.994753		H1.bin.39.faGL000586	0	Y	n4-15c33/34o	H1.bin.21.faGL001430	OTHER	0.003321	0.006469	0.000219	0.989991		H1.bin.21.faGL001430	0	0	i												H2.bin.75.faGL000494	OTHER	0.001116	0.001304	4.3e-05	0.997538		H2.bin.75.faGL000494	0	0	i
H1.bin.39.faGL000630	OTHER	0.001815	0.005862	0.000102	0.99222		H1.bin.39.faGL000630	0	Y	n3-13c31/32o	H1.bin.22.faGL000020	OTHER	0.000668	0.000181	5.5e-05	0.999096		H1.bin.22.faGL000020	0	0	i												H2.bin.75.faGL000835	OTHER	0.000935	0.001267	7.8e-05	0.99772		H2.bin.75.faGL000835	0	0	i
H1.bin.39.faGL000662	OTHER	0.009443	0.002463	0.000202	0.987892		H1.bin.39.faGL000662	0	Y	n3-13c21/22o	H1.bin.22.faGL000026	OTHER	0.000668	0.000314	0.000111	0.998907		H1.bin.22.faGL000026	0	0	i												H2.bin.78.faGL001000	OTHER	0.263214	0.003877	0.030817	0.702091		H2.bin.78.faGL001000	1	0	i7-24o
H1.bin.39.faGL000714	OTHER	0.077666	0.000554	0.00936	0.91242		H1.bin.39.faGL000714	0	Y	n4-15c23/24o	H1.bin.22.faGL000193	OTHER	0.027756	0.027879	0.001708	0.942657		H1.bin.22.faGL000193	0	0	i												H2.bin.78.faGL000713	OTHER	0.026604	0.004366	0.166095	0.802936		H2.bin.78.faGL000713	0	0	i
H1.bin.39.faGL000715	OTHER	0.00022	6.5e-05	2.1e-05	0.999694		H1.bin.39.faGL000715	0	Y	n4-19c28/29o	H1.bin.22.faGL000368	OTHER	0.0002	8.3e-05	2.7e-05	0.999691		H1.bin.22.faGL000368	0	0	i												H2.bin.83.faGL000873	OTHER	0.004671	0.001454	0.000178	0.993697		H2.bin.83.faGL000873	0	0	i
H1.bin.39.faGL000719	OTHER	0.000322	6.4e-05	3.7e-05	0.999577		H1.bin.39.faGL000719	0	Y	n4-19c28/29o	H1.bin.22.faGL000492	OTHER	0.00055	0.000257	4.6e-05	0.999146		H1.bin.22.faGL000492	0	0	i												H2.bin.83.faGL000175	OTHER	0.040722	0.001031	0.002317	0.955931		H2.bin.83.faGL000175	4	0	o6-28i294-316o354-371i383-406o
H1.bin.39.faGL000852	OTHER	0.000199	0.000313	3.4e-05	0.999455		H1.bin.39.faGL000852	0	Y	n4-15c20/21o	H1.bin.22.faGL000590	OTHER	0.001163	0.000284	4.7e-05	0.998505		H1.bin.22.faGL000590	0	0	i												H2.bin.83.faGL000286	OTHER	0.000873	0.00023	2.9e-05	0.998868		H2.bin.83.faGL000286	0	0	i
H1.bin.39.faGL000975	OTHER	0.000918	4.6e-05	8.8e-05	0.998948		H1.bin.39.faGL000975	0	Y	n4-15c33/34o	H1.bin.22.faGL000890	OTHER	0.00085	0.002287	6.9e-05	0.996794		H1.bin.22.faGL000890	0	0	i												H2.bin.83.faGL000539	OTHER	0.005018	0.017817	7.9e-05	0.977085		H2.bin.83.faGL000539	0	0	i
H1.bin.39.faGL000978	OTHER	0.001727	0.000208	0.000184	0.99788		H1.bin.39.faGL000978	0	Y	n4-15c20/21o	H1.bin.22.faGL000919	OTHER	0.000412	0.000131	2.9e-05	0.999427		H1.bin.22.faGL000919	0	0	i												H2.bin.89.faGL000475	OTHER	0.002544	0.002063	6.8e-05	0.995324		H2.bin.89.faGL000475	0	0	i
H1.bin.39.faGL001020	OTHER	0.001515	0.000105	7.3e-05	0.998307		H1.bin.39.faGL001020	0	Y	n4-12c17/18o	H1.bin.22.faGL001045	OTHER	0.000232	0.000829	2.7e-05	0.998912		H1.bin.22.faGL001045	0	0	i												H2.bin.89.faGL000476	OTHER	0.002675	0.000122	0.000208	0.996995		H2.bin.89.faGL000476	0	0	i
H1.bin.39.faGL001025	OTHER	0.001621	0.000151	0.000226	0.998003		H1.bin.39.faGL001025	0	Y	n4-15c20/21o	H1.bin.34.faGL000056	OTHER	0.001761	0.000725	0.000125	0.997389		H1.bin.34.faGL000056	0	0	i												H2.bin.89.faGL000711	OTHER	0.00055	4.8e-05	3.2e-05	0.999371		H2.bin.89.faGL000711	0	0	i
H1.bin.39.faGL001027	OTHER	0.001471	0.00047	0.00019	0.997869		H1.bin.39.faGL001027	0	Y	n4-12c17/18o	H1.bin.34.faGL000149	OTHER	0.002832	0.002533	0.000253	0.994381		H1.bin.34.faGL000149	0	0	i												H2.bin.89.faGL000448	OTHER	0.000346	0.000209	2.8e-05	0.999418		H2.bin.89.faGL000448	0	0	i
H1.bin.39.faGL001054	OTHER	0.000496	6.9e-05	3e-05	0.999405		H1.bin.39.faGL001054	0	Y	n4-15c33/34o	H1.bin.34.faGL000314	OTHER	0.006182	0.002366	0.000533	0.990919		H1.bin.34.faGL000314	0	0	i												H2.bin.89.faGL000535	OTHER	0.003222	0.000535	0.000514	0.995729		H2.bin.89.faGL000535	4	0	o6-27i296-318o363-382i394-414o
H1.bin.39.faGL001058	OTHER	0.004107	0.000278	0.000243	0.995372		H1.bin.39.faGL001058	0	Y	n4-15c20/21o	H1.bin.34.faGL000536	OTHER	0.001484	0.001094	8.2e-05	0.997339		H1.bin.34.faGL000536	0	0	i												H2.bin.89.faGL000290	OTHER	0.006534	0.000269	0.000368	0.992829		H2.bin.89.faGL000290	0	0	i
H1.bin.39.faGL001104	OTHER	0.007012	0.000312	0.000274	0.992403		H1.bin.39.faGL001104	0	Y	n6-17c29/30o	H1.bin.34.faGL001020	OTHER	0.002212	0.00233	0.000127	0.995332		H1.bin.34.faGL001020	0	0	i												H2.bin.89.faGL000321	OTHER	0.002608	7.1e-05	0.000307	0.997014		H2.bin.89.faGL000321	2	0	i222-238o250-269i
H1.bin.39.faGL001109	OTHER	0.037336	0.002177	0.006198	0.954289		H1.bin.39.faGL001109	0	Y	n4-15c27/28o	H1.bin.34.faGL001132	OTHER	0.001926	0.000163	5.2e-05	0.997859		H1.bin.34.faGL001132	0	0	i
H1.bin.39.faGL001172	OTHER	0.000764	0.0001	7.7e-05	0.999059		H1.bin.39.faGL001172	0	Y	n4-15c24/25o	H1.bin.39.faGL000150	OTHER	0.006419	0.000479	0.000588	0.992514		H1.bin.39.faGL000150	2	0	i12-32o1674-1696i
H1.bin.39.faGL001174	OTHER	0.000452	0.000802	0.000385	0.998362		H1.bin.39.faGL001174	0	Y	n5-16c24/25o	H1.bin.39.faGL000630	OTHER	0.001815	0.005862	0.000102	0.99222		H1.bin.39.faGL000630	0	0	i
H1.bin.39.faGL001198	OTHER	0.000435	9.4e-05	5.1e-05	0.99942		H1.bin.39.faGL001198	0	Y	n3-14c19/20o	H1.bin.39.faGL000714	OTHER	0.077666	0.000554	0.00936	0.91242		H1.bin.39.faGL000714	2	0	i9-28o332-354i
H2.bin.114.faGL000062	OTHER	0.000425	0.000625	4.1e-05	0.998909		H2.bin.114.faGL000062	0	Y	n4-15c20/21o	H1.bin.39.faGL000815	OTHER	0.0005	0.000147	5.8e-05	0.999295		H1.bin.39.faGL000815	0	0	i
H2.bin.114.faGL000385	OTHER	0.002285	0.002154	0.000185	0.995376		H2.bin.114.faGL000385	0	Y	n3-14c22/23o	H1.bin.39.faGL000816	OTHER	0.002474	0.002438	0.000163	0.994924		H1.bin.39.faGL000816	0	0	i
H2.bin.114.faGL000397	OTHER	0.001241	0.000215	4.2e-05	0.998502		H2.bin.114.faGL000397	0	Y	n5-20c25/26o	H1.bin.39.faGL001274	OTHER	0.000195	0.00025	2.2e-05	0.999532		H1.bin.39.faGL001274	0	0	i
H2.bin.114.faGL000581	OTHER	0.003492	0.000141	0.002502	0.993865		H2.bin.114.faGL000581	0	Y	n4-15c24/25o	H1.bin.39.faGL001382	OTHER	0.001731	0.000134	7.7e-05	0.998057		H1.bin.39.faGL001382	0	0	i
H2.bin.114.faGL000639	OTHER	0.000314	0.00037	3.8e-05	0.999279		H2.bin.114.faGL000639	0	Y	n4-16c21/22o	H2.bin.114.faGL000305	OTHER	0.000834	0.000948	4.5e-05	0.998173		H2.bin.114.faGL000305	0	0	i
H2.bin.114.faGL000722	OTHER	0.019764	0.004095	0.005489	0.970652		H2.bin.114.faGL000722	0	Y	n3-14c22/23o	H2.bin.114.faGL000527	OTHER	0.000207	8.4e-05	2.7e-05	0.999682		H2.bin.114.faGL000527	0	0	i
H2.bin.114.faGL000934	OTHER	0.000553	0.000115	8.6e-05	0.999246		H2.bin.114.faGL000934	0	Y	n5-16c21/22o	H2.bin.114.faGL000726	OTHER	0.018908	0.002244	0.000384	0.978464		H2.bin.114.faGL000726	0	0	i
H2.bin.12.faGL000049	OTHER	0.001238	0.000209	7.8e-05	0.998475		H2.bin.12.faGL000049	0	Y	n3-14c26/27o	H2.bin.12.faGL000294	OTHER	0.00119	0.000662	0.0002	0.997948		H2.bin.12.faGL000294	0	0	i
H2.bin.12.faGL000063	OTHER	0.001722	0.001103	4.2e-05	0.997133		H2.bin.12.faGL000063	0	Y	n4-15c21/22o	H2.bin.12.faGL000589	OTHER	0.01862	0.019522	0.00239	0.959468		H2.bin.12.faGL000589	0	0	i
H2.bin.12.faGL000088	OTHER	0.001562	0.0003	4.8e-05	0.99809		H2.bin.12.faGL000088	0	Y	n6-17c22/23o	H2.bin.121.faGL000395	OTHER	0.000476	0.000407	4.7e-05	0.99907		H2.bin.121.faGL000395	0	0	i
H2.bin.12.faGL000112	OTHER	0.000626	0.000229	6.6e-05	0.999079		H2.bin.12.faGL000112	0	Y	n4-15c33/34o	H2.bin.136.faGL000077	OTHER	0.000908	0.000139	9.7e-05	0.998856		H2.bin.136.faGL000077	0	0	i
H2.bin.12.faGL000124	OTHER	0.001237	0.001415	8.2e-05	0.997266		H2.bin.12.faGL000124	0	Y	n3-14c19/20o	H2.bin.136.faGL000408	OTHER	0.00125	0.000559	5.5e-05	0.998136		H2.bin.136.faGL000408	0	0	i
H2.bin.12.faGL000205	OTHER	0.000413	0.000546	8e-05	0.998961		H2.bin.12.faGL000205	0	Y	n4-15c20/21o	H2.bin.19.faGL000009	OTHER	0.000406	0.000283	3.3e-05	0.999278		H2.bin.19.faGL000009	0	0	i
H2.bin.12.faGL000526	OTHER	0.006862	0.001654	0.000417	0.991067		H2.bin.12.faGL000526	0	Y	n4-15c20/21o	H2.bin.19.faGL000029	OTHER	0.000166	3.4e-05	2.5e-05	0.999776		H2.bin.19.faGL000029	0	0	i
H2.bin.12.faGL000620	OTHER	0.000634	0.000151	0.000353	0.998862		H2.bin.12.faGL000620	0	Y	n4-15c27/28o	H2.bin.19.faGL000195	OTHER	0.000185	5.8e-05	3.5e-05	0.999722		H2.bin.19.faGL000195	0	0	i
H2.bin.12.faGL000626	OTHER	0.001419	0.002327	5e-05	0.996205		H2.bin.12.faGL000626	0	Y	n4-15c33/34o	H2.bin.19.faGL000469	OTHER	0.000339	0.000119	2.1e-05	0.999521		H2.bin.19.faGL000469	0	0	i
H2.bin.12.faGL000753	OTHER	0.01242	0.010563	0.000853	0.976165		H2.bin.12.faGL000753	0	Y	n3-13c21/22o	H2.bin.19.faGL000495	OTHER	0.000735	0.000134	3.6e-05	0.999096		H2.bin.19.faGL000495	0	0	i
H2.bin.12.faGL000792	OTHER	0.003846	0.000821	0.000207	0.995126		H2.bin.12.faGL000792	0	Y	n3-14c22/23o	H2.bin.19.faGL000530	OTHER	0.0017	0.000736	8.8e-05	0.997476		H2.bin.19.faGL000530	0	0	i
H2.bin.12.faGL000803	OTHER	0.000558	0.000385	6.4e-05	0.998992		H2.bin.12.faGL000803	0	Y	n3-14c19/20o	H2.bin.19.faGL000641	OTHER	0.000162	0.000297	1.9e-05	0.999522		H2.bin.19.faGL000641	0	0	i
H2.bin.12.faGL001028	OTHER	9.9e-05	2.8e-05	1.2e-05	0.999861		H2.bin.12.faGL001028	0	Y	n4-15c23/24o	H2.bin.19.faGL000647	OTHER	0.000817	0.000138	6.4e-05	0.998981		H2.bin.19.faGL000647	0	0	i
H2.bin.121.faGL000152	OTHER	0.000577	0.000103	4.7e-05	0.999273		H2.bin.121.faGL000152	0	Y	n4-15c27/28o	H2.bin.19.faGL000649	OTHER	0.160034	0.001711	0.06094	0.777315		H2.bin.19.faGL000649	1	0	i12-29o
H2.bin.121.faGL000244	OTHER	0.001192	0.000427	0.000176	0.998205		H2.bin.121.faGL000244	0	Y	n4-15c20/21o	H2.bin.19.faGL000795	OTHER	0.004061	0.000397	0.000598	0.994945		H2.bin.19.faGL000795	1	0	i59-76o
H2.bin.121.faGL000312	OTHER	0.003004	0.001889	0.000443	0.994664		H2.bin.121.faGL000312	0	Y	n4-15c23/24o	H2.bin.19.faGL000967	OTHER	0.023625	0.0035	4.7e-05	0.972828		H2.bin.19.faGL000967	0	0	i
H2.bin.121.faGL000775	OTHER	0.002449	0.000454	0.000185	0.996913		H2.bin.121.faGL000775	0	Y	n3-13c18/19o	H2.bin.20.faGL000260	OTHER	0.00122	0.003733	9.7e-05	0.994949		H2.bin.20.faGL000260	0	0	i
H2.bin.136.faGL000038	OTHER	0.000314	9.5e-05	2.7e-05	0.999565		H2.bin.136.faGL000038	0	Y	n3-13c21/22o	H2.bin.20.faGL000493	OTHER	0.001322	0.018182	4.1e-05	0.980455		H2.bin.20.faGL000493	0	0	i
H2.bin.136.faGL000541	OTHER	0.000604	0.000347	3.8e-05	0.999012		H2.bin.136.faGL000541	0	Y	n4-19c24/25o	H2.bin.20.faGL000503	OTHER	0.001695	0.0001	0.000166	0.998039		H2.bin.20.faGL000503	0	0	i
H2.bin.19.faGL000063	OTHER	0.004915	0.003611	0.000125	0.991349		H2.bin.19.faGL000063	0	Y	n3-14c22/23o	H2.bin.20.faGL000550	OTHER	0.001772	0.005608	0.000116	0.992504		H2.bin.20.faGL000550	0	0	i
H2.bin.19.faGL000077	OTHER	0.00019	6.2e-05	2.5e-05	0.999723		H2.bin.19.faGL000077	0	Y	n3-13c18/19o	H2.bin.40.faGL000446	OTHER	0.000345	0.000135	3.5e-05	0.999484		H2.bin.40.faGL000446	0	0	i
H2.bin.19.faGL000247	OTHER	0.000985	0.000896	5.6e-05	0.998063		H2.bin.19.faGL000247	0	Y	n4-15c33/34o	H2.bin.48.faGL000445	OTHER	0.000772	0.001203	4.9e-05	0.997976		H2.bin.48.faGL000445	0	0	i
H2.bin.19.faGL000401	OTHER	0.000599	7.3e-05	4.4e-05	0.999284		H2.bin.19.faGL000401	0	Y	n4-15c23/24o	H2.bin.54.faGL000127	OTHER	0.001429	0.000937	3.7e-05	0.997598		H2.bin.54.faGL000127	0	0	i
H2.bin.19.faGL000469	OTHER	0.000339	0.000119	2.1e-05	0.999521		H2.bin.19.faGL000469	0	Y	n6-17c25/26o	H2.bin.54.faGL000283	OTHER	0.000773	6.5e-05	5.1e-05	0.999112		H2.bin.54.faGL000283	0	0	i
H2.bin.19.faGL000479	OTHER	0.001264	0.000352	9.5e-05	0.998289		H2.bin.19.faGL000479	0	Y	n3-14c19/20o	H2.bin.54.faGL000294	OTHER	0.001734	0.000146	0.000112	0.998008		H2.bin.54.faGL000294	0	0	i
H2.bin.19.faGL000495	OTHER	0.000735	0.000134	3.6e-05	0.999096		H2.bin.19.faGL000495	0	Y	n3-14c22/23o	H2.bin.54.faGL000392	OTHER	0.000547	5.4e-05	0.0001	0.9993		H2.bin.54.faGL000392	0	0	i
H2.bin.19.faGL000528	OTHER	0.002774	0.000423	0.000192	0.996611		H2.bin.19.faGL000528	0	Y	n3-14c19/20o	H2.bin.54.faGL000661	OTHER	0.003041	0.000824	0.000825	0.995309		H2.bin.54.faGL000661	0	0	i
H2.bin.19.faGL000572	OTHER	0.001	8e-05	7.6e-05	0.998844		H2.bin.19.faGL000572	0	Y	n4-15c23/24o	H2.bin.54.faGL000809	OTHER	0.000767	0.000243	9.4e-05	0.998895		H2.bin.54.faGL000809	0	0	i
H2.bin.19.faGL000649	OTHER	0.160034	0.001711	0.06094	0.777315		H2.bin.19.faGL000649	0	Y	n4-15c24/25o	H2.bin.54.faGL000832	OTHER	0.000182	4.7e-05	2.3e-05	0.999748		H2.bin.54.faGL000832	0	0	i
H2.bin.19.faGL000859	OTHER	0.000657	0.000177	2.4e-05	0.999142		H2.bin.19.faGL000859	0	Y	n4-15c33/34o	H2.bin.54.faGL000886	OTHER	0.003554	0.000925	0.000135	0.995385		H2.bin.54.faGL000886	0	0	i
H2.bin.19.faGL000965	OTHER	0.00068	0.000261	3.8e-05	0.999022		H2.bin.19.faGL000965	0	Y	n4-15c33/34o	H2.bin.62.faGL000044	OTHER	0.008141	0.010575	6.3e-05	0.98122		H2.bin.62.faGL000044	0	0	i
H2.bin.19.faGL001060	OTHER	0.002383	0.003591	3.1e-05	0.993995		H2.bin.19.faGL001060	0	Y	n4-15c25/26o	H2.bin.62.faGL000142	OTHER	0.001065	0.001076	3.2e-05	0.997827		H2.bin.62.faGL000142	0	0	i
H2.bin.19.faGL001082	OTHER	0.000615	0.000728	5.9e-05	0.998598		H2.bin.19.faGL001082	0	Y	n3-14c32/33o	H2.bin.62.faGL000213	OTHER	0.000257	3.2e-05	3.2e-05	0.99968		H2.bin.62.faGL000213	0	0	i
H2.bin.20.faGL000486	OTHER	0.014592	0.00149	0.000389	0.983529		H2.bin.20.faGL000486	0	Y	n3-14c26/27o	H2.bin.71.faGL000035	OTHER	0.000363	9.5e-05	3.1e-05	0.999511		H2.bin.71.faGL000035	0	0	i
H2.bin.20.faGL000505	OTHER	0.000704	0.00011	5.5e-05	0.99913		H2.bin.20.faGL000505	0	Y	n4-23c41/42o	H2.bin.75.faGL000174	OTHER	0.00057	0.000556	6.6e-05	0.998808		H2.bin.75.faGL000174	0	0	i
H2.bin.20.faGL000753	OTHER	0.000603	9.7e-05	5.6e-05	0.999243		H2.bin.20.faGL000753	0	Y	n4-15c27/28o	H2.bin.75.faGL000750	OTHER	0.000318	0.000718	3.5e-05	0.998929		H2.bin.75.faGL000750	0	0	i
H2.bin.40.faGL000005	OTHER	0.000765	0.000103	4.4e-05	0.999088		H2.bin.40.faGL000005	0	Y	n4-15c20/21o	H2.bin.78.faGL000255	OTHER	0.007458	0.001797	0.000364	0.990382		H2.bin.78.faGL000255	0	0	i
H2.bin.40.faGL000295	OTHER	0.000856	8e-05	7e-05	0.998995		H2.bin.40.faGL000295	0	Y	n4-19c27/28o	H2.bin.83.faGL000173	OTHER	0.353218	0.020401	0.013605	0.612775		H2.bin.83.faGL000173	1	0	i20-39o
H2.bin.40.faGL000607	OTHER	0.002777	0.004153	6e-05	0.993009		H2.bin.40.faGL000607	0	Y	n4-15c20/21o	H2.bin.89.faGL000319	OTHER	0.001189	0.000755	0.000243	0.997813		H2.bin.89.faGL000319	0	0	i
H2.bin.42.faGL000167	OTHER	0.002383	0.000362	8.3e-05	0.997172		H2.bin.42.faGL000167	0	Y	n4-15c20/21o	H2.bin.89.faGL000792	OTHER	0.002752	5.4e-05	0.002511	0.994682		H2.bin.89.faGL000792	5	0	i12-35o41-65i77-101o113-137i157-175o
H2.bin.42.faGL000432	LIPO(Sec/SPII)	0.025563	9.3e-05	0.973966	0.000377	CS pos: 15-16. LIS-CT. Pr: 0.9684	H2.bin.42.faGL000432	0	Y	n4-16c21/22o	H1.bin.21.faGL000046	OTHER	0.000578	5.4e-05	9.1e-05	0.999276		H1.bin.21.faGL000046	0	0	i
H2.bin.42.faGL000487	OTHER	0.001371	0.000311	5.9e-05	0.998259		H2.bin.42.faGL000487	0	Y	n4-15c20/21o	H1.bin.21.faGL000229	OTHER	0.001188	0.000147	0.000107	0.998559		H1.bin.21.faGL000229	0	0	i
H2.bin.42.faGL000644	OTHER	0.002164	0.000202	9.1e-05	0.997544		H2.bin.42.faGL000644	0	Y	n3-13c18/19o	H1.bin.21.faGL000261	OTHER	0.001483	0.000819	4.6e-05	0.997653		H1.bin.21.faGL000261	1	0	o293-312i
H2.bin.42.faGL000822	OTHER	0.000614	0.001157	2.9e-05	0.9982		H2.bin.42.faGL000822	0	Y	n3-14c19/20o	H1.bin.21.faGL000483	OTHER	0.058857	0.000269	0.002341	0.938532		H1.bin.21.faGL000483	1	0	i7-27o
H2.bin.48.faGL000347	OTHER	0.000604	0.000275	4.5e-05	0.999076		H2.bin.48.faGL000347	0	Y	n4-15c33/34o	H1.bin.21.faGL000506	OTHER	0.001289	0.00022	0.000158	0.998334		H1.bin.21.faGL000506	3	0	i252-279o312-335i347-372o
H2.bin.48.faGL000886	OTHER	0.000894	0.000122	3.6e-05	0.998949		H2.bin.48.faGL000886	0	Y	n3-14c19/20o	H1.bin.21.faGL000911	OTHER	0.006583	0.00052	0.002307	0.99059		H1.bin.21.faGL000911	2	0	i12-33o1007-1028i
H2.bin.48.faGL001016	OTHER	0.003453	0.000268	0.000283	0.995997		H2.bin.48.faGL001016	0	Y	n4-15c20/21o	H1.bin.21.faGL000930	OTHER	0.001523	0.009719	0.000149	0.988609		H1.bin.21.faGL000930	0	0	i
H2.bin.48.faGL001018	OTHER	0.003863	0.000382	0.0003	0.995455		H2.bin.48.faGL001018	0	Y	n4-15c19/20o	H1.bin.21.faGL001036	OTHER	0.010307	0.005322	0.005915	0.978456		H1.bin.21.faGL001036	1	0	o6-24i
H2.bin.48.faGL001020	OTHER	0.000658	0.000314	6e-05	0.998968		H2.bin.48.faGL001020	0	Y	n4-16c21/22o	H1.bin.21.faGL001064	OTHER	0.001367	8e-05	0.000122	0.998432		H1.bin.21.faGL001064	0	0	i
H2.bin.54.faGL000095	OTHER	0.000573	0.000261	2.2e-05	0.999144		H2.bin.54.faGL000095	0	Y	n5-16c21/22o	H1.bin.21.faGL001079	OTHER	0.00808	0.024268	0.000619	0.967033		H1.bin.21.faGL001079	0	0	i
H2.bin.54.faGL000116	OTHER	0.001143	0.003093	0.000129	0.995634		H2.bin.54.faGL000116	0	Y	n4-15c23/24o	H1.bin.21.faGL001089	OTHER	0.004584	0.001683	0.000387	0.993346		H1.bin.21.faGL001089	0	0	i
H2.bin.54.faGL000140	OTHER	0.001202	0.000111	5.1e-05	0.998636		H2.bin.54.faGL000140	0	Y	n4-15c33/34o	H1.bin.21.faGL001090	OTHER	0.000573	0.000292	6.4e-05	0.999071		H1.bin.21.faGL001090	0	0	i
H2.bin.54.faGL000144	OTHER	0.000549	0.000681	8.2e-05	0.998688		H2.bin.54.faGL000144	0	Y	n4-15c20/21o	H1.bin.21.faGL001091	OTHER	0.008	0.000141	0.00105	0.990809		H1.bin.21.faGL001091	0	0	i
H2.bin.54.faGL000265	OTHER	0.001368	0.000425	0.000142	0.998064		H2.bin.54.faGL000265	0	Y	n4-15c23/24o	H1.bin.21.faGL001280	OTHER	0.001927	0.002091	0.000185	0.995797		H1.bin.21.faGL001280	0	0	i
H2.bin.54.faGL000692	OTHER	0.000564	7.5e-05	4.2e-05	0.999319		H2.bin.54.faGL000692	0	Y	n4-15c23/24o	H1.bin.21.faGL001302	OTHER	0.002819	0.000523	5.7e-05	0.996601		H1.bin.21.faGL001302	0	0	i
H2.bin.54.faGL000710	OTHER	0.000537	0.00022	3.5e-05	0.999208		H2.bin.54.faGL000710	0	Y	n4-16c28/29o	H1.bin.21.faGL001517	OTHER	0.000769	0.000523	5.1e-05	0.998657		H1.bin.21.faGL001517	1	0	o1925-1942i
H2.bin.54.faGL000852	OTHER	0.005878	0.000412	0.001005	0.992705		H2.bin.54.faGL000852	0	Y	n4-19c24/25o	H1.bin.22.faGL000040	OTHER	0.000467	8e-05	3.7e-05	0.999416		H1.bin.22.faGL000040	0	0	i
H2.bin.54.faGL000886	OTHER	0.003554	0.000925	0.000135	0.995385		H2.bin.54.faGL000886	0	Y	n4-19c24/25o	H1.bin.22.faGL000078	OTHER	0.002134	0.005375	0.000368	0.992123		H1.bin.22.faGL000078	0	0	i
H2.bin.54.faGL000936	OTHER	0.002718	0.001178	0.000388	0.995715		H2.bin.54.faGL000936	0	Y	n4-15c23/24o	H1.bin.22.faGL000121	OTHER	0.000532	9.6e-05	4.9e-05	0.999323		H1.bin.22.faGL000121	0	0	i
H2.bin.62.faGL000044	OTHER	0.008141	0.010575	6.3e-05	0.98122		H2.bin.62.faGL000044	0	Y	n5-16c21/22o	H1.bin.22.faGL000167	OTHER	0.000528	0.000105	4e-05	0.999327		H1.bin.22.faGL000167	1	0	o379-405i
H2.bin.62.faGL000142	OTHER	0.001065	0.001076	3.2e-05	0.997827		H2.bin.62.faGL000142	0	Y	n3-14c19/20o	H1.bin.22.faGL000187	OTHER	0.013734	0.001111	0.002905	0.982251		H1.bin.22.faGL000187	1	0	o6-32i
H2.bin.62.faGL000213	OTHER	0.000257	3.2e-05	3.2e-05	0.99968		H2.bin.62.faGL000213	0	Y	n4-15c20/21o	H1.bin.22.faGL000227	OTHER	0.004293	0.000162	0.00019	0.995356		H1.bin.22.faGL000227	0	0	i
H2.bin.71.faGL000065	OTHER	0.001012	0.000124	0.000139	0.998726		H2.bin.71.faGL000065	0	Y	n3-14c19/20o	H1.bin.22.faGL000265	OTHER	0.012673	7.6e-05	0.014877	0.972375		H1.bin.22.faGL000265	0	0	i
H2.bin.71.faGL000186	OTHER	0.000267	7.5e-05	2.1e-05	0.999637		H2.bin.71.faGL000186	0	Y	n4-15c24/25o	H1.bin.22.faGL000305	OTHER	0.000242	0.001435	2.2e-05	0.998302		H1.bin.22.faGL000305	2	0	i494-511o517-536i
H2.bin.71.faGL000539	OTHER	0.00099	0.00079	7.2e-05	0.998148		H2.bin.71.faGL000539	0	Y	n6-17c35/36o	H1.bin.22.faGL000312	OTHER	0.059011	0.00313	0.002731	0.935128		H1.bin.22.faGL000312	1	0	o7579-7597i
H2.bin.71.faGL000553	OTHER	0.002593	0.000205	0.000134	0.997068		H2.bin.71.faGL000553	0	Y	n3-13c18/19o	H1.bin.22.faGL000314	OTHER	0.003936	2.7e-05	0.0003	0.995736		H1.bin.22.faGL000314	0	0	i
H2.bin.75.faGL000048	OTHER	0.004813	0.00151	0.000535	0.993142		H2.bin.75.faGL000048	0	Y	n3-13c31/32o	H1.bin.22.faGL000392	OTHER	0.002409	0.001419	0.00011	0.996063		H1.bin.22.faGL000392	1	0	o2359-2378i
H2.bin.75.faGL000640	OTHER	0.000294	7.9e-05	2.3e-05	0.999604		H2.bin.75.faGL000640	0	Y	n4-15c22/23o	H1.bin.22.faGL000437	OTHER	0.000317	3e-05	3.6e-05	0.999616		H1.bin.22.faGL000437	0	0	i
H2.bin.75.faGL000664	OTHER	0.001264	0.00011	0.000158	0.998467		H2.bin.75.faGL000664	0	Y	n4-16c21/22o	H1.bin.22.faGL000503	OTHER	0.014813	0.004674	0.000404	0.980108		H1.bin.22.faGL000503	0	0	i
H2.bin.75.faGL000674	OTHER	0.001208	0.00073	2.1e-05	0.998041		H2.bin.75.faGL000674	0	Y	n4-15c33/34o	H1.bin.22.faGL000543	OTHER	0.000627	0.00012	5.3e-05	0.999199		H1.bin.22.faGL000543	0	0	i
H2.bin.75.faGL000676	OTHER	0.002168	0.00619	0.000122	0.99152		H2.bin.75.faGL000676	0	Y	n6-17c22/23o	H1.bin.22.faGL000638	OTHER	0.001684	0.000551	5.3e-05	0.997713		H1.bin.22.faGL000638	0	0	i
H2.bin.75.faGL000710	OTHER	0.000402	0.000336	3.5e-05	0.999228		H2.bin.75.faGL000710	0	Y	n4-15c20/21o	H1.bin.22.faGL000755	OTHER	0.019187	0.012143	0.002369	0.966301		H1.bin.22.faGL000755	0	0	i
H2.bin.75.faGL000845	OTHER	0.000676	0.000224	5.1e-05	0.99905		H2.bin.75.faGL000845	0	Y	n4-15c22/23o	H1.bin.22.faGL000873	OTHER	0.003862	0.002491	0.000672	0.992976		H1.bin.22.faGL000873	0	0	i
H2.bin.75.faGL001048	OTHER	0.003239	0.002079	4.7e-05	0.994635		H2.bin.75.faGL001048	0	Y	n3-14c22/23o	H1.bin.22.faGL000984	OTHER	0.001098	0.000354	6.1e-05	0.998486		H1.bin.22.faGL000984	0	0	i
H2.bin.75.faGL001204	OTHER	0.000514	0.000252	7.4e-05	0.99916		H2.bin.75.faGL001204	0	Y	n4-15c23/24o	H1.bin.22.faGL000998	OTHER	0.002041	0.00103	0.000115	0.996815		H1.bin.22.faGL000998	0	0	i
H2.bin.75.faGL001205	OTHER	0.009002	0.004538	0.000742	0.985718		H2.bin.75.faGL001205	0	Y	n4-15c27/28o	H1.bin.22.faGL001168	OTHER	0.004754	0.000388	0.000795	0.994062		H1.bin.22.faGL001168	1	0	i7-31o
H2.bin.75.faGL001222	OTHER	0.001661	0.000296	8.9e-05	0.997954		H2.bin.75.faGL001222	0	Y	n3-13c18/19o	H1.bin.34.faGL000023	OTHER	0.013256	0.001046	9.2e-05	0.985606		H1.bin.34.faGL000023	0	0	i
H2.bin.75.faGL001278	OTHER	0.000418	0.000115	4.8e-05	0.99942		H2.bin.75.faGL001278	0	Y	n4-15c20/21o	H1.bin.34.faGL000130	OTHER	0.00859	0.000565	0.00193	0.988915		H1.bin.34.faGL000130	5	0	o6-27i285-305o311-334i341-363o383-405i
H2.bin.75.faGL001305	OTHER	0.000383	0.001265	5.7e-05	0.998295		H2.bin.75.faGL001305	0	Y	n4-15c33/34o	H1.bin.34.faGL000157	OTHER	0.00034	0.001811	3.7e-05	0.997813		H1.bin.34.faGL000157	0	0	i
H2.bin.78.faGL000255	OTHER	0.007458	0.001797	0.000364	0.990382		H2.bin.78.faGL000255	0	Y	n3-14c32/33o	H1.bin.34.faGL000281	OTHER	0.010054	0.002802	0.000293	0.986851		H1.bin.34.faGL000281	0	0	i
H2.bin.78.faGL000265	OTHER	0.003742	0.001644	0.000214	0.9944		H2.bin.78.faGL000265	0	Y	n3-14c22/23o	H1.bin.34.faGL000349	OTHER	0.019637	0.000248	0.000122	0.979993		H1.bin.34.faGL000349	0	0	i
H2.bin.78.faGL000447	OTHER	0.007305	0.000855	0.000325	0.991515		H2.bin.78.faGL000447	0	Y	n4-15c23/24o	H1.bin.34.faGL000361	OTHER	0.142154	0.032822	0.002526	0.822498		H1.bin.34.faGL000361	0	0	i
H2.bin.78.faGL000460	OTHER	0.000496	0.000108	4.6e-05	0.99935		H2.bin.78.faGL000460	0	Y	n5-16c34/35o	H1.bin.34.faGL000452	OTHER	0.015285	0.007607	0.000243	0.976865		H1.bin.34.faGL000452	0	0	i
H2.bin.78.faGL000717	OTHER	0.001577	0.000262	8.4e-05	0.998077		H2.bin.78.faGL000717	0	Y	n4-16c24/25o	H1.bin.34.faGL000523	OTHER	0.002438	0.000528	0.000283	0.99675		H1.bin.34.faGL000523	6	0	i27-48o68-92i146-165o171-189i256-273o279-297i
H2.bin.78.faGL000721	OTHER	0.005472	0.006794	4.6e-05	0.987688		H2.bin.78.faGL000721	0	Y	n4-15c20/21o	H1.bin.34.faGL000598	OTHER	0.001707	0.003038	0.00014	0.995116		H1.bin.34.faGL000598	0	0	i
H2.bin.78.faGL000722	OTHER	0.025396	0.005412	0.000342	0.96885		H2.bin.78.faGL000722	0	Y	n4-15c23/24o	H1.bin.34.faGL000674	OTHER	0.049423	0.000463	0.000985	0.949129		H1.bin.34.faGL000674	1	0	i7-31o
H2.bin.78.faGL000724	OTHER	0.001541	0.000203	5.9e-05	0.998197		H2.bin.78.faGL000724	0	Y	n4-15c33/34o	H1.bin.34.faGL000809	OTHER	0.004442	0.004834	0.000619	0.990105		H1.bin.34.faGL000809	0	0	i
H2.bin.78.faGL000918	OTHER	0.000237	4.3e-05	2.3e-05	0.999697		H2.bin.78.faGL000918	0	Y	n4-15c21/22o	H1.bin.34.faGL001093	OTHER	0.002774	0.066151	0.000121	0.930955		H1.bin.34.faGL001093	0	0	i
H2.bin.83.faGL000622	OTHER	0.001593	0.000415	9.1e-05	0.997901		H2.bin.83.faGL000622	0	Y	n4-19c27/28o	H1.bin.39.faGL000404	OTHER	0.001641	0.0021	8.2e-05	0.996176		H1.bin.39.faGL000404	0	0	i
H2.bin.83.faGL000640	OTHER	0.001254	0.000192	5.2e-05	0.998502		H2.bin.83.faGL000640	0	Y	n4-19c27/28o	H1.bin.39.faGL000413	OTHER	0.000376	0.000277	4.2e-05	0.999305		H1.bin.39.faGL000413	0	0	i
H2.bin.83.faGL000748	OTHER	0.004814	0.000987	0.000289	0.99391		H2.bin.83.faGL000748	0	Y	n3-14c32/33o	H1.bin.39.faGL000450	OTHER	0.000575	0.002756	4.1e-05	0.996627		H1.bin.39.faGL000450	0	0	i
H2.bin.83.faGL000844	OTHER	0.00212	0.001188	0.001096	0.995596		H2.bin.83.faGL000844	0	Y	n3-11c16/17o	H1.bin.39.faGL000469	OTHER	0.007326	0.048644	0.000362	0.943668		H1.bin.39.faGL000469	0	0	i
H2.bin.83.faGL000874	OTHER	0.000188	3.5e-05	2.6e-05	0.999752		H2.bin.83.faGL000874	0	Y	n4-15c24/25o	H1.bin.39.faGL000531	OTHER	0.001139	0.000277	0.000102	0.998482		H1.bin.39.faGL000531	0	0	i
H2.bin.89.faGL000018	OTHER	0.000908	0.004341	5.8e-05	0.994692		H2.bin.89.faGL000018	0	Y	n3-14c32/33o	H1.bin.39.faGL000560	OTHER	0.004119	0.002855	0.000227	0.992798		H1.bin.39.faGL000560	0	0	i
H2.bin.89.faGL000319	OTHER	0.001189	0.000755	0.000243	0.997813		H2.bin.89.faGL000319	0	Y	n4-19c24/25o	H1.bin.39.faGL000619	OTHER	0.000328	9.8e-05	3.6e-05	0.999538		H1.bin.39.faGL000619	0	0	i
H2.bin.89.faGL000351	OTHER	0.008602	0.000289	0.000169	0.99094		H2.bin.89.faGL000351	0	Y	n4-16c24/25o	H1.bin.39.faGL000629	OTHER	0.003194	0.000417	7.4e-05	0.996315		H1.bin.39.faGL000629	0	0	i
H2.bin.89.faGL000356	OTHER	0.000467	0.000109	5.1e-05	0.999374		H2.bin.89.faGL000356	0	Y	n4-15c20/21o	H1.bin.39.faGL000679	OTHER	0.004325	0.000184	0.000361	0.99513		H1.bin.39.faGL000679	1	0	o294-314i
H2.bin.89.faGL000705	OTHER	0.000896	0.000317	3.7e-05	0.99875		H2.bin.89.faGL000705	0	Y	n3-13c18/19o	H1.bin.39.faGL000692	OTHER	0.000318	0.000148	2.8e-05	0.999506		H1.bin.39.faGL000692	0	0	i
H2.bin.89.faGL000706	OTHER	0.005637	0.000231	0.000123	0.994008		H2.bin.89.faGL000706	0	Y	n3-14c32/33o	H1.bin.39.faGL000693	OTHER	0.001251	0.000588	7.4e-05	0.998087		H1.bin.39.faGL000693	0	0	i
H2.bin.89.faGL000709	OTHER	0.045682	0.000101	0.010816	0.943401		H2.bin.89.faGL000709	0	Y	n3-13c18/19o	H1.bin.39.faGL000749	OTHER	0.000746	0.000312	3.4e-05	0.998908		H1.bin.39.faGL000749	0	0	i
H2.bin.89.faGL000711	OTHER	0.00055	4.8e-05	3.2e-05	0.999371		H2.bin.89.faGL000711	0	Y	n3-14c22/23o	H1.bin.39.faGL000771	OTHER	0.000788	0.000302	4e-05	0.99887		H1.bin.39.faGL000771	2	0	i222-241o253-272i
H2.bin.89.faGL000771	OTHER	0.000708	0.000183	4.4e-05	0.999065		H2.bin.89.faGL000771	0	Y	n4-15c24/25o	H1.bin.39.faGL000844	OTHER	0.003791	6.9e-05	0.000612	0.995527		H1.bin.39.faGL000844	0	0	i
H2.bin.89.faGL000792	OTHER	0.002752	5.4e-05	0.002511	0.994682		H2.bin.89.faGL000792	0	Y	n4-15c24/25o	H1.bin.39.faGL001029	OTHER	0.024295	0.02418	0.000276	0.951249		H1.bin.39.faGL001029	0	0	i
H1.bin.21.faGL000009	OTHER	0.019709	0.030839	0.001782	0.94767		H1.bin.21.faGL000009	0	0	i	H1.bin.39.faGL001038	OTHER	0.000159	4.9e-05	2.9e-05	0.999762		H1.bin.39.faGL001038	0	0	i
H1.bin.21.faGL000042	OTHER	0.001082	3.3e-05	2.2e-05	0.998863		H1.bin.21.faGL000042	0	0	i	H1.bin.39.faGL001109	OTHER	0.037336	0.002177	0.006198	0.954289		H1.bin.39.faGL001109	0	0	i
H1.bin.21.faGL000048	OTHER	0.005844	8.7e-05	0.000105	0.993963		H1.bin.21.faGL000048	0	0	i	H1.bin.39.faGL001124	OTHER	0.000573	0.000174	4.6e-05	0.999208		H1.bin.39.faGL001124	0	0	i
H1.bin.21.faGL000094	OTHER	0.000588	0.000226	5.1e-05	0.999135		H1.bin.21.faGL000094	0	0	i	H1.bin.39.faGL001277	OTHER	0.175566	0.001584	0.008108	0.814742		H1.bin.39.faGL001277	1	0	i7-28o
H1.bin.21.faGL000151	OTHER	0.00064	0.000103	3.7e-05	0.999221		H1.bin.21.faGL000151	0	0	i	H1.bin.39.faGL001365	OTHER	0.007872	0.000737	0.00045	0.99094		H1.bin.39.faGL001365	0	0	i
H1.bin.21.faGL000266	OTHER	0.001688	6.6e-05	6.5e-05	0.998181		H1.bin.21.faGL000266	0	0	i	H1.bin.39.faGL001383	OTHER	0.000603	0.001266	9e-05	0.998041		H1.bin.39.faGL001383	0	0	i
H1.bin.21.faGL000280	OTHER	0.00092	0.000814	4.6e-05	0.99822		H1.bin.21.faGL000280	0	0	i	H2.bin.114.faGL000001	OTHER	0.008218	0.001139	0.006116	0.984527		H2.bin.114.faGL000001	0	0	i
H1.bin.21.faGL000335	OTHER	0.001417	0.003028	9.9e-05	0.995456		H1.bin.21.faGL000335	0	0	i	H2.bin.114.faGL000004	OTHER	0.000844	0.000234	2.9e-05	0.998893		H2.bin.114.faGL000004	0	0	i
H1.bin.21.faGL000341	OTHER	0.000396	9.7e-05	4.1e-05	0.999466		H1.bin.21.faGL000341	0	0	i	H2.bin.114.faGL000027	OTHER	0.000125	5.2e-05	0.000215	0.999609		H2.bin.114.faGL000027	3	0	i28-46o52-70i82-102o
H1.bin.21.faGL000451	OTHER	0.001701	0.000266	0.00014	0.997893		H1.bin.21.faGL000451	0	0	i	H2.bin.114.faGL000231	OTHER	0.000648	0.00113	4.5e-05	0.998176		H2.bin.114.faGL000231	0	0	i
H1.bin.21.faGL000452	OTHER	0.005621	0.000224	0.000112	0.994042		H1.bin.21.faGL000452	0	0	i	H2.bin.114.faGL000428	OTHER	0.001689	0.000941	0.000177	0.997192		H2.bin.114.faGL000428	0	0	i
H1.bin.21.faGL000498	OTHER	0.001431	0.000384	7.9e-05	0.998106		H1.bin.21.faGL000498	0	0	i	H2.bin.114.faGL000584	OTHER	0.00059	0.000141	5.1e-05	0.999218		H2.bin.114.faGL000584	1	0	o248-267i
H1.bin.21.faGL000506	OTHER	0.001289	0.00022	0.000158	0.998334		H1.bin.21.faGL000506	0	0	i	H2.bin.114.faGL000585	OTHER	0.002721	9.3e-05	0.00026	0.996926		H2.bin.114.faGL000585	2	0	i245-268o288-306i
H1.bin.21.faGL000598	OTHER	0.00247	0.000322	0.000299	0.996908		H1.bin.21.faGL000598	0	0	i	H2.bin.114.faGL000605	OTHER	0.00017	5.8e-05	1.6e-05	0.999755		H2.bin.114.faGL000605	0	0	i
H1.bin.21.faGL000600	OTHER	0.040191	0.000252	0.000431	0.959126		H1.bin.21.faGL000600	0	0	i	H2.bin.114.faGL000620	OTHER	0.001087	0.000312	0.000747	0.997854		H2.bin.114.faGL000620	12	0	i12-35o41-62i89-114o120-139i151-168o180-201i222-249o269-293i314-331o343-360i372-390o396-415i
H1.bin.21.faGL000638	OTHER	0.003417	0.000308	0.002578	0.993696		H1.bin.21.faGL000638	0	0	i	H2.bin.114.faGL000639	OTHER	0.000314	0.00037	3.8e-05	0.999279		H2.bin.114.faGL000639	0	0	i
H1.bin.21.faGL000640	OTHER	0.00042	0.000124	7.2e-05	0.999384		H1.bin.21.faGL000640	0	0	i	H2.bin.114.faGL000694	OTHER	0.002984	5.2e-05	0.000866	0.996098		H2.bin.114.faGL000694	0	0	i
H1.bin.21.faGL000700	OTHER	0.000355	4.9e-05	2.6e-05	0.99957		H1.bin.21.faGL000700	0	0	i	H2.bin.114.faGL000760	OTHER	0.000573	7.8e-05	0.000703	0.998646		H2.bin.114.faGL000760	1	0	i21-48o
H1.bin.21.faGL000880	OTHER	0.000272	7.6e-05	2.7e-05	0.999625		H1.bin.21.faGL000880	0	0	i	H2.bin.114.faGL000764	OTHER	0.00029	2.9e-05	4.2e-05	0.999639		H2.bin.114.faGL000764	0	0	i
H1.bin.21.faGL000938	OTHER	0.000525	0.000144	7.2e-05	0.999258		H1.bin.21.faGL000938	0	0	i	H2.bin.114.faGL000765	OTHER	0.000809	0.000581	2e-05	0.998589		H2.bin.114.faGL000765	0	0	i
H1.bin.21.faGL000976	OTHER	0.000319	4.6e-05	5.3e-05	0.999583		H1.bin.21.faGL000976	0	0	i	H2.bin.114.faGL000781	OTHER	0.004582	0.000364	0.000839	0.994215		H2.bin.114.faGL000781	5	0	o6-28i281-306o326-344i349-369o381-401i
H1.bin.21.faGL001036	OTHER	0.010307	0.005322	0.005915	0.978456		H1.bin.21.faGL001036	0	0	i	H2.bin.114.faGL000860	OTHER	0.000701	0.000628	7e-05	0.998601		H2.bin.114.faGL000860	0	0	i
H1.bin.21.faGL001037	OTHER	0.001199	8.3e-05	9.1e-05	0.998628		H1.bin.21.faGL001037	0	0	i	H2.bin.114.faGL000862	OTHER	0.002152	0.000401	0.00087	0.996576		H2.bin.114.faGL000862	0	0	i
H1.bin.21.faGL001038	OTHER	0.001025	2.1e-05	8.5e-05	0.998869		H1.bin.21.faGL001038	0	0	i	H2.bin.114.faGL000933	OTHER	0.012183	0.002328	0.006161	0.979327		H2.bin.114.faGL000933	0	0	i
H1.bin.21.faGL001039	OTHER	0.000229	0.000562	3.4e-05	0.999175		H1.bin.21.faGL001039	0	0	i	H2.bin.114.faGL000934	OTHER	0.000553	0.000115	8.6e-05	0.999246		H2.bin.114.faGL000934	3	0	i251-269o275-293i305-328o
H1.bin.21.faGL001041	OTHER	0.003056	0.000195	8.1e-05	0.996668		H1.bin.21.faGL001041	0	0	i	H2.bin.114.faGL000944	OTHER	0.00038	6.2e-05	7.7e-05	0.999481		H2.bin.114.faGL000944	2	0	o242-268i280-299o
H1.bin.21.faGL001069	OTHER	0.001102	0.000193	0.000121	0.998584		H1.bin.21.faGL001069	0	0	i	H2.bin.114.faGL000987	OTHER	0.027886	0.025936	0.000328	0.94585		H2.bin.114.faGL000987	0	0	i
H1.bin.21.faGL001077	OTHER	0.000371	0.000433	4.6e-05	0.99915		H1.bin.21.faGL001077	0	0	i	H2.bin.12.faGL000019	OTHER	0.001502	0.000372	0.000169	0.997957		H2.bin.12.faGL000019	0	0	i
H1.bin.21.faGL001090	OTHER	0.000573	0.000292	6.4e-05	0.999071		H1.bin.21.faGL001090	0	0	i	H2.bin.12.faGL000129	OTHER	0.000861	0.00023	4.9e-05	0.99886		H2.bin.12.faGL000129	0	0	i
H1.bin.21.faGL001093	OTHER	0.00016	0.000128	1.5e-05	0.999697		H1.bin.21.faGL001093	0	0	i	H2.bin.12.faGL000194	OTHER	0.004475	0.000244	0.000408	0.994873		H2.bin.12.faGL000194	1	0	o23-41i
H1.bin.21.faGL001094	OTHER	0.000363	5.5e-05	4.5e-05	0.999537		H1.bin.21.faGL001094	0	0	i	H2.bin.12.faGL000202	OTHER	0.004621	0.018044	0.000254	0.977081		H2.bin.12.faGL000202	0	0	i
H1.bin.21.faGL001095	OTHER	0.000497	6.1e-05	7.2e-05	0.99937		H1.bin.21.faGL001095	0	0	i	H2.bin.12.faGL000261	OTHER	0.007102	0.000843	0.000596	0.991458		H2.bin.12.faGL000261	0	0	i
H1.bin.21.faGL001132	OTHER	0.001721	0.000109	0.000324	0.997846		H1.bin.21.faGL001132	0	0	i	H2.bin.12.faGL000272	OTHER	0.000717	0.000218	5.8e-05	0.999007		H2.bin.12.faGL000272	2	0	o302-321i356-375o
H1.bin.21.faGL001139	OTHER	0.000232	5.6e-05	2.7e-05	0.999685		H1.bin.21.faGL001139	0	0	i	H2.bin.12.faGL000340	OTHER	0.002115	0.01171	0.000113	0.986062		H2.bin.12.faGL000340	0	0	i
H1.bin.21.faGL001286	OTHER	0.000662	0.000733	4.4e-05	0.998562		H1.bin.21.faGL001286	0	0	i	H2.bin.12.faGL000352	OTHER	0.001719	0.000166	0.000219	0.997896		H2.bin.12.faGL000352	0	0	i
H1.bin.21.faGL001302	OTHER	0.002819	0.000523	5.7e-05	0.996601		H1.bin.21.faGL001302	0	0	i	H2.bin.12.faGL000399	OTHER	0.000401	0.000657	5.4e-05	0.998888		H2.bin.12.faGL000399	0	0	i
H1.bin.21.faGL001394	OTHER	0.000817	0.00319	0.000226	0.995767		H1.bin.21.faGL001394	0	0	i	H2.bin.12.faGL000536	OTHER	0.041521	0.001249	0.004769	0.952462		H2.bin.12.faGL000536	0	0	i
H1.bin.21.faGL001396	OTHER	0.003543	0.004093	0.000126	0.992239		H1.bin.21.faGL001396	0	0	i	H2.bin.12.faGL000620	OTHER	0.000634	0.000151	0.000353	0.998862		H2.bin.12.faGL000620	5	0	i7-28o299-320i332-351o357-375i387-412o
H1.bin.21.faGL001432	OTHER	0.000585	7.4e-05	8.1e-05	0.999261		H1.bin.21.faGL001432	0	0	i	H2.bin.12.faGL000657	OTHER	0.000374	9.1e-05	7.7e-05	0.999458		H2.bin.12.faGL000657	0	0	i
H1.bin.21.faGL001550	OTHER	0.019909	0.000331	0.002397	0.977363		H1.bin.21.faGL001550	0	0	i	H2.bin.12.faGL000907	OTHER	0.001695	0.000135	0.000128	0.998041		H2.bin.12.faGL000907	0	0	i
H1.bin.22.faGL000009	OTHER	0.000753	0.000118	2.8e-05	0.999101		H1.bin.22.faGL000009	0	0	i	H2.bin.12.faGL000913	OTHER	0.000843	0.002102	5.4e-05	0.997001		H2.bin.12.faGL000913	0	0	i
H1.bin.22.faGL000032	OTHER	0.00036	0.000102	2.7e-05	0.99951		H1.bin.22.faGL000032	0	0	i	H2.bin.12.faGL000917	OTHER	0.00183	0.001762	0.000136	0.996272		H2.bin.12.faGL000917	0	0	i
H1.bin.22.faGL000042	OTHER	0.003193	0.003203	0.001544	0.99206		H1.bin.22.faGL000042	0	0	i	H2.bin.12.faGL001011	OTHER	7.5e-05	4.1e-05	1.9e-05	0.999864		H2.bin.12.faGL001011	0	0	i
H1.bin.22.faGL000043	OTHER	0.008066	5.8e-05	5.3e-05	0.991823		H1.bin.22.faGL000043	0	0	i	H2.bin.12.faGL001016	OTHER	0.000378	0.00013	4.6e-05	0.999446		H2.bin.12.faGL001016	0	0	i
H1.bin.22.faGL000187	OTHER	0.013734	0.001111	0.002905	0.982251		H1.bin.22.faGL000187	0	0	i	H2.bin.12.faGL001052	OTHER	0.00407	0.001136	0.000733	0.994061		H2.bin.12.faGL001052	0	0	i
H1.bin.22.faGL000259	OTHER	0.002928	5.6e-05	0.000244	0.996772		H1.bin.22.faGL000259	0	0	i	H2.bin.121.faGL000116	OTHER	0.010988	0.000945	0.000437	0.98763		H2.bin.121.faGL000116	1	0	o1710-1726i
H1.bin.22.faGL000263	OTHER	0.003523	0.000344	0.000263	0.99587		H1.bin.22.faGL000263	0	0	i	H2.bin.121.faGL000117	OTHER	0.015421	0.000728	0.003732	0.98012		H2.bin.121.faGL000117	1	0	o1445-1463i
H1.bin.22.faGL000267	OTHER	0.252685	0.050465	0.001706	0.695144		H1.bin.22.faGL000267	0	0	i	H2.bin.121.faGL000206	OTHER	0.002222	0.000449	0.000113	0.997216		H2.bin.121.faGL000206	0	0	i
H1.bin.22.faGL000268	OTHER	0.000621	4.7e-05	0.000151	0.999181		H1.bin.22.faGL000268	0	0	i	H2.bin.121.faGL000307	OTHER	0.001459	0.000217	0.0002	0.998124		H2.bin.121.faGL000307	0	0	i
H1.bin.22.faGL000270	OTHER	0.000353	4.9e-05	3e-05	0.999568		H1.bin.22.faGL000270	0	0	i	H2.bin.121.faGL000315	OTHER	0.000336	6.8e-05	5.6e-05	0.999541		H2.bin.121.faGL000315	0	0	i
H1.bin.22.faGL000276	OTHER	0.003312	0.000146	0.000284	0.996259		H1.bin.22.faGL000276	0	0	i	H2.bin.121.faGL000411	OTHER	0.00025	9e-05	3e-05	0.99963		H2.bin.121.faGL000411	0	0	i
H1.bin.22.faGL000286	OTHER	0.00275	0.000448	0.000445	0.996357		H1.bin.22.faGL000286	0	0	i	H2.bin.121.faGL000430	OTHER	0.000687	0.000182	5.7e-05	0.999075		H2.bin.121.faGL000430	0	0	i
H1.bin.22.faGL000309	OTHER	0.001608	0.000107	4.6e-05	0.998239		H1.bin.22.faGL000309	0	0	i	H2.bin.121.faGL000432	OTHER	0.006274	0.014517	0.000471	0.978738		H2.bin.121.faGL000432	0	0	i
H1.bin.22.faGL000402	OTHER	0.004168	6.3e-05	0.000267	0.995502		H1.bin.22.faGL000402	0	0	i	H2.bin.121.faGL000481	OTHER	0.00094	0.000239	3.4e-05	0.998787		H2.bin.121.faGL000481	0	0	i
H1.bin.22.faGL000432	OTHER	0.001222	0.002246	7.2e-05	0.99646		H1.bin.22.faGL000432	0	0	i	H2.bin.121.faGL000556	OTHER	0.139886	0.015985	0.005733	0.838396		H2.bin.121.faGL000556	1	0	i12-31o
H1.bin.22.faGL000453	OTHER	0.000779	0.00022	8.5e-05	0.998917		H1.bin.22.faGL000453	0	0	i	H2.bin.121.faGL000557	OTHER	0.143354	0.000889	0.021222	0.834535		H2.bin.121.faGL000557	1	0	o6-28i
H1.bin.22.faGL000481	OTHER	0.004602	0.011861	0.000453	0.983084		H1.bin.22.faGL000481	0	0	i	H2.bin.121.faGL000558	OTHER	0.147279	0.003262	0.063543	0.785916		H2.bin.121.faGL000558	1	0	i7-28o
H1.bin.22.faGL000565	OTHER	0.000666	0.000299	8.6e-05	0.998949		H1.bin.22.faGL000565	0	0	i	H2.bin.121.faGL000564	OTHER	0.003519	0.000574	0.000154	0.995752		H2.bin.121.faGL000564	0	0	i
H1.bin.22.faGL000588	OTHER	0.001366	0.0006	5.9e-05	0.997975		H1.bin.22.faGL000588	0	0	i	H2.bin.121.faGL000565	OTHER	0.000192	0.000153	1.7e-05	0.999638		H2.bin.121.faGL000565	0	0	i
H1.bin.22.faGL000590	OTHER	0.001163	0.000284	4.7e-05	0.998505		H1.bin.22.faGL000590	0	0	i	H2.bin.121.faGL000622	OTHER	0.000515	0.00199	5.1e-05	0.997444		H2.bin.121.faGL000622	0	0	i
H1.bin.22.faGL000607	OTHER	0.00068	0.00058	4e-05	0.9987		H1.bin.22.faGL000607	0	0	i	H2.bin.121.faGL000664	OTHER	0.00051	0.000104	2.7e-05	0.999359		H2.bin.121.faGL000664	0	0	i
H1.bin.22.faGL000788	OTHER	0.00109	9.1e-05	0.000119	0.998701		H1.bin.22.faGL000788	0	0	i	H2.bin.121.faGL000712	OTHER	0.000206	3.7e-05	4.7e-05	0.999709		H2.bin.121.faGL000712	0	0	i
H1.bin.22.faGL000822	OTHER	0.000363	7.7e-05	4e-05	0.99952		H1.bin.22.faGL000822	0	0	i	H2.bin.121.faGL000719	OTHER	0.002354	0.001173	0.000106	0.996367		H2.bin.121.faGL000719	0	0	i
H1.bin.22.faGL000823	OTHER	0.000695	0.003751	8.2e-05	0.995472		H1.bin.22.faGL000823	0	0	i	H2.bin.121.faGL000731	OTHER	0.00014	3e-05	3.1e-05	0.999799		H2.bin.121.faGL000731	0	0	i
H1.bin.22.faGL000872	OTHER	0.001306	0.000213	0.000117	0.998364		H1.bin.22.faGL000872	0	0	i	H2.bin.121.faGL000741	OTHER	0.000509	0.002064	2.3e-05	0.997404		H2.bin.121.faGL000741	3	0	o242-260i267-287o299-320i
H1.bin.22.faGL000971	OTHER	0.01048	0.000904	0.001855	0.986761		H1.bin.22.faGL000971	0	0	i	H2.bin.121.faGL000744	OTHER	0.00248	0.002516	0.000243	0.994762		H2.bin.121.faGL000744	0	0	i
H1.bin.22.faGL000984	OTHER	0.001098	0.000354	6.1e-05	0.998486		H1.bin.22.faGL000984	0	0	i	H2.bin.121.faGL000790	OTHER	0.000265	0.001189	2.2e-05	0.998524		H2.bin.121.faGL000790	0	0	i
H1.bin.22.faGL001060	OTHER	0.001898	0.044638	0.000352	0.953112		H1.bin.22.faGL001060	0	0	i	H2.bin.121.faGL000849	OTHER	0.000544	0.000118	9.2e-05	0.999246		H2.bin.121.faGL000849	0	0	i
H1.bin.22.faGL001062	OTHER	0.000124	3.4e-05	1.5e-05	0.999827		H1.bin.22.faGL001062	0	0	i	H2.bin.121.faGL000874	OTHER	0.001223	0.004823	0.000133	0.993822		H2.bin.121.faGL000874	0	0	i
H1.bin.22.faGL001155	OTHER	0.003003	0.000779	0.000211	0.996007		H1.bin.22.faGL001155	0	0	i	H2.bin.136.faGL000067	OTHER	0.000113	2.3e-05	2.8e-05	0.999836		H2.bin.136.faGL000067	0	0	i
H1.bin.34.faGL000124	OTHER	0.000284	0.000207	2.2e-05	0.999487		H1.bin.34.faGL000124	0	0	i	H2.bin.136.faGL000074	OTHER	0.002685	0.007432	0.000184	0.989699		H2.bin.136.faGL000074	0	0	i
H1.bin.34.faGL000130	OTHER	0.00859	0.000565	0.00193	0.988915		H1.bin.34.faGL000130	0	0	i	H2.bin.136.faGL000086	OTHER	0.000177	2.8e-05	2.4e-05	0.999771		H2.bin.136.faGL000086	0	0	i
H1.bin.34.faGL000157	OTHER	0.00034	0.001811	3.7e-05	0.997813		H1.bin.34.faGL000157	0	0	i	H2.bin.136.faGL000162	OTHER	0.000664	0.000309	2.9e-05	0.998998		H2.bin.136.faGL000162	0	0	i
H1.bin.34.faGL000349	OTHER	0.019637	0.000248	0.000122	0.979993		H1.bin.34.faGL000349	0	0	i	H2.bin.136.faGL000186	OTHER	0.000392	0.000157	3e-05	0.999421		H2.bin.136.faGL000186	0	0	i
H1.bin.34.faGL000371	OTHER	0.001303	0.000547	5.5e-05	0.998095		H1.bin.34.faGL000371	0	0	i	H2.bin.136.faGL000215	OTHER	0.000838	0.000613	3.3e-05	0.998516		H2.bin.136.faGL000215	0	0	i
H1.bin.34.faGL000380	OTHER	0.045822	0.004892	0.000559	0.948726		H1.bin.34.faGL000380	0	0	i	H2.bin.136.faGL000358	OTHER	0.004294	0.000688	0.000225	0.994793		H2.bin.136.faGL000358	0	0	i
H1.bin.34.faGL000523	OTHER	0.002438	0.000528	0.000283	0.99675		H1.bin.34.faGL000523	0	0	i	H2.bin.136.faGL000387	OTHER	0.003654	0.000928	0.000669	0.994749		H2.bin.136.faGL000387	5	0	o6-29i278-301o307-329i336-355o375-395i
H1.bin.34.faGL000612	OTHER	0.012812	0.001831	0.000532	0.984826		H1.bin.34.faGL000612	0	0	i	H2.bin.136.faGL000416	OTHER	0.005105	0.001651	0.000177	0.993067		H2.bin.136.faGL000416	0	0	i
H1.bin.34.faGL000640	OTHER	0.000447	6.1e-05	7.9e-05	0.999413		H1.bin.34.faGL000640	0	0	i	H2.bin.136.faGL000480	OTHER	0.000249	0.000161	3.7e-05	0.999553		H2.bin.136.faGL000480	0	0	i
H1.bin.34.faGL000687	OTHER	0.004088	0.009573	5.1e-05	0.986288		H1.bin.34.faGL000687	0	0	i	H2.bin.136.faGL000503	OTHER	0.000804	0.000446	7.1e-05	0.998679		H2.bin.136.faGL000503	0	0	i
H1.bin.34.faGL000699	OTHER	0.000109	1.9e-05	1.6e-05	0.999855		H1.bin.34.faGL000699	0	0	i	H2.bin.136.faGL000553	OTHER	0.006625	0.001207	0.000212	0.991956		H2.bin.136.faGL000553	0	0	i
H1.bin.34.faGL000703	OTHER	0.011944	0.008937	6.9e-05	0.97905		H1.bin.34.faGL000703	0	0	i	H2.bin.136.faGL000573	OTHER	0.000258	4.6e-05	5e-05	0.999647		H2.bin.136.faGL000573	0	0	i
H1.bin.34.faGL000869	OTHER	0.000371	0.00022	4.4e-05	0.999365		H1.bin.34.faGL000869	0	0	i	H2.bin.19.faGL000034	OTHER	0.011024	0.000676	0.003519	0.984781		H2.bin.19.faGL000034	4	0	o6-28i281-306o348-365i377-396o
H1.bin.34.faGL000870	OTHER	0.000931	0.000321	0.000113	0.998635		H1.bin.34.faGL000870	0	0	i	H2.bin.19.faGL000058	OTHER	0.003515	0.000138	0.000189	0.996158		H2.bin.19.faGL000058	0	0	i
H1.bin.34.faGL000873	OTHER	0.000984	0.000192	7.1e-05	0.998754		H1.bin.34.faGL000873	0	0	i	H2.bin.19.faGL000077	OTHER	0.00019	6.2e-05	2.5e-05	0.999723		H2.bin.19.faGL000077	0	0	i
H1.bin.34.faGL000877	OTHER	0.000368	0.000354	8.6e-05	0.999191		H1.bin.34.faGL000877	0	0	i	H2.bin.19.faGL000138	OTHER	0.001757	0.000117	9.5e-05	0.998031		H2.bin.19.faGL000138	0	0	i
H1.bin.34.faGL000878	OTHER	0.001441	9.1e-05	0.000273	0.998195		H1.bin.34.faGL000878	0	0	i	H2.bin.19.faGL000395	OTHER	0.000452	8.1e-05	3.9e-05	0.999427		H2.bin.19.faGL000395	0	0	i
H1.bin.34.faGL000880	OTHER	0.000927	0.004999	0.000129	0.993945		H1.bin.34.faGL000880	0	0	i	H2.bin.19.faGL000401	OTHER	0.000599	7.3e-05	4.4e-05	0.999284		H2.bin.19.faGL000401	0	0	i
H1.bin.34.faGL000882	OTHER	0.048833	0.000834	0.003561	0.946772		H1.bin.34.faGL000882	0	0	i	H2.bin.19.faGL000422	OTHER	0.000567	0.008826	4.2e-05	0.990566		H2.bin.19.faGL000422	0	0	i
H1.bin.34.faGL000886	OTHER	0.012648	0.057339	0.000231	0.929782		H1.bin.34.faGL000886	0	0	i	H2.bin.19.faGL000431	OTHER	0.000403	6.1e-05	4e-05	0.999496		H2.bin.19.faGL000431	0	0	i
H1.bin.34.faGL000889	OTHER	0.000525	0.000196	4.6e-05	0.999234		H1.bin.34.faGL000889	0	0	i	H2.bin.19.faGL000473	OTHER	0.012201	0.006521	0.001052	0.980227		H2.bin.19.faGL000473	0	0	i
H1.bin.34.faGL000890	OTHER	0.000719	0.0001	6.5e-05	0.999116		H1.bin.34.faGL000890	0	0	i	H2.bin.19.faGL000536	OTHER	0.000176	3.2e-05	1.7e-05	0.999775		H2.bin.19.faGL000536	0	0	i
H1.bin.34.faGL000891	OTHER	0.000499	0.000127	4.3e-05	0.999331		H1.bin.34.faGL000891	0	0	i	H2.bin.19.faGL000629	OTHER	0.000404	8.1e-05	2.5e-05	0.99949		H2.bin.19.faGL000629	0	0	i
H1.bin.34.faGL000895	OTHER	0.001905	0.001028	0.000114	0.996952		H1.bin.34.faGL000895	0	0	i	H2.bin.19.faGL000808	OTHER	0.000596	0.000698	5e-05	0.998655		H2.bin.19.faGL000808	0	0	i
H1.bin.34.faGL000897	OTHER	0.002041	0.001438	0.000247	0.996275		H1.bin.34.faGL000897	0	0	i	H2.bin.19.faGL000822	OTHER	0.000606	0.000312	3.6e-05	0.999046		H2.bin.19.faGL000822	0	0	i
H1.bin.34.faGL001073	OTHER	0.000999	0.000108	0.000121	0.998772		H1.bin.34.faGL001073	0	0	i	H2.bin.19.faGL000949	OTHER	0.022326	0.005309	0.000577	0.971788		H2.bin.19.faGL000949	0	0	i
H1.bin.34.faGL001132	OTHER	0.001926	0.000163	5.2e-05	0.997859		H1.bin.34.faGL001132	0	0	i	H2.bin.19.faGL001069	OTHER	0.001066	0.001344	6.4e-05	0.997526		H2.bin.19.faGL001069	0	0	i
H1.bin.34.faGL001142	OTHER	0.001668	6.3e-05	0.00012	0.998149		H1.bin.34.faGL001142	0	0	i	H2.bin.20.faGL000108	OTHER	0.001121	0.000384	0.000179	0.998315		H2.bin.20.faGL000108	0	0	i
H1.bin.39.faGL000084	OTHER	0.003016	0.000173	0.000188	0.996623		H1.bin.39.faGL000084	0	0	i	H2.bin.20.faGL000349	OTHER	0.02807	0.001218	0.000475	0.970237		H2.bin.20.faGL000349	1	0	o15-36i
H1.bin.39.faGL000086	OTHER	0.001893	4.5e-05	8.7e-05	0.997976		H1.bin.39.faGL000086	0	0	i	H2.bin.20.faGL000517	OTHER	0.000283	0.000121	3e-05	0.999566		H2.bin.20.faGL000517	0	0	i
H1.bin.39.faGL000118	OTHER	0.000214	9.2e-05	1.8e-05	0.999677		H1.bin.39.faGL000118	0	0	i	H2.bin.20.faGL000537	OTHER	0.051891	0.04985	0.014511	0.883748		H2.bin.20.faGL000537	0	0	i
H1.bin.39.faGL000136	OTHER	0.000613	6.8e-05	5.4e-05	0.999265		H1.bin.39.faGL000136	0	0	i	H2.bin.20.faGL000648	OTHER	0.000629	0.000216	5.1e-05	0.999104		H2.bin.20.faGL000648	0	0	i
H1.bin.39.faGL000137	OTHER	0.000973	6.8e-05	4.1e-05	0.998918		H1.bin.39.faGL000137	0	0	i	H2.bin.40.faGL000047	OTHER	0.001536	0.002985	9.9e-05	0.99538		H2.bin.40.faGL000047	0	0	i
H1.bin.39.faGL000177	OTHER	0.000182	0.000194	2e-05	0.999605		H1.bin.39.faGL000177	0	0	i	H2.bin.40.faGL000052	OTHER	0.000374	6.7e-05	2.6e-05	0.999532		H2.bin.40.faGL000052	1	0	o1314-1332i
H1.bin.39.faGL000261	OTHER	0.001161	0.000157	0.000185	0.998496		H1.bin.39.faGL000261	0	0	i	H2.bin.40.faGL000062	OTHER	0.007372	0.005412	0.000421	0.986794		H2.bin.40.faGL000062	0	0	i
H1.bin.39.faGL000266	OTHER	0.001136	0.000525	5e-05	0.998289		H1.bin.39.faGL000266	0	0	i	H2.bin.40.faGL000102	OTHER	0.000575	5.6e-05	7.7e-05	0.999292		H2.bin.40.faGL000102	0	0	i
H1.bin.39.faGL000304	OTHER	0.149597	0.002477	0.000851	0.847074		H1.bin.39.faGL000304	0	0	i	H2.bin.40.faGL000127	OTHER	0.000571	0.000168	5.1e-05	0.999209		H2.bin.40.faGL000127	0	0	i
H1.bin.39.faGL000305	OTHER	0.000179	4.7e-05	1.9e-05	0.999754		H1.bin.39.faGL000305	0	0	i	H2.bin.40.faGL000167	OTHER	0.00093	0.000106	0.00032	0.998644		H2.bin.40.faGL000167	6	0	i20-41o61-81i136-154o160-178i245-262o268-286i
H1.bin.39.faGL000345	OTHER	0.002921	0.000436	0.000249	0.996394		H1.bin.39.faGL000345	0	0	i	H2.bin.40.faGL000209	OTHER	0.007479	0.016454	0.000674	0.975393		H2.bin.40.faGL000209	0	0	i
H1.bin.39.faGL000346	OTHER	0.001242	0.000229	6.3e-05	0.998466		H1.bin.39.faGL000346	0	0	i	H2.bin.40.faGL000290	OTHER	0.000457	0.000144	3.6e-05	0.999363		H2.bin.40.faGL000290	0	0	i
H1.bin.39.faGL000348	OTHER	0.000419	5.6e-05	8.4e-05	0.999441		H1.bin.39.faGL000348	0	0	i	H2.bin.40.faGL000394	OTHER	0.00086	0.000194	9.6e-05	0.99885		H2.bin.40.faGL000394	0	0	i
H1.bin.39.faGL000349	OTHER	0.01441	0.000569	0.000168	0.984853		H1.bin.39.faGL000349	0	0	i	H2.bin.40.faGL000634	OTHER	0.001039	0.001266	4.9e-05	0.997646		H2.bin.40.faGL000634	0	0	i
H1.bin.39.faGL000354	OTHER	0.001478	0.000458	0.000164	0.997901		H1.bin.39.faGL000354	0	0	i	H2.bin.40.faGL000700	OTHER	0.001017	0.000102	7.9e-05	0.998802		H2.bin.40.faGL000700	0	0	i
H1.bin.39.faGL000407	OTHER	0.338939	0.004073	0.006262	0.650727		H1.bin.39.faGL000407	0	0	i	H2.bin.40.faGL000706	OTHER	0.01555	0.001206	0.001224	0.98202		H2.bin.40.faGL000706	4	0	o6-28i292-313o347-366i378-401o
H1.bin.39.faGL000464	OTHER	0.001265	0.000202	0.000156	0.998376		H1.bin.39.faGL000464	0	0	i	H2.bin.40.faGL000800	OTHER	0.001452	0.001651	0.000129	0.996767		H2.bin.40.faGL000800	0	0	i
H1.bin.39.faGL000469	OTHER	0.007326	0.048644	0.000362	0.943668		H1.bin.39.faGL000469	0	0	i	H2.bin.40.faGL000830	OTHER	0.20838	0.010436	0.016247	0.764937		H2.bin.40.faGL000830	4	0	o6-22i269-290o296-312i324-344o
H1.bin.39.faGL000473	OTHER	0.005272	0.001008	0.000312	0.993408		H1.bin.39.faGL000473	0	0	i	H2.bin.42.faGL000064	OTHER	0.009363	0.000593	0.001573	0.988471		H2.bin.42.faGL000064	12	0	i7-30o42-62i83-108o120-144i156-177o189-208i229-253o278-300i332-350o356-378i390-412o424-442i
H1.bin.39.faGL000476	OTHER	0.001581	0.000308	4.5e-05	0.998066		H1.bin.39.faGL000476	0	0	i	H2.bin.42.faGL000087	OTHER	0.001338	0.00038	0.000224	0.998058		H2.bin.42.faGL000087	0	0	i
H1.bin.39.faGL000478	OTHER	0.002406	0.000612	0.000238	0.996744		H1.bin.39.faGL000478	0	0	i	H2.bin.42.faGL000167	OTHER	0.002383	0.000362	8.3e-05	0.997172		H2.bin.42.faGL000167	0	0	i
H1.bin.39.faGL000484	OTHER	0.000228	4.9e-05	2.7e-05	0.999697		H1.bin.39.faGL000484	0	0	i	H2.bin.42.faGL000205	OTHER	0.003075	0.000879	0.000191	0.995854		H2.bin.42.faGL000205	0	0	i
H1.bin.39.faGL000485	OTHER	0.003492	0.000863	0.0003	0.995344		H1.bin.39.faGL000485	0	0	i	H2.bin.42.faGL000215	OTHER	0.011664	0.011898	0.000632	0.975806		H2.bin.42.faGL000215	0	0	i
H1.bin.39.faGL000571	OTHER	0.008847	0.000751	0.000894	0.989508		H1.bin.39.faGL000571	0	0	i	H2.bin.42.faGL000250	OTHER	0.002085	7.3e-05	6.3e-05	0.997779		H2.bin.42.faGL000250	0	0	i
H1.bin.39.faGL000663	OTHER	0.013769	0.00019	0.001006	0.985035		H1.bin.39.faGL000663	0	0	i	H2.bin.42.faGL000277	OTHER	0.001631	0.001152	4.6e-05	0.99717		H2.bin.42.faGL000277	0	0	i
H1.bin.39.faGL000672	OTHER	0.000599	0.000414	8.4e-05	0.998904		H1.bin.39.faGL000672	0	0	i	H2.bin.42.faGL000381	OTHER	0.015676	0.050002	0.000128	0.934194		H2.bin.42.faGL000381	0	0	i
H1.bin.39.faGL000675	OTHER	0.000113	5.4e-05	3.8e-05	0.999795		H1.bin.39.faGL000675	0	0	i	H2.bin.42.faGL000395	OTHER	0.073051	0.003048	0.010706	0.913194		H2.bin.42.faGL000395	3	0	o20-42i111-130o142-160i
H1.bin.39.faGL000678	OTHER	0.003598	7.1e-05	0.000115	0.996215		H1.bin.39.faGL000678	0	0	i	H2.bin.42.faGL000418	OTHER	0.000465	4.2e-05	3.9e-05	0.999454		H2.bin.42.faGL000418	0	0	i
H1.bin.39.faGL000718	OTHER	0.000302	4.8e-05	4.7e-05	0.999603		H1.bin.39.faGL000718	0	0	i	H2.bin.42.faGL000647	OTHER	0.007002	0.000177	0.001092	0.991729		H2.bin.42.faGL000647	0	0	i
H1.bin.39.faGL000722	OTHER	0.000348	0.000105	2.9e-05	0.999519		H1.bin.39.faGL000722	0	0	i	H2.bin.42.faGL000690	OTHER	0.024009	0.000317	0.001879	0.973795		H2.bin.42.faGL000690	1	0	i7-28o
H1.bin.39.faGL000746	OTHER	0.000961	0.000563	8.2e-05	0.998393		H1.bin.39.faGL000746	0	0	i	H2.bin.42.faGL000722	OTHER	0.000503	7.6e-05	5.7e-05	0.999364		H2.bin.42.faGL000722	1	0	o26-44i
H1.bin.39.faGL000749	OTHER	0.000746	0.000312	3.4e-05	0.998908		H1.bin.39.faGL000749	0	0	i	H2.bin.42.faGL000844	OTHER	0.000298	5.4e-05	4.3e-05	0.999605		H2.bin.42.faGL000844	0	0	i
H1.bin.39.faGL000815	OTHER	0.0005	0.000147	5.8e-05	0.999295		H1.bin.39.faGL000815	0	0	i	H2.bin.42.faGL000884	OTHER	0.001144	0.000204	3.7e-05	0.998614		H2.bin.42.faGL000884	0	0	i
H1.bin.39.faGL000816	OTHER	0.002474	0.002438	0.000163	0.994924		H1.bin.39.faGL000816	0	0	i	H2.bin.42.faGL000887	OTHER	0.000233	8.3e-05	2.1e-05	0.999662		H2.bin.42.faGL000887	0	0	i
H1.bin.39.faGL000844	OTHER	0.003791	6.9e-05	0.000612	0.995527		H1.bin.39.faGL000844	0	0	i	H2.bin.48.faGL000011	OTHER	0.147722	0.01209	0.001451	0.838737		H2.bin.48.faGL000011	1	0	i12-32o
H1.bin.39.faGL000845	OTHER	0.000556	3.9e-05	6.1e-05	0.999344		H1.bin.39.faGL000845	0	0	i	H2.bin.48.faGL000116	OTHER	0.00872	0.00362	0.000237	0.987423		H2.bin.48.faGL000116	0	0	i
H1.bin.39.faGL000908	OTHER	0.000362	0.00016	4e-05	0.999438		H1.bin.39.faGL000908	0	0	i	H2.bin.48.faGL000175	OTHER	0.005014	0.001055	0.000219	0.993713		H2.bin.48.faGL000175	0	0	i
H1.bin.39.faGL000948	OTHER	0.001889	0.001672	0.000112	0.996327		H1.bin.39.faGL000948	0	0	i	H2.bin.48.faGL000215	OTHER	0.000624	0.017529	6e-05	0.981787		H2.bin.48.faGL000215	2	0	i499-518o524-546i
H1.bin.39.faGL000976	OTHER	0.001833	0.000124	0.000112	0.997931		H1.bin.39.faGL000976	0	0	i	H2.bin.48.faGL000314	OTHER	0.000337	7.3e-05	4.1e-05	0.999549		H2.bin.48.faGL000314	0	0	i
H1.bin.39.faGL000977	OTHER	0.00205	0.000149	5.2e-05	0.997748		H1.bin.39.faGL000977	0	0	i	H2.bin.48.faGL000346	OTHER	0.000311	5.8e-05	4.5e-05	0.999586		H2.bin.48.faGL000346	0	0	i
H1.bin.39.faGL000980	OTHER	0.006834	0.000438	0.000863	0.991865		H1.bin.39.faGL000980	0	0	i	H2.bin.48.faGL000386	OTHER	0.000716	0.000771	4.4e-05	0.998468		H2.bin.48.faGL000386	0	0	i
H1.bin.39.faGL000981	OTHER	0.000304	0.000615	6.1e-05	0.99902		H1.bin.39.faGL000981	0	0	i	H2.bin.48.faGL000576	OTHER	0.003512	0.014429	0.000102	0.981957		H2.bin.48.faGL000576	0	0	i
H1.bin.39.faGL000995	OTHER	0.000637	0.000283	4e-05	0.99904		H1.bin.39.faGL000995	0	0	i	H2.bin.48.faGL000597	OTHER	0.017523	0.000784	0.000997	0.980695		H2.bin.48.faGL000597	0	0	i
H1.bin.39.faGL000996	OTHER	0.000341	3.7e-05	2.7e-05	0.999594		H1.bin.39.faGL000996	0	0	i	H2.bin.48.faGL000616	OTHER	0.000278	0.000825	3.8e-05	0.998858		H2.bin.48.faGL000616	0	0	i
H1.bin.39.faGL001021	OTHER	0.001342	0.000254	0.000266	0.998138		H1.bin.39.faGL001021	0	0	i	H2.bin.48.faGL000643	OTHER	0.000523	0.000358	6.5e-05	0.999054		H2.bin.48.faGL000643	0	0	i
H1.bin.39.faGL001023	OTHER	0.000412	9.5e-05	7.9e-05	0.999413		H1.bin.39.faGL001023	0	0	i	H2.bin.48.faGL000717	OTHER	0.000312	4.8e-05	4.2e-05	0.999598		H2.bin.48.faGL000717	0	0	i
H1.bin.39.faGL001024	OTHER	0.000489	0.000215	4.9e-05	0.999248		H1.bin.39.faGL001024	0	0	i	H2.bin.48.faGL000734	OTHER	0.018277	0.0027	0.000718	0.978305		H2.bin.48.faGL000734	0	0	i
H1.bin.39.faGL001026	OTHER	0.051701	0.030827	0.001856	0.915616		H1.bin.39.faGL001026	0	0	i	H2.bin.48.faGL000748	OTHER	0.000389	0.000132	4.1e-05	0.999438		H2.bin.48.faGL000748	0	0	i
H1.bin.39.faGL001028	OTHER	0.002357	5.7e-05	0.000156	0.99743		H1.bin.39.faGL001028	0	0	i	H2.bin.48.faGL000757	OTHER	0.000686	4.7e-05	7.3e-05	0.999194		H2.bin.48.faGL000757	0	0	i
H1.bin.39.faGL001029	OTHER	0.024295	0.02418	0.000276	0.951249		H1.bin.39.faGL001029	0	0	i	H2.bin.48.faGL000759	OTHER	0.000719	0.000287	4.2e-05	0.998952		H2.bin.48.faGL000759	0	0	i
H1.bin.39.faGL001032	OTHER	0.000947	6.8e-05	5.8e-05	0.998927		H1.bin.39.faGL001032	0	0	i	H2.bin.48.faGL000787	OTHER	0.005285	0.019289	0.000278	0.975149		H2.bin.48.faGL000787	0	0	i
H1.bin.39.faGL001043	OTHER	0.000366	5.1e-05	3.2e-05	0.999551		H1.bin.39.faGL001043	0	0	i	H2.bin.48.faGL000793	OTHER	0.003159	0.000988	0.000283	0.99557		H2.bin.48.faGL000793	0	0	i
H1.bin.39.faGL001045	OTHER	0.001282	5.2e-05	0.000184	0.998482		H1.bin.39.faGL001045	0	0	i	H2.bin.48.faGL000887	OTHER	0.000363	6.5e-05	3.3e-05	0.99954		H2.bin.48.faGL000887	0	0	i
H1.bin.39.faGL001048	OTHER	0.001327	0.000506	8.3e-05	0.998084		H1.bin.39.faGL001048	0	0	i	H2.bin.48.faGL000953	OTHER	0.00099	0.000793	4.6e-05	0.998171		H2.bin.48.faGL000953	0	0	i
H1.bin.39.faGL001049	OTHER	0.000921	0.000175	9.8e-05	0.998806		H1.bin.39.faGL001049	0	0	i	H2.bin.48.faGL001059	OTHER	0.000657	0.000712	6.5e-05	0.998566		H2.bin.48.faGL001059	0	0	i
H1.bin.39.faGL001055	OTHER	0.000507	5.9e-05	5.6e-05	0.999378		H1.bin.39.faGL001055	0	0	i	H2.bin.48.faGL001101	OTHER	0.000201	6.3e-05	5.3e-05	0.999684		H2.bin.48.faGL001101	0	0	i
H1.bin.39.faGL001056	OTHER	0.006335	0.024807	0.000164	0.968694		H1.bin.39.faGL001056	0	0	i	H2.bin.54.faGL000103	OTHER	0.013617	0.00092	0.000921	0.984543		H2.bin.54.faGL000103	4	0	o12-36i301-321o341-360i372-391o
H1.bin.39.faGL001060	OTHER	0.000291	0.000102	0.000129	0.999477		H1.bin.39.faGL001060	0	0	i	H2.bin.54.faGL000104	OTHER	0.012036	0.000687	0.001042	0.986235		H2.bin.54.faGL000104	5	0	o6-27i275-302o314-334i346-369o381-401i
H1.bin.39.faGL001099	OTHER	0.000898	0.001405	5.3e-05	0.997645		H1.bin.39.faGL001099	0	0	i	H2.bin.54.faGL000131	OTHER	0.006	0.002513	0.000229	0.991258		H2.bin.54.faGL000131	0	0	i
H1.bin.39.faGL001100	OTHER	0.000609	0.00314	8e-05	0.996172		H1.bin.39.faGL001100	0	0	i	H2.bin.54.faGL000158	OTHER	0.014984	0.077004	0.001591	0.90642		H2.bin.54.faGL000158	0	0	i
H1.bin.39.faGL001101	OTHER	0.002441	0.00088	0.000119	0.99656		H1.bin.39.faGL001101	0	0	i	H2.bin.54.faGL000167	OTHER	0.000424	0.000863	5.8e-05	0.998654		H2.bin.54.faGL000167	1	0	o109-129i
H1.bin.39.faGL001103	OTHER	0.000241	0.000166	6.3e-05	0.99953		H1.bin.39.faGL001103	0	0	i	H2.bin.54.faGL000262	OTHER	0.000309	0.000143	1.6e-05	0.999532		H2.bin.54.faGL000262	0	0	i
H1.bin.39.faGL001110	OTHER	0.009054	0.003717	8e-05	0.98715		H1.bin.39.faGL001110	0	0	i	H2.bin.54.faGL000268	OTHER	0.000427	3.8e-05	4.3e-05	0.999492		H2.bin.54.faGL000268	0	0	i
H1.bin.39.faGL001111	OTHER	0.000117	0.000123	2.8e-05	0.999732		H1.bin.39.faGL001111	0	0	i	H2.bin.54.faGL000352	OTHER	0.002001	8.6e-05	0.003727	0.994185		H2.bin.54.faGL000352	12	0	i12-36o42-66i87-108o114-134i146-169o189-214i226-249o269-295i326-344o350-373i385-408o414-434i
H1.bin.39.faGL001169	OTHER	6.6e-05	2.9e-05	0.000161	0.999744		H1.bin.39.faGL001169	0	0	i	H2.bin.54.faGL000371	OTHER	0.007494	0.000673	0.00097	0.990863		H2.bin.54.faGL000371	0	0	i
H1.bin.39.faGL001171	OTHER	0.00178	0.000222	0.000143	0.997856		H1.bin.39.faGL001171	0	0	i	H2.bin.54.faGL000461	OTHER	0.0023	0.003708	0.000134	0.993859		H2.bin.54.faGL000461	0	0	i
H1.bin.39.faGL001173	OTHER	0.000408	2.8e-05	5.5e-05	0.999509		H1.bin.39.faGL001173	0	0	i	H2.bin.54.faGL000574	OTHER	0.258962	0.000969	0.005695	0.734374		H2.bin.54.faGL000574	1	0	i7-29o
H1.bin.39.faGL001189	OTHER	0.008029	0.000115	0.031214	0.960643		H1.bin.39.faGL001189	0	0	i	H2.bin.54.faGL000710	OTHER	0.000537	0.00022	3.5e-05	0.999208		H2.bin.54.faGL000710	0	0	i
H1.bin.39.faGL001190	OTHER	0.000367	2.9e-05	4.9e-05	0.999555		H1.bin.39.faGL001190	0	0	i	H2.bin.54.faGL000726	OTHER	0.000398	0.000694	6.8e-05	0.99884		H2.bin.54.faGL000726	0	0	i
H1.bin.39.faGL001204	OTHER	0.000165	1.7e-05	5.9e-05	0.999759		H1.bin.39.faGL001204	0	0	i	H2.bin.54.faGL000757	OTHER	0.001023	0.006236	7.3e-05	0.992668		H2.bin.54.faGL000757	0	0	i
H1.bin.39.faGL001205	OTHER	0.001158	0.000355	0.000187	0.9983		H1.bin.39.faGL001205	0	0	i	H2.bin.54.faGL000881	OTHER	0.000684	0.000309	0.000132	0.998875		H2.bin.54.faGL000881	0	0	i
H1.bin.39.faGL001214	OTHER	0.000514	6.3e-05	0.000182	0.999241		H1.bin.39.faGL001214	0	0	i	H2.bin.54.faGL000935	OTHER	0.000709	0.000307	6.1e-05	0.998923		H2.bin.54.faGL000935	0	0	i
H1.bin.39.faGL001271	OTHER	0.003749	0.002128	8.4e-05	0.994039		H1.bin.39.faGL001271	0	0	i	H2.bin.62.faGL000078	OTHER	0.000769	0.000173	3e-05	0.999029		H2.bin.62.faGL000078	0	0	i
H1.bin.39.faGL001287	OTHER	0.00497	0.000562	0.000445	0.994024		H1.bin.39.faGL001287	0	0	i	H2.bin.62.faGL000243	OTHER	0.000373	9.2e-05	4.7e-05	0.999488		H2.bin.62.faGL000243	0	0	i
H1.bin.39.faGL001382	OTHER	0.001731	0.000134	7.7e-05	0.998057		H1.bin.39.faGL001382	0	0	i	H2.bin.62.faGL000325	OTHER	0.005791	0.026883	0.000958	0.966369		H2.bin.62.faGL000325	0	0	i
H1.bin.39.faGL001384	OTHER	0.001251	0.001591	0.000356	0.996803		H1.bin.39.faGL001384	0	0	i	H2.bin.62.faGL000350	OTHER	0.083019	0.009989	0.004522	0.902469		H2.bin.62.faGL000350	0	0	i
H2.bin.114.faGL000001	OTHER	0.008218	0.001139	0.006116	0.984527		H2.bin.114.faGL000001	0	0	i	H2.bin.62.faGL000474	OTHER	0.003348	0.001081	0.00012	0.99545		H2.bin.62.faGL000474	0	0	i
H2.bin.114.faGL000002	OTHER	0.002709	0.000379	0.000127	0.996784		H2.bin.114.faGL000002	0	0	i	H2.bin.62.faGL000537	OTHER	0.002541	0.016758	3.7e-05	0.980664		H2.bin.62.faGL000537	0	0	i
H2.bin.114.faGL000004	OTHER	0.000844	0.000234	2.9e-05	0.998893		H2.bin.114.faGL000004	0	0	i	H2.bin.62.faGL000583	OTHER	0.000558	0.001888	4.4e-05	0.997509		H2.bin.62.faGL000583	0	0	i
H2.bin.114.faGL000013	OTHER	0.000535	9.7e-05	7e-05	0.999299		H2.bin.114.faGL000013	0	0	i	H2.bin.62.faGL000643	OTHER	0.000525	0.001295	6.2e-05	0.998118		H2.bin.62.faGL000643	0	0	i
H2.bin.114.faGL000057	OTHER	0.002306	0.000798	0.000102	0.996794		H2.bin.114.faGL000057	0	0	i	H2.bin.71.faGL000020	OTHER	0.001835	0.000805	8.4e-05	0.997276		H2.bin.71.faGL000020	0	0	i
H2.bin.114.faGL000137	OTHER	0.000643	0.00014	0.000148	0.999068		H2.bin.114.faGL000137	0	0	i	H2.bin.71.faGL000144	OTHER	0.001455	0.001745	6.6e-05	0.996734		H2.bin.71.faGL000144	0	0	i
H2.bin.114.faGL000215	OTHER	0.003949	0.006403	9.1e-05	0.989556		H2.bin.114.faGL000215	0	0	i	H2.bin.71.faGL000189	OTHER	0.000229	0.00026	3.9e-05	0.999472		H2.bin.71.faGL000189	0	0	i
H2.bin.114.faGL000287	OTHER	0.027834	0.004889	0.003294	0.963983		H2.bin.114.faGL000287	0	0	i	H2.bin.71.faGL000360	OTHER	0.000215	0.000649	2.6e-05	0.99911		H2.bin.71.faGL000360	3	0	i107-127o161-180i192-215o
H2.bin.114.faGL000406	OTHER	0.003727	0.008712	0.00018	0.987381		H2.bin.114.faGL000406	0	0	i	H2.bin.71.faGL000365	OTHER	0.000348	6e-05	3.2e-05	0.99956		H2.bin.71.faGL000365	0	0	i
H2.bin.114.faGL000429	OTHER	0.035975	0.000632	0.005125	0.958268		H2.bin.114.faGL000429	0	0	i	H2.bin.71.faGL000404	OTHER	0.002845	0.002257	0.000469	0.99443		H2.bin.71.faGL000404	0	0	i
H2.bin.114.faGL000483	OTHER	0.000402	0.000549	3e-05	0.999019		H2.bin.114.faGL000483	0	0	i	H2.bin.71.faGL000422	OTHER	0.000468	0.001427	5e-05	0.998055		H2.bin.71.faGL000422	0	0	i
H2.bin.114.faGL000512	OTHER	0.036237	0.0006	0.00289	0.960272		H2.bin.114.faGL000512	0	0	i	H2.bin.71.faGL000444	OTHER	0.000206	5.8e-05	3.6e-05	0.9997		H2.bin.71.faGL000444	0	0	i
H2.bin.114.faGL000532	OTHER	0.003645	0.007159	8.2e-05	0.989114		H2.bin.114.faGL000532	0	0	i	H2.bin.71.faGL000451	OTHER	0.001214	0.004262	0.000101	0.994423		H2.bin.71.faGL000451	0	0	i
H2.bin.114.faGL000541	OTHER	0.000425	0.000165	4.1e-05	0.999368		H2.bin.114.faGL000541	0	0	i	H2.bin.71.faGL000643	OTHER	0.001536	0.000545	0.000199	0.99772		H2.bin.71.faGL000643	0	0	i
H2.bin.114.faGL000575	OTHER	0.006107	0.000918	0.000713	0.992261		H2.bin.114.faGL000575	0	0	i	H2.bin.71.faGL000644	OTHER	0.000346	5.7e-05	3e-05	0.999567		H2.bin.71.faGL000644	0	0	i
H2.bin.114.faGL000577	OTHER	8.8e-05	3.3e-05	1.3e-05	0.999866		H2.bin.114.faGL000577	0	0	i	H2.bin.71.faGL000729	OTHER	0.000557	0.000332	5.5e-05	0.999056		H2.bin.71.faGL000729	0	0	i
H2.bin.114.faGL000579	OTHER	0.000632	0.00106	5.3e-05	0.998255		H2.bin.114.faGL000579	0	0	i	H2.bin.75.faGL000006	OTHER	0.001236	0.000192	5.3e-05	0.998519		H2.bin.75.faGL000006	0	0	i
H2.bin.114.faGL000582	OTHER	0.002018	0.000128	0.000141	0.997713		H2.bin.114.faGL000582	0	0	i	H2.bin.75.faGL000007	OTHER	0.000827	0.000109	6.7e-05	0.998997		H2.bin.75.faGL000007	0	0	i
H2.bin.114.faGL000584	OTHER	0.00059	0.000141	5.1e-05	0.999218		H2.bin.114.faGL000584	0	0	i	H2.bin.75.faGL000031	OTHER	0.000788	0.000362	2.9e-05	0.998821		H2.bin.75.faGL000031	0	0	i
H2.bin.114.faGL000585	OTHER	0.002721	9.3e-05	0.00026	0.996926		H2.bin.114.faGL000585	0	0	i	H2.bin.75.faGL000052	OTHER	0.001095	4.8e-05	2.9e-05	0.998828		H2.bin.75.faGL000052	0	0	i
H2.bin.114.faGL000586	OTHER	0.001928	0.000412	0.000353	0.997307		H2.bin.114.faGL000586	0	0	i	H2.bin.75.faGL000077	OTHER	0.001265	0.000605	6.7e-05	0.998063		H2.bin.75.faGL000077	0	0	i
H2.bin.114.faGL000605	OTHER	0.00017	5.8e-05	1.6e-05	0.999755		H2.bin.114.faGL000605	0	0	i	H2.bin.75.faGL000180	OTHER	0.000194	0.000357	2.3e-05	0.999426		H2.bin.75.faGL000180	3	0	o392-410i493-510o516-543i
H2.bin.114.faGL000694	OTHER	0.002984	5.2e-05	0.000866	0.996098		H2.bin.114.faGL000694	0	0	i	H2.bin.75.faGL000193	OTHER	0.00076	0.000507	3.3e-05	0.9987		H2.bin.75.faGL000193	0	0	i
H2.bin.114.faGL000698	OTHER	0.004137	0.000752	0.00038	0.994731		H2.bin.114.faGL000698	0	0	i	H2.bin.75.faGL000233	OTHER	0.002752	0.001155	0.000109	0.995985		H2.bin.75.faGL000233	0	0	i
H2.bin.114.faGL000702	OTHER	0.001003	0.000494	9.7e-05	0.998406		H2.bin.114.faGL000702	0	0	i	H2.bin.75.faGL000273	OTHER	0.198035	0.003318	0.00343	0.795217		H2.bin.75.faGL000273	1	0	i7-27o
H2.bin.114.faGL000720	OTHER	0.000414	0.00012	3.5e-05	0.999432		H2.bin.114.faGL000720	0	0	i	H2.bin.75.faGL000359	OTHER	0.001338	0.000961	0.000232	0.997469		H2.bin.75.faGL000359	0	0	i
H2.bin.114.faGL000761	OTHER	0.000597	0.000103	5.8e-05	0.999242		H2.bin.114.faGL000761	0	0	i	H2.bin.75.faGL000425	OTHER	0.004781	0.000977	0.010247	0.983995		H2.bin.75.faGL000425	0	0	i
H2.bin.114.faGL000762	OTHER	0.000621	0.000127	6.7e-05	0.999185		H2.bin.114.faGL000762	0	0	i	H2.bin.75.faGL000426	OTHER	0.000843	0.000166	0.000143	0.998848		H2.bin.75.faGL000426	0	0	i
H2.bin.114.faGL000765	OTHER	0.000809	0.000581	2e-05	0.998589		H2.bin.114.faGL000765	0	0	i	H2.bin.75.faGL000438	OTHER	0.002159	5.8e-05	0.000193	0.997589		H2.bin.75.faGL000438	0	0	i
H2.bin.114.faGL000766	OTHER	0.000617	0.000218	4.5e-05	0.99912		H2.bin.114.faGL000766	0	0	i	H2.bin.75.faGL000494	OTHER	0.001116	0.001304	4.3e-05	0.997538		H2.bin.75.faGL000494	0	0	i
H2.bin.114.faGL000781	OTHER	0.004582	0.000364	0.000839	0.994215		H2.bin.114.faGL000781	0	0	i	H2.bin.75.faGL000503	OTHER	0.000515	6e-05	6e-05	0.999365		H2.bin.75.faGL000503	0	0	i
H2.bin.114.faGL000834	OTHER	0.001365	0.000167	0.000107	0.998361		H2.bin.114.faGL000834	0	0	i	H2.bin.75.faGL000569	OTHER	0.009896	0.04979	0.000328	0.939987		H2.bin.75.faGL000569	0	0	i
H2.bin.114.faGL000852	OTHER	0.00165	7.6e-05	0.000107	0.998167		H2.bin.114.faGL000852	0	0	i	H2.bin.75.faGL000607	OTHER	0.001569	0.000347	4.9e-05	0.998035		H2.bin.75.faGL000607	0	0	i
H2.bin.114.faGL000853	OTHER	0.000633	0.006555	0.000109	0.992703		H2.bin.114.faGL000853	0	0	i	H2.bin.75.faGL000616	OTHER	0.000721	0.00033	7e-05	0.998879		H2.bin.75.faGL000616	1	0	i94-120o
H2.bin.114.faGL000862	OTHER	0.002152	0.000401	0.00087	0.996576		H2.bin.114.faGL000862	0	0	i	H2.bin.75.faGL000664	OTHER	0.001264	0.00011	0.000158	0.998467		H2.bin.75.faGL000664	0	0	i
H2.bin.114.faGL000928	OTHER	0.003407	0.000702	0.000191	0.995701		H2.bin.114.faGL000928	0	0	i	H2.bin.75.faGL000675	OTHER	0.007203	0.000139	0.001766	0.990891		H2.bin.75.faGL000675	0	0	i
H2.bin.114.faGL000932	OTHER	0.00052	0.000109	5e-05	0.999322		H2.bin.114.faGL000932	0	0	i	H2.bin.75.faGL000710	OTHER	0.000402	0.000336	3.5e-05	0.999228		H2.bin.75.faGL000710	0	0	i
H2.bin.114.faGL000935	OTHER	0.42329	0.062708	0.000499	0.513502		H2.bin.114.faGL000935	0	0	i	H2.bin.75.faGL000823	OTHER	0.00147	3.6e-05	0.000109	0.998385		H2.bin.75.faGL000823	0	0	i
H2.bin.114.faGL000937	OTHER	0.000885	8.8e-05	0.000296	0.998731		H2.bin.114.faGL000937	0	0	i	H2.bin.75.faGL000843	OTHER	0.02055	0.038815	0.002484	0.93815		H2.bin.75.faGL000843	0	0	i
H2.bin.114.faGL000940	OTHER	0.004565	0.009534	0.000326	0.985574		H2.bin.114.faGL000940	0	0	i	H2.bin.75.faGL000862	OTHER	0.000568	0.001236	8.4e-05	0.998113		H2.bin.75.faGL000862	0	0	i
H2.bin.114.faGL000941	OTHER	0.000639	0.00061	6.5e-05	0.998686		H2.bin.114.faGL000941	0	0	i	H2.bin.75.faGL000896	OTHER	0.010092	0.04503	0.000717	0.944161		H2.bin.75.faGL000896	0	0	i
H2.bin.114.faGL000943	OTHER	0.003069	0.00012	9.4e-05	0.996718		H2.bin.114.faGL000943	0	0	i	H2.bin.75.faGL000932	OTHER	0.000461	0.000129	4.1e-05	0.999369		H2.bin.75.faGL000932	0	0	i
H2.bin.114.faGL000944	OTHER	0.00038	6.2e-05	7.7e-05	0.999481		H2.bin.114.faGL000944	0	0	i	H2.bin.75.faGL000950	OTHER	0.122458	0.001014	0.001792	0.874736		H2.bin.75.faGL000950	0	0	i
H2.bin.114.faGL000947	OTHER	0.003063	0.0001	0.000234	0.996603		H2.bin.114.faGL000947	0	0	i	H2.bin.75.faGL001002	OTHER	0.002971	0.000114	0.001209	0.995705		H2.bin.75.faGL001002	12	0	i12-36o42-66i87-112o118-137i149-171o183-200i221-248o270-295i316-336o342-362i382-399o405-426i
H2.bin.114.faGL000949	OTHER	0.001953	0.000124	0.00097	0.996953		H2.bin.114.faGL000949	0	0	i	H2.bin.75.faGL001028	OTHER	0.001116	0.00018	9.3e-05	0.998611		H2.bin.75.faGL001028	0	0	i
H2.bin.114.faGL000957	OTHER	0.002014	0.000205	0.000155	0.997625		H2.bin.114.faGL000957	0	0	i	H2.bin.75.faGL001166	OTHER	0.000408	3.3e-05	3.7e-05	0.999522		H2.bin.75.faGL001166	0	0	i
H2.bin.12.faGL000045	OTHER	0.000629	0.000271	9.4e-05	0.999006		H2.bin.12.faGL000045	0	0	i	H2.bin.75.faGL001183	OTHER	0.000398	5.1e-05	6e-05	0.999491		H2.bin.75.faGL001183	0	0	i
H2.bin.12.faGL000080	OTHER	0.000112	8e-05	1.3e-05	0.999795		H2.bin.12.faGL000080	0	0	i	H2.bin.75.faGL001207	OTHER	0.001796	9.3e-05	0.000251	0.997859		H2.bin.75.faGL001207	0	0	i
H2.bin.12.faGL000087	OTHER	0.000603	0.000317	2.8e-05	0.999052		H2.bin.12.faGL000087	0	0	i	H2.bin.75.faGL001210	OTHER	0.001029	0.000189	0.0001	0.998682		H2.bin.75.faGL001210	0	0	i
H2.bin.12.faGL000128	OTHER	0.001791	0.000878	0.000181	0.997151		H2.bin.12.faGL000128	0	0	i	H2.bin.75.faGL001211	OTHER	0.000418	6.1e-05	7.6e-05	0.999444		H2.bin.75.faGL001211	0	0	i
H2.bin.12.faGL000174	OTHER	0.413728	0.003553	0.023924	0.558795		H2.bin.12.faGL000174	0	0	i	H2.bin.75.faGL001212	OTHER	0.000627	6.4e-05	5.4e-05	0.999255		H2.bin.75.faGL001212	0	0	i
H2.bin.12.faGL000352	OTHER	0.001719	0.000166	0.000219	0.997896		H2.bin.12.faGL000352	0	0	i	H2.bin.75.faGL001244	OTHER	0.000204	0.000187	4.2e-05	0.999567		H2.bin.75.faGL001244	0	0	i
H2.bin.12.faGL000353	OTHER	0.000895	0.000355	0.000142	0.998608		H2.bin.12.faGL000353	0	0	i	H2.bin.75.faGL001320	OTHER	0.004095	0.001021	0.000242	0.994641		H2.bin.75.faGL001320	0	0	i
H2.bin.12.faGL000386	OTHER	0.000668	0.000242	5e-05	0.999039		H2.bin.12.faGL000386	0	0	i	H2.bin.75.faGL001392	OTHER	0.000702	0.001152	4.8e-05	0.998098		H2.bin.75.faGL001392	0	0	i
H2.bin.12.faGL000462	OTHER	0.000143	9.5e-05	2.8e-05	0.999734		H2.bin.12.faGL000462	0	0	i	H2.bin.75.faGL001402	OTHER	0.000511	6e-05	8.6e-05	0.999344		H2.bin.75.faGL001402	0	0	i
H2.bin.12.faGL000529	OTHER	0.000237	4.3e-05	1.9e-05	0.999701		H2.bin.12.faGL000529	0	0	i	H2.bin.78.faGL000105	OTHER	0.001125	0.019248	9.4e-05	0.979533		H2.bin.78.faGL000105	0	0	i
H2.bin.12.faGL000586	OTHER	0.001172	0.000466	0.00014	0.998223		H2.bin.12.faGL000586	0	0	i	H2.bin.78.faGL000139	OTHER	0.000351	0.000791	4.5e-05	0.998813		H2.bin.78.faGL000139	0	0	i
H2.bin.12.faGL000623	OTHER	0.000212	2.5e-05	3.3e-05	0.99973		H2.bin.12.faGL000623	0	0	i	H2.bin.78.faGL000157	OTHER	0.234451	0.281134	0.0118	0.472616		H2.bin.78.faGL000157	0	0	i
H2.bin.12.faGL000650	OTHER	0.000285	8.8e-05	1.7e-05	0.99961		H2.bin.12.faGL000650	0	0	i	H2.bin.78.faGL000253	OTHER	0.000665	0.000169	8.3e-05	0.999083		H2.bin.78.faGL000253	0	0	i
H2.bin.12.faGL000658	OTHER	0.008779	0.006125	0.027095	0.958		H2.bin.12.faGL000658	0	0	i	H2.bin.78.faGL000265	OTHER	0.003742	0.001644	0.000214	0.9944		H2.bin.78.faGL000265	0	0	i
H2.bin.12.faGL000663	OTHER	0.000775	0.001565	0.000144	0.997516		H2.bin.12.faGL000663	0	0	i	H2.bin.78.faGL000447	OTHER	0.007305	0.000855	0.000325	0.991515		H2.bin.78.faGL000447	0	0	i
H2.bin.12.faGL000695	OTHER	0.000353	0.000135	3.4e-05	0.999477		H2.bin.12.faGL000695	0	0	i	H2.bin.78.faGL000459	OTHER	0.012843	0.000315	0.002548	0.984294		H2.bin.78.faGL000459	0	0	i
H2.bin.12.faGL000728	OTHER	0.000296	0.001475	4.2e-05	0.998187		H2.bin.12.faGL000728	0	0	i	H2.bin.78.faGL000614	OTHER	0.000534	0.000269	2.1e-05	0.999176		H2.bin.78.faGL000614	0	0	i
H2.bin.12.faGL000793	OTHER	0.000594	0.000198	4.7e-05	0.99916		H2.bin.12.faGL000793	0	0	i	H2.bin.78.faGL000650	OTHER	0.004287	0.00271	0.000219	0.992785		H2.bin.78.faGL000650	0	0	i
H2.bin.12.faGL000872	OTHER	0.000464	0.000418	7.1e-05	0.999047		H2.bin.12.faGL000872	0	0	i	H2.bin.78.faGL000722	OTHER	0.025396	0.005412	0.000342	0.96885		H2.bin.78.faGL000722	0	0	i
H2.bin.12.faGL000906	OTHER	0.000167	2.3e-05	2.4e-05	0.999786		H2.bin.12.faGL000906	0	0	i	H2.bin.78.faGL000999	OTHER	0.002666	0.000449	0.000341	0.996544		H2.bin.78.faGL000999	0	0	i
H2.bin.12.faGL000908	OTHER	0.001103	0.000233	0.000239	0.998424		H2.bin.12.faGL000908	0	0	i	H2.bin.83.faGL000019	OTHER	0.000991	0.000803	5.1e-05	0.998155		H2.bin.83.faGL000019	0	0	i
H2.bin.12.faGL001012	OTHER	0.000484	2.8e-05	5e-05	0.999438		H2.bin.12.faGL001012	0	0	i	H2.bin.83.faGL000275	OTHER	0.117018	0.01241	0.010762	0.85981		H2.bin.83.faGL000275	12	0	i12-35o41-61i82-110o116-135i142-164o176-197i218-240o260-285i318-336o342-363i375-397o403-423i
H2.bin.12.faGL001016	OTHER	0.000378	0.00013	4.6e-05	0.999446		H2.bin.12.faGL001016	0	0	i	H2.bin.83.faGL000286	OTHER	0.000873	0.00023	2.9e-05	0.998868		H2.bin.83.faGL000286	0	0	i
H2.bin.12.faGL001103	OTHER	0.000801	5e-05	3.1e-05	0.999118		H2.bin.12.faGL001103	0	0	i	H2.bin.83.faGL000341	OTHER	0.014525	0.001982	0.000282	0.983211		H2.bin.83.faGL000341	1	0	o763-781i
H2.bin.12.faGL001105	OTHER	0.0003	9.1e-05	3.4e-05	0.999575		H2.bin.12.faGL001105	0	0	i	H2.bin.83.faGL000444	OTHER	0.043491	0.009391	0.006903	0.940216		H2.bin.83.faGL000444	1	0	i27-46o
H2.bin.121.faGL000112	OTHER	0.001489	6.9e-05	9.6e-05	0.998345		H2.bin.121.faGL000112	0	0	i	H2.bin.83.faGL000493	OTHER	0.006997	0.002189	0.000263	0.99055		H2.bin.83.faGL000493	0	0	i
H2.bin.121.faGL000124	OTHER	0.001535	0.000917	3.9e-05	0.997509		H2.bin.121.faGL000124	0	0	i	H2.bin.83.faGL000539	OTHER	0.005018	0.017817	7.9e-05	0.977085		H2.bin.83.faGL000539	0	0	i
H2.bin.121.faGL000135	OTHER	0.01042	0.012414	0.000293	0.976873		H2.bin.121.faGL000135	0	0	i	H2.bin.83.faGL000640	OTHER	0.001254	0.000192	5.2e-05	0.998502		H2.bin.83.faGL000640	0	0	i
H2.bin.121.faGL000153	OTHER	0.004058	0.000352	0.000328	0.995262		H2.bin.121.faGL000153	0	0	i	H2.bin.83.faGL000862	OTHER	7.4e-05	0.000409	1.5e-05	0.999503		H2.bin.83.faGL000862	2	0	i501-520o526-542i
H2.bin.121.faGL000157	OTHER	0.004341	0.00062	0.00011	0.994929		H2.bin.121.faGL000157	0	0	i	H2.bin.83.faGL000865	OTHER	0.000854	0.000958	0.000116	0.998071		H2.bin.83.faGL000865	0	0	i
H2.bin.121.faGL000186	OTHER	0.182846	0.007042	0.002022	0.808091		H2.bin.121.faGL000186	0	0	i	H2.bin.83.faGL000879	OTHER	0.00025	6.4e-05	6e-05	0.999626		H2.bin.83.faGL000879	0	0	i
H2.bin.121.faGL000314	OTHER	0.000916	5.9e-05	9.8e-05	0.998927		H2.bin.121.faGL000314	0	0	i	H2.bin.89.faGL000008	OTHER	0.00042	0.00035	3.5e-05	0.999195		H2.bin.89.faGL000008	0	0	i
H2.bin.121.faGL000315	OTHER	0.000336	6.8e-05	5.6e-05	0.999541		H2.bin.121.faGL000315	0	0	i	H2.bin.89.faGL000043	OTHER	0.001091	7.9e-05	5e-05	0.998779		H2.bin.89.faGL000043	0	0	i
H2.bin.121.faGL000316	OTHER	0.003309	0.000426	8.9e-05	0.996176		H2.bin.121.faGL000316	0	0	i	H2.bin.89.faGL000084	OTHER	0.006103	0.000735	7.6e-05	0.993087		H2.bin.89.faGL000084	0	0	i
H2.bin.121.faGL000321	OTHER	0.095133	0.00041	0.001674	0.902783		H2.bin.121.faGL000321	0	0	i	H2.bin.89.faGL000184	OTHER	0.000778	0.000107	6.7e-05	0.999047		H2.bin.89.faGL000184	0	0	i
H2.bin.121.faGL000324	OTHER	0.000498	0.00037	2.6e-05	0.999106		H2.bin.121.faGL000324	0	0	i	H2.bin.89.faGL000216	OTHER	0.000697	0.000138	3.6e-05	0.999128		H2.bin.89.faGL000216	0	0	i
H2.bin.121.faGL000355	OTHER	0.003755	0.010907	0.000171	0.985168		H2.bin.121.faGL000355	0	0	i	H2.bin.89.faGL000321	OTHER	0.002608	7.1e-05	0.000307	0.997014		H2.bin.89.faGL000321	2	0	i222-238o250-269i
H2.bin.121.faGL000385	OTHER	0.015127	0.000331	0.003138	0.981404		H2.bin.121.faGL000385	0	0	i	H2.bin.89.faGL000367	OTHER	0.001294	0.00012	7.7e-05	0.998509		H2.bin.89.faGL000367	0	0	i
H2.bin.121.faGL000387	OTHER	0.004587	0.000365	0.001747	0.993301		H2.bin.121.faGL000387	0	0	i	H2.bin.89.faGL000369	OTHER	0.000683	0.000467	3.9e-05	0.998811		H2.bin.89.faGL000369	0	0	i
H2.bin.121.faGL000419	OTHER	0.00152	0.000351	5.7e-05	0.998072		H2.bin.121.faGL000419	0	0	i	H2.bin.89.faGL000436	OTHER	0.000478	0.000104	4e-05	0.999377		H2.bin.89.faGL000436	0	0	i
H2.bin.121.faGL000492	OTHER	0.000447	6.1e-05	3.4e-05	0.999458		H2.bin.121.faGL000492	0	0	i	H2.bin.89.faGL000475	OTHER	0.002544	0.002063	6.8e-05	0.995324		H2.bin.89.faGL000475	0	0	i
H2.bin.121.faGL000518	OTHER	0.004284	6.9e-05	6.7e-05	0.99558		H2.bin.121.faGL000518	0	0	i	H2.bin.89.faGL000499	OTHER	0.010086	0.002221	0.000732	0.986961		H2.bin.89.faGL000499	0	0	i
H2.bin.121.faGL000529	OTHER	0.000317	7.7e-05	2.4e-05	0.999582		H2.bin.121.faGL000529	0	0	i	H2.bin.89.faGL000535	OTHER	0.003222	0.000535	0.000514	0.995729		H2.bin.89.faGL000535	4	0	o6-27i296-318o363-382i394-414o
H2.bin.121.faGL000542	OTHER	0.000721	0.000144	7.4e-05	0.999061		H2.bin.121.faGL000542	0	0	i	H2.bin.89.faGL000681	OTHER	0.003337	0.002658	8.1e-05	0.993925		H2.bin.89.faGL000681	0	0	i
H2.bin.121.faGL000566	OTHER	0.000378	0.000334	3.3e-05	0.999255		H2.bin.121.faGL000566	0	0	i	H2.bin.89.faGL000690	OTHER	0.001162	0.001185	5.1e-05	0.997602		H2.bin.89.faGL000690	0	0	i
H2.bin.121.faGL000596	OTHER	0.000626	7.4e-05	5.3e-05	0.999247		H2.bin.121.faGL000596	0	0	i	H2.bin.89.faGL000704	OTHER	0.001971	7.7e-05	0.00013	0.997823		H2.bin.89.faGL000704	0	0	i
H2.bin.121.faGL000612	OTHER	0.000566	0.000276	8.5e-05	0.999073		H2.bin.121.faGL000612	0	0	i	H2.bin.89.faGL000716	OTHER	0.003553	0.000127	0.000338	0.995982		H2.bin.89.faGL000716	0	0	i
H2.bin.121.faGL000635	OTHER	0.005737	0.000255	0.000506	0.993502		H2.bin.121.faGL000635	0	0	i	H2.bin.89.faGL000740	OTHER	0.000288	7.8e-05	2.1e-05	0.999612		H2.bin.89.faGL000740	0	0	i
H2.bin.121.faGL000636	OTHER	0.002058	8.5e-05	0.000156	0.997701		H2.bin.121.faGL000636	0	0	i	H2.bin.89.faGL000769	OTHER	0.004152	0.000105	0.000552	0.995192		H2.bin.89.faGL000769	0	0	i
H2.bin.121.faGL000669	OTHER	0.00147	6.8e-05	0.000144	0.998317		H2.bin.121.faGL000669	0	0	i	H2.bin.89.faGL000770	OTHER	0.001437	0.000789	0.000298	0.997476		H2.bin.89.faGL000770	0	0	i
H2.bin.121.faGL000672	OTHER	0.000364	5.2e-05	3.3e-05	0.999551		H2.bin.121.faGL000672	0	0	i
H2.bin.121.faGL000694	OTHER	0.00043	0.000102	2e-05	0.999448		H2.bin.121.faGL000694	0	0	i
H2.bin.121.faGL000702	OTHER	0.003155	0.000194	0.000162	0.99649		H2.bin.121.faGL000702	0	0	i
H2.bin.121.faGL000712	OTHER	0.000206	3.7e-05	4.7e-05	0.999709		H2.bin.121.faGL000712	0	0	i
H2.bin.121.faGL000721	OTHER	0.000462	0.000102	2.3e-05	0.999413		H2.bin.121.faGL000721	0	0	i
H2.bin.121.faGL000730	OTHER	0.002395	0.000114	0.000212	0.997279		H2.bin.121.faGL000730	0	0	i
H2.bin.121.faGL000732	OTHER	0.005718	0.00033	0.000482	0.993469		H2.bin.121.faGL000732	0	0	i
H2.bin.121.faGL000741	OTHER	0.000509	0.002064	2.3e-05	0.997404		H2.bin.121.faGL000741	0	0	i
H2.bin.121.faGL000744	OTHER	0.00248	0.002516	0.000243	0.994762		H2.bin.121.faGL000744	0	0	i
H2.bin.121.faGL000752	OTHER	0.000594	0.000123	3.9e-05	0.999244		H2.bin.121.faGL000752	0	0	i
H2.bin.121.faGL000778	OTHER	0.000194	8.8e-05	2.8e-05	0.999691		H2.bin.121.faGL000778	0	0	i
H2.bin.121.faGL000779	OTHER	0.000484	0.000135	6e-05	0.999321		H2.bin.121.faGL000779	0	0	i
H2.bin.121.faGL000791	OTHER	0.015309	0.000472	0.000473	0.983746		H2.bin.121.faGL000791	0	0	i
H2.bin.121.faGL000794	OTHER	0.050154	0.000464	0.006249	0.943134		H2.bin.121.faGL000794	0	0	i
H2.bin.121.faGL000815	OTHER	0.000442	0.000107	4.9e-05	0.999403		H2.bin.121.faGL000815	0	0	i
H2.bin.121.faGL000841	OTHER	0.000275	8.5e-05	2.4e-05	0.999616		H2.bin.121.faGL000841	0	0	i
H2.bin.121.faGL000881	OTHER	0.000685	0.010917	0.000104	0.988294		H2.bin.121.faGL000881	0	0	i
H2.bin.121.faGL000898	OTHER	0.011097	0.000366	0.001153	0.987384		H2.bin.121.faGL000898	0	0	i
H2.bin.121.faGL000942	OTHER	0.00048	4.4e-05	2.8e-05	0.999447		H2.bin.121.faGL000942	0	0	i
H2.bin.136.faGL000003	LIPO(Sec/SPII)	0.021153	0.000295	0.975969	0.002584	CS pos: 22-23. SAA-CI. Pr: 0.9776	H2.bin.136.faGL000003	0	0	i
H2.bin.136.faGL000059	OTHER	0.001021	0.000389	9.5e-05	0.998495		H2.bin.136.faGL000059	0	0	i
H2.bin.136.faGL000067	OTHER	0.000113	2.3e-05	2.8e-05	0.999836		H2.bin.136.faGL000067	0	0	i
H2.bin.136.faGL000070	OTHER	0.001427	0.000681	7.7e-05	0.997814		H2.bin.136.faGL000070	0	0	i
H2.bin.136.faGL000081	OTHER	0.002993	0.040026	0.000126	0.956856		H2.bin.136.faGL000081	0	0	i
H2.bin.136.faGL000083	OTHER	0.000378	8.7e-05	2.4e-05	0.999511		H2.bin.136.faGL000083	0	0	i
H2.bin.136.faGL000087	OTHER	0.022853	0.0026	0.000345	0.974202		H2.bin.136.faGL000087	0	0	i
H2.bin.136.faGL000099	OTHER	0.000392	0.000161	3.5e-05	0.999412		H2.bin.136.faGL000099	0	0	i
H2.bin.136.faGL000127	OTHER	0.000279	4.2e-05	4.5e-05	0.999635		H2.bin.136.faGL000127	0	0	i
H2.bin.136.faGL000171	OTHER	0.000752	0.000131	7.7e-05	0.999041		H2.bin.136.faGL000171	0	0	i
H2.bin.136.faGL000215	OTHER	0.000838	0.000613	3.3e-05	0.998516		H2.bin.136.faGL000215	0	0	i
H2.bin.136.faGL000224	OTHER	0.000163	5.7e-05	2.9e-05	0.999751		H2.bin.136.faGL000224	0	0	i
H2.bin.136.faGL000247	OTHER	0.002143	0.000153	0.000105	0.997599		H2.bin.136.faGL000247	0	0	i
H2.bin.136.faGL000279	OTHER	0.001614	0.000207	7.5e-05	0.998104		H2.bin.136.faGL000279	0	0	i
H2.bin.136.faGL000302	OTHER	0.000917	0.000712	2.9e-05	0.998341		H2.bin.136.faGL000302	0	0	i
H2.bin.136.faGL000306	OTHER	0.000404	8.3e-05	7e-05	0.999444		H2.bin.136.faGL000306	0	0	i
H2.bin.136.faGL000325	OTHER	0.000703	0.004164	4.3e-05	0.99509		H2.bin.136.faGL000325	0	0	i
H2.bin.136.faGL000329	OTHER	0.016889	0.000186	0.00449	0.978435		H2.bin.136.faGL000329	0	0	i
H2.bin.136.faGL000354	OTHER	0.000408	9.3e-05	3.3e-05	0.999466		H2.bin.136.faGL000354	0	0	i
H2.bin.136.faGL000387	OTHER	0.003654	0.000928	0.000669	0.994749		H2.bin.136.faGL000387	0	0	i
H2.bin.136.faGL000426	OTHER	0.000882	0.000391	0.000109	0.998618		H2.bin.136.faGL000426	0	0	i
H2.bin.136.faGL000441	OTHER	0.000578	0.000331	4.1e-05	0.99905		H2.bin.136.faGL000441	0	0	i
H2.bin.136.faGL000472	OTHER	0.004881	0.000593	0.000368	0.994158		H2.bin.136.faGL000472	0	0	i
H2.bin.136.faGL000473	OTHER	0.000341	6.6e-05	3.8e-05	0.999556		H2.bin.136.faGL000473	0	0	i
H2.bin.136.faGL000474	OTHER	0.081499	0.001092	0.042517	0.874892		H2.bin.136.faGL000474	0	0	i
H2.bin.136.faGL000480	OTHER	0.000249	0.000161	3.7e-05	0.999553		H2.bin.136.faGL000480	0	0	i
H2.bin.136.faGL000487	OTHER	0.173293	0.001951	0.005849	0.818908		H2.bin.136.faGL000487	0	0	i
H2.bin.136.faGL000504	OTHER	0.012381	0.013716	0.000611	0.973293		H2.bin.136.faGL000504	0	0	i
H2.bin.136.faGL000523	OTHER	0.001029	0.00017	0.000168	0.998633		H2.bin.136.faGL000523	0	0	i
H2.bin.136.faGL000530	OTHER	0.00056	0.000201	3.7e-05	0.999202		H2.bin.136.faGL000530	0	0	i
H2.bin.136.faGL000607	OTHER	0.028594	0.039293	0.002393	0.92972		H2.bin.136.faGL000607	0	0	i
H2.bin.136.faGL000608	OTHER	0.001622	0.000273	6.3e-05	0.998041		H2.bin.136.faGL000608	0	0	i
H2.bin.136.faGL000648	OTHER	0.000601	9.9e-05	4.2e-05	0.999258		H2.bin.136.faGL000648	0	0	i
H2.bin.19.faGL000005	OTHER	0.000371	0.000102	8.1e-05	0.999445		H2.bin.19.faGL000005	0	0	i
H2.bin.19.faGL000029	OTHER	0.000166	3.4e-05	2.5e-05	0.999776		H2.bin.19.faGL000029	0	0	i
H2.bin.19.faGL000034	OTHER	0.011024	0.000676	0.003519	0.984781		H2.bin.19.faGL000034	0	0	i
H2.bin.19.faGL000135	OTHER	0.057609	0.392987	0.000324	0.54908		H2.bin.19.faGL000135	0	0	i
H2.bin.19.faGL000138	OTHER	0.001757	0.000117	9.5e-05	0.998031		H2.bin.19.faGL000138	0	0	i
H2.bin.19.faGL000191	OTHER	0.001045	0.000216	8.3e-05	0.998656		H2.bin.19.faGL000191	0	0	i
H2.bin.19.faGL000396	OTHER	0.006382	0.004647	0.008764	0.980206		H2.bin.19.faGL000396	0	0	i
H2.bin.19.faGL000406	OTHER	0.001768	0.000212	2e-05	0.998		H2.bin.19.faGL000406	0	0	i
H2.bin.19.faGL000497	OTHER	0.005081	0.000286	0.000703	0.993929		H2.bin.19.faGL000497	0	0	i
H2.bin.19.faGL000550	OTHER	0.00092	5.9e-05	6.8e-05	0.998953		H2.bin.19.faGL000550	0	0	i
H2.bin.19.faGL000573	OTHER	0.000416	0.000474	3.1e-05	0.999079		H2.bin.19.faGL000573	0	0	i
H2.bin.19.faGL000595	OTHER	0.00028	4.3e-05	6.3e-05	0.999614		H2.bin.19.faGL000595	0	0	i
H2.bin.19.faGL000822	OTHER	0.000606	0.000312	3.6e-05	0.999046		H2.bin.19.faGL000822	0	0	i
H2.bin.19.faGL000845	OTHER	0.000281	7.5e-05	1.9e-05	0.999625		H2.bin.19.faGL000845	0	0	i
H2.bin.19.faGL000904	OTHER	0.000586	0.000527	5.9e-05	0.998829		H2.bin.19.faGL000904	0	0	i
H2.bin.19.faGL000905	OTHER	0.000557	0.001245	5.3e-05	0.998145		H2.bin.19.faGL000905	0	0	i
H2.bin.19.faGL000956	OTHER	0.001036	0.001929	9.8e-05	0.996937		H2.bin.19.faGL000956	0	0	i
H2.bin.19.faGL001004	OTHER	0.000757	0.000272	3.5e-05	0.998936		H2.bin.19.faGL001004	0	0	i
H2.bin.19.faGL001032	OTHER	0.000256	8.3e-05	2e-05	0.999641		H2.bin.19.faGL001032	0	0	i
H2.bin.19.faGL001079	OTHER	0.000668	0.000783	6.1e-05	0.998488		H2.bin.19.faGL001079	0	0	i
H2.bin.19.faGL001091	OTHER	0.000605	0.000342	5e-05	0.999002		H2.bin.19.faGL001091	0	0	i
H2.bin.19.faGL001093	OTHER	0.000965	0.000706	6.7e-05	0.998262		H2.bin.19.faGL001093	0	0	i
H2.bin.20.faGL000226	OTHER	0.000521	0.000167	4.6e-05	0.999266		H2.bin.20.faGL000226	0	0	i
H2.bin.20.faGL000475	OTHER	0.000967	0.000395	3.9e-05	0.998599		H2.bin.20.faGL000475	0	0	i
H2.bin.20.faGL000477	OTHER	0.001248	0.000213	3.1e-05	0.998509		H2.bin.20.faGL000477	0	0	i
H2.bin.20.faGL000503	OTHER	0.001695	0.0001	0.000166	0.998039		H2.bin.20.faGL000503	0	0	i
H2.bin.20.faGL000519	OTHER	0.001261	8e-05	9e-05	0.998569		H2.bin.20.faGL000519	0	0	i
H2.bin.20.faGL000537	OTHER	0.051891	0.04985	0.014511	0.883748		H2.bin.20.faGL000537	0	0	i
H2.bin.20.faGL000538	OTHER	0.000437	5.4e-05	7.2e-05	0.999437		H2.bin.20.faGL000538	0	0	i
H2.bin.20.faGL000539	OTHER	0.000647	0.001178	0.00015	0.998026		H2.bin.20.faGL000539	0	0	i
H2.bin.20.faGL000542	OTHER	0.000992	0.000804	6.1e-05	0.998143		H2.bin.20.faGL000542	0	0	i
H2.bin.20.faGL000561	OTHER	0.000475	0.000145	2.2e-05	0.999357		H2.bin.20.faGL000561	0	0	i
H2.bin.20.faGL000648	OTHER	0.000629	0.000216	5.1e-05	0.999104		H2.bin.20.faGL000648	0	0	i
H2.bin.20.faGL000739	OTHER	0.000257	0.000164	4e-05	0.999538		H2.bin.20.faGL000739	0	0	i
H2.bin.40.faGL000045	OTHER	0.007136	0.000905	0.001219	0.990739		H2.bin.40.faGL000045	0	0	i
H2.bin.40.faGL000059	OTHER	0.000868	0.000663	5.3e-05	0.998416		H2.bin.40.faGL000059	0	0	i
H2.bin.40.faGL000095	OTHER	0.000274	6e-05	2.7e-05	0.999639		H2.bin.40.faGL000095	0	0	i
H2.bin.40.faGL000119	OTHER	0.003859	0.000437	0.000224	0.995479		H2.bin.40.faGL000119	0	0	i
H2.bin.40.faGL000251	OTHER	0.000412	0.0001	3e-05	0.999458		H2.bin.40.faGL000251	0	0	i
H2.bin.40.faGL000252	OTHER	0.000854	0.000291	7.3e-05	0.998782		H2.bin.40.faGL000252	0	0	i
H2.bin.40.faGL000298	OTHER	0.000693	3.5e-05	0.000108	0.999164		H2.bin.40.faGL000298	0	0	i
H2.bin.40.faGL000312	OTHER	0.000964	0.0007	5.7e-05	0.998278		H2.bin.40.faGL000312	0	0	i
H2.bin.40.faGL000345	OTHER	0.000156	3.9e-05	1.9e-05	0.999785		H2.bin.40.faGL000345	0	0	i
H2.bin.40.faGL000346	OTHER	0.001513	0.001791	0.000156	0.99654		H2.bin.40.faGL000346	0	0	i
H2.bin.40.faGL000378	OTHER	0.000853	0.000464	4.4e-05	0.99864		H2.bin.40.faGL000378	0	0	i
H2.bin.40.faGL000416	OTHER	0.011386	0.004147	0.000324	0.984143		H2.bin.40.faGL000416	0	0	i
H2.bin.40.faGL000434	OTHER	0.00026	0.000131	2.2e-05	0.999587		H2.bin.40.faGL000434	0	0	i
H2.bin.40.faGL000440	OTHER	0.000769	0.000335	0.000166	0.998729		H2.bin.40.faGL000440	0	0	i
H2.bin.40.faGL000517	OTHER	0.000275	5.4e-05	2e-05	0.999651		H2.bin.40.faGL000517	0	0	i
H2.bin.40.faGL000539	OTHER	0.000869	0.001449	6.3e-05	0.99762		H2.bin.40.faGL000539	0	0	i
H2.bin.40.faGL000549	OTHER	0.000291	0.000171	2.7e-05	0.999511		H2.bin.40.faGL000549	0	0	i
H2.bin.40.faGL000616	OTHER	0.000713	0.000124	6.2e-05	0.999101		H2.bin.40.faGL000616	0	0	i
H2.bin.40.faGL000626	OTHER	0.001556	0.000477	6e-05	0.997907		H2.bin.40.faGL000626	0	0	i
H2.bin.40.faGL000629	OTHER	0.001329	0.001207	5.6e-05	0.997408		H2.bin.40.faGL000629	0	0	i
H2.bin.40.faGL000692	OTHER	0.002938	0.002122	0.000254	0.994686		H2.bin.40.faGL000692	0	0	i
H2.bin.40.faGL000706	OTHER	0.01555	0.001206	0.001224	0.98202		H2.bin.40.faGL000706	0	0	i
H2.bin.40.faGL000738	OTHER	0.001468	0.004071	7.1e-05	0.99439		H2.bin.40.faGL000738	0	0	i
H2.bin.40.faGL000740	OTHER	0.001012	0.000197	6.9e-05	0.998723		H2.bin.40.faGL000740	0	0	i
H2.bin.40.faGL000742	OTHER	0.000263	5.8e-05	2.7e-05	0.999653		H2.bin.40.faGL000742	0	0	i
H2.bin.40.faGL000800	OTHER	0.001452	0.001651	0.000129	0.996767		H2.bin.40.faGL000800	0	0	i
H2.bin.40.faGL000830	OTHER	0.20838	0.010436	0.016247	0.764937		H2.bin.40.faGL000830	0	0	i
H2.bin.42.faGL000018	OTHER	0.00086	9.4e-05	3.4e-05	0.999012		H2.bin.42.faGL000018	0	0	i
H2.bin.42.faGL000019	OTHER	0.001541	0.000102	0.000346	0.998011		H2.bin.42.faGL000019	0	0	i
H2.bin.42.faGL000020	OTHER	0.000837	0.000305	5.7e-05	0.998801		H2.bin.42.faGL000020	0	0	i
H2.bin.42.faGL000024	OTHER	0.00082	0.00067	7.6e-05	0.998434		H2.bin.42.faGL000024	0	0	i
H2.bin.42.faGL000216	OTHER	0.001343	0.000246	0.000193	0.998217		H2.bin.42.faGL000216	0	0	i
H2.bin.42.faGL000249	OTHER	0.001829	9e-05	0.000113	0.997968		H2.bin.42.faGL000249	0	0	i
H2.bin.42.faGL000258	OTHER	0.001588	0.000791	9.4e-05	0.997527		H2.bin.42.faGL000258	0	0	i
H2.bin.42.faGL000261	OTHER	0.001911	0.000148	0.000104	0.997837		H2.bin.42.faGL000261	0	0	i
H2.bin.42.faGL000377	OTHER	0.006956	0.000876	0.001167	0.991001		H2.bin.42.faGL000377	0	0	i
H2.bin.42.faGL000381	OTHER	0.015676	0.050002	0.000128	0.934194		H2.bin.42.faGL000381	0	0	i
H2.bin.42.faGL000395	OTHER	0.073051	0.003048	0.010706	0.913194		H2.bin.42.faGL000395	0	0	i
H2.bin.42.faGL000419	OTHER	0.000394	0.00032	2.1e-05	0.999265		H2.bin.42.faGL000419	0	0	i
H2.bin.42.faGL000519	OTHER	0.000758	3.9e-05	0.000122	0.999081		H2.bin.42.faGL000519	0	0	i
H2.bin.42.faGL000562	OTHER	0.0006	0.00012	4.5e-05	0.999235		H2.bin.42.faGL000562	0	0	i
H2.bin.42.faGL000571	OTHER	0.00513	0.002027	0.00021	0.992632		H2.bin.42.faGL000571	0	0	i
H2.bin.42.faGL000609	OTHER	0.000818	0.000288	3.9e-05	0.998855		H2.bin.42.faGL000609	0	0	i
H2.bin.42.faGL000641	OTHER	0.001619	0.000159	0.000131	0.998091		H2.bin.42.faGL000641	0	0	i
H2.bin.42.faGL000646	OTHER	0.000741	0.000804	3.8e-05	0.998417		H2.bin.42.faGL000646	0	0	i
H2.bin.42.faGL000647	OTHER	0.007002	0.000177	0.001092	0.991729		H2.bin.42.faGL000647	0	0	i
H2.bin.42.faGL000649	OTHER	0.000295	3e-05	2.7e-05	0.999649		H2.bin.42.faGL000649	0	0	i
H2.bin.42.faGL000654	OTHER	0.000202	7e-05	4.4e-05	0.999684		H2.bin.42.faGL000654	0	0	i
H2.bin.42.faGL000702	OTHER	0.172101	0.021625	0.004277	0.801996		H2.bin.42.faGL000702	0	0	i
H2.bin.42.faGL000711	OTHER	0.000672	0.000141	4.6e-05	0.999142		H2.bin.42.faGL000711	0	0	i
H2.bin.42.faGL000712	OTHER	0.021369	0.000254	0.006443	0.971933		H2.bin.42.faGL000712	0	0	i
H2.bin.42.faGL000773	OTHER	0.022543	0.070805	0.009323	0.897329		H2.bin.42.faGL000773	0	0	i
H2.bin.42.faGL000780	OTHER	0.000697	7.7e-05	2.4e-05	0.999202		H2.bin.42.faGL000780	0	0	i
H2.bin.42.faGL000879	OTHER	0.000683	0.000228	4.9e-05	0.99904		H2.bin.42.faGL000879	0	0	i
H2.bin.42.faGL000922	OTHER	0.000207	0.000379	2.2e-05	0.999393		H2.bin.42.faGL000922	0	0	i
H2.bin.42.faGL000943	OTHER	0.003863	0.000629	0.000455	0.995053		H2.bin.42.faGL000943	0	0	i
H2.bin.42.faGL000947	OTHER	0.000876	0.000798	8.1e-05	0.998245		H2.bin.42.faGL000947	0	0	i
H2.bin.48.faGL000011	OTHER	0.147722	0.01209	0.001451	0.838737		H2.bin.48.faGL000011	0	0	i
H2.bin.48.faGL000038	OTHER	0.001376	0.001648	5.3e-05	0.996923		H2.bin.48.faGL000038	0	0	i
H2.bin.48.faGL000116	OTHER	0.00872	0.00362	0.000237	0.987423		H2.bin.48.faGL000116	0	0	i
H2.bin.48.faGL000204	OTHER	0.000905	0.000472	0.000136	0.998487		H2.bin.48.faGL000204	0	0	i
H2.bin.48.faGL000227	OTHER	0.000801	0.000271	2.9e-05	0.9989		H2.bin.48.faGL000227	0	0	i
H2.bin.48.faGL000250	OTHER	0.388957	0.002088	0.027032	0.581924		H2.bin.48.faGL000250	0	0	i
H2.bin.48.faGL000251	OTHER	0.000554	0.005587	7.9e-05	0.99378		H2.bin.48.faGL000251	0	0	i
H2.bin.48.faGL000308	OTHER	0.000189	5e-05	2.5e-05	0.999736		H2.bin.48.faGL000308	0	0	i
H2.bin.48.faGL000422	OTHER	0.000229	0.000349	1.7e-05	0.999405		H2.bin.48.faGL000422	0	0	i
H2.bin.48.faGL000424	OTHER	0.000521	8.1e-05	2.2e-05	0.999376		H2.bin.48.faGL000424	0	0	i
H2.bin.48.faGL000454	OTHER	0.004788	0.005686	8.5e-05	0.98944		H2.bin.48.faGL000454	0	0	i
H2.bin.48.faGL000463	OTHER	0.000784	5.6e-05	7e-05	0.999089		H2.bin.48.faGL000463	0	0	i
H2.bin.48.faGL000526	OTHER	0.000376	3.9e-05	3.2e-05	0.999553		H2.bin.48.faGL000526	0	0	i
H2.bin.48.faGL000576	OTHER	0.003512	0.014429	0.000102	0.981957		H2.bin.48.faGL000576	0	0	i
H2.bin.48.faGL000597	OTHER	0.017523	0.000784	0.000997	0.980695		H2.bin.48.faGL000597	0	0	i
H2.bin.48.faGL000599	OTHER	0.005815	0.000477	0.000996	0.992712		H2.bin.48.faGL000599	0	0	i
H2.bin.48.faGL000637	OTHER	0.000327	8.5e-05	5.5e-05	0.999534		H2.bin.48.faGL000637	0	0	i
H2.bin.48.faGL000689	OTHER	0.000394	0.000507	3e-05	0.999069		H2.bin.48.faGL000689	0	0	i
H2.bin.48.faGL000693	OTHER	0.04348	0.109409	0.000258	0.846853		H2.bin.48.faGL000693	0	0	i
H2.bin.48.faGL000694	OTHER	0.471113	0.002934	0.036258	0.489695		H2.bin.48.faGL000694	0	0	i
H2.bin.48.faGL000695	OTHER	0.000407	0.000307	6.4e-05	0.999222		H2.bin.48.faGL000695	0	0	i
H2.bin.48.faGL000726	OTHER	0.001874	0.000168	0.00013	0.997829		H2.bin.48.faGL000726	0	0	i
H2.bin.48.faGL000756	OTHER	0.008256	0.000647	0.00012	0.990977		H2.bin.48.faGL000756	0	0	i
H2.bin.48.faGL000768	OTHER	0.001167	0.000462	0.000228	0.998143		H2.bin.48.faGL000768	0	0	i
H2.bin.48.faGL000890	OTHER	0.000783	0.000297	5.1e-05	0.998869		H2.bin.48.faGL000890	0	0	i
H2.bin.48.faGL000905	OTHER	0.003938	0.010809	0.000178	0.985074		H2.bin.48.faGL000905	0	0	i
H2.bin.48.faGL000950	OTHER	0.000387	0.000157	3.8e-05	0.999419		H2.bin.48.faGL000950	0	0	i
H2.bin.48.faGL000953	OTHER	0.00099	0.000793	4.6e-05	0.998171		H2.bin.48.faGL000953	0	0	i
H2.bin.48.faGL001021	OTHER	0.005261	0.001933	8.2e-05	0.992723		H2.bin.48.faGL001021	0	0	i
H2.bin.54.faGL000044	OTHER	0.01112	0.00028	0.001163	0.987437		H2.bin.54.faGL000044	0	0	i
H2.bin.54.faGL000087	OTHER	0.000346	4.9e-05	2.9e-05	0.999576		H2.bin.54.faGL000087	0	0	i
H2.bin.54.faGL000088	OTHER	0.001255	0.000171	0.000817	0.997757		H2.bin.54.faGL000088	0	0	i
H2.bin.54.faGL000103	OTHER	0.013617	0.00092	0.000921	0.984543		H2.bin.54.faGL000103	0	0	i
H2.bin.54.faGL000104	OTHER	0.012036	0.000687	0.001042	0.986235		H2.bin.54.faGL000104	0	0	i
H2.bin.54.faGL000105	OTHER	0.000359	5.1e-05	6.9e-05	0.999521		H2.bin.54.faGL000105	0	0	i
H2.bin.54.faGL000131	OTHER	0.006	0.002513	0.000229	0.991258		H2.bin.54.faGL000131	0	0	i
H2.bin.54.faGL000133	OTHER	0.000238	3.6e-05	2e-05	0.999706		H2.bin.54.faGL000133	0	0	i
H2.bin.54.faGL000138	OTHER	0.000434	0.000111	6.9e-05	0.999386		H2.bin.54.faGL000138	0	0	i
H2.bin.54.faGL000160	OTHER	0.001661	0.000761	0.000273	0.997305		H2.bin.54.faGL000160	0	0	i
H2.bin.54.faGL000203	OTHER	0.000465	0.000162	3e-05	0.999343		H2.bin.54.faGL000203	0	0	i
H2.bin.54.faGL000204	OTHER	0.00093	0.000508	4e-05	0.998522		H2.bin.54.faGL000204	0	0	i
H2.bin.54.faGL000269	OTHER	0.008281	0.00208	0.027266	0.962373		H2.bin.54.faGL000269	0	0	i
H2.bin.54.faGL000350	OTHER	8.4e-05	3.4e-05	1.4e-05	0.999868		H2.bin.54.faGL000350	0	0	i
H2.bin.54.faGL000351	OTHER	0.002824	0.002144	0.000381	0.994651		H2.bin.54.faGL000351	0	0	i
H2.bin.54.faGL000386	OTHER	0.003799	0.03786	0.00071	0.957631		H2.bin.54.faGL000386	0	0	i
H2.bin.54.faGL000390	OTHER	0.000149	2.7e-05	1.9e-05	0.999804		H2.bin.54.faGL000390	0	0	i
H2.bin.54.faGL000462	OTHER	0.001611	0.001331	0.000217	0.996841		H2.bin.54.faGL000462	0	0	i
H2.bin.54.faGL000541	OTHER	0.000359	0.000288	2.8e-05	0.999324		H2.bin.54.faGL000541	0	0	i
H2.bin.54.faGL000542	OTHER	0.015421	0.001231	0.0005	0.982847		H2.bin.54.faGL000542	0	0	i
H2.bin.54.faGL000550	OTHER	0.001264	0.000339	0.000317	0.998079		H2.bin.54.faGL000550	0	0	i
H2.bin.54.faGL000643	OTHER	0.000465	0.000117	2.5e-05	0.999394		H2.bin.54.faGL000643	0	0	i
H2.bin.54.faGL000647	OTHER	0.000972	0.000335	7.5e-05	0.998619		H2.bin.54.faGL000647	0	0	i
H2.bin.54.faGL000662	OTHER	0.000337	0.000163	6e-05	0.999441		H2.bin.54.faGL000662	0	0	i
H2.bin.54.faGL000678	OTHER	0.000214	7.2e-05	2.3e-05	0.999691		H2.bin.54.faGL000678	0	0	i
H2.bin.54.faGL000686	OTHER	0.000749	0.000517	0.000107	0.998626		H2.bin.54.faGL000686	0	0	i
H2.bin.54.faGL000732	OTHER	0.012604	0.037458	0.00039	0.949547		H2.bin.54.faGL000732	0	0	i
H2.bin.54.faGL000737	OTHER	0.001175	0.002179	0.000103	0.996543		H2.bin.54.faGL000737	0	0	i
H2.bin.54.faGL000802	OTHER	0.000209	0.000137	2.2e-05	0.999631		H2.bin.54.faGL000802	0	0	i
H2.bin.54.faGL000811	OTHER	0.001146	0.00015	0.00013	0.998574		H2.bin.54.faGL000811	0	0	i
H2.bin.54.faGL000828	OTHER	0.000769	4.5e-05	0.000129	0.999057		H2.bin.54.faGL000828	0	0	i
H2.bin.54.faGL000895	OTHER	0.001222	0.000258	7.3e-05	0.998447		H2.bin.54.faGL000895	0	0	i
H2.bin.54.faGL000937	OTHER	0.001768	0.000399	0.000253	0.99758		H2.bin.54.faGL000937	0	0	i
H2.bin.54.faGL000952	OTHER	0.00033	0.000591	3.6e-05	0.999043		H2.bin.54.faGL000952	0	0	i
H2.bin.54.faGL000986	OTHER	0.000674	0.000302	0.000103	0.998921		H2.bin.54.faGL000986	0	0	i
H2.bin.54.faGL000989	OTHER	0.000158	5.1e-05	2.3e-05	0.999768		H2.bin.54.faGL000989	0	0	i
H2.bin.54.faGL000993	OTHER	0.002457	0.001527	0.000144	0.995873		H2.bin.54.faGL000993	0	0	i
H2.bin.62.faGL000079	OTHER	0.009472	0.00075	0.000511	0.989267		H2.bin.62.faGL000079	0	0	i
H2.bin.62.faGL000305	OTHER	0.00033	3.6e-05	3.2e-05	0.999601		H2.bin.62.faGL000305	0	0	i
H2.bin.62.faGL000349	OTHER	0.000246	0.000138	0.000111	0.999505		H2.bin.62.faGL000349	0	0	i
H2.bin.62.faGL000359	OTHER	0.000263	7.6e-05	2.2e-05	0.999639		H2.bin.62.faGL000359	0	0	i
H2.bin.62.faGL000387	OTHER	0.003372	9.5e-05	0.00038	0.996153		H2.bin.62.faGL000387	0	0	i
H2.bin.62.faGL000399	OTHER	0.001147	0.000711	9.3e-05	0.99805		H2.bin.62.faGL000399	0	0	i
H2.bin.62.faGL000437	OTHER	0.000227	7.2e-05	1.3e-05	0.999688		H2.bin.62.faGL000437	0	0	i
H2.bin.62.faGL000439	OTHER	0.001306	0.000191	0.000102	0.998402		H2.bin.62.faGL000439	0	0	i
H2.bin.62.faGL000582	OTHER	0.000448	4.6e-05	7e-05	0.999435		H2.bin.62.faGL000582	0	0	i
H2.bin.62.faGL000583	OTHER	0.000558	0.001888	4.4e-05	0.997509		H2.bin.62.faGL000583	0	0	i
H2.bin.62.faGL000616	OTHER	0.000302	9.2e-05	1.6e-05	0.99959		H2.bin.62.faGL000616	0	0	i
H2.bin.62.faGL000628	OTHER	0.000284	5.1e-05	3.7e-05	0.999629		H2.bin.62.faGL000628	0	0	i
H2.bin.62.faGL000643	OTHER	0.000525	0.001295	6.2e-05	0.998118		H2.bin.62.faGL000643	0	0	i
H2.bin.71.faGL000013	OTHER	0.000618	0.00653	5.7e-05	0.992795		H2.bin.71.faGL000013	0	0	i
H2.bin.71.faGL000099	OTHER	0.000859	0.000127	5e-05	0.998964		H2.bin.71.faGL000099	0	0	i
H2.bin.71.faGL000119	OTHER	0.002314	0.001182	7.9e-05	0.996426		H2.bin.71.faGL000119	0	0	i
H2.bin.71.faGL000126	OTHER	0.000248	4.4e-05	3e-05	0.999678		H2.bin.71.faGL000126	0	0	i
H2.bin.71.faGL000127	OTHER	0.000187	4.6e-05	2e-05	0.999747		H2.bin.71.faGL000127	0	0	i
H2.bin.71.faGL000144	OTHER	0.001455	0.001745	6.6e-05	0.996734		H2.bin.71.faGL000144	0	0	i
H2.bin.71.faGL000278	OTHER	0.001577	0.000157	0.000126	0.99814		H2.bin.71.faGL000278	0	0	i
H2.bin.71.faGL000280	OTHER	0.001292	0.000274	6.3e-05	0.998371		H2.bin.71.faGL000280	0	0	i
H2.bin.71.faGL000290	OTHER	0.000379	0.000525	4.6e-05	0.99905		H2.bin.71.faGL000290	0	0	i
H2.bin.71.faGL000303	OTHER	0.000348	9.1e-05	7.9e-05	0.999482		H2.bin.71.faGL000303	0	0	i
H2.bin.71.faGL000348	OTHER	0.002733	0.000421	0.000205	0.996641		H2.bin.71.faGL000348	0	0	i
H2.bin.71.faGL000360	OTHER	0.000215	0.000649	2.6e-05	0.99911		H2.bin.71.faGL000360	0	0	i
H2.bin.71.faGL000364	OTHER	0.001006	0.000186	0.000153	0.998654		H2.bin.71.faGL000364	0	0	i
H2.bin.71.faGL000366	OTHER	0.014809	0.000272	0.000305	0.984614		H2.bin.71.faGL000366	0	0	i
H2.bin.71.faGL000415	OTHER	0.066716	0.002948	0.009158	0.921178		H2.bin.71.faGL000415	0	0	i
H2.bin.71.faGL000420	OTHER	0.00157	0.000368	0.000127	0.997936		H2.bin.71.faGL000420	0	0	i
H2.bin.71.faGL000444	OTHER	0.000206	5.8e-05	3.6e-05	0.9997		H2.bin.71.faGL000444	0	0	i
H2.bin.71.faGL000508	OTHER	0.001254	0.009448	6e-05	0.989238		H2.bin.71.faGL000508	0	0	i
H2.bin.71.faGL000517	OTHER	0.004923	7.7e-05	0.00023	0.99477		H2.bin.71.faGL000517	0	0	i
H2.bin.71.faGL000540	OTHER	0.001715	0.000114	8.1e-05	0.998091		H2.bin.71.faGL000540	0	0	i
H2.bin.71.faGL000577	OTHER	0.010641	0.00079	0.000231	0.988339		H2.bin.71.faGL000577	0	0	i
H2.bin.71.faGL000587	OTHER	0.000966	0.000148	4.9e-05	0.998837		H2.bin.71.faGL000587	0	0	i
H2.bin.71.faGL000611	OTHER	0.000633	0.008216	9.5e-05	0.991056		H2.bin.71.faGL000611	0	0	i
H2.bin.71.faGL000617	OTHER	0.002454	0.000226	0.000114	0.997205		H2.bin.71.faGL000617	0	0	i
H2.bin.71.faGL000625	OTHER	0.000704	0.001317	4.6e-05	0.997934		H2.bin.71.faGL000625	0	0	i
H2.bin.71.faGL000645	OTHER	0.000975	0.001145	9.3e-05	0.997787		H2.bin.71.faGL000645	0	0	i
H2.bin.71.faGL000730	OTHER	0.024836	0.000778	0.000528	0.973858		H2.bin.71.faGL000730	0	0	i
H2.bin.75.faGL000003	OTHER	0.000798	0.001036	8.4e-05	0.998081		H2.bin.75.faGL000003	0	0	i
H2.bin.75.faGL000050	OTHER	0.008412	0.00131	0.000444	0.989834		H2.bin.75.faGL000050	0	0	i
H2.bin.75.faGL000077	OTHER	0.001265	0.000605	6.7e-05	0.998063		H2.bin.75.faGL000077	0	0	i
H2.bin.75.faGL000090	OTHER	0.000254	0.00014	3.5e-05	0.999572		H2.bin.75.faGL000090	0	0	i
H2.bin.75.faGL000132	OTHER	0.000636	0.000725	0.000115	0.998525		H2.bin.75.faGL000132	0	0	i
H2.bin.75.faGL000166	OTHER	0.000363	0.000379	3.1e-05	0.999227		H2.bin.75.faGL000166	0	0	i
H2.bin.75.faGL000168	OTHER	0.002	0.000777	0.000204	0.99702		H2.bin.75.faGL000168	0	0	i
H2.bin.75.faGL000174	OTHER	0.00057	0.000556	6.6e-05	0.998808		H2.bin.75.faGL000174	0	0	i
H2.bin.75.faGL000193	OTHER	0.00076	0.000507	3.3e-05	0.9987		H2.bin.75.faGL000193	0	0	i
H2.bin.75.faGL000225	OTHER	0.000812	0.000439	0.000107	0.998642		H2.bin.75.faGL000225	0	0	i
H2.bin.75.faGL000228	OTHER	0.00156	7.5e-05	0.000113	0.998252		H2.bin.75.faGL000228	0	0	i
H2.bin.75.faGL000242	LIPO(Sec/SPII)	0.018324	7.5e-05	0.980833	0.000768	CS pos: 15-16. MFG-CQ. Pr: 0.9786	H2.bin.75.faGL000242	0	0	i
H2.bin.75.faGL000363	OTHER	0.00082	0.000185	4.2e-05	0.998953		H2.bin.75.faGL000363	0	0	i
H2.bin.75.faGL000382	OTHER	0.000537	0.000164	6.8e-05	0.99923		H2.bin.75.faGL000382	0	0	i
H2.bin.75.faGL000409	OTHER	0.000447	2.7e-05	5.8e-05	0.999469		H2.bin.75.faGL000409	0	0	i
H2.bin.75.faGL000425	OTHER	0.004781	0.000977	0.010247	0.983995		H2.bin.75.faGL000425	0	0	i
H2.bin.75.faGL000438	OTHER	0.002159	5.8e-05	0.000193	0.997589		H2.bin.75.faGL000438	0	0	i
H2.bin.75.faGL000444	OTHER	0.000598	0.000187	4.4e-05	0.999171		H2.bin.75.faGL000444	0	0	i
H2.bin.75.faGL000446	OTHER	0.074166	0.031095	0.000554	0.894185		H2.bin.75.faGL000446	0	0	i
H2.bin.75.faGL000554	OTHER	0.37304	0.036758	0.014313	0.575889		H2.bin.75.faGL000554	0	0	i
H2.bin.75.faGL000570	OTHER	0.001216	0.000322	0.0001	0.998363		H2.bin.75.faGL000570	0	0	i
H2.bin.75.faGL000605	OTHER	0.001057	0.000915	0.000133	0.997895		H2.bin.75.faGL000605	0	0	i
H2.bin.75.faGL000662	OTHER	0.000865	9.4e-05	7.1e-05	0.99897		H2.bin.75.faGL000662	0	0	i
H2.bin.75.faGL000663	OTHER	0.030635	0.016181	0.000643	0.952541		H2.bin.75.faGL000663	0	0	i
H2.bin.75.faGL000675	OTHER	0.007203	0.000139	0.001766	0.990891		H2.bin.75.faGL000675	0	0	i
H2.bin.75.faGL000677	OTHER	0.000179	5.2e-05	1.8e-05	0.999751		H2.bin.75.faGL000677	0	0	i
H2.bin.75.faGL000678	OTHER	0.00028	0.000131	2.7e-05	0.999563		H2.bin.75.faGL000678	0	0	i
H2.bin.75.faGL000679	OTHER	0.001478	0.001756	6e-05	0.996706		H2.bin.75.faGL000679	0	0	i
H2.bin.75.faGL000697	OTHER	0.000548	0.001342	0.000106	0.998004		H2.bin.75.faGL000697	0	0	i
H2.bin.75.faGL000747	OTHER	0.00143	0.000402	0.000402	0.997766		H2.bin.75.faGL000747	0	0	i
H2.bin.75.faGL000748	OTHER	0.000103	5.2e-05	0.000855	0.99899		H2.bin.75.faGL000748	0	0	i
H2.bin.75.faGL000760	OTHER	0.004404	0.000454	0.000344	0.994798		H2.bin.75.faGL000760	0	0	i
H2.bin.75.faGL000764	OTHER	0.2187	0.006096	0.139834	0.63537		H2.bin.75.faGL000764	0	0	i
H2.bin.75.faGL000790	OTHER	0.000658	6.1e-05	7.8e-05	0.999204		H2.bin.75.faGL000790	0	0	i
H2.bin.75.faGL000823	OTHER	0.00147	3.6e-05	0.000109	0.998385		H2.bin.75.faGL000823	0	0	i
H2.bin.75.faGL000897	OTHER	0.000165	0.000169	2.5e-05	0.999641		H2.bin.75.faGL000897	0	0	i
H2.bin.75.faGL000907	OTHER	0.000481	0.00034	2.8e-05	0.999151		H2.bin.75.faGL000907	0	0	i
H2.bin.75.faGL000950	OTHER	0.122458	0.001014	0.001792	0.874736		H2.bin.75.faGL000950	0	0	i
H2.bin.75.faGL000951	OTHER	0.001956	0.000498	0.000157	0.997389		H2.bin.75.faGL000951	0	0	i
H2.bin.75.faGL000953	OTHER	0.000175	2.7e-05	1.8e-05	0.99978		H2.bin.75.faGL000953	0	0	i
H2.bin.75.faGL001017	OTHER	0.012587	0.021592	0.001312	0.964509		H2.bin.75.faGL001017	0	0	i
H2.bin.75.faGL001021	OTHER	0.046209	0.008308	0.002073	0.94341		H2.bin.75.faGL001021	0	0	i
H2.bin.75.faGL001028	OTHER	0.001116	0.00018	9.3e-05	0.998611		H2.bin.75.faGL001028	0	0	i
H2.bin.75.faGL001061	OTHER	0.00025	0.00017	2.1e-05	0.999559		H2.bin.75.faGL001061	0	0	i
H2.bin.75.faGL001163	OTHER	0.439477	0.000734	0.022466	0.537323		H2.bin.75.faGL001163	0	0	i
H2.bin.75.faGL001175	OTHER	0.000335	0.000154	5.1e-05	0.99946		H2.bin.75.faGL001175	0	0	i
H2.bin.75.faGL001176	OTHER	0.000312	0.000144	2.6e-05	0.999518		H2.bin.75.faGL001176	0	0	i
H2.bin.75.faGL001193	OTHER	0.000269	3.8e-05	2.9e-05	0.999664		H2.bin.75.faGL001193	0	0	i
H2.bin.75.faGL001196	OTHER	0.058905	0.000427	0.01883	0.921838		H2.bin.75.faGL001196	0	0	i
H2.bin.75.faGL001197	OTHER	0.000257	0.000197	1.7e-05	0.999528		H2.bin.75.faGL001197	0	0	i
H2.bin.75.faGL001202	OTHER	0.000416	4.3e-05	9e-05	0.999451		H2.bin.75.faGL001202	0	0	i
H2.bin.75.faGL001203	OTHER	0.008029	0.009033	0.000424	0.982513		H2.bin.75.faGL001203	0	0	i
H2.bin.75.faGL001207	OTHER	0.001796	9.3e-05	0.000251	0.997859		H2.bin.75.faGL001207	0	0	i
H2.bin.75.faGL001208	OTHER	0.000163	1.9e-05	3.2e-05	0.999786		H2.bin.75.faGL001208	0	0	i
H2.bin.75.faGL001211	OTHER	0.000418	6.1e-05	7.6e-05	0.999444		H2.bin.75.faGL001211	0	0	i
H2.bin.75.faGL001212	OTHER	0.000627	6.4e-05	5.4e-05	0.999255		H2.bin.75.faGL001212	0	0	i
H2.bin.75.faGL001213	OTHER	0.00023	3e-05	2.6e-05	0.999714		H2.bin.75.faGL001213	0	0	i
H2.bin.75.faGL001214	OTHER	0.000131	5.5e-05	2.4e-05	0.99979		H2.bin.75.faGL001214	0	0	i
H2.bin.75.faGL001216	LIPO(Sec/SPII)	0.013119	0.004313	0.550778	0.43179	CS pos: 20-21. GSG-CH. Pr: 0.5596	H2.bin.75.faGL001216	0	0	i
H2.bin.75.faGL001218	OTHER	0.000308	0.000177	3.8e-05	0.999477		H2.bin.75.faGL001218	0	0	i
H2.bin.75.faGL001224	OTHER	0.000496	0.000153	5.3e-05	0.999298		H2.bin.75.faGL001224	0	0	i
H2.bin.75.faGL001225	OTHER	0.000321	2.8e-05	2.8e-05	0.999624		H2.bin.75.faGL001225	0	0	i
H2.bin.75.faGL001226	OTHER	0.00923	0.000186	0.011977	0.978607		H2.bin.75.faGL001226	0	0	i
H2.bin.75.faGL001232	OTHER	0.001373	0.000187	0.00014	0.998301		H2.bin.75.faGL001232	0	0	i
H2.bin.75.faGL001285	OTHER	0.018893	0.00104	0.001783	0.978284		H2.bin.75.faGL001285	0	0	i
H2.bin.75.faGL001337	OTHER	0.002826	0.006537	0.000517	0.99012		H2.bin.75.faGL001337	0	0	i
H2.bin.78.faGL000002	OTHER	0.000722	0.000135	7.5e-05	0.999068		H2.bin.78.faGL000002	0	0	i
H2.bin.78.faGL000043	OTHER	0.000206	5.9e-05	2.6e-05	0.99971		H2.bin.78.faGL000043	0	0	i
H2.bin.78.faGL000063	OTHER	8.3e-05	3.4e-05	1.5e-05	0.999869		H2.bin.78.faGL000063	0	0	i
H2.bin.78.faGL000064	OTHER	0.000348	3.8e-05	3.5e-05	0.999578		H2.bin.78.faGL000064	0	0	i
H2.bin.78.faGL000070	OTHER	0.000498	5e-05	3.2e-05	0.999421		H2.bin.78.faGL000070	0	0	i
H2.bin.78.faGL000088	OTHER	0.000799	7.5e-05	9.4e-05	0.999032		H2.bin.78.faGL000088	0	0	i
H2.bin.78.faGL000089	OTHER	0.006769	0.017349	0.000323	0.975559		H2.bin.78.faGL000089	0	0	i
H2.bin.78.faGL000114	OTHER	0.000598	0.000118	7.2e-05	0.999212		H2.bin.78.faGL000114	0	0	i
H2.bin.78.faGL000126	OTHER	0.000236	0.001122	4.2e-05	0.9986		H2.bin.78.faGL000126	0	0	i
H2.bin.78.faGL000157	OTHER	0.234451	0.281134	0.0118	0.472616		H2.bin.78.faGL000157	0	0	i
H2.bin.78.faGL000177	OTHER	0.000741	0.000184	7.6e-05	0.999		H2.bin.78.faGL000177	0	0	i
H2.bin.78.faGL000180	OTHER	0.000671	0.000152	7.5e-05	0.999102		H2.bin.78.faGL000180	0	0	i
H2.bin.78.faGL000187	OTHER	0.00181	0.000183	0.000107	0.9979		H2.bin.78.faGL000187	0	0	i
H2.bin.78.faGL000251	OTHER	0.000172	4.6e-05	4.2e-05	0.99974		H2.bin.78.faGL000251	0	0	i
H2.bin.78.faGL000252	OTHER	0.003874	0.000137	0.000104	0.995885		H2.bin.78.faGL000252	0	0	i
H2.bin.78.faGL000253	OTHER	0.000665	0.000169	8.3e-05	0.999083		H2.bin.78.faGL000253	0	0	i
H2.bin.78.faGL000262	OTHER	0.005451	0.000115	0.000121	0.994313		H2.bin.78.faGL000262	0	0	i
H2.bin.78.faGL000264	OTHER	0.004121	0.002673	3.2e-05	0.993174		H2.bin.78.faGL000264	0	0	i
H2.bin.78.faGL000267	OTHER	0.00199	0.004468	0.0001	0.993443		H2.bin.78.faGL000267	0	0	i
H2.bin.78.faGL000308	OTHER	0.002004	0.004239	0.000106	0.993651		H2.bin.78.faGL000308	0	0	i
H2.bin.78.faGL000417	OTHER	0.000928	7.2e-05	0.000125	0.998874		H2.bin.78.faGL000417	0	0	i
H2.bin.78.faGL000439	OTHER	0.008952	0.054312	0.00019	0.936546		H2.bin.78.faGL000439	0	0	i
H2.bin.78.faGL000444	OTHER	0.012528	0.000178	0.000153	0.987141		H2.bin.78.faGL000444	0	0	i
H2.bin.78.faGL000446	OTHER	0.002337	0.003595	3.2e-05	0.994036		H2.bin.78.faGL000446	0	0	i
H2.bin.78.faGL000451	LIPO(Sec/SPII)	0.029075	0.000304	0.967995	0.002626	CS pos: 15-16. SVG-CT. Pr: 0.9695	H2.bin.78.faGL000451	0	0	i
H2.bin.78.faGL000458	OTHER	0.000416	4e-05	6.5e-05	0.999479		H2.bin.78.faGL000458	0	0	i
H2.bin.78.faGL000464	OTHER	0.000503	0.000607	3.9e-05	0.998851		H2.bin.78.faGL000464	0	0	i
H2.bin.78.faGL000466	OTHER	0.001977	0.001328	3.1e-05	0.996664		H2.bin.78.faGL000466	0	0	i
H2.bin.78.faGL000505	OTHER	0.001358	0.000857	0.000227	0.997558		H2.bin.78.faGL000505	0	0	i
H2.bin.78.faGL000541	OTHER	0.000256	6.8e-05	3.5e-05	0.999641		H2.bin.78.faGL000541	0	0	i
H2.bin.78.faGL000711	OTHER	0.000805	4.7e-05	0.000134	0.999014		H2.bin.78.faGL000711	0	0	i
H2.bin.78.faGL000712	OTHER	0.000417	4.9e-05	4.4e-05	0.999491		H2.bin.78.faGL000712	0	0	i
H2.bin.78.faGL000715	OTHER	0.001096	0.00017	0.000183	0.998551		H2.bin.78.faGL000715	0	0	i
H2.bin.78.faGL000719	OTHER	0.004047	0.000294	0.000278	0.995381		H2.bin.78.faGL000719	0	0	i
H2.bin.78.faGL000727	OTHER	0.001719	0.001715	0.000949	0.995616		H2.bin.78.faGL000727	0	0	i
H2.bin.78.faGL000732	OTHER	0.004156	0.000596	0.000525	0.994724		H2.bin.78.faGL000732	0	0	i
H2.bin.78.faGL000751	OTHER	0.001442	0.00014	0.000155	0.998262		H2.bin.78.faGL000751	0	0	i
H2.bin.78.faGL000775	OTHER	0.001121	0.000233	4.8e-05	0.998598		H2.bin.78.faGL000775	0	0	i
H2.bin.78.faGL000807	OTHER	0.000528	0.0001	5.4e-05	0.999319		H2.bin.78.faGL000807	0	0	i
H2.bin.78.faGL000937	OTHER	0.000164	0.000182	2.2e-05	0.999632		H2.bin.78.faGL000937	0	0	i
H2.bin.78.faGL001013	OTHER	0.00112	0.000369	0.000105	0.998406		H2.bin.78.faGL001013	0	0	i
H2.bin.83.faGL000029	OTHER	0.000323	5.8e-05	2.7e-05	0.999592		H2.bin.83.faGL000029	0	0	i
H2.bin.83.faGL000161	OTHER	0.000905	0.000179	8.6e-05	0.99883		H2.bin.83.faGL000161	0	0	i
H2.bin.83.faGL000169	OTHER	0.000889	7.8e-05	4.7e-05	0.998986		H2.bin.83.faGL000169	0	0	i
H2.bin.83.faGL000175	OTHER	0.040722	0.001031	0.002317	0.955931		H2.bin.83.faGL000175	0	0	i
H2.bin.83.faGL000180	OTHER	0.126628	0.000541	0.012823	0.860008		H2.bin.83.faGL000180	0	0	i
H2.bin.83.faGL000181	OTHER	0.016461	0.000224	0.000984	0.98233		H2.bin.83.faGL000181	0	0	i
H2.bin.83.faGL000201	OTHER	0.000556	0.000244	4.2e-05	0.999158		H2.bin.83.faGL000201	0	0	i
H2.bin.83.faGL000209	OTHER	0.000294	2.8e-05	3.5e-05	0.999642		H2.bin.83.faGL000209	0	0	i
H2.bin.83.faGL000228	OTHER	0.000332	8.5e-05	4.7e-05	0.999536		H2.bin.83.faGL000228	0	0	i
H2.bin.83.faGL000245	OTHER	0.000481	0.000195	5.2e-05	0.999272		H2.bin.83.faGL000245	0	0	i
H2.bin.83.faGL000256	OTHER	0.000706	0.000184	0.000107	0.999003		H2.bin.83.faGL000256	0	0	i
H2.bin.83.faGL000268	OTHER	0.010334	0.000336	0.000193	0.989137		H2.bin.83.faGL000268	0	0	i
H2.bin.83.faGL000356	OTHER	0.000351	5.5e-05	5e-05	0.999544		H2.bin.83.faGL000356	0	0	i
H2.bin.83.faGL000438	OTHER	0.002131	0.000799	7.7e-05	0.996993		H2.bin.83.faGL000438	0	0	i
H2.bin.83.faGL000471	OTHER	0.001176	0.000192	0.000617	0.998015		H2.bin.83.faGL000471	0	0	i
H2.bin.83.faGL000474	OTHER	0.000486	0.000441	5.9e-05	0.999014		H2.bin.83.faGL000474	0	0	i
H2.bin.83.faGL000475	OTHER	0.001071	0.0002	2.8e-05	0.998702		H2.bin.83.faGL000475	0	0	i
H2.bin.83.faGL000488	OTHER	0.003331	0.002321	0.00026	0.994088		H2.bin.83.faGL000488	0	0	i
H2.bin.83.faGL000493	OTHER	0.006997	0.002189	0.000263	0.99055		H2.bin.83.faGL000493	0	0	i
H2.bin.83.faGL000603	OTHER	0.000984	0.000148	6e-05	0.998808		H2.bin.83.faGL000603	0	0	i
H2.bin.83.faGL000606	OTHER	0.0009	0.000189	8.7e-05	0.998824		H2.bin.83.faGL000606	0	0	i
H2.bin.83.faGL000639	OTHER	0.001522	0.003654	6.9e-05	0.994754		H2.bin.83.faGL000639	0	0	i
H2.bin.83.faGL000712	OTHER	0.027945	0.008231	0.002303	0.961522		H2.bin.83.faGL000712	0	0	i
H2.bin.83.faGL000845	OTHER	0.001597	6.3e-05	0.000109	0.99823		H2.bin.83.faGL000845	0	0	i
H2.bin.83.faGL000941	OTHER	0.000481	0.000507	5.7e-05	0.998954		H2.bin.83.faGL000941	0	0	i
H2.bin.89.faGL000016	OTHER	0.00036	0.000101	7.8e-05	0.99946		H2.bin.89.faGL000016	0	0	i
H2.bin.89.faGL000045	OTHER	0.290691	0.014412	0.020316	0.674582		H2.bin.89.faGL000045	0	0	i
H2.bin.89.faGL000060	OTHER	0.009893	0.000161	0.000542	0.989405		H2.bin.89.faGL000060	0	0	i
H2.bin.89.faGL000061	OTHER	0.000748	0.000121	4.6e-05	0.999085		H2.bin.89.faGL000061	0	0	i
H2.bin.89.faGL000084	OTHER	0.006103	0.000735	7.6e-05	0.993087		H2.bin.89.faGL000084	0	0	i
H2.bin.89.faGL000089	OTHER	0.000158	8.5e-05	2.7e-05	0.99973		H2.bin.89.faGL000089	0	0	i
H2.bin.89.faGL000090	OTHER	0.000393	9.8e-05	2.9e-05	0.999479		H2.bin.89.faGL000090	0	0	i
H2.bin.89.faGL000118	OTHER	0.000556	0.000167	3e-05	0.999246		H2.bin.89.faGL000118	0	0	i
H2.bin.89.faGL000184	OTHER	0.000778	0.000107	6.7e-05	0.999047		H2.bin.89.faGL000184	0	0	i
H2.bin.89.faGL000221	OTHER	0.000922	0.000293	4.4e-05	0.998741		H2.bin.89.faGL000221	0	0	i
H2.bin.89.faGL000291	OTHER	0.053447	0.00158	0.004239	0.940734		H2.bin.89.faGL000291	0	0	i
H2.bin.89.faGL000320	OTHER	0.000396	0.000121	3.6e-05	0.999448		H2.bin.89.faGL000320	0	0	i
H2.bin.89.faGL000321	OTHER	0.002608	7.1e-05	0.000307	0.997014		H2.bin.89.faGL000321	0	0	i
H2.bin.89.faGL000329	OTHER	0.001516	0.000258	0.000136	0.998089		H2.bin.89.faGL000329	0	0	i
H2.bin.89.faGL000338	OTHER	0.002337	0.000214	7.1e-05	0.997377		H2.bin.89.faGL000338	0	0	i
H2.bin.89.faGL000355	OTHER	0.000194	8e-05	2.8e-05	0.999698		H2.bin.89.faGL000355	0	0	i
H2.bin.89.faGL000357	OTHER	0.01151	0.001505	0.002849	0.984137		H2.bin.89.faGL000357	0	0	i
H2.bin.89.faGL000369	OTHER	0.000683	0.000467	3.9e-05	0.998811		H2.bin.89.faGL000369	0	0	i
H2.bin.89.faGL000399	OTHER	0.003707	0.000345	0.000142	0.995806		H2.bin.89.faGL000399	0	0	i
H2.bin.89.faGL000439	OTHER	0.020217	0.000714	0.000128	0.978941		H2.bin.89.faGL000439	0	0	i
H2.bin.89.faGL000448	OTHER	0.000346	0.000209	2.8e-05	0.999418		H2.bin.89.faGL000448	0	0	i
H2.bin.89.faGL000502	OTHER	0.004737	0.000133	0.000428	0.994702		H2.bin.89.faGL000502	0	0	i
H2.bin.89.faGL000506	OTHER	0.000455	0.000191	3.3e-05	0.999321		H2.bin.89.faGL000506	0	0	i
H2.bin.89.faGL000535	OTHER	0.003222	0.000535	0.000514	0.995729		H2.bin.89.faGL000535	0	0	i
H2.bin.89.faGL000578	OTHER	0.000574	0.000143	6.8e-05	0.999215		H2.bin.89.faGL000578	0	0	i
H2.bin.89.faGL000635	OTHER	0.001365	0.001118	5.6e-05	0.997461		H2.bin.89.faGL000635	0	0	i
H2.bin.89.faGL000667	OTHER	0.000986	0.000262	7.7e-05	0.998676		H2.bin.89.faGL000667	0	0	i
H2.bin.89.faGL000668	OTHER	0.004565	0.001152	0.000332	0.993951		H2.bin.89.faGL000668	0	0	i
H2.bin.89.faGL000680	OTHER	0.002765	0.001488	0.000202	0.995545		H2.bin.89.faGL000680	0	0	i
H2.bin.89.faGL000681	OTHER	0.003337	0.002658	8.1e-05	0.993925		H2.bin.89.faGL000681	0	0	i
H2.bin.89.faGL000702	OTHER	0.004769	0.000235	0.000294	0.994701		H2.bin.89.faGL000702	0	0	i
H2.bin.89.faGL000707	OTHER	0.00016	4.2e-05	1.7e-05	0.99978		H2.bin.89.faGL000707	0	0	i
H2.bin.89.faGL000713	OTHER	0.000702	0.000113	0.000136	0.999049		H2.bin.89.faGL000713	0	0	i
H2.bin.89.faGL000716	OTHER	0.003553	0.000127	0.000338	0.995982		H2.bin.89.faGL000716	0	0	i
H2.bin.89.faGL000722	OTHER	0.003414	0.000233	0.000153	0.996199		H2.bin.89.faGL000722	0	0	i
H2.bin.89.faGL000769	OTHER	0.004152	0.000105	0.000552	0.995192		H2.bin.89.faGL000769	0	0	i
H2.bin.89.faGL000772	OTHER	0.000898	0.000808	0.000132	0.998162		H2.bin.89.faGL000772	0	0	i

## Sheet: Peptidases distribution
Family	Peptidases/Bins	Full name	Count	% in genomes	H1.bin.21	H1.bin.22	H1.bin.34	H1.bin.39	H2.bin.114	H2.bin.121	H2.bin.12	H2.bin.136	H2.bin.19	H2.bin.20	H2.bin.40	H2.bin.42	H2.bin.48	H2.bin.54	H2.bin.62	H2.bin.71	H2.bin.75	H2.bin.78	H2.bin.83	H2.bin.89
Metallo	M41	FtsH peptidase	32	0.95	1	2	2	1	2	3	2	2	2	1	2	2	2	3	1	1	1	0	1	1
	M50B	sporulation factor SpoIVFB	45	0.95	0	3	1	1	4	2	4	1	3	2	2	3	2	3	1	2	4	1	2	4
	M24A	methionyl aminopeptidase 1	18	0.75	1	1	1	1	1	0	1	2	2	0	1	1	1	1	2	0	1	0	0	1
	M24B	aminopeptidase P	13	0.65	0	1	0	0	0	1	1	1	1	1	0	1	1	1	1	1	1	0	1	0
	M48A	Ste24 peptidase	13	0.65	1	1	1	1	1	0	1	0	1	0	0	0	0	1	1	0	1	1	1	1
	M48B	HtpX peptidase	13	0.65	1	1	1	1	1	0	1	0	1	0	0	0	0	1	1	0	1	1	1	1
	M43B	pappalysin-1	25	0.6	0	3	1	2	0	5	1	0	2	0	2	1	2	1	0	3	2	0	0	0
	M17	leucine aminopeptidase 3	14	0.55	0	0	0	0	2	1	0	2	1	0	1	1	1	1	0	1	0	0	2	1
	M29	aminopeptidase T	18	0.55	1	1	0	1	0	0	4	0	3	1	0	1	1	2	0	0	2	0	1	0
	M38	isoaspartyl dipeptidase	9	0.45	1	0	0	0	0	0	0	1	1	1	1	1	1	1	0	0	1	0	0	0
	M103	TldD peptidase	17	0.35	0	0	0	0	2	0	1	2	0	0	2	6	2	0	0	0	0	0	0	2
	M50A	site 2 peptidase	7	0.35	0	0	1	1	0	1	1	0	0	0	0	0	1	0	0	1	0	0	0	1
	M03X	family M3 unassigned peptidases	6	0.3	0	0	0	0	0	0	0	1	0	0	0	1	1	0	0	0	1	1	1	0
Serine	S01A	chymotrypsin A	29	0.9	1	2	1	1	2	2	2	2	2	1	2	2	2	3	0	1	1	0	1	1
	S26B	signalase 21 kDa component	27	0.9	1	2	1	2	1	1	2	1	3	2	1	1	2	2	0	1	0	1	2	1
	S09X	family S9 unassigned peptidases	21	0.7	2	0	1	1	2	2	2	1	0	0	2	1	2	1	1	1	0	0	0	2
	S16	Lon-A peptidase	41	0.7	0	4	0	0	3	3	4	3	3	0	2	0	1	4	0	3	4	1	4	2
	S09B	dipeptidyl-peptidase IV	13	0.5	1	0	1	1	0	1	1	1	0	0	2	0	1	0	0	2	0	0	0	2
	S09C	acylaminoacyl-peptidase	13	0.5	1	0	0	1	0	0	2	1	0	0	3	0	1	1	1	1	0	0	0	1
	S49A	signal peptide peptidase A	10	0.5	0	1	0	0	0	0	1	0	1	0	0	1	1	1	1	0	1	0	1	1
	S49B	protein C	10	0.5	0	1	0	0	0	0	1	0	1	0	0	1	1	1	1	0	1	0	1	1
	S08A	subtilisin Carlsberg	15	0.45	2	0	0	3	0	1	1	0	1	1	0	0	0	0	0	1	2	0	3	0
	S33	prolyl aminopeptidase	12	0.4	0	1	1	0	1	4	0	0	0	0	1	1	0	0	1	2	0	0	0	0
	S54	rhomboid-1	8	0.3	1	0	1	1	0	0	0	0	1	2	0	0	0	0	0	0	0	0	0	2
Other	T01A	archaean proteasome, beta component	40	1	2	2	2	2	3	2	2	2	2	2	2	2	2	2	1	2	2	2	2	2
	T01X	family T1 unassigned peptidases	27	0.95	2	2	2	2	1	1	2	1	2	1	1	1	1	1	0	1	2	2	1	1
	C26	gamma-glutamyl hydrolase	30	0.8	3	1	0	2	1	1	2	1	1	0	1	2	1	3	3	1	6	0	0	1
	C44	amidophosphoribosyltransferase precursor	30	0.8	1	0	1	1	2	3	1	2	0	0	3	2	1	2	2	2	4	0	1	2
	U32	collagenase	25	0.8	2	2	2	2	1	1	2	0	1	1	1	0	0	3	1	0	3	1	1	1
	N11	intein-containing chloroplast ATP-dependent peptide lyase	15	0.7	0	0	1	1	2	1	1	1	1	1	1	0	0	1	0	1	1	0	1	1
	A24B	FlaK peptidase	10	0.5	0	1	0	0	1	0	1	0	1	0	0	1	1	1	0	0	1	0	1	1
	C56	PfpI peptidase	11	0.4	2	0	0	1	0	0	1	0	2	2	0	0	0	1	1	0	0	0	1	0
	N10	intein-containing replicative DNA helicase precursor	21	0.4	4	0	1	1	0	0	0	0	4	0	0	7	2	0	0	0	0	0	1	1
	A08	signal peptidase II	7	0.35	0	1	0	0	0	0	1	0	1	0	0	0	1	1	0	0	0	1	1	0
	C110	kyphoscoliosis peptidase	6	0.3	0	1	0	0	1	1	0	1	0	0	0	0	1	0	0	0	0	0	0	1

## Sheet: Secreted_peptidase
#Metallo											#Serine											#Other
# SignalP-5.0 Organism: arch							#Phobius				# SignalP-5.0 Organism: arch							#Phobius				# SignalP-5.0	Organism: arch						#Phobius
# ID	Prediction	SP(Sec/SPI)	TAT(Tat/SPI)	LIPO(Sec/SPII)	OTHER	CS Position	SEQUENCE ID	TM	SP	PREDICTION	# ID	Prediction	SP(Sec/SPI)	TAT(Tat/SPI)	LIPO(Sec/SPII)	OTHER	CS Position	SEQUENCE ID	TM	SP	PREDICTION	# ID	Prediction	SP(Sec/SPI)	TAT(Tat/SPI)	LIPO(Sec/SPII)	OTHER	CS Position	SEQUENCE ID	TM	SP	PREDICTION
H2.bin.71.faGL000201	SP(Sec/SPI)	0.548226	0.001564	0.10529	0.34492	CS pos: 22-23. SSG-MF. Pr: 0.1245	H2.bin.71.faGL000201	0	Y	n4-15c19/20o	H2.bin.42.faGL000062	SP(Sec/SPI)	0.767412	0.006072	0.004704	0.221811	CS pos: 38-39. ADA-EE. Pr: 0.4427	H2.bin.42.faGL000062	0	Y	n13-26c38/39o	H1.bin.21.faGL000759	SP(Sec/SPI)	0.463368	0.000798	0.079458	0.456376	CS pos: 28-29. ISG-GE. Pr: 0.2555	H1.bin.21.faGL000759	0	Y	n10-21c28/29o
H2.bin.54.faGL000844	SP(Sec/SPI)	0.979034	0.002208	0.000398	0.018359	CS pos: 26-27. TLA-DL. Pr: 0.9426	H2.bin.54.faGL000844	0	Y	n8-19c26/27o	H1.bin.39.faGL000434	SP(Sec/SPI)	0.962653	0.000279	0.003483	0.033585	CS pos: 23-24. VHG-QI. Pr: 0.8250	H1.bin.39.faGL000434	0	Y	n6-18c23/24o	H2.bin.89.faGL000432	SP(Sec/SPI)	0.962546	0.001959	0.021494	0.014	CS pos: 19-20. GFA-ET. Pr: 0.5017	H2.bin.89.faGL000432	0	Y	n4-14c19/20o
H2.bin.48.faGL000021	SP(Sec/SPI)	0.891824	0.002013	0.091885	0.014278	CS pos: 29-30. GAA-TQ. Pr: 0.4480	H2.bin.48.faGL000021	0	Y	n12-23c27/28o	H2.bin.83.faGL000778	SP(Sec/SPI)	0.990041	0.001612	0.004174	0.004173	CS pos: 23-24. ALA-QG. Pr: 0.8023	H2.bin.83.faGL000778	0	Y	n7-18c23/24o	H2.bin.83.faGL000682	SP(Sec/SPI)	0.991169	0.003574	0.002148	0.003109	CS pos: 23-24. TIA-EE. Pr: 0.9431	H2.bin.83.faGL000682	0	Y	n7-18c23/24o
H2.bin.42.faGL000557	SP(Sec/SPI)	0.982658	0.001514	0.002929	0.012899	CS pos: 21-22. VFS-AP. Pr: 0.5750	H2.bin.42.faGL000557	0	Y	n6-16c21/22o	H2.bin.83.faGL000390	SP(Sec/SPI)	0.864353	0.00103	0.029988	0.104628	CS pos: 25-26. SLG-EN. Pr: 0.6107	H2.bin.83.faGL000390	0	Y	n7-18c25/26o	H2.bin.54.faGL000079	SP(Sec/SPI)	0.552419	0.044822	0.044855	0.357903	CS pos: 23-24. VTA-SI. Pr: 0.2435	H2.bin.54.faGL000079	0	Y	n5-16c23/24o
H2.bin.42.faGL000158	SP(Sec/SPI)	0.88235	0.008106	0.072898	0.036645	CS pos: 27-28. TKT-AP. Pr: 0.2831	H2.bin.42.faGL000158	0	Y	n8-20c25/26o	H2.bin.83.faGL000330	SP(Sec/SPI)	0.828277	0.00108	0.104051	0.066593	CS pos: 22-23. GNG-DL. Pr: 0.2835	H2.bin.83.faGL000330	1	Y	n5-15c20/21o560-578i	H2.bin.48.faGL000808	SP(Sec/SPI)	0.849299	0.090119	0.031218	0.029364	CS pos: 25-26. ALT-FP. Pr: 0.1754	H2.bin.48.faGL000808	1	Y	n8-19c23/24o1211-1231i
H2.bin.40.faGL000765	SP(Sec/SPI)	0.858666	0.002816	0.011122	0.127396	CS pos: 31-32. VES-HI. Pr: 0.7730	H2.bin.40.faGL000765	2	Y	n12-23c31/32o121-146i167-186o	H2.bin.78.faGL000808	SP(Sec/SPI)	0.632378	0.002177	0.050274	0.315171	CS pos: 26-27. AQS-YV. Pr: 0.4225	H2.bin.78.faGL000808	0	Y	n13-21c26/27o	H2.bin.48.faGL000620	SP(Sec/SPI)	0.745254	0.000548	0.228403	0.025796	CS pos: 16-17. VAA-AP. Pr: 0.4942	H2.bin.48.faGL000620	0	Y	n5-12c16/17o
H2.bin.19.faGL000622	SP(Sec/SPI)	0.950869	0.001306	0.001161	0.046664	CS pos: 28-29. VYA-SN. Pr: 0.9348	H2.bin.19.faGL000622	3	Y	n12-23c28/29o1863-1881i1893-1913o1933-1955i	H2.bin.75.faGL001267	SP(Sec/SPI)	0.98541	0.001452	0.010223	0.002915	CS pos: 19-20. VAA-QE. Pr: 0.9219	H2.bin.75.faGL001267	1	Y	n4-14c19/20o542-560i	H2.bin.19.faGL000713	SP(Sec/SPI)	0.989224	0.000661	0.008053	0.002062	CS pos: 25-26. VAA-VD. Pr: 0.6618	H2.bin.19.faGL000713	1	Y	n5-20c25/26o1397-1416i
H2.bin.19.faGL000458	SP(Sec/SPI)	0.886115	0.003694	0.00489	0.1053	CS pos: 25-26. VFA-AA. Pr: 0.3662	H2.bin.19.faGL000458	1	Y	n10-21c25/26o1335-1355i	H2.bin.75.faGL001000	SP(Sec/SPI)	0.915324	0.001031	0.078832	0.004813	CS pos: 23-24. SPA-EE. Pr: 0.4577	H2.bin.75.faGL001000	1	Y	n4-15c23/24o1093-1114i	H2.bin.136.faGL000397	SP(Sec/SPI)	0.951615	0.001139	0.034666	0.01258	CS pos: 24-25. IGA-AE. Pr: 0.7730	H2.bin.136.faGL000397	0	Y	n6-17c24/25o
H2.bin.12.faGL000338	SP(Sec/SPI)	0.953643	0.002674	0.007341	0.036342	CS pos: 24-25. VLA-KP. Pr: 0.7897	H2.bin.12.faGL000338	0	Y	n6-16c24/25o	H2.bin.71.faGL000497	SP(Sec/SPI)	0.976005	0.00121	0.004056	0.018729	CS pos: 19-20. VMA-DR. Pr: 0.9372	H2.bin.71.faGL000497	0	Y	n4-15c19/20o	H2.bin.121.faGL000067	SP(Sec/SPI)	0.898996	0.00053	0.050927	0.049546	CS pos: 19-20. VIG-GD. Pr: 0.4453	H2.bin.121.faGL000067	0	Y	n3-14c19/20o
H1.bin.39.faGL000562	SP(Sec/SPI)	0.998887	0.000133	0.000367	0.000613	CS pos: 24-25. VFA-AD. Pr: 0.9915	H1.bin.39.faGL000562	0	Y	n7-19c24/25o	H2.bin.71.faGL000223	SP(Sec/SPI)	0.93074	0.007028	0.032353	0.02988	CS pos: 23-24. VPA-VT. Pr: 0.2675	H2.bin.71.faGL000223	1	Y	n4-12c16/17o497-514i	H2.bin.114.faGL000674	SP(Sec/SPI)	0.976125	0.000735	0.006234	0.016906	CS pos: 18-19. VLA-LD. Pr: 0.8672	H2.bin.114.faGL000674	0	Y	n4-12c18/19o
H1.bin.39.faGL000448	SP(Sec/SPI)	0.968887	0.003272	0.000402	0.027439	CS pos: 34-35. VSA-AW. Pr: 0.8431	H1.bin.39.faGL000448	0	Y	n14-29c34/35o	H2.bin.54.faGL000376	SP(Sec/SPI)	0.974988	0.003565	0.000882	0.020564	CS pos: 26-27. AFA-AH. Pr: 0.9341	H2.bin.54.faGL000376	1	Y	n10-21c26/27o538-560i	H1.bin.39.faGL001356	SP(Sec/SPI)	0.986158	0.000945	0.001815	0.011082	CS pos: 26-27. VQA-IP. Pr: 0.9588	H1.bin.39.faGL001356	1	Y	n11-21c26/27o561-580i
H1.bin.34.faGL000803	SP(Sec/SPI)	0.990087	0.000676	0.007462	0.001776	CS pos: 21-22. VVA-ED. Pr: 0.9421	H1.bin.34.faGL000803	0	Y	n5-16c21/22o	H2.bin.48.faGL000647	SP(Sec/SPI)	0.98223	0.00088	0.015357	0.001532	CS pos: 24-25. AFS-GA. Pr: 0.3738	H2.bin.48.faGL000647	0	Y	n6-17c28/29o	H1.bin.34.faGL000404	SP(Sec/SPI)	0.533804	0.407995	0.023503	0.034699	CS pos: 29-30. ATA-RR. Pr: 0.5814	H1.bin.34.faGL000404	0	Y	n13-24c29/30o
H1.bin.22.faGL000997	SP(Sec/SPI)	0.977396	0.001276	0.005819	0.015509	CS pos: 28-29. TTA-FQ. Pr: 0.7024	H1.bin.22.faGL000997	0	Y	n11-23c28/29o	H2.bin.20.faGL000446	SP(Sec/SPI)	0.830421	0.002414	0.011985	0.15518	CS pos: 29-30. YEA-MT. Pr: 0.3264	H2.bin.20.faGL000446	0	Y	n7-18c23/24o	H1.bin.22.faGL000992	SP(Sec/SPI)	0.744508	0.001738	0.001704	0.252051	CS pos: 28-29. VQA-LT. Pr: 0.5648	H1.bin.22.faGL000992	1	Y	n9-24c28/29o1179-1200i
H1.bin.22.faGL000390	SP(Sec/SPI)	0.703401	0.002578	0.012894	0.281127	CS pos: 26-27. ING-TT. Pr: 0.2255	H1.bin.22.faGL000390	1	Y	n2-13c20/21o4875-4896i	H2.bin.19.faGL001011	SP(Sec/SPI)	0.709138	0.007314	0.004419	0.279129	CS pos: 29-30. AYS-FL. Pr: 0.5795	H2.bin.19.faGL001011	0	Y	n10-21c29/30o	H1.bin.22.faGL000340	SP(Sec/SPI)	0.846433	0.000235	0.14479	0.008542	CS pos: 18-19. AGA-QI. Pr: 0.6786	H1.bin.22.faGL000340	0	Y	n4-14c18/19o
H2.bin.62.faGL000661	SP(Sec/SPI)	0.888084	0.019107	0.002608	0.0902	CS pos: 32-33. LNA-TH. Pr: 0.3975	H2.bin.62.faGL000661	3	0	i7-30o138-166i202-221o	H2.bin.136.faGL000112	SP(Sec/SPI)	0.87852	0.009429	0.01594	0.096111	CS pos: 23-24. FEA-SM. Pr: 0.2533	H2.bin.136.faGL000112	1	Y	n7-19c31/32o509-524i	H1.bin.22.faGL000300	TAT(Tat/SPI)	0.222637	0.600032	0.00677	0.170561	CS pos: 28-29. AAA-SI. Pr: 0.4988	H1.bin.22.faGL000300	0	Y	n10-21c26/27o
H1.bin.21.faGL000116	SP(Sec/SPI)	0.699764	0.002521	0.001638	0.296076	CS pos: 32-33. VNA-KN. Pr: 0.6813	H1.bin.21.faGL000116	1	0	i12-30o	H2.bin.121.faGL000047	SP(Sec/SPI)	0.930473	0.00126	0.066537	0.00173	CS pos: 23-24. VPA-VT. Pr: 0.6417	H2.bin.121.faGL000047	1	Y	n4-15c23/24o494-512i	H1.bin.34.faGL000316	SP(Sec/SPI)	0.787194	0.002431	0.062153	0.148222	CS pos: 23-24. TVA-LF. Pr: 0.1894	H1.bin.34.faGL000316	1	0	i7-29o
H2.bin.19.faGL000805	OTHER	0.078982	0.00264	0.096647	0.82173		H2.bin.19.faGL000805	3	Y	n8-16c21/22o31-49i142-160o180-201i	H2.bin.12.faGL000298	SP(Sec/SPI)	0.755519	0.001776	0.0097	0.233004	CS pos: 23-24. VFA-YH. Pr: 0.5773	H2.bin.12.faGL000298	1	Y	n6-16c23/24o547-570i	H1.bin.22.faGL000019	OTHER	0.023087	6.5e-05	0.001923	0.974925		H1.bin.22.faGL000019	6	Y	n2-15c19/20o29-47i59-76o102-127i148-166o172-193i251-273o
H1.bin.34.faGL000450	OTHER	0.002631	0.000247	0.000652	0.996471		H1.bin.34.faGL000450	3	Y	n2-8c12/13o22-41i140-159o174-194i	H2.bin.12.faGL000078	SP(Sec/SPI)	0.552916	0.005295	0.032876	0.408913	CS pos: 36-37. VFS-YQ. Pr: 0.2404	H2.bin.12.faGL000078	0	Y	n13-23c28/29o	H2.bin.89.faGL000727	OTHER	0.209222	0.000527	0.034187	0.756064		H2.bin.89.faGL000727	6	Y	n4-15c20/21o30-47i54-73o99-125i145-163o169-187i250-281o
H1.bin.22.faGL001095	OTHER	0.049912	0.001631	0.034761	0.913697		H1.bin.22.faGL001095	3	Y	n8-19c23/24o33-50i142-162o182-203i	H2.bin.114.faGL000075	SP(Sec/SPI)	0.995258	0.000756	0.001941	0.002044	CS pos: 20-21. VQA-EL. Pr: 0.9200	H2.bin.114.faGL000075	1	Y	n5-15c20/21o588-610i	H2.bin.83.faGL000821	OTHER	0.02637	0.000107	0.018535	0.954988		H2.bin.83.faGL000821	6	Y	n4-15c20/21o30-46i53-75o111-135i155-173o179-196i260-283o
H2.bin.75.faGL001088	LIPO(Sec/SPII)	0.003992	0.000109	0.995221	0.000677	CS pos: 23-24. ISG-CI. Pr: 0.9973	H2.bin.75.faGL001088	0	Y	n8-19c23/24o	H1.bin.39.faGL000588	SP(Sec/SPI)	0.690242	0.002334	0.168917	0.138507	CS pos: 28-29. SVS-QD. Pr: 0.3054	H1.bin.39.faGL000588	1	Y	n8-23c28/29o1182-1204i	H2.bin.78.faGL000593	OTHER	0.09903	0.000214	0.001932	0.898824		H2.bin.78.faGL000593	3	Y	n6-17c21/22o62-80i92-110o122-149i
H2.bin.71.faGL000547	OTHER	0.008689	0.003811	0.002583	0.984916		H2.bin.71.faGL000547	3	Y	n2-9c18/19o34-57i78-100o120-143i	H1.bin.22.faGL000249	SP(Sec/SPI)	0.992399	0.000539	0.005016	0.002046	CS pos: 24-25. AMA-TT. Pr: 0.9145	H1.bin.22.faGL000249	0	Y	n8-19c24/25o	H2.bin.75.faGL000966	OTHER	0.075186	0.000637	0.00582	0.918357		H2.bin.75.faGL000966	0	Y	n2-13c21/22o
H2.bin.71.faGL000200	OTHER	0.468776	0.00822	0.021576	0.501428		H2.bin.71.faGL000200	0	Y	n11-24c36/37o	H1.bin.22.faGL000231	SP(Sec/SPI)	0.968659	0.001015	0.007214	0.023112	CS pos: 20-21. VFA-IH. Pr: 0.7890	H1.bin.22.faGL000231	1	Y	n4-15c20/21o544-562i	H2.bin.75.faGL000855	LIPO(Sec/SPII)	0.016559	0.000221	0.981878	0.001341	CS pos: 15-16. LAG-CI. Pr: 0.9833	H2.bin.75.faGL000855	0	Y	n3-14c22/23o
H2.bin.48.faGL000762	OTHER	0.025122	0.001107	0.002644	0.971127		H2.bin.48.faGL000762	0	Y	n8-16c23/24o	H1.bin.22.faGL000156	SP(Sec/SPI)	0.693277	0.002604	0.039387	0.264731	CS pos: 27-28. ALG-QE. Pr: 0.6397	H1.bin.22.faGL000156	0	Y	n10-23c27/28o	H2.bin.54.faGL000227	OTHER	0.009095	0.000101	0.000986	0.989819		H2.bin.54.faGL000227	3	Y	n7-17c21/22o45-76i88-111o117-141i
H2.bin.40.faGL000746	OTHER	0.264473	0.006191	0.028752	0.700584		H2.bin.40.faGL000746	0	Y	n30-37c42/43o	H2.bin.48.faGL001090	SP(Sec/SPI)	0.565883	0.017274	0.011956	0.404887	CS pos: 31-32. AAA-VI. Pr: 0.2702	H2.bin.48.faGL001090	1	0	i12-36o	H2.bin.42.faGL000750	OTHER	0.005104	0.000334	0.000377	0.994185		H2.bin.42.faGL000750	1	Y	n8-19c26/27o36-55i
H2.bin.12.faGL000919	OTHER	0.009738	0.000319	0.000301	0.989642		H2.bin.12.faGL000919	6	Y	n3-9c14/15o24-40i61-83o95-116i136-155o161-180i192-211o	H1.bin.21.faGL000004	SP(Sec/SPI)	0.586553	0.000983	0.068889	0.343576	CS pos: 30-31. VYG-AE. Pr: 0.3666	H1.bin.21.faGL000004	1	0	o6-28i	H2.bin.42.faGL000226	OTHER	0.016708	7.4e-05	0.002842	0.980376		H2.bin.42.faGL000226	6	Y	n3-14c18/19o28-44i51-72o101-126i147-165o171-190i260-282o
H1.bin.22.faGL000298	OTHER	0.049005	0.001861	0.001707	0.947427		H1.bin.22.faGL000298	4	Y	n11-22c27/28o51-73i85-106o118-143i164-186o	H2.bin.54.faGL000580	OTHER	0.271256	0.021863	0.054265	0.652616		H2.bin.54.faGL000580	0	Y	n3-14c19/20o	H2.bin.19.faGL001106	OTHER	0.003062	4.4e-05	0.002799	0.994095		H2.bin.19.faGL001106	6	Y	n6-17c21/22o31-47i54-75o106-131i152-173o179-202i268-292o
H1.bin.39.faGL001091	OTHER	0.004143	0.001762	0.000103	0.993992		H1.bin.39.faGL001091	0	0	i	H2.bin.12.faGL000768	OTHER	0.045749	0.000149	0.002621	0.951482		H2.bin.12.faGL000768	1	Y	n3-14c19/20o1579-1600i	H2.bin.19.faGL000657	LIPO(Sec/SPII)	0.003174	0.000105	0.9962	0.000521	CS pos: 16-17. ITG-CQ. Pr: 0.9965	H2.bin.19.faGL000657	0	Y	n4-14c19/20o
H2.bin.75.faGL000037	OTHER	0.017812	0.000863	0.011062	0.970263		H2.bin.75.faGL000037	8	0	i12-42o48-69i90-119o139-162i174-193o213-236i353-371o395-423i	H1.bin.39.faGL000501	OTHER	0.061844	0.001303	0.003977	0.932876		H1.bin.39.faGL000501	0	Y	n5-15c20/21o	H2.bin.19.faGL000166	LIPO(Sec/SPII)	0.005221	0.000218	0.994133	0.000428	CS pos: 22-23. ISG-CG. Pr: 0.9950	H2.bin.19.faGL000166	0	Y	n12-20c25/26o
H2.bin.89.faGL000717	OTHER	0.028424	0.000301	0.006923	0.964353		H2.bin.89.faGL000717	4	0	i7-25o31-48i139-162o174-195i	H2.bin.83.faGL000288	LIPO(Sec/SPII)	0.036214	0.010693	0.95113	0.001963	CS pos: 22-23. AYG-CG. Pr: 0.9591	H2.bin.83.faGL000288	0	Y	n10-18c22/23o	H2.bin.12.faGL000524	LIPO(Sec/SPII)	0.00144	0.0001	0.998159	0.000302	CS pos: 17-18. FVG-CS. Pr: 0.9990	H2.bin.12.faGL000524	0	Y	n3-14c19/20o
H2.bin.89.faGL000427	OTHER	0.000837	0.000177	0.000714	0.998272		H2.bin.89.faGL000427	6	0	o6-26i60-84o119-140i182-205o322-343i363-388o	H2.bin.75.faGL001007	OTHER	0.187388	0.001072	0.032077	0.779463		H2.bin.75.faGL001007	0	Y	n2-12c17/18o	H2.bin.12.faGL000314	OTHER	0.02133	0.00014	0.002229	0.976301		H2.bin.12.faGL000314	3	Y	n10-21c30/31o54-78i87-110o116-141i
H2.bin.83.faGL000071	OTHER	0.019833	0.000478	0.004037	0.975653		H2.bin.83.faGL000071	4	0	i9-26o32-49i142-160o180-202i	H2.bin.40.faGL000809	OTHER	0.294073	0.014172	0.007569	0.684186		H2.bin.40.faGL000809	0	Y	n8-18c23/24o	H2.bin.12.faGL000089	OTHER	0.044916	0.000271	0.112871	0.841942		H2.bin.12.faGL000089	6	Y	n4-15c19/20o29-47i59-79o112-131i152-171o177-195i271-291o
H2.bin.83.faGL000037	OTHER	0.002538	0.000152	0.000337	0.996973		H2.bin.83.faGL000037	5	0	i21-45o78-99i139-164o285-308i329-350o	H2.bin.19.faGL001010	OTHER	0.130469	0.001374	0.012702	0.855455		H2.bin.19.faGL001010	0	Y	n2-13c18/19o	H2.bin.114.faGL000499	OTHER	0.099309	0.02155	0.019367	0.859775		H2.bin.114.faGL000499	0	Y	n5-15c22/23o
H2.bin.78.faGL000403	OTHER	0.018372	0.000292	0.004869	0.976468		H2.bin.78.faGL000403	4	0	i12-28o34-51i143-166o178-198i	H2.bin.19.faGL000749	OTHER	0.037745	0.000383	0.00107	0.960803		H2.bin.19.faGL000749	0	Y	n3-11c19/20o	H1.bin.22.faGL000553	LIPO(Sec/SPII)	0.061978	0.00034	0.937303	0.00038	CS pos: 20-21. FTA-CA. Pr: 0.9393	H1.bin.22.faGL000553	0	Y	n6-17c22/23o
H2.bin.75.faGL000734	OTHER	0.005231	0.00026	0.008567	0.985941		H2.bin.75.faGL000734	4	0	i7-27o33-50i143-165o185-203i	H2.bin.121.faGL000554	LIPO(Sec/SPII)	0.001607	0.000118	0.99689	0.001386	CS pos: 14-15. LAG-CT. Pr: 0.9969	H2.bin.121.faGL000554	0	Y	n4-12c17/18o	H2.bin.89.faGL000436	OTHER	0.000478	0.000104	4e-05	0.999377		H2.bin.89.faGL000436	0	0	i
H2.bin.71.faGL000141	OTHER	0.004596	0.000139	0.000119	0.995146		H2.bin.71.faGL000141	5	0	i35-62o82-100i148-170o267-288i309-327o	H2.bin.40.faGL000303	OTHER	0.002833	0.001625	0.000137	0.995405		H2.bin.40.faGL000303	0	0	i	H2.bin.83.faGL000892	OTHER	0.00218	0.007137	0.000112	0.990571		H2.bin.83.faGL000892	0	0	i
H2.bin.62.faGL000629	OTHER	0.004364	0.035782	0.000209	0.959646		H2.bin.62.faGL000629	0	0	i	H2.bin.89.faGL000149	OTHER	0.000993	0.000521	7.5e-05	0.998412		H2.bin.89.faGL000149	0	0	i	H2.bin.78.faGL000991	OTHER	0.000464	0.000665	4.4e-05	0.998827		H2.bin.78.faGL000991	0	0	i
H2.bin.62.faGL000257	OTHER	0.000246	9.7e-05	0.007808	0.991849		H2.bin.62.faGL000257	4	0	i18-37o43-61i158-181o193-212i	H2.bin.71.faGL000168	OTHER	0.009137	0.002666	0.001089	0.987107		H2.bin.71.faGL000168	0	0	i	H2.bin.78.faGL000556	OTHER	0.000383	0.000801	5.1e-05	0.998765		H2.bin.78.faGL000556	0	0	i
H2.bin.54.faGL001018	OTHER	0.005354	0.000771	0.017171	0.976703		H2.bin.54.faGL001018	4	0	i7-25o31-49i142-160o180-201i	H2.bin.48.faGL000368	OTHER	0.000456	0.000203	5.3e-05	0.999288		H2.bin.48.faGL000368	1	0	i107-125o	H2.bin.75.faGL000862	OTHER	0.000568	0.001236	8.4e-05	0.998113		H2.bin.75.faGL000862	0	0	i
H2.bin.48.faGL000169	OTHER	0.000697	0.000209	0.000123	0.998971		H2.bin.48.faGL000169	6	0	o16-33i69-93o113-136i186-210o323-349i370-391o	H2.bin.40.faGL000455	OTHER	0.001841	0.000409	5.5e-05	0.997694		H2.bin.40.faGL000455	0	0	i	H2.bin.75.faGL000157	OTHER	0.000938	0.000203	8.7e-05	0.998772		H2.bin.75.faGL000157	0	0	i
H2.bin.20.faGL000260	OTHER	0.00122	0.003733	9.7e-05	0.994949		H2.bin.20.faGL000260	0	0	i	H2.bin.136.faGL000079	OTHER	0.001545	8.9e-05	8.9e-05	0.998278		H2.bin.136.faGL000079	0	0	i	H2.bin.71.faGL000492	OTHER	0.000235	7.6e-05	3.9e-05	0.999649		H2.bin.71.faGL000492	0	0	i
H2.bin.19.faGL000767	OTHER	0.001112	0.00023	0.000875	0.997783		H2.bin.19.faGL000767	7	0	o6-23i63-87o115-137i149-168o188-211i328-350o370-391i	H2.bin.121.faGL000486	OTHER	0.001574	0.002188	6.5e-05	0.996173		H2.bin.121.faGL000486	0	0	i	H2.bin.62.faGL000498	OTHER	0.017399	9.2e-05	0.005551	0.976958		H2.bin.62.faGL000498	0	0	i
H2.bin.19.faGL000254	OTHER	0.000369	0.000132	3.1e-05	0.999467		H2.bin.19.faGL000254	0	0	i	H2.bin.12.faGL000020	OTHER	0.000336	0.000842	3.1e-05	0.998791		H2.bin.12.faGL000020	0	0	i	H2.bin.54.faGL000726	OTHER	0.000398	0.000694	6.8e-05	0.99884		H2.bin.54.faGL000726	0	0	i
H2.bin.136.faGL000556	OTHER	0.000244	4.6e-05	2.8e-05	0.999683		H2.bin.136.faGL000556	0	0	i	H1.bin.39.faGL001245	OTHER	0.002101	0.001325	8.2e-05	0.996493		H1.bin.39.faGL001245	0	0	i	H2.bin.54.faGL000361	OTHER	0.00399	0.002143	0.000922	0.992945		H2.bin.54.faGL000361	0	0	i
H2.bin.121.faGL000102	OTHER	0.016718	0.001229	0.000219	0.981834		H2.bin.121.faGL000102	5	0	i34-55o83-100i148-170o260-285i306-327o	H2.bin.89.faGL000669	OTHER	0.001054	8.8e-05	0.000103	0.998755		H2.bin.89.faGL000669	1	0	i98-117o	H2.bin.54.faGL000324	OTHER	0.002585	4e-05	0.000388	0.996987		H2.bin.54.faGL000324	8	0	o6-23i30-49o55-74i86-104o110-128i149-170o176-193i259-281o
H2.bin.12.faGL000730	OTHER	0.001324	0.000151	0.000472	0.998053		H2.bin.12.faGL000730	4	0	i12-32o38-57i153-172o192-214i	H2.bin.89.faGL000423	OTHER	0.374389	0.002535	0.007602	0.615474		H2.bin.89.faGL000423	1	0	i7-29o	H2.bin.48.faGL000241	OTHER	0.000387	0.000394	4.2e-05	0.999177		H2.bin.48.faGL000241	0	0	i
H2.bin.12.faGL000544	OTHER	0.012372	0.000628	0.000398	0.986602		H2.bin.12.faGL000544	7	0	o6-26i63-88o114-134i146-163o183-204i324-343o368-389i	H2.bin.83.faGL000721	OTHER	0.061518	0.000471	0.002673	0.935338		H2.bin.83.faGL000721	1	0	i12-36o	H2.bin.42.faGL000799	OTHER	0.000844	0.000364	7.6e-05	0.998715		H2.bin.42.faGL000799	0	0	i
H2.bin.114.faGL000558	OTHER	0.000877	0.000129	0.000229	0.998766		H2.bin.114.faGL000558	0	0	i	H2.bin.75.faGL001191	OTHER	0.121774	0.000587	0.008018	0.869621		H2.bin.75.faGL001191	1	0	i12-34o	H2.bin.40.faGL000675	OTHER	0.000295	0.000165	4.9e-05	0.999492		H2.bin.40.faGL000675	0	0	i
H2.bin.114.faGL000468	OTHER	0.00189	9.5e-05	0.001001	0.997014		H2.bin.114.faGL000468	4	0	i7-32o38-58i149-169o181-201i	H2.bin.71.faGL000550	OTHER	0.000687	0.000186	7e-05	0.999057		H2.bin.71.faGL000550	0	0	i	H2.bin.40.faGL000364	OTHER	0.002477	0.006242	0.000322	0.990958		H2.bin.40.faGL000364	0	0	i
H1.bin.39.faGL001253	OTHER	0.000153	6e-05	0.00102	0.998766		H1.bin.39.faGL001253	4	0	i21-43o49-68i164-188o208-228i	H2.bin.62.faGL000607	OTHER	0.003676	0.000131	0.00025	0.995943		H2.bin.62.faGL000607	1	0	i29-52o	H2.bin.20.faGL000630	OTHER	0.002381	0.012332	9.8e-05	0.985188		H2.bin.20.faGL000630	0	0	i
H1.bin.39.faGL001227	OTHER	0.000659	0.000107	0.000283	0.998951		H1.bin.39.faGL001227	7	0	i38-59o102-126i165-189o201-220i388-409o415-435i447-467o	H2.bin.62.faGL000403	OTHER	0.001078	0.007956	6.5e-05	0.990901		H2.bin.62.faGL000403	0	0	i	H2.bin.19.faGL001024	OTHER	0.009409	0.000857	0.000373	0.989361		H2.bin.19.faGL001024	0	0	i
H1.bin.34.faGL000976	OTHER	0.010879	0.000237	0.001739	0.987145		H1.bin.34.faGL000976	6	0	o6-24i60-81o122-144i189-212o404-428i449-470o	H2.bin.54.faGL000518	OTHER	0.00481	0.000387	0.000355	0.994448		H2.bin.54.faGL000518	0	0	i	H2.bin.19.faGL000350	OTHER	0.000759	0.003871	8.6e-05	0.995284		H2.bin.19.faGL000350	0	0	i
H1.bin.34.faGL000809	OTHER	0.004442	0.004834	0.000619	0.990105		H1.bin.34.faGL000809	0	0	i	H2.bin.48.faGL000629	OTHER	0.0019	0.000608	9.9e-05	0.997393		H2.bin.48.faGL000629	0	0	i	H2.bin.19.faGL000157	OTHER	0.00458	0.000461	0.00023	0.994729		H2.bin.19.faGL000157	0	0	i
H1.bin.21.faGL001006	OTHER	0.000195	6.4e-05	0.003775	0.995966		H1.bin.21.faGL001006	4	0	i21-42o48-68i164-187o199-222i	H2.bin.40.faGL000577	OTHER	0.000905	7.9e-05	9.9e-05	0.998917		H2.bin.40.faGL000577	0	0	i	H2.bin.136.faGL000694	OTHER	0.000285	0.000124	3e-05	0.999561		H2.bin.136.faGL000694	0	0	i
H1.bin.21.faGL000836	OTHER	0.001372	0.001359	0.000125	0.997144		H1.bin.21.faGL000836	0	0	i	H2.bin.20.faGL000705	OTHER	0.091764	0.113717	0.029791	0.764728		H2.bin.20.faGL000705	1	0	o54-71i	H2.bin.121.faGL000087	OTHER	0.000229	9.2e-05	3.9e-05	0.99964		H2.bin.121.faGL000087	0	0	i
H2.bin.89.faGL000763	OTHER	0.015972	0.007112	0.000768	0.976148		H2.bin.89.faGL000763	0	0	i	H2.bin.19.faGL000459	OTHER	0.029582	0.0004	0.003425	0.966594		H2.bin.19.faGL000459	1	0	i12-34o	H2.bin.12.faGL000972	OTHER	0.004381	0.000168	0.000614	0.994836		H2.bin.12.faGL000972	0	0	i
H2.bin.89.faGL000734	OTHER	0.000743	0.000402	6.4e-05	0.998791		H2.bin.89.faGL000734	0	0	i	H2.bin.121.faGL000307	OTHER	0.001459	0.000217	0.0002	0.998124		H2.bin.121.faGL000307	0	0	i	H2.bin.12.faGL000399	OTHER	0.000401	0.000657	5.4e-05	0.998888		H2.bin.12.faGL000399	0	0	i
H2.bin.89.faGL000692	OTHER	0.0082	0.000662	0.000179	0.990959		H2.bin.89.faGL000692	0	0	i	H2.bin.12.faGL000923	OTHER	0.03431	0.000537	0.003815	0.961339		H2.bin.12.faGL000923	1	0	i7-28o	H2.bin.12.faGL000076	OTHER	0.015683	0.000695	0.001014	0.982607		H2.bin.12.faGL000076	0	0	i
H2.bin.89.faGL000513	OTHER	0.000779	0.000291	0.000149	0.998782		H2.bin.89.faGL000513	0	0	i	H2.bin.12.faGL000891	OTHER	0.032798	0.000549	0.001507	0.965146		H2.bin.12.faGL000891	1	0	i20-39o	H2.bin.114.faGL000671	OTHER	0.001018	0.000448	9e-05	0.998445		H2.bin.114.faGL000671	0	0	i
H2.bin.89.faGL000512	OTHER	0.000235	2.6e-05	1.7e-05	0.999722		H2.bin.89.faGL000512	0	0	i	H2.bin.114.faGL000137	OTHER	0.000643	0.00014	0.000148	0.999068		H2.bin.114.faGL000137	0	0	i	H1.bin.39.faGL000590	OTHER	0.000838	0.001436	7.9e-05	0.997646		H1.bin.39.faGL000590	0	0	i
H2.bin.89.faGL000506	OTHER	0.000455	0.000191	3.3e-05	0.999321		H2.bin.89.faGL000506	0	0	i	H2.bin.114.faGL000073	OTHER	0.001121	0.000384	7.4e-05	0.998421		H2.bin.114.faGL000073	0	0	i	H1.bin.39.faGL000580	OTHER	0.011239	0.029819	0.001834	0.957107		H1.bin.39.faGL000580	0	0	i
H2.bin.89.faGL000205	OTHER	0.007987	0.003734	0.00067	0.987609		H2.bin.89.faGL000205	5	0	i7-25o37-60i72-92o104-127i148-171o	H1.bin.39.faGL000150	OTHER	0.006419	0.000479	0.000588	0.992514		H1.bin.39.faGL000150	2	0	i12-32o1674-1696i	H1.bin.34.faGL000432	OTHER	0.00167	0.009193	7.1e-05	0.989066		H1.bin.34.faGL000432	0	0	i
H2.bin.89.faGL000202	OTHER	0.000426	5.7e-05	0.000212	0.999305		H2.bin.89.faGL000202	7	0	o16-32i44-63o83-109i130-150o156-174i186-206o212-232i	H1.bin.34.faGL000643	OTHER	0.001084	0.000429	8.3e-05	0.998404		H1.bin.34.faGL000643	0	0	i	H1.bin.34.faGL000422	OTHER	0.02903	0.016652	0.000639	0.953679		H1.bin.34.faGL000422	0	0	i
H2.bin.89.faGL000014	OTHER	0.000496	0.000115	2.1e-05	0.999367		H2.bin.89.faGL000014	0	0	i	H1.bin.34.faGL000052	OTHER	0.253106	0.001532	0.022086	0.723277		H1.bin.34.faGL000052	1	0	i12-34o	H1.bin.22.faGL000890	OTHER	0.00085	0.002287	6.9e-05	0.996794		H1.bin.22.faGL000890	0	0	i
H2.bin.83.faGL000819	OTHER	0.000148	3.6e-05	2.6e-05	0.99979		H2.bin.83.faGL000819	0	0	i	H1.bin.22.faGL000065	OTHER	0.259166	0.00099	0.008227	0.731618		H1.bin.22.faGL000065	1	0	i21-42o	H1.bin.22.faGL000749	OTHER	0.004382	0.00233	0.000353	0.992935		H1.bin.22.faGL000749	0	0	i
H2.bin.83.faGL000811	OTHER	0.000462	5.4e-05	0.000198	0.999286		H2.bin.83.faGL000811	6	0	o25-43i55-76o96-119i131-149o155-176i188-208o	H1.bin.21.faGL001030	OTHER	0.005059	0.010157	0.001165	0.98362		H1.bin.21.faGL001030	0	0	i	H1.bin.21.faGL001563	OTHER	0.001959	0.000201	0.00015	0.99769		H1.bin.21.faGL001563	0	0	i
H2.bin.83.faGL000725	OTHER	0.002204	0.000307	6.2e-05	0.997427		H2.bin.83.faGL000725	0	0	i	H1.bin.21.faGL001015	OTHER	0.001108	9.5e-05	7.5e-05	0.998722		H1.bin.21.faGL001015	0	0	i	H1.bin.21.faGL000756	OTHER	0.01119	0.028358	0.000809	0.959643		H1.bin.21.faGL000756	0	0	i
H2.bin.83.faGL000716	OTHER	0.000209	5.3e-05	2.8e-05	0.999709		H2.bin.83.faGL000716	1	0	o430-449i	H1.bin.21.faGL000999	OTHER	0.002317	0.000122	0.000104	0.997457		H1.bin.21.faGL000999	0	0	i	H1.bin.21.faGL000431	OTHER	0.000896	0.001657	6.1e-05	0.997387		H1.bin.21.faGL000431	0	0	i
H2.bin.83.faGL000448	OTHER	0.00055	0.000259	5.1e-05	0.99914		H2.bin.83.faGL000448	0	0	i	H1.bin.21.faGL000483	OTHER	0.058857	0.000269	0.002341	0.938532		H1.bin.21.faGL000483	1	0	i7-27o	H2.bin.89.faGL000761	OTHER	0.001184	0.000117	5e-05	0.998649		H2.bin.89.faGL000761	0	0	i
H2.bin.83.faGL000447	OTHER	0.00137	0.000977	9.6e-05	0.997557		H2.bin.83.faGL000447	0	0	i	H1.bin.21.faGL000038	OTHER	0.080762	0.001821	0.017993	0.899424		H1.bin.21.faGL000038	1	0	o6-23i	H2.bin.89.faGL000666	OTHER	0.007517	0.000137	0.000295	0.992051		H2.bin.89.faGL000666	0	0	i
H2.bin.83.faGL000378	OTHER	0.000531	0.000292	5.6e-05	0.999122		H2.bin.83.faGL000378	0	0	i	H2.bin.89.faGL000506	OTHER	0.000455	0.000191	3.3e-05	0.999321		H2.bin.89.faGL000506	0	0	i	H2.bin.89.faGL000576	OTHER	0.000987	0.000285	2.5e-05	0.998703		H2.bin.89.faGL000576	0	0	i
H2.bin.83.faGL000275	OTHER	0.117018	0.01241	0.010762	0.85981		H2.bin.83.faGL000275	12	0	i12-35o41-61i82-110o116-135i142-164o176-197i218-240o260-285i318-336o342-363i375-397o403-423i	H2.bin.83.faGL000201	OTHER	0.000556	0.000244	4.2e-05	0.999158		H2.bin.83.faGL000201	0	0	i	H2.bin.89.faGL000322	OTHER	0.000503	0.000287	7.1e-05	0.999139		H2.bin.89.faGL000322	0	0	i
H2.bin.83.faGL000201	OTHER	0.000556	0.000244	4.2e-05	0.999158		H2.bin.83.faGL000201	0	0	i	H2.bin.75.faGL000697	OTHER	0.000548	0.001342	0.000106	0.998004		H2.bin.75.faGL000697	0	0	i	H2.bin.89.faGL000222	OTHER	0.00431	0.000105	0.000192	0.995393		H2.bin.89.faGL000222	0	0	i
H2.bin.78.faGL000949	OTHER	0.000216	5.3e-05	2.9e-05	0.999702		H2.bin.78.faGL000949	0	0	i	H2.bin.71.faGL000508	OTHER	0.001254	0.009448	6e-05	0.989238		H2.bin.71.faGL000508	0	0	i	H2.bin.89.faGL000120	OTHER	0.000604	0.000112	0.000114	0.99917		H2.bin.89.faGL000120	0	0	i
H2.bin.78.faGL000917	OTHER	0.004142	0.00158	0.000617	0.99366		H2.bin.78.faGL000917	6	0	o16-33i45-66o86-108i120-143o149-171i183-204o	H2.bin.54.faGL000986	OTHER	0.000674	0.000302	0.000103	0.998921		H2.bin.54.faGL000986	0	0	i	H2.bin.89.faGL000115	OTHER	0.076273	0.021068	0.016907	0.885752		H2.bin.89.faGL000115	0	0	i
H2.bin.78.faGL000742	OTHER	0.000364	0.000295	2.8e-05	0.999313		H2.bin.78.faGL000742	0	0	i	H2.bin.54.faGL000952	OTHER	0.00033	0.000591	3.6e-05	0.999043		H2.bin.54.faGL000952	0	0	i	H2.bin.89.faGL000089	OTHER	0.000158	8.5e-05	2.7e-05	0.99973		H2.bin.89.faGL000089	0	0	i
H2.bin.78.faGL000551	OTHER	0.003027	0.0001	0.000481	0.996392		H2.bin.78.faGL000551	12	0	i12-36o42-66i87-111o117-136i143-166o186-210i222-245o265-290i323-341o347-368i380-402o414-433i	H2.bin.54.faGL000133	OTHER	0.000238	3.6e-05	2e-05	0.999706		H2.bin.54.faGL000133	0	0	i	H2.bin.83.faGL000870	OTHER	0.001799	0.001474	9.7e-05	0.99663		H2.bin.83.faGL000870	0	0	i
H2.bin.78.faGL000301	OTHER	0.001563	0.000396	0.000368	0.997674		H2.bin.78.faGL000301	0	0	i	H2.bin.48.faGL000526	OTHER	0.000376	3.9e-05	3.2e-05	0.999553		H2.bin.48.faGL000526	0	0	i	H2.bin.83.faGL000787	OTHER	0.000671	0.000306	0.00011	0.998912		H2.bin.83.faGL000787	0	0	i
H2.bin.75.faGL001002	OTHER	0.002971	0.000114	0.001209	0.995705		H2.bin.75.faGL001002	12	0	i12-36o42-66i87-112o118-137i149-171o183-200i221-248o270-295i316-336o342-362i382-399o405-426i	H2.bin.48.faGL000204	OTHER	0.000905	0.000472	0.000136	0.998487		H2.bin.48.faGL000204	0	0	i	H2.bin.83.faGL000551	OTHER	0.001713	0.000764	0.000191	0.997331		H2.bin.83.faGL000551	0	0	i
H2.bin.75.faGL000898	OTHER	0.000338	0.000298	2.9e-05	0.999335		H2.bin.75.faGL000898	1	0	i153-172o	H2.bin.42.faGL000922	OTHER	0.000207	0.000379	2.2e-05	0.999393		H2.bin.42.faGL000922	0	0	i	H2.bin.83.faGL000475	OTHER	0.001071	0.0002	2.8e-05	0.998702		H2.bin.83.faGL000475	0	0	i
H2.bin.75.faGL000883	OTHER	0.000448	0.00011	3.9e-05	0.999403		H2.bin.75.faGL000883	0	0	i	H2.bin.42.faGL000609	OTHER	0.000818	0.000288	3.9e-05	0.998855		H2.bin.42.faGL000609	0	0	i	H2.bin.83.faGL000356	OTHER	0.000351	5.5e-05	5e-05	0.999544		H2.bin.83.faGL000356	0	0	i
H2.bin.75.faGL000841	OTHER	0.000647	5.5e-05	0.000144	0.999154		H2.bin.75.faGL000841	6	0	i21-40o46-65i86-109o121-142i154-173o179-199i	H2.bin.40.faGL000539	OTHER	0.000869	0.001449	6.3e-05	0.99762		H2.bin.40.faGL000539	0	0	i	H2.bin.83.faGL000206	OTHER	0.000359	4.4e-05	3.2e-05	0.999565		H2.bin.83.faGL000206	0	0	i
H2.bin.75.faGL000810	OTHER	0.298519	0.005743	0.025207	0.670532		H2.bin.75.faGL000810	1	0	i12-30o	H2.bin.40.faGL000059	OTHER	0.000868	0.000663	5.3e-05	0.998416		H2.bin.40.faGL000059	0	0	i	H2.bin.83.faGL000077	OTHER	0.003206	6.9e-05	0.000233	0.996493		H2.bin.83.faGL000077	4	0	i9-29o59-79i86-103o123-142i
H2.bin.75.faGL000729	OTHER	0.000798	8.2e-05	0.000828	0.998292		H2.bin.75.faGL000729	7	0	i21-38o50-69i89-112o132-152i159-181o201-218i223-243o	H2.bin.20.faGL000172	OTHER	0.000777	0.001108	6.3e-05	0.998053		H2.bin.20.faGL000172	0	0	i	H2.bin.78.faGL000831	OTHER	0.002172	0.003806	0.00055	0.993473		H2.bin.78.faGL000831	0	0	i
H2.bin.75.faGL000700	OTHER	0.002788	0.000177	6.2e-05	0.996974		H2.bin.75.faGL000700	0	0	i	H2.bin.19.faGL000965	OTHER	0.00068	0.000261	3.8e-05	0.999022		H2.bin.19.faGL000965	0	0	i	H2.bin.78.faGL000569	OTHER	0.001964	0.000284	9.4e-05	0.997658		H2.bin.78.faGL000569	0	0	i
H2.bin.75.faGL000699	OTHER	0.00733	0.00207	0.00021	0.990391		H2.bin.75.faGL000699	0	0	i	H2.bin.19.faGL000247	OTHER	0.000985	0.000896	5.6e-05	0.998063		H2.bin.19.faGL000247	0	0	i	H2.bin.75.faGL001360	OTHER	0.001321	0.000982	6e-05	0.997637		H2.bin.75.faGL001360	0	0	i
H2.bin.75.faGL000698	OTHER	0.000159	0.000172	1.8e-05	0.99965		H2.bin.75.faGL000698	0	0	i	H2.bin.136.faGL000541	OTHER	0.000604	0.000347	3.8e-05	0.999012		H2.bin.136.faGL000541	0	0	i	H2.bin.75.faGL001218	OTHER	0.000308	0.000177	3.8e-05	0.999477		H2.bin.75.faGL001218	0	0	i
H2.bin.75.faGL000697	OTHER	0.000548	0.001342	0.000106	0.998004		H2.bin.75.faGL000697	0	0	i	H2.bin.136.faGL000302	OTHER	0.000917	0.000712	2.9e-05	0.998341		H2.bin.136.faGL000302	0	0	i	H2.bin.75.faGL001176	OTHER	0.000312	0.000144	2.6e-05	0.999518		H2.bin.75.faGL001176	0	0	i
H2.bin.75.faGL000616	OTHER	0.000721	0.00033	7e-05	0.998879		H2.bin.75.faGL000616	1	0	i94-120o	H2.bin.121.faGL000596	OTHER	0.000626	7.4e-05	5.3e-05	0.999247		H2.bin.121.faGL000596	0	0	i	H2.bin.75.faGL001027	OTHER	0.002075	0.000213	8.2e-05	0.99763		H2.bin.75.faGL001027	0	0	i
H2.bin.75.faGL000505	OTHER	0.000207	7.7e-05	3.5e-05	0.999681		H2.bin.75.faGL000505	0	0	i	H2.bin.121.faGL000124	OTHER	0.001535	0.000917	3.9e-05	0.997509		H2.bin.121.faGL000124	0	0	i	H2.bin.75.faGL000967	OTHER	0.004209	0.000334	0.001371	0.994086		H2.bin.75.faGL000967	1	0	o6-26i
H2.bin.75.faGL000273	OTHER	0.198035	0.003318	0.00343	0.795217		H2.bin.75.faGL000273	1	0	i7-27o	H2.bin.12.faGL000872	OTHER	0.000464	0.000418	7.1e-05	0.999047		H2.bin.12.faGL000872	0	0	i	H2.bin.75.faGL000864	OTHER	0.000485	0.000297	0.00014	0.999078		H2.bin.75.faGL000864	0	0	i
H2.bin.75.faGL000199	OTHER	0.000268	0.000371	2.4e-05	0.999337		H2.bin.75.faGL000199	0	0	i	H2.bin.12.faGL000529	OTHER	0.000237	4.3e-05	1.9e-05	0.999701		H2.bin.12.faGL000529	0	0	i	H2.bin.75.faGL000842	OTHER	0.000505	0.000371	3.3e-05	0.999092		H2.bin.75.faGL000842	0	0	i
H2.bin.75.faGL000187	OTHER	0.000969	0.000155	0.000146	0.99873		H2.bin.75.faGL000187	4	0	o20-43i98-124o136-157i169-189o	H2.bin.114.faGL000483	OTHER	0.000402	0.000549	3e-05	0.999019		H2.bin.114.faGL000483	0	0	i	H2.bin.75.faGL000563	OTHER	0.002537	8e-05	0.018883	0.9785		H2.bin.75.faGL000563	6	0	o31-50i62-82o102-128i149-167o173-192i259-283o
H2.bin.75.faGL000160	OTHER	0.000588	0.000541	2.9e-05	0.998842		H2.bin.75.faGL000160	0	0	i	H2.bin.114.faGL000144	OTHER	0.001029	0.0003	9e-05	0.998581		H2.bin.114.faGL000144	0	0	i	H2.bin.75.faGL000549	OTHER	0.000655	0.000111	4.2e-05	0.999192		H2.bin.75.faGL000549	0	0	i
H2.bin.71.faGL000508	OTHER	0.001254	0.009448	6e-05	0.989238		H2.bin.71.faGL000508	0	0	i	H1.bin.39.faGL001198	OTHER	0.000435	9.4e-05	5.1e-05	0.99942		H1.bin.39.faGL001198	0	0	i	H2.bin.75.faGL000547	OTHER	0.006355	0.002187	0.000157	0.991301		H2.bin.75.faGL000547	0	0	i
H2.bin.71.faGL000487	OTHER	0.000296	6.9e-05	3.3e-05	0.999603		H2.bin.71.faGL000487	0	0	i	H1.bin.34.faGL000156	OTHER	0.000266	0.000104	2.3e-05	0.999607		H1.bin.34.faGL000156	0	0	i	H2.bin.75.faGL000545	OTHER	0.112895	0.004389	0.00597	0.876747		H2.bin.75.faGL000545	0	0	i
H2.bin.71.faGL000404	OTHER	0.002845	0.002257	0.000469	0.99443		H2.bin.71.faGL000404	0	0	i	H1.bin.22.faGL001045	OTHER	0.000232	0.000829	2.7e-05	0.998912		H1.bin.22.faGL001045	0	0	i	H2.bin.75.faGL000494	OTHER	0.001116	0.001304	4.3e-05	0.997538		H2.bin.75.faGL000494	0	0	i
H2.bin.71.faGL000100	OTHER	0.000496	9.2e-05	8e-05	0.999332		H2.bin.71.faGL000100	0	0	i	H1.bin.22.faGL000565	OTHER	0.000666	0.000299	8.6e-05	0.998949		H1.bin.22.faGL000565	0	0	i	H2.bin.75.faGL000458	OTHER	0.004226	0.032364	0.000506	0.962903		H2.bin.75.faGL000458	0	0	i
H2.bin.62.faGL000197	OTHER	0.001165	6.2e-05	0.000397	0.998375		H2.bin.62.faGL000197	6	0	o6-26i47-68o88-106i113-130o136-153i165-185o	H1.bin.21.faGL000700	OTHER	0.000355	4.9e-05	2.6e-05	0.99957		H1.bin.21.faGL000700	0	0	i	H2.bin.75.faGL000282	OTHER	0.001004	0.000256	4.8e-05	0.998692		H2.bin.75.faGL000282	1	0	o563-583i
H2.bin.62.faGL000191	OTHER	0.000733	0.000454	4.5e-05	0.998768		H2.bin.62.faGL000191	0	0	i	H2.bin.89.faGL000544	OTHER	0.041657	0.000156	0.028362	0.929824		H2.bin.89.faGL000544	7	0	i7-28o48-75i87-106o112-132i164-185o191-212i224-243o	H2.bin.75.faGL000175	OTHER	0.000348	5.5e-05	5.1e-05	0.999546		H2.bin.75.faGL000175	0	0	i
H2.bin.62.faGL000055	OTHER	0.000241	3.9e-05	3.1e-05	0.999689		H2.bin.62.faGL000055	0	0	i	H2.bin.89.faGL000511	OTHER	0.013016	0.062854	5.7e-05	0.924072		H2.bin.89.faGL000511	2	0	i113-134o146-165i	H2.bin.75.faGL000168	OTHER	0.002	0.000777	0.000204	0.99702		H2.bin.75.faGL000168	0	0	i
H2.bin.54.faGL000986	OTHER	0.000674	0.000302	0.000103	0.998921		H2.bin.54.faGL000986	0	0	i	H2.bin.89.faGL000359	OTHER	0.301922	0.003572	0.021368	0.673138		H2.bin.89.faGL000359	1	0	i12-31o	H2.bin.71.faGL000615	OTHER	0.001518	0.000314	0.00016	0.998008		H2.bin.71.faGL000615	1	0	o12-32i
H2.bin.54.faGL000954	OTHER	0.002185	0.002482	0.002729	0.992604		H2.bin.54.faGL000954	0	0	i	H2.bin.89.faGL000325	OTHER	0.001183	4.9e-05	0.000246	0.998521		H2.bin.89.faGL000325	6	0	i9-27o43-68i80-99o105-122i129-150o162-181i	H2.bin.71.faGL000498	OTHER	0.003333	0.000421	0.000103	0.996143		H2.bin.71.faGL000498	0	0	i
H2.bin.54.faGL000953	OTHER	0.001231	9.7e-05	3.6e-05	0.998636		H2.bin.54.faGL000953	0	0	i	H2.bin.89.faGL000144	OTHER	0.002023	0.000132	0.000947	0.996898		H2.bin.89.faGL000144	1	0	o20-45i	H2.bin.71.faGL000305	OTHER	0.090587	0.027826	0.124871	0.756716		H2.bin.71.faGL000305	0	0	i
H2.bin.54.faGL000952	OTHER	0.00033	0.000591	3.6e-05	0.999043		H2.bin.54.faGL000952	0	0	i	H2.bin.83.faGL000677	OTHER	0.000316	0.000499	3.3e-05	0.999152		H2.bin.83.faGL000677	0	0	i	H2.bin.71.faGL000183	OTHER	0.0005	0.000102	5.6e-05	0.999343		H2.bin.71.faGL000183	0	0	i
H2.bin.54.faGL000754	OTHER	0.001054	0.000183	9.7e-05	0.998667		H2.bin.54.faGL000754	0	0	i	H2.bin.83.faGL000676	OTHER	0.003168	0.000131	0.00018	0.996521		H2.bin.83.faGL000676	1	0	i21-42o	H2.bin.71.faGL000171	OTHER	0.000477	0.000225	7.4e-05	0.999223		H2.bin.71.faGL000171	0	0	i
H2.bin.54.faGL000540	OTHER	0.001319	0.00132	8.7e-05	0.997274		H2.bin.54.faGL000540	0	0	i	H2.bin.83.faGL000453	OTHER	9.4e-05	0.000217	1.4e-05	0.999676		H2.bin.83.faGL000453	0	0	i	H2.bin.71.faGL000127	OTHER	0.000187	4.6e-05	2e-05	0.999747		H2.bin.71.faGL000127	0	0	i
H2.bin.54.faGL000520	OTHER	0.002292	0.000615	8.5e-05	0.997007		H2.bin.54.faGL000520	0	0	i	H2.bin.83.faGL000341	OTHER	0.014525	0.001982	0.000282	0.983211		H2.bin.83.faGL000341	1	0	o763-781i	H2.bin.71.faGL000095	OTHER	0.001961	0.000919	0.000127	0.996993		H2.bin.71.faGL000095	0	0	i
H2.bin.54.faGL000418	OTHER	0.014761	0.000407	0.000268	0.984564		H2.bin.54.faGL000418	7	0	o12-28i63-88o114-135i147-163o183-205i312-340o375-393i	H2.bin.83.faGL000247	OTHER	0.001544	0.00315	4.2e-05	0.995265		H2.bin.83.faGL000247	2	0	i108-128o134-154i	H2.bin.62.faGL000518	OTHER	0.107678	0.02406	0.055094	0.813169		H2.bin.62.faGL000518	0	0	i
H2.bin.54.faGL000395	OTHER	0.001378	0.000884	0.000121	0.997617		H2.bin.54.faGL000395	0	0	i	H2.bin.78.faGL000449	OTHER	0.000415	0.000121	2.1e-05	0.999442		H2.bin.78.faGL000449	0	0	i	H2.bin.62.faGL000513	OTHER	0.002745	0.000271	0.004716	0.992268		H2.bin.62.faGL000513	2	0	i12-30o36-54i
H2.bin.54.faGL000288	OTHER	0.000346	2.5e-05	3.9e-05	0.99959		H2.bin.54.faGL000288	4	0	o37-60i72-95o101-126i135-155o	H2.bin.75.faGL000687	OTHER	0.000227	0.000462	2.9e-05	0.999282		H2.bin.75.faGL000687	0	0	i	H2.bin.62.faGL000430	OTHER	0.013188	0.001173	0.000317	0.985322		H2.bin.62.faGL000430	0	0	i
H2.bin.54.faGL000133	OTHER	0.000238	3.6e-05	2e-05	0.999706		H2.bin.54.faGL000133	0	0	i	H2.bin.75.faGL000504	OTHER	0.000747	0.000496	3.3e-05	0.998725		H2.bin.75.faGL000504	2	0	i109-128o140-161i	H2.bin.62.faGL000331	OTHER	0.017337	0.000479	0.00945	0.972735		H2.bin.62.faGL000331	1	0	o6-27i
H2.bin.54.faGL000082	OTHER	0.02362	0.001424	0.004532	0.970423		H2.bin.54.faGL000082	6	0	i14-35o41-59i80-101o113-133i145-164o176-192i	H2.bin.75.faGL000503	OTHER	0.000515	6e-05	6e-05	0.999365		H2.bin.75.faGL000503	0	0	i	H2.bin.62.faGL000315	OTHER	0.002563	0.003305	0.000214	0.993918		H2.bin.62.faGL000315	0	0	i
H2.bin.48.faGL001089	OTHER	0.003156	0.000124	0.000285	0.996435		H2.bin.48.faGL001089	12	0	i12-36o42-66i87-107o119-136i143-167o179-198i219-241o261-286i318-337o343-363i375-397o409-428i	H2.bin.75.faGL000481	OTHER	0.015003	0.009834	0.000172	0.974992		H2.bin.75.faGL000481	0	0	i	H2.bin.62.faGL000313	OTHER	0.004922	0.004471	0.000181	0.990426		H2.bin.62.faGL000313	0	0	i
H2.bin.48.faGL001048	OTHER	0.000356	0.000128	4.6e-05	0.99947		H2.bin.48.faGL001048	0	0	i	H2.bin.71.faGL000671	OTHER	0.000266	0.000123	7.4e-05	0.999537		H2.bin.71.faGL000671	0	0	i	H2.bin.62.faGL000265	OTHER	0.002931	0.000336	0.000325	0.996408		H2.bin.62.faGL000265	0	0	i
H2.bin.48.faGL000903	OTHER	0.000796	8.1e-05	0.000217	0.998906		H2.bin.48.faGL000903	0	0	i	H2.bin.71.faGL000632	OTHER	0.000148	5.8e-05	1.9e-05	0.999776		H2.bin.71.faGL000632	0	0	i	H2.bin.62.faGL000209	OTHER	0.001683	0.000528	0.000248	0.997541		H2.bin.62.faGL000209	0	0	i
H2.bin.48.faGL000845	OTHER	0.00089	0.001053	2.9e-05	0.998027		H2.bin.48.faGL000845	0	0	i	H2.bin.71.faGL000407	OTHER	0.00045	0.00043	4.6e-05	0.999074		H2.bin.71.faGL000407	0	0	i	H2.bin.62.faGL000107	OTHER	0.000608	3.3e-05	0.000244	0.999115		H2.bin.62.faGL000107	6	0	o30-48i60-80o86-104i116-147o203-226i238-258o
H2.bin.48.faGL000763	OTHER	0.001114	0.000112	4.6e-05	0.998729		H2.bin.48.faGL000763	0	0	i	H2.bin.71.faGL000361	OTHER	0.003082	7.8e-05	0.00013	0.996709		H2.bin.71.faGL000361	0	0	i	H2.bin.54.faGL000969	OTHER	0.001764	0.001604	0.000124	0.996509		H2.bin.54.faGL000969	0	0	i
H2.bin.48.faGL000645	OTHER	0.001646	0.000913	8.2e-05	0.997359		H2.bin.48.faGL000645	0	0	i	H2.bin.71.faGL000345	OTHER	0.202786	0.006354	0.009169	0.781691		H2.bin.71.faGL000345	1	0	o12-37i	H2.bin.54.faGL000920	OTHER	0.023811	0.001072	0.012301	0.962816		H2.bin.54.faGL000920	1	0	o6-23i
H2.bin.48.faGL000526	OTHER	0.000376	3.9e-05	3.2e-05	0.999553		H2.bin.48.faGL000526	0	0	i	H2.bin.62.faGL000282	OTHER	0.005259	0.000115	0.00043	0.994197		H2.bin.62.faGL000282	0	0	i	H2.bin.54.faGL000892	OTHER	0.000441	9.4e-05	3.5e-05	0.99943		H2.bin.54.faGL000892	0	0	i
H2.bin.48.faGL000213	OTHER	0.001476	6e-05	5.5e-05	0.998409		H2.bin.48.faGL000213	0	0	i	H2.bin.62.faGL000001	OTHER	0.000994	0.010876	0.000125	0.988005		H2.bin.62.faGL000001	0	0	i	H2.bin.54.faGL000647	OTHER	0.000972	0.000335	7.5e-05	0.998619		H2.bin.54.faGL000647	0	0	i
H2.bin.48.faGL000204	OTHER	0.000905	0.000472	0.000136	0.998487		H2.bin.48.faGL000204	0	0	i	H2.bin.54.faGL000976	OTHER	0.000882	0.003189	2.7e-05	0.995902		H2.bin.54.faGL000976	0	0	i	H2.bin.54.faGL000583	OTHER	0.003683	0.001047	0.000214	0.995056		H2.bin.54.faGL000583	0	0	i
H2.bin.48.faGL000148	OTHER	0.008002	0.00199	0.002394	0.987613		H2.bin.48.faGL000148	6	0	i12-29o35-56i76-96o116-136i143-164o176-193i	H2.bin.54.faGL000539	OTHER	0.009539	0.001041	0.000321	0.989099		H2.bin.54.faGL000539	1	0	o25-46i	H2.bin.54.faGL000509	OTHER	0.027358	0.013996	0.002347	0.956298		H2.bin.54.faGL000509	0	0	i
H2.bin.48.faGL000011	OTHER	0.147722	0.01209	0.001451	0.838737		H2.bin.48.faGL000011	1	0	i12-32o	H2.bin.54.faGL000525	OTHER	0.000117	0.000329	2.1e-05	0.999533		H2.bin.54.faGL000525	0	0	i	H2.bin.54.faGL000465	OTHER	0.000718	0.000352	6.4e-05	0.998866		H2.bin.54.faGL000465	0	0	i
H2.bin.42.faGL000974	OTHER	0.000306	6e-05	0.000132	0.999501		H2.bin.42.faGL000974	6	0	o12-33i63-80o92-112i124-143o149-171i192-214o	H2.bin.54.faGL000211	OTHER	0.002924	0.001316	6.3e-05	0.995697		H2.bin.54.faGL000211	2	0	i114-131o143-162i	H2.bin.54.faGL000347	OTHER	0.000713	0.000347	4.9e-05	0.998891		H2.bin.54.faGL000347	0	0	i
H2.bin.42.faGL000928	OTHER	0.001575	0.006366	0.000116	0.991943		H2.bin.42.faGL000928	0	0	i	H2.bin.54.faGL000149	OTHER	0.001201	0.000114	0.000255	0.998429		H2.bin.54.faGL000149	1	0	o23-41i	H2.bin.54.faGL000203	OTHER	0.000465	0.000162	3e-05	0.999343		H2.bin.54.faGL000203	0	0	i
H2.bin.42.faGL000927	OTHER	0.003659	0.002402	0.000214	0.993725		H2.bin.42.faGL000927	0	0	i	H2.bin.48.faGL000611	OTHER	0.000649	4.9e-05	7.1e-05	0.999231		H2.bin.48.faGL000611	1	0	o34-52i	H2.bin.54.faGL000194	OTHER	0.000959	0.002057	6.3e-05	0.996921		H2.bin.54.faGL000194	0	0	i
H2.bin.42.faGL000922	OTHER	0.000207	0.000379	2.2e-05	0.999393		H2.bin.42.faGL000922	0	0	i	H2.bin.48.faGL000130	OTHER	0.000125	0.000382	1.7e-05	0.999476		H2.bin.48.faGL000130	0	0	i	H2.bin.54.faGL000188	OTHER	0.000893	3e-05	4e-05	0.999038		H2.bin.54.faGL000188	0	0	i
H2.bin.42.faGL000875	OTHER	0.000186	6.4e-05	1.8e-05	0.999732		H2.bin.42.faGL000875	0	0	i	H2.bin.48.faGL000010	OTHER	0.000513	0.001542	2.8e-05	0.997917		H2.bin.48.faGL000010	0	0	i	H2.bin.54.faGL000163	OTHER	0.004652	0.000337	0.000708	0.994304		H2.bin.54.faGL000163	0	0	i
H2.bin.42.faGL000761	OTHER	0.002045	0.00437	0.000169	0.993416		H2.bin.42.faGL000761	0	0	i	H2.bin.42.faGL000722	OTHER	0.000503	7.6e-05	5.7e-05	0.999364		H2.bin.42.faGL000722	1	0	o26-44i	H2.bin.54.faGL000068	OTHER	0.005498	0.001215	0.000342	0.992946		H2.bin.54.faGL000068	0	0	i
H2.bin.42.faGL000716	OTHER	0.012539	0.012933	0.000523	0.974005		H2.bin.42.faGL000716	0	0	i	H2.bin.42.faGL000353	OTHER	0.000665	0.000194	3.4e-05	0.999107		H2.bin.42.faGL000353	0	0	i	H2.bin.48.faGL001097	OTHER	0.00085	0.000171	5.6e-05	0.998923		H2.bin.48.faGL001097	0	0	i
H2.bin.42.faGL000715	OTHER	0.00088	0.001628	4.4e-05	0.997449		H2.bin.42.faGL000715	0	0	i	H2.bin.42.faGL000091	OTHER	0.008608	0.00677	0.00355	0.981072		H2.bin.42.faGL000091	0	0	i	H2.bin.48.faGL001093	OTHER	0.055481	0.000173	0.00183	0.942516		H2.bin.48.faGL001093	5	0	o12-29i41-63o69-88i95-114o126-149i
H2.bin.42.faGL000714	OTHER	0.008903	0.001559	6.2e-05	0.989475		H2.bin.42.faGL000714	0	0	i	H2.bin.40.faGL000621	OTHER	0.000982	0.000833	4e-05	0.998144		H2.bin.40.faGL000621	2	0	i119-138o144-162i	H2.bin.48.faGL000801	OTHER	0.001434	0.000496	0.000144	0.997927		H2.bin.48.faGL000801	0	0	i
H2.bin.42.faGL000713	OTHER	0.002362	0.00054	0.000112	0.996986		H2.bin.42.faGL000713	0	0	i	H2.bin.40.faGL000477	OTHER	0.001215	0.000194	0.000142	0.998448		H2.bin.40.faGL000477	1	0	o471-487i	H2.bin.48.faGL000716	OTHER	0.004398	5.2e-05	0.011569	0.98398		H2.bin.48.faGL000716	8	0	o6-22i29-50o56-73i85-100o106-126i147-166o172-191i257-279o
H2.bin.42.faGL000710	OTHER	0.000869	0.000215	0.000173	0.998743		H2.bin.42.faGL000710	0	0	i	H2.bin.40.faGL000049	OTHER	0.001877	0.000306	0.000234	0.997583		H2.bin.40.faGL000049	0	0	i	H2.bin.48.faGL000541	OTHER	0.033471	0.002395	0.045188	0.918945		H2.bin.48.faGL000541	1	0	o6-21i
H2.bin.42.faGL000701	OTHER	0.000639	0.000333	0.000132	0.998897		H2.bin.42.faGL000701	0	0	i	H2.bin.20.faGL000642	OTHER	0.00058	0.00016	4.1e-05	0.999219		H2.bin.20.faGL000642	0	0	i	H2.bin.48.faGL000305	OTHER	0.002764	0.000742	0.000127	0.996368		H2.bin.48.faGL000305	0	0	i
H2.bin.42.faGL000690	OTHER	0.024009	0.000317	0.001879	0.973795		H2.bin.42.faGL000690	1	0	i7-28o	H2.bin.20.faGL000565	OTHER	0.045536	9.9e-05	0.001558	0.952807		H2.bin.20.faGL000565	5	0	o6-25i45-72o84-114i126-145o157-175i	H2.bin.48.faGL000233	OTHER	0.000237	0.000118	2.6e-05	0.999619		H2.bin.48.faGL000233	0	0	i
H2.bin.42.faGL000658	OTHER	9.9e-05	0.00056	1.9e-05	0.999321		H2.bin.42.faGL000658	0	0	i	H2.bin.20.faGL000352	OTHER	0.000389	0.000107	0.000163	0.999341		H2.bin.20.faGL000352	7	0	i26-46o78-105i117-138o144-164i171-195o207-226i233-250o	H2.bin.48.faGL000209	OTHER	0.006006	0.000812	0.000121	0.993061		H2.bin.48.faGL000209	0	0	i
H2.bin.42.faGL000609	OTHER	0.000818	0.000288	3.9e-05	0.998855		H2.bin.42.faGL000609	0	0	i	H2.bin.20.faGL000349	OTHER	0.02807	0.001218	0.000475	0.970237		H2.bin.20.faGL000349	1	0	o15-36i	H2.bin.48.faGL000203	OTHER	0.002512	0.001019	0.000136	0.996334		H2.bin.48.faGL000203	0	0	i
H2.bin.42.faGL000492	OTHER	0.000485	2.9e-05	4.4e-05	0.999442		H2.bin.42.faGL000492	0	0	i	H2.bin.19.faGL001066	OTHER	0.000982	0.000976	3e-05	0.998012		H2.bin.19.faGL001066	2	0	i114-132o138-158i	H2.bin.42.faGL001006	OTHER	0.002196	0.00035	6.6e-05	0.997388		H2.bin.42.faGL001006	0	0	i
H2.bin.42.faGL000210	OTHER	0.00122	0.001408	9.8e-05	0.997274		H2.bin.42.faGL000210	0	0	i	H2.bin.19.faGL000590	OTHER	0.000401	0.000183	2.1e-05	0.999396		H2.bin.19.faGL000590	0	0	i	H2.bin.42.faGL000938	OTHER	0.001421	0.000154	0.000136	0.998289		H2.bin.42.faGL000938	0	0	i
H2.bin.42.faGL000162	OTHER	0.006325	0.000992	0.000555	0.992128		H2.bin.42.faGL000162	6	0	o19-36i43-64o84-106i118-138o144-168i180-197o	H2.bin.19.faGL000516	OTHER	0.066114	0.000149	0.007853	0.925884		H2.bin.19.faGL000516	6	0	i7-26o46-72i84-101o107-124i129-148o154-176i	H2.bin.42.faGL000871	OTHER	0.002016	0.001533	0.000172	0.99628		H2.bin.42.faGL000871	0	0	i
H2.bin.42.faGL000144	OTHER	0.011626	0.001887	0.000621	0.985866		H2.bin.42.faGL000144	12	0	i12-36o42-66i87-111o117-136i143-166o186-206i218-248o268-292i318-337o343-365i377-400o406-429i	H2.bin.19.faGL000195	OTHER	0.000185	5.8e-05	3.5e-05	0.999722		H2.bin.19.faGL000195	0	0	i	H2.bin.42.faGL000822	OTHER	0.000614	0.001157	2.9e-05	0.9982		H2.bin.42.faGL000822	0	0	i
H2.bin.40.faGL000760	OTHER	7e-05	0.00016	1.3e-05	0.999757		H2.bin.40.faGL000760	0	0	i	H2.bin.19.faGL000049	OTHER	0.001727	0.000295	0.000116	0.997863		H2.bin.19.faGL000049	1	0	o535-556i	H2.bin.42.faGL000749	OTHER	0.000297	8e-05	1.7e-05	0.999606		H2.bin.42.faGL000749	0	0	i
H2.bin.40.faGL000640	OTHER	0.00103	0.000377	0.002164	0.996428		H2.bin.40.faGL000640	6	0	i16-34o40-61i82-105o117-137i144-161o173-190i	H2.bin.136.faGL000716	OTHER	0.07335	0.00865	0.002381	0.915619		H2.bin.136.faGL000716	1	0	i12-32o	H2.bin.42.faGL000609	OTHER	0.000818	0.000288	3.9e-05	0.998855		H2.bin.42.faGL000609	0	0	i
H2.bin.40.faGL000551	OTHER	0.019719	0.017118	0.000198	0.962964		H2.bin.40.faGL000551	0	0	i	H2.bin.136.faGL000585	OTHER	0.000241	0.000168	2.6e-05	0.999565		H2.bin.136.faGL000585	0	0	i	H2.bin.42.faGL000594	OTHER	0.000698	0.00048	4.2e-05	0.99878		H2.bin.42.faGL000594	0	0	i
H2.bin.40.faGL000548	OTHER	0.002288	0.000467	0.000385	0.99686		H2.bin.40.faGL000548	0	0	i	H2.bin.136.faGL000346	OTHER	0.003031	0.001194	4.5e-05	0.99573		H2.bin.136.faGL000346	2	0	i119-137o143-159i	H2.bin.42.faGL000589	OTHER	0.000491	0.000721	2.5e-05	0.998763		H2.bin.42.faGL000589	0	0	i
H2.bin.40.faGL000539	OTHER	0.000869	0.001449	6.3e-05	0.99762		H2.bin.40.faGL000539	0	0	i	H2.bin.121.faGL000905	OTHER	0.127885	0.003472	0.00646	0.862183		H2.bin.121.faGL000905	1	0	o12-37i	H2.bin.42.faGL000562	OTHER	0.0006	0.00012	4.5e-05	0.999235		H2.bin.42.faGL000562	0	0	i
H2.bin.40.faGL000505	OTHER	0.000838	0.000351	6.3e-05	0.998749		H2.bin.40.faGL000505	0	0	i	H2.bin.121.faGL000726	OTHER	0.000763	0.000253	2.8e-05	0.998956		H2.bin.121.faGL000726	2	0	i121-139o145-161i	H2.bin.42.faGL000515	OTHER	0.000883	0.001345	0.000131	0.99764		H2.bin.42.faGL000515	0	0	i
H2.bin.40.faGL000279	OTHER	0.000867	0.000747	7.6e-05	0.99831		H2.bin.40.faGL000279	0	0	i	H2.bin.121.faGL000705	OTHER	0.000529	0.000107	8.6e-05	0.999278		H2.bin.121.faGL000705	0	0	i	H2.bin.42.faGL000484	OTHER	0.000463	7.5e-05	3.7e-05	0.999425		H2.bin.42.faGL000484	0	0	i
H2.bin.40.faGL000151	OTHER	0.000604	4e-05	3e-05	0.999326		H2.bin.40.faGL000151	0	0	i	H2.bin.121.faGL000276	OTHER	0.000592	0.000168	7.1e-05	0.999169		H2.bin.121.faGL000276	0	0	i	H2.bin.42.faGL000277	OTHER	0.001631	0.001152	4.6e-05	0.99717		H2.bin.42.faGL000277	0	0	i
H2.bin.40.faGL000059	OTHER	0.000868	0.000663	5.3e-05	0.998416		H2.bin.40.faGL000059	0	0	i	H2.bin.121.faGL000260	OTHER	0.00011	2.9e-05	1.8e-05	0.999844		H2.bin.121.faGL000260	0	0	i	H2.bin.42.faGL000167	OTHER	0.002383	0.000362	8.3e-05	0.997172		H2.bin.42.faGL000167	0	0	i
H2.bin.40.faGL000052	OTHER	0.000374	6.7e-05	2.6e-05	0.999532		H2.bin.40.faGL000052	1	0	o1314-1332i	H2.bin.121.faGL000241	OTHER	0.002736	0.000944	0.000184	0.996136		H2.bin.121.faGL000241	0	0	i	H2.bin.42.faGL000057	OTHER	0.007845	0.00021	0.000185	0.99176		H2.bin.42.faGL000057	5	0	o34-51i58-77o89-111i123-145o151-172i
H2.bin.20.faGL000734	OTHER	0.003649	8.5e-05	0.001086	0.99518		H2.bin.20.faGL000734	6	0	o6-22i56-73o118-139i181-204o326-354i375-398o	H2.bin.121.faGL000092	OTHER	0.002625	0.000302	0.0001	0.996974		H2.bin.121.faGL000092	0	0	i	H2.bin.40.faGL000698	OTHER	0.034204	0.018916	0.0136	0.933281		H2.bin.40.faGL000698	0	0	i
H2.bin.20.faGL000715	OTHER	0.000374	4.1e-05	2.1e-05	0.999564		H2.bin.20.faGL000715	0	0	i	H2.bin.12.faGL000941	OTHER	0.000156	0.000126	1.8e-05	0.999701		H2.bin.12.faGL000941	0	0	i	H2.bin.40.faGL000692	OTHER	0.002938	0.002122	0.000254	0.994686		H2.bin.40.faGL000692	0	0	i
H2.bin.20.faGL000604	OTHER	0.000313	0.000203	2.5e-05	0.99946		H2.bin.20.faGL000604	0	0	i	H2.bin.12.faGL000222	OTHER	0.002472	0.028054	9.8e-05	0.969377		H2.bin.12.faGL000222	0	0	i	H2.bin.40.faGL000684	OTHER	0.000478	0.000159	4.9e-05	0.999313		H2.bin.40.faGL000684	0	0	i
H2.bin.20.faGL000602	OTHER	0.000283	7.7e-05	4.3e-05	0.999598		H2.bin.20.faGL000602	0	0	i	H2.bin.12.faGL000194	OTHER	0.004475	0.000244	0.000408	0.994873		H2.bin.12.faGL000194	1	0	o23-41i	H2.bin.40.faGL000665	OTHER	0.000638	6.7e-05	0.000119	0.999176		H2.bin.40.faGL000665	2	0	i21-38o44-64i
H2.bin.20.faGL000601	OTHER	0.000791	6.1e-05	5.5e-05	0.999094		H2.bin.20.faGL000601	0	0	i	H2.bin.12.faGL000156	OTHER	0.000962	0.000154	4.3e-05	0.998842		H2.bin.12.faGL000156	2	0	i133-150o162-180i	H2.bin.40.faGL000441	OTHER	0.01613	0.000501	0.000802	0.982567		H2.bin.40.faGL000441	1	0	o20-39i
H2.bin.20.faGL000572	OTHER	0.001266	0.000315	0.000261	0.998158		H2.bin.20.faGL000572	0	0	i	H2.bin.114.faGL000760	OTHER	0.000573	7.8e-05	0.000703	0.998646		H2.bin.114.faGL000760	1	0	i21-48o	H2.bin.40.faGL000252	OTHER	0.000854	0.000291	7.3e-05	0.998782		H2.bin.40.faGL000252	0	0	i
H2.bin.20.faGL000342	OTHER	0.002138	0.000231	0.000126	0.997505		H2.bin.20.faGL000342	0	0	i	H2.bin.114.faGL000738	OTHER	0.000393	0.001393	2.5e-05	0.998189		H2.bin.114.faGL000738	0	0	i	H2.bin.40.faGL000247	OTHER	0.000226	5.9e-05	3e-05	0.999684		H2.bin.40.faGL000247	0	0	i
H2.bin.20.faGL000340	OTHER	0.000575	5e-05	4.6e-05	0.999329		H2.bin.20.faGL000340	0	0	i	H2.bin.114.faGL000487	OTHER	0.001062	0.002988	2.7e-05	0.995923		H2.bin.114.faGL000487	2	0	i114-132o152-173i	H2.bin.40.faGL000177	OTHER	0.002595	0.00144	0.000197	0.995768		H2.bin.40.faGL000177	0	0	i
H2.bin.20.faGL000172	OTHER	0.000777	0.001108	6.3e-05	0.998053		H2.bin.20.faGL000172	0	0	i	H1.bin.39.faGL001200	OTHER	0.021205	0.000748	0.000952	0.977095		H1.bin.39.faGL001200	1	0	o24-42i	H2.bin.40.faGL000097	OTHER	0.000958	0.000163	0.000101	0.998778		H2.bin.40.faGL000097	0	0	i
H2.bin.20.faGL000007	OTHER	0.00988	0.001655	0.001326	0.98714		H2.bin.20.faGL000007	5	0	i12-42o62-89i110-133o139-157i169-187o	H1.bin.39.faGL000919	OTHER	0.059379	0.000153	0.006071	0.934397		H1.bin.39.faGL000919	6	0	i7-26o51-74i81-99o105-122i129-154o160-179i	H2.bin.20.faGL000739	OTHER	0.000257	0.000164	4e-05	0.999538		H2.bin.20.faGL000739	0	0	i
H2.bin.19.faGL001007	OTHER	0.001303	0.004646	0.000103	0.993948		H2.bin.19.faGL001007	0	0	i	H1.bin.39.faGL000576	OTHER	0.438534	0.001117	0.064571	0.495778		H1.bin.39.faGL000576	1	0	i9-28o	H2.bin.20.faGL000599	OTHER	0.008655	0.000995	0.00018	0.990171		H2.bin.20.faGL000599	0	0	i
H2.bin.19.faGL000965	OTHER	0.00068	0.000261	3.8e-05	0.999022		H2.bin.19.faGL000965	0	0	i	H1.bin.39.faGL000511	OTHER	0.00115	0.00049	6.1e-05	0.998299		H1.bin.39.faGL000511	0	0	i	H2.bin.20.faGL000444	OTHER	0.001829	0.000394	0.000129	0.997648		H2.bin.20.faGL000444	0	0	i
H2.bin.19.faGL000946	OTHER	0.019458	0.000399	0.012896	0.967246		H2.bin.19.faGL000946	6	0	i21-41o47-69i81-98o110-137i189-207o213-234i	H1.bin.34.faGL001124	OTHER	0.00038	0.000119	0.000282	0.999219		H1.bin.34.faGL001124	6	0	i20-41o65-93i105-127o133-152i159-183o189-209i	H2.bin.20.faGL000391	OTHER	0.000461	0.00018	0.000129	0.999229		H2.bin.20.faGL000391	0	0	i
H2.bin.19.faGL000915	OTHER	0.000265	0.000191	3.5e-05	0.999509		H2.bin.19.faGL000915	0	0	i	H1.bin.34.faGL000846	OTHER	0.001793	7.1e-05	0.000159	0.997977		H1.bin.34.faGL000846	0	0	i	H2.bin.20.faGL000389	OTHER	0.000649	0.000903	5.3e-05	0.998395		H2.bin.20.faGL000389	0	0	i
H2.bin.19.faGL000913	OTHER	0.000989	0.000188	8.8e-05	0.998735		H2.bin.19.faGL000913	0	0	i	H1.bin.34.faGL000746	OTHER	0.000298	6.5e-05	5.1e-05	0.999586		H1.bin.34.faGL000746	0	0	i	H2.bin.19.faGL000955	OTHER	0.000291	6.7e-05	2e-05	0.999622		H2.bin.19.faGL000955	0	0	i
H2.bin.19.faGL000797	OTHER	0.000334	8.3e-05	8.9e-05	0.999494		H2.bin.19.faGL000797	8	0	i18-35o41-59i71-89o95-113i120-142o148-170i190-208o214-232i	H1.bin.34.faGL000731	OTHER	0.000841	8.3e-05	7.4e-05	0.999002		H1.bin.34.faGL000731	0	0	i	H2.bin.19.faGL000907	OTHER	0.000964	0.000173	6.7e-05	0.998796		H2.bin.19.faGL000907	0	0	i
H2.bin.19.faGL000501	OTHER	0.002378	0.00043	0.000113	0.997078		H2.bin.19.faGL000501	0	0	i	H1.bin.34.faGL000150	OTHER	0.003027	9.9e-05	0.001318	0.995556		H1.bin.34.faGL000150	2	0	i12-30o36-57i	H2.bin.19.faGL000904	OTHER	0.000586	0.000527	5.9e-05	0.998829		H2.bin.19.faGL000904	0	0	i
H2.bin.19.faGL000421	OTHER	0.000609	0.000405	0.000165	0.998821		H2.bin.19.faGL000421	0	0	i	H1.bin.22.faGL001008	OTHER	0.000247	0.000189	2.1e-05	0.999543		H1.bin.22.faGL001008	0	0	i	H2.bin.19.faGL000462	OTHER	0.001698	0.00229	0.000112	0.995901		H2.bin.19.faGL000462	0	0	i
H2.bin.19.faGL000248	OTHER	0.00088	0.000109	4.9e-05	0.998962		H2.bin.19.faGL000248	0	0	i	H1.bin.22.faGL000845	OTHER	0.001028	0.001486	2.7e-05	0.997459		H1.bin.22.faGL000845	2	0	i111-128o134-157i	H2.bin.19.faGL000452	OTHER	0.038828	0.000542	0.001269	0.959361		H2.bin.19.faGL000452	4	0	i12-35o69-86i93-110o130-149i
H2.bin.19.faGL000247	OTHER	0.000985	0.000896	5.6e-05	0.998063		H2.bin.19.faGL000247	0	0	i	H1.bin.22.faGL000535	OTHER	0.000543	4.8e-05	4.5e-05	0.999364		H1.bin.22.faGL000535	0	0	i	H2.bin.19.faGL000245	OTHER	0.000457	0.000426	2.4e-05	0.999092		H2.bin.19.faGL000245	0	0	i
H2.bin.19.faGL000012	OTHER	0.000247	0.000203	3.3e-05	0.999517		H2.bin.19.faGL000012	0	0	i	H1.bin.22.faGL000316	OTHER	0.004071	0.034743	3.6e-05	0.96115		H1.bin.22.faGL000316	0	0	i	H2.bin.19.faGL000161	OTHER	0.111669	0.003251	0.047699	0.837381		H2.bin.19.faGL000161	1	0	o6-24i
H2.bin.136.faGL000541	OTHER	0.000604	0.000347	3.8e-05	0.999012		H2.bin.136.faGL000541	0	0	i	H1.bin.22.faGL000205	OTHER	0.001128	0.000262	0.000194	0.998415		H1.bin.22.faGL000205	1	0	o22-44i	H2.bin.136.faGL000728	OTHER	0.000523	0.000133	0.000171	0.999173		H2.bin.136.faGL000728	2	0	i12-30o36-57i
H2.bin.136.faGL000454	OTHER	0.022051	0.053327	0.001155	0.923467		H2.bin.136.faGL000454	0	0	i	H1.bin.21.faGL000703	OTHER	0.000162	6.9e-05	0.000485	0.999283		H1.bin.21.faGL000703	4	0	i12-35o41-59i79-97o103-121i	H2.bin.136.faGL000676	OTHER	0.005993	0.000625	0.00082	0.992562		H2.bin.136.faGL000676	1	0	o20-39i
H2.bin.136.faGL000428	OTHER	0.001133	0.003637	7e-05	0.99516		H2.bin.136.faGL000428	0	0	i	H1.bin.21.faGL000558	OTHER	0.00034	9.9e-05	0.000145	0.999415		H1.bin.21.faGL000558	8	0	i40-59o79-107i119-150o162-182i189-209o215-235i247-267o273-290i	H2.bin.136.faGL000611	OTHER	0.001451	0.000728	5.2e-05	0.997768		H2.bin.136.faGL000611	0	0	i
H2.bin.136.faGL000425	OTHER	0.000714	0.000569	0.00011	0.998608		H2.bin.136.faGL000425	0	0	i	H1.bin.21.faGL000484	OTHER	0.00082	0.000551	6e-05	0.998569		H1.bin.21.faGL000484	0	0	i	H2.bin.136.faGL000488	OTHER	0.008951	0.000806	0.001556	0.988688		H2.bin.136.faGL000488	0	0	i
H2.bin.136.faGL000420	OTHER	0.002017	0.002241	0.00018	0.995562		H2.bin.136.faGL000420	0	0	i	H1.bin.21.faGL000434	OTHER	0.031545	4.3e-05	0.00051	0.967903		H1.bin.21.faGL000434	1	0	o850-872i	H2.bin.136.faGL000334	OTHER	0.0105	0.003177	0.000406	0.985917		H2.bin.136.faGL000334	0	0	i
H2.bin.136.faGL000302	OTHER	0.000917	0.000712	2.9e-05	0.998341		H2.bin.136.faGL000302	0	0	i												H2.bin.136.faGL000279	OTHER	0.001614	0.000207	7.5e-05	0.998104		H2.bin.136.faGL000279	0	0	i
H2.bin.136.faGL000233	OTHER	0.00073	0.00045	4.2e-05	0.998778		H2.bin.136.faGL000233	0	0	i												H2.bin.136.faGL000246	OTHER	0.000656	9.6e-05	3.7e-05	0.999211		H2.bin.136.faGL000246	0	0	i
H2.bin.136.faGL000217	OTHER	0.000176	8.9e-05	2.9e-05	0.999706		H2.bin.136.faGL000217	0	0	i												H2.bin.136.faGL000008	OTHER	0.001167	0.000509	0.000108	0.998216		H2.bin.136.faGL000008	0	0	i
H2.bin.136.faGL000141	OTHER	0.025552	0.000796	0.000117	0.973536		H2.bin.136.faGL000141	0	0	i												H2.bin.121.faGL000919	OTHER	0.000283	6e-05	0.000182	0.999475		H2.bin.121.faGL000919	2	0	i20-36o42-62i
H2.bin.136.faGL000063	OTHER	0.000622	0.000341	0.000624	0.998413		H2.bin.136.faGL000063	6	0	i12-29o35-55i76-99o111-130i137-154o166-184i												H2.bin.121.faGL000779	OTHER	0.000484	0.000135	6e-05	0.999321		H2.bin.121.faGL000779	0	0	i
H2.bin.136.faGL000001	OTHER	0.000226	4.9e-05	1.6e-05	0.99971		H2.bin.136.faGL000001	0	0	i												H2.bin.121.faGL000737	OTHER	0.00099	0.002761	7.1e-05	0.996177		H2.bin.121.faGL000737	0	0	i
H2.bin.121.faGL000941	OTHER	0.00136	0.000308	0.00019	0.998142		H2.bin.121.faGL000941	0	0	i												H2.bin.121.faGL000637	OTHER	0.020963	0.001828	0.001265	0.975944		H2.bin.121.faGL000637	0	0	i
H2.bin.121.faGL000708	OTHER	0.000208	7.4e-05	0.000245	0.999473		H2.bin.121.faGL000708	5	0	i12-33o39-60i81-104o124-147i167-185o												H2.bin.121.faGL000525	OTHER	0.002769	9.8e-05	0.000195	0.996938		H2.bin.121.faGL000525	0	0	i
H2.bin.121.faGL000619	OTHER	0.000258	0.000353	2.3e-05	0.999365		H2.bin.121.faGL000619	0	0	i												H2.bin.121.faGL000514	OTHER	0.000709	0.000151	2.7e-05	0.999113		H2.bin.121.faGL000514	0	0	i
H2.bin.121.faGL000596	OTHER	0.000626	7.4e-05	5.3e-05	0.999247		H2.bin.121.faGL000596	0	0	i												H2.bin.121.faGL000490	OTHER	0.005373	0.000295	0.000743	0.99359		H2.bin.121.faGL000490	1	0	o20-39i
H2.bin.121.faGL000558	OTHER	0.147279	0.003262	0.063543	0.785916		H2.bin.121.faGL000558	1	0	i7-28o												H2.bin.121.faGL000370	OTHER	0.008079	0.001461	0.000152	0.990308		H2.bin.121.faGL000370	0	0	i
H2.bin.121.faGL000557	OTHER	0.143354	0.000889	0.021222	0.834535		H2.bin.121.faGL000557	1	0	o6-28i												H2.bin.121.faGL000282	OTHER	0.001247	5.4e-05	8.3e-05	0.998616		H2.bin.121.faGL000282	0	0	i
H2.bin.121.faGL000556	OTHER	0.139886	0.015985	0.005733	0.838396		H2.bin.121.faGL000556	1	0	i12-31o												H2.bin.121.faGL000209	OTHER	0.125413	0.031095	0.198141	0.64535		H2.bin.121.faGL000209	0	0	i
H2.bin.121.faGL000430	OTHER	0.000687	0.000182	5.7e-05	0.999075		H2.bin.121.faGL000430	0	0	i												H2.bin.12.faGL001010	OTHER	0.001153	0.006848	7.6e-05	0.991923		H2.bin.12.faGL001010	0	0	i
H2.bin.121.faGL000124	OTHER	0.001535	0.000917	3.9e-05	0.997509		H2.bin.121.faGL000124	0	0	i												H2.bin.12.faGL000889	OTHER	0.003297	0.001527	8.9e-05	0.995087		H2.bin.12.faGL000889	0	0	i
H2.bin.121.faGL000117	OTHER	0.015421	0.000728	0.003732	0.98012		H2.bin.121.faGL000117	1	0	o1445-1463i												H2.bin.12.faGL000627	OTHER	0.001108	0.001126	7.5e-05	0.997691		H2.bin.12.faGL000627	0	0	i
H2.bin.121.faGL000116	OTHER	0.010988	0.000945	0.000437	0.98763		H2.bin.121.faGL000116	1	0	o1710-1726i												H2.bin.12.faGL000311	OTHER	0.057491	0.002876	0.032602	0.90703		H2.bin.12.faGL000311	1	0	o6-26i
H2.bin.121.faGL000013	OTHER	0.002697	0.000566	0.000197	0.99654		H2.bin.121.faGL000013	0	0	i												H2.bin.12.faGL000071	OTHER	0.001697	0.005427	0.000121	0.992755		H2.bin.12.faGL000071	0	0	i
H2.bin.12.faGL001110	OTHER	0.002185	0.000238	0.000313	0.997265		H2.bin.12.faGL001110	5	0	i40-61o81-103i115-136o142-164i176-191o												H2.bin.12.faGL000063	OTHER	0.001722	0.001103	4.2e-05	0.997133		H2.bin.12.faGL000063	0	0	i
H2.bin.12.faGL000872	OTHER	0.000464	0.000418	7.1e-05	0.999047		H2.bin.12.faGL000872	0	0	i												H2.bin.12.faGL000024	OTHER	0.000365	0.000148	3.2e-05	0.999455		H2.bin.12.faGL000024	0	0	i
H2.bin.12.faGL000871	OTHER	0.000293	0.001249	3e-05	0.998428		H2.bin.12.faGL000871	0	0	i												H2.bin.12.faGL000009	OTHER	0.001093	0.000612	9.9e-05	0.998196		H2.bin.12.faGL000009	0	0	i
H2.bin.12.faGL000805	OTHER	0.000426	0.00019	3.8e-05	0.999345		H2.bin.12.faGL000805	0	0	i												H2.bin.114.faGL000972	OTHER	0.047074	0.000329	0.010108	0.94249		H2.bin.114.faGL000972	8	0	o6-28i40-58o64-83i88-105o111-131i152-169o175-193i255-272o
H2.bin.12.faGL000802	OTHER	0.000965	0.00083	6.5e-05	0.998139		H2.bin.12.faGL000802	0	0	i												H2.bin.114.faGL000956	OTHER	0.009813	0.001336	0.000265	0.988586		H2.bin.114.faGL000956	0	0	i
H2.bin.12.faGL000719	OTHER	0.00067	0.000206	5.2e-05	0.999072		H2.bin.12.faGL000719	0	0	i												H2.bin.114.faGL000937	OTHER	0.000885	8.8e-05	0.000296	0.998731		H2.bin.114.faGL000937	0	0	i
H2.bin.12.faGL000660	OTHER	0.001003	0.000504	0.000158	0.998336		H2.bin.12.faGL000660	0	0	i												H2.bin.114.faGL000822	OTHER	0.000235	6.1e-05	5.1e-05	0.999653		H2.bin.114.faGL000822	1	0	o546-565i
H2.bin.12.faGL000529	OTHER	0.000237	4.3e-05	1.9e-05	0.999701		H2.bin.12.faGL000529	0	0	i												H2.bin.114.faGL000556	OTHER	0.001796	0.000476	6.1e-05	0.997667		H2.bin.114.faGL000556	0	0	i
H2.bin.12.faGL000361	OTHER	0.000204	9.1e-05	2.6e-05	0.99968		H2.bin.12.faGL000361	0	0	i												H2.bin.114.faGL000538	OTHER	0.000563	0.000718	5.1e-05	0.998668		H2.bin.114.faGL000538	0	0	i
H2.bin.12.faGL000267	OTHER	0.001894	0.000179	0.000679	0.997248		H2.bin.12.faGL000267	4	0	o6-27i94-119o125-149i161-180o												H2.bin.114.faGL000513	OTHER	0.000593	0.000211	8.8e-05	0.999108		H2.bin.114.faGL000513	0	0	i
H2.bin.12.faGL000261	OTHER	0.007102	0.000843	0.000596	0.991458		H2.bin.12.faGL000261	0	0	i												H2.bin.114.faGL000397	OTHER	0.001241	0.000215	4.2e-05	0.998502		H2.bin.114.faGL000397	0	0	i
H2.bin.12.faGL000079	OTHER	0.000727	0.000924	2.8e-05	0.99832		H2.bin.12.faGL000079	0	0	i												H2.bin.114.faGL000227	OTHER	0.021482	0.000125	0.009782	0.968611		H2.bin.114.faGL000227	8	0	o6-28i49-71o77-110i122-139o145-162i183-203o209-232i239-260o
H2.bin.12.faGL000052	OTHER	0.000778	0.0016	6.4e-05	0.997557		H2.bin.12.faGL000052	0	0	i												H1.bin.39.faGL001036	OTHER	0.000883	0.000234	7.5e-05	0.998809		H1.bin.39.faGL001036	0	0	i
H2.bin.114.faGL000925	OTHER	0.001407	0.000636	5.6e-05	0.997901		H2.bin.114.faGL000925	0	0	i												H1.bin.39.faGL000958	OTHER	0.011596	0.001573	0.000941	0.985891		H1.bin.39.faGL000958	0	0	i
H2.bin.114.faGL000890	OTHER	0.029439	0.002563	0.008104	0.959893		H2.bin.114.faGL000890	5	0	i7-29o35-52i64-82o102-126i146-171o												H1.bin.39.faGL000671	OTHER	0.000949	9.9e-05	0.000184	0.998768		H1.bin.39.faGL000671	0	0	i
H2.bin.114.faGL000682	OTHER	0.001105	9.8e-05	0.000555	0.998241		H2.bin.114.faGL000682	6	0	o6-21i53-78o108-129i175-198o312-333i353-377o												H1.bin.39.faGL000668	OTHER	0.000754	9.3e-05	3.9e-05	0.999114		H1.bin.39.faGL000668	0	0	i
H2.bin.114.faGL000643	OTHER	0.087889	0.00093	0.00477	0.906412		H2.bin.114.faGL000643	8	0	i12-30o42-60i72-90o96-115i127-147o153-171i183-202o208-226i												H1.bin.39.faGL000644	OTHER	0.002889	0.030133	0.00024	0.966739		H1.bin.39.faGL000644	1	0	i110-133o
H2.bin.114.faGL000523	OTHER	0.001051	0.001733	8.6e-05	0.99713		H2.bin.114.faGL000523	0	0	i												H1.bin.39.faGL000416	OTHER	0.002848	0.007273	0.000185	0.989694		H1.bin.39.faGL000416	0	0	i
H2.bin.114.faGL000489	OTHER	0.001617	0.000846	4.4e-05	0.997493		H2.bin.114.faGL000489	0	0	i												H1.bin.39.faGL000266	OTHER	0.001136	0.000525	5e-05	0.998289		H1.bin.39.faGL000266	0	0	i
H2.bin.114.faGL000488	OTHER	0.002234	0.009359	0.000199	0.988207		H2.bin.114.faGL000488	0	0	i												H1.bin.39.faGL000061	OTHER	0.000309	0.000122	2.5e-05	0.999544		H1.bin.39.faGL000061	0	0	i
H2.bin.114.faGL000483	OTHER	0.000402	0.000549	3e-05	0.999019		H2.bin.114.faGL000483	0	0	i												H1.bin.39.faGL000056	OTHER	0.001175	0.002505	0.000121	0.996199		H1.bin.39.faGL000056	0	0	i
H2.bin.114.faGL000373	OTHER	0.002637	0.00046	0.000128	0.996774		H2.bin.114.faGL000373	0	0	i												H1.bin.39.faGL000044	OTHER	0.061846	0.000834	0.053375	0.883945		H1.bin.39.faGL000044	1	0	o6-25i
H2.bin.114.faGL000144	OTHER	0.001029	0.0003	9e-05	0.998581		H2.bin.114.faGL000144	0	0	i												H1.bin.34.faGL000889	OTHER	0.000525	0.000196	4.6e-05	0.999234		H1.bin.34.faGL000889	0	0	i
H1.bin.39.faGL001198	OTHER	0.000435	9.4e-05	5.1e-05	0.99942		H1.bin.39.faGL001198	0	0	i												H1.bin.34.faGL000835	OTHER	0.000608	0.000274	4.1e-05	0.999076		H1.bin.34.faGL000835	0	0	i
H1.bin.39.faGL001195	OTHER	0.000642	0.000403	3.1e-05	0.998924		H1.bin.39.faGL001195	0	0	i												H1.bin.34.faGL000673	OTHER	0.012415	0.002338	0.000465	0.984782		H1.bin.34.faGL000673	0	0	i
H1.bin.39.faGL001157	OTHER	0.000876	0.002131	0.000116	0.996877		H1.bin.39.faGL001157	0	0	i												H1.bin.34.faGL000571	OTHER	0.000713	0.00013	4.6e-05	0.999111		H1.bin.34.faGL000571	0	0	i
H1.bin.39.faGL000840	OTHER	0.000431	0.000181	0.000405	0.998983		H1.bin.39.faGL000840	1	0	i23-51o												H1.bin.34.faGL000241	OTHER	0.000673	5e-05	2.9e-05	0.999248		H1.bin.34.faGL000241	0	0	i
H1.bin.39.faGL000771	OTHER	0.000788	0.000302	4e-05	0.99887		H1.bin.39.faGL000771	2	0	i222-241o253-272i												H1.bin.34.faGL000188	OTHER	0.002444	0.001313	0.000262	0.995981		H1.bin.34.faGL000188	0	0	i
H1.bin.39.faGL000659	OTHER	0.003242	0.00053	0.000138	0.996091		H1.bin.39.faGL000659	0	0	i												H1.bin.34.faGL000001	OTHER	0.000912	0.000315	0.000105	0.998668		H1.bin.34.faGL000001	0	0	i
H1.bin.39.faGL000214	OTHER	0.177115	0.002095	0.00779	0.813		H1.bin.39.faGL000214	2	0	i7-28o530-549i												H1.bin.22.faGL000748	OTHER	0.008821	0.000858	0.000478	0.989843		H1.bin.22.faGL000748	0	0	i
H1.bin.34.faGL000177	OTHER	0.001546	0.000753	8.5e-05	0.997617		H1.bin.34.faGL000177	0	0	i												H1.bin.22.faGL000631	OTHER	0.000377	0.000754	3.9e-05	0.998831		H1.bin.22.faGL000631	0	0	i
H1.bin.34.faGL000162	OTHER	0.001053	0.00062	7.2e-05	0.998254		H1.bin.34.faGL000162	0	0	i												H1.bin.22.faGL000338	OTHER	0.128896	0.002225	0.153915	0.714963		H1.bin.22.faGL000338	1	0	o6-23i
H1.bin.34.faGL000156	OTHER	0.000266	0.000104	2.3e-05	0.999607		H1.bin.34.faGL000156	0	0	i												H1.bin.22.faGL000070	OTHER	0.010136	8.1e-05	0.001161	0.988622		H1.bin.22.faGL000070	4	0	i12-29o57-75i87-106o112-136i
H1.bin.34.faGL000155	OTHER	0.00175	0.000295	9.6e-05	0.997859		H1.bin.34.faGL000155	0	0	i												H1.bin.21.faGL001606	OTHER	0.001141	0.000568	0.000137	0.998154		H1.bin.21.faGL001606	0	0	i
H1.bin.22.faGL001168	OTHER	0.004754	0.000388	0.000795	0.994062		H1.bin.22.faGL001168	1	0	i7-31o												H1.bin.21.faGL001470	OTHER	0.000809	8.7e-05	6.7e-05	0.999037		H1.bin.21.faGL001470	0	0	i
H1.bin.22.faGL001047	OTHER	0.001488	0.002425	0.000128	0.995959		H1.bin.22.faGL001047	0	0	i												H1.bin.21.faGL001402	OTHER	0.120536	0.014289	0.016529	0.848646		H1.bin.21.faGL001402	0	0	i
H1.bin.22.faGL001046	OTHER	0.002132	0.000229	0.000131	0.997508		H1.bin.22.faGL001046	0	0	i												H1.bin.21.faGL001204	OTHER	0.002029	0.001162	9.6e-05	0.996714		H1.bin.21.faGL001204	0	0	i
H1.bin.22.faGL001045	OTHER	0.000232	0.000829	2.7e-05	0.998912		H1.bin.22.faGL001045	0	0	i												H1.bin.21.faGL001076	OTHER	0.000486	3.2e-05	5.3e-05	0.999429		H1.bin.21.faGL001076	0	0	i
H1.bin.22.faGL000998	OTHER	0.002041	0.00103	0.000115	0.996815		H1.bin.22.faGL000998	0	0	i												H1.bin.21.faGL000912	OTHER	0.000842	0.000185	7.8e-05	0.998896		H1.bin.21.faGL000912	0	0	i
H1.bin.22.faGL000926	OTHER	0.00054	0.000471	1.8e-05	0.998971		H1.bin.22.faGL000926	0	0	i												H1.bin.21.faGL000842	OTHER	0.001265	0.000272	0.000136	0.998327		H1.bin.21.faGL000842	0	0	i
H1.bin.22.faGL000751	OTHER	0.001459	0.011786	6.1e-05	0.986694		H1.bin.22.faGL000751	0	0	i												H1.bin.21.faGL000835	OTHER	0.000253	5.7e-05	6.2e-05	0.999628		H1.bin.21.faGL000835	0	0	i
H1.bin.22.faGL000679	OTHER	0.001041	0.000131	0.000267	0.998561		H1.bin.22.faGL000679	6	0	i12-29o35-56i77-98o110-133i145-163o175-192i												H1.bin.21.faGL000502	OTHER	0.00052	0.000513	8.8e-05	0.998878		H1.bin.21.faGL000502	0	0	i
H1.bin.22.faGL000565	OTHER	0.000666	0.000299	8.6e-05	0.998949		H1.bin.22.faGL000565	0	0	i												H1.bin.21.faGL000394	OTHER	0.000345	0.000132	4.3e-05	0.999479		H1.bin.21.faGL000394	0	0	i
H1.bin.22.faGL000461	OTHER	0.011149	0.001385	0.000655	0.986811		H1.bin.22.faGL000461	7	0	o6-21i62-83o115-136i148-164o184-206i319-343o370-387i												H1.bin.21.faGL000354	OTHER	0.056322	0.001584	0.027662	0.914433		H1.bin.21.faGL000354	1	0	o6-25i
H1.bin.22.faGL000024	OTHER	0.000971	0.002996	9.8e-05	0.995935		H1.bin.22.faGL000024	0	0	i
H1.bin.21.faGL001428	OTHER	0.000362	0.000113	3.1e-05	0.999494		H1.bin.21.faGL001428	0	0	i
H1.bin.21.faGL000828	OTHER	0.001273	0.000452	7e-05	0.998204		H1.bin.21.faGL000828	0	0	i
H1.bin.21.faGL000732	OTHER	0.267249	0.00099	0.004211	0.727551		H1.bin.21.faGL000732	1	0	i12-34o
H1.bin.21.faGL000700	OTHER	0.000355	4.9e-05	2.6e-05	0.99957		H1.bin.21.faGL000700	0	0	i
H1.bin.21.faGL000687	OTHER	0.000418	0.000174	3.9e-05	0.999369		H1.bin.21.faGL000687	0	0	i
H1.bin.21.faGL000564	OTHER	0.000747	0.000144	7.8e-05	0.999032		H1.bin.21.faGL000564	0	0	i

## Sheet: Hydrogenases distribution
Source_seq	Source_id	Class	Source_bin	Function	Distribution	Oxygen tolerance	Activity
H1.bin.21.faGL001511	WP_027639472.1	[FeFe] Group A1	H1.bin.21	Fermentative or photobiological evolution of H2 using reduced ferredoxin as an electron donor.	Anoxic waters, soils, and sediments, gastrointestinal tracts	O2-labile	H2-evolution
H1.bin.22.faGL000444	WP_014015846.1		H1.bin.22
H1.bin.22.faGL000455	WP_016148395.1		H1.bin.22
H1.bin.34.faGL000108	WP_016148395.1		H1.bin.34
H1.bin.39.faGL000615	WP_004607406.1		H1.bin.39
H2.bin.114.faGL000616	WP_005436344.1		H2.bin.114
H2.bin.12.faGL000199	WP_027639472.1		H2.bin.121
H2.bin.12.faGL000411	WP_005981915.1		H2.bin.12
H2.bin.12.faGL000755	WP_014015846.1		H2.bin.12
H2.bin.19.faGL000709	WP_026137213.1		H2.bin.19
H2.bin.20.faGL000744	WP_016148395.1		H2.bin.20
H2.bin.48.faGL000782	WP_014015846.1		H2.bin.48
H2.bin.48.faGL001050	WP_016148395.1		H2.bin.48
H2.bin.54.faGL000169	WP_027639472.1		H2.bin.54
H2.bin.71.faGL000096	WP_027639472.1		H2.bin.71
H2.bin.75.faGL001158	WP_014015846.1		H2.bin.75
H2.bin.83.faGL000708	WP_005436344.1		H2.bin.83
H2.bin.19.faGL000708	WP_005952705.1	[FeFe] Group A3	H2.bin.19	Bifurcates electrons from H2 to NAD and ferredoxin. Reverse reaction can also occur resulting in reoxidation of redox carriers concomitant with fermentative H2 evolution.	Gastrointestinal tracts, anoxic soils and sediments		Electron-bifurcation
H2.bin.121.faGL000518	WP_006929576.1	[FeFe] Group B	H2.bin.12	Unconfirmed role. Indirect evidence suggests the hydrogenase is involved in hydrogenogenic fermentation. It may couple reoxidation of ferredoxinred to the evolution of H2.	Gastrointestinal tracts, anoxic soils and sediments		H2-evolution
H2.bin.71.faGL000174	WP_006929576.1		H2.bin.71
H1.bin.22.faGL000167	WP_015709814.1	[FeFe] Group C2	H1.bin.22	Unconfirmed role. May serve as H2-sensors in regulatory cascades. Enzyme predicted to transfer H2-liberated electrons to PAS domain. Associated redox change may modulate activity of associated methyl-accepting chemotaxis proteins or diguanylate cyclases in turn leading to regulation of cellular motility.	Gastrointestinal tracts, anoxic soils and sediments		H2-sensing
H1.bin.22.faGL000188	WP_014186754.1		H1.bin.22
H1.bin.39.faGL000291	WP_015709814.1		H1.bin.39
H1.bin.39.faGL000714	WP_014186754.1		H1.bin.39
H2.bin.48.faGL000720	WP_014186347.1		H2.bin.48
H2.bin.54.faGL000087	WP_014186754.1		H2.bin.54
H2.bin.54.faGL000350	WP_015709814.1		H2.bin.54
H2.bin.62.faGL000642	WP_014186754.1		H2.bin.62
H1.bin.22.faGL000157	WP_014186009.1	[FeFe] Group C3	H1.bin.22	Unconfirmed role. May serve as H2-sensors in regulatory cascades. Enzyme predicted to transfer H2-liberated electrons to PAS domain. Associated redox change may modulate activity of associated serine/threonine phosphatase or AAA-type ATPase domains. Members of this class are co-transcribed with fermentative hydrogenases and appear to regulate their transcription.	Gastrointestinal tracts, anoxic soils and sediments
H1.bin.22.faGL000187	WP_014186009.1		H1.bin.22
H1.bin.34.faGL000157	WP_006928132.1		H1.bin.34
H1.bin.34.faGL000344	WP_011393215.1		H1.bin.34
H1.bin.39.faGL000718	WP_014186009.1		H1.bin.39
H2.bin.12.faGL000386	WP_014186009.1		H2.bin.12
H2.bin.12.faGL000905	WP_014186009.1		H2.bin.12
H2.bin.12.faGL000906	WP_014186009.1		H2.bin.12
H2.bin.12.faGL001102	WP_014186009.1		H2.bin.12
H2.bin.12.faGL001103	WP_014186009.1		H2.bin.12
H2.bin.62.faGL000359	WP_014186009.1		H2.bin.62
H2.bin.62.faGL000643	WP_014186009.1		H2.bin.62
H2.bin.89.faGL000447	WP_014186009.1		H2.bin.89
H2.bin.89.faGL000448	WP_014186009.1		H2.bin.89
H2.bin.12.faGL000025	WP_015597392.1	[NiFe] Group 2b	H2.bin.121	H2-sensing in regulatory cascades. Enzyme transfers H2-liberated electrons to PAS domain. Associated redox change modulates histidine kinase activity and in turn the two-component system controlling expression of primary H2-uptake hydrogenases.	Various soil and aquatic samples	O2-tolerant
H1.bin.21.faGL000949	WP_008085116.1	[NiFe] Group 3b	H1.bin.21	Directly couples oxidation of NADPH to fermentative evolution of H2. Reverse reaction may also occur. Some complexes controversially proposed to harbour sulfhydrogenase activity.	Diverse soil and aquatic environments		Bidirectional
H1.bin.22.faGL000835	WP_013905579.1		H1.bin.22
H1.bin.39.faGL000683	WP_008085116.1		H1.bin.39
H2.bin.12.faGL000756	WP_029915222.1		H2.bin.12
H2.bin.48.faGL000779	WP_012970030.1		H2.bin.48
H2.bin.54.faGL000867	WP_015283468.1		H2.bin.54
H2.bin.54.faGL000874	WP_028842337.1		H2.bin.54
H2.bin.75.faGL001117	WP_011416040.1		H2.bin.75
H2.bin.78.faGL000601	WP_012506474.1		H2.bin.78
H2.bin.89.faGL000031	CUU06124.1		H2.bin.89
H2.bin.136.faGL000212	WP_012608688.1	[NiFe] Group 4b	H2.bin.136	Forms respiratory supercomplex that couples oxidation of low-potential carbon compounds to reduction of protons concomitant with Na+ translocation. Electron-input modules include formate dehydrogenases, carbon monoxide dehydrogenases, and potentially glutamate synthases. Electrons flow through hydrogenase resulting in proton reduction to H2. The energy released is used to translocate Na+ ions thr…	Hydrothermal systems, other high temperature environments	O2-sensitive	H2-evolution
H2.bin.71.faGL000657	WP_014737671.1		H2.bin.71
H2.bin.121.faGL000292	WP_011752735.1	[NiFe] Group 4g	H2.bin.12	Unconfirmed role. May form respiratory complex that couples ferredoxinred oxidation to proton reduction. The energy generated is likely to be used to translocate sodium or protons.	Hydrothermal systems, other high temperature ecosystems

## Sheet: Type IV secretory pathway
BIN	NR	COG
H1.bin.21.faGL001210	type IV-A pilus assembly ATPase PilB	COG2804 Type II secretory pathway ATPase GspE/PulE or T4P pilus assembly pathway ATPase PilB NUW Cell motility;Intracellular trafficking, secretion, and vesicular transport;Extracellular structures
H1.bin.22.faGL000655	hypothetical protein AUJ68_05860	COG0630 Type IV secretory pathway ATPase VirB11/Archaellum biosynthesis ATPase U Intracellular trafficking, secretion, and vesicular transport
H1.bin.22.faGL001078	hypothetical protein QT06_C0001G0443	COG0630 Type IV secretory pathway ATPase VirB11/Archaellum biosynthesis ATPase U Intracellular trafficking, secretion, and vesicular transport
H1.bin.34.faGL000360	Type IV secretory pathway VirB4 component-like protein	COG3451 Type IV secretory pathway, VirB4 component U Intracellular trafficking, secretion, and vesicular transport
H1.bin.34.faGL000396	hypothetical protein QJ16_C0012G0009	COG0630 Type IV secretory pathway ATPase VirB11/Archaellum biosynthesis ATPase U Intracellular trafficking, secretion, and vesicular transport
H1.bin.34.faGL000587	Type IV secretory pathway VirB4 component-like protein, partial	NA
H1.bin.34.faGL000794	hypothetical protein A3K64_00680	COG0630 Type IV secretory pathway ATPase VirB11/Archaellum biosynthesis ATPase U Intracellular trafficking, secretion, and vesicular transport
H1.bin.39.faGL001137	hypothetical protein A3K73_00030	COG0630 Type IV secretory pathway ATPase VirB11/Archaellum biosynthesis ATPase U Intracellular trafficking, secretion, and vesicular transport
H1.bin.39.faGL001230	type II/IV secretion system protein, partial	COG2804 Type II secretory pathway ATPase GspE/PulE or T4P pilus assembly pathway ATPase PilB NUW Cell motility;Intracellular trafficking, secretion, and vesicular transport;Extracellular structures
H2.bin.114.faGL000121	hypothetical protein AUJ69_02015	COG0630 Type IV secretory pathway ATPase VirB11/Archaellum biosynthesis ATPase U Intracellular trafficking, secretion, and vesicular transport
H2.bin.114.faGL000392	hypothetical protein B6U97_04155	COG0630 Type IV secretory pathway ATPase VirB11/Archaellum biosynthesis ATPase U Intracellular trafficking, secretion, and vesicular transport
H2.bin.114.faGL000748	hypothetical protein A3K64_02650	COG0630 Type IV secretory pathway ATPase VirB11/Archaellum biosynthesis ATPase U Intracellular trafficking, secretion, and vesicular transport
H2.bin.12.faGL000251	Type IV secretory pathway, VirB11 component and related ATPase involved in archaeal flagella biosynthesis	COG0630 Type IV secretory pathway ATPase VirB11/Archaellum biosynthesis ATPase U Intracellular trafficking, secretion, and vesicular transport
H2.bin.12.faGL000481	hypothetical protein AYK26_01665	COG0630 Type IV secretory pathway ATPase VirB11/Archaellum biosynthesis ATPase U Intracellular trafficking, secretion, and vesicular transport
H2.bin.121.faGL000017	hypothetical protein AUJ50_02325	COG0630 Type IV secretory pathway ATPase VirB11/Archaellum biosynthesis ATPase U Intracellular trafficking, secretion, and vesicular transport
H2.bin.121.faGL000571	hypothetical protein QT04_C0026G0005	COG0630 Type IV secretory pathway ATPase VirB11/Archaellum biosynthesis ATPase U Intracellular trafficking, secretion, and vesicular transport
H2.bin.136.faGL000025	type IV secretory pathway, VirB11 component and related ATPase involved in archaeal flagella biosynthesis	COG0630 Type IV secretory pathway ATPase VirB11/Archaellum biosynthesis ATPase U Intracellular trafficking, secretion, and vesicular transport
H2.bin.136.faGL000381	hypothetical protein AUJ69_02015	COG0630 Type IV secretory pathway ATPase VirB11/Archaellum biosynthesis ATPase U Intracellular trafficking, secretion, and vesicular transport
H2.bin.19.faGL000667	hypothetical protein AUJ69_02015	COG0630 Type IV secretory pathway ATPase VirB11/Archaellum biosynthesis ATPase U Intracellular trafficking, secretion, and vesicular transport
H2.bin.20.faGL000037	secretion system protein E	COG0630 Type IV secretory pathway ATPase VirB11/Archaellum biosynthesis ATPase U Intracellular trafficking, secretion, and vesicular transport
H2.bin.20.faGL000192	hypothetical protein A3K64_02650	COG0630 Type IV secretory pathway ATPase VirB11/Archaellum biosynthesis ATPase U Intracellular trafficking, secretion, and vesicular transport
H2.bin.20.faGL000431	hypothetical protein QT00_C0002G0358	COG0630 Type IV secretory pathway ATPase VirB11/Archaellum biosynthesis ATPase U Intracellular trafficking, secretion, and vesicular transport
H2.bin.40.faGL000501	hypothetical protein AUJ50_02325	COG0630 Type IV secretory pathway ATPase VirB11/Archaellum biosynthesis ATPase U Intracellular trafficking, secretion, and vesicular transport
H2.bin.42.faGL000729	hypothetical protein AYK26_01665	COG0630 Type IV secretory pathway ATPase VirB11/Archaellum biosynthesis ATPase U Intracellular trafficking, secretion, and vesicular transport
H2.bin.48.faGL000412	hypothetical protein AYK26_01665	COG0630 Type IV secretory pathway ATPase VirB11/Archaellum biosynthesis ATPase U Intracellular trafficking, secretion, and vesicular transport
H2.bin.54.faGL000402	hypothetical protein QT06_C0001G0443	COG0630 Type IV secretory pathway ATPase VirB11/Archaellum biosynthesis ATPase U Intracellular trafficking, secretion, and vesicular transport
H2.bin.54.faGL000838	Type IV secretory pathway, VirB11 component and related ATPase involved in archaeal flagella biosynthesis	COG0630 Type IV secretory pathway ATPase VirB11/Archaellum biosynthesis ATPase U Intracellular trafficking, secretion, and vesicular transport
H2.bin.62.faGL000071	hypothetical protein B6U95_09625	COG0630 Type IV secretory pathway ATPase VirB11/Archaellum biosynthesis ATPase U Intracellular trafficking, secretion, and vesicular transport
H2.bin.62.faGL000341	hypothetical protein QT03_C0001G0728	COG0630 Type IV secretory pathway ATPase VirB11/Archaellum biosynthesis ATPase U Intracellular trafficking, secretion, and vesicular transport
H2.bin.71.faGL000647	hypothetical protein QT06_C0001G0443	COG0630 Type IV secretory pathway ATPase VirB11/Archaellum biosynthesis ATPase U Intracellular trafficking, secretion, and vesicular transport
H2.bin.75.faGL000260	hypothetical protein QT04_C0026G0005	COG0630 Type IV secretory pathway ATPase VirB11/Archaellum biosynthesis ATPase U Intracellular trafficking, secretion, and vesicular transport
H2.bin.78.faGL000306	hypothetical protein AYK26_01665	COG0630 Type IV secretory pathway ATPase VirB11/Archaellum biosynthesis ATPase U Intracellular trafficking, secretion, and vesicular transport
H2.bin.78.faGL000596	hypothetical protein AYK26_01665	COG0630 Type IV secretory pathway ATPase VirB11/Archaellum biosynthesis ATPase U Intracellular trafficking, secretion, and vesicular transport
H2.bin.78.faGL000980	hypothetical protein AYK26_01665	COG0630 Type IV secretory pathway ATPase VirB11/Archaellum biosynthesis ATPase U Intracellular trafficking, secretion, and vesicular transport
H2.bin.83.faGL000159	hypothetical protein A2822_04405	COG0630 Type IV secretory pathway ATPase VirB11/Archaellum biosynthesis ATPase U Intracellular trafficking, secretion, and vesicular transport
H2.bin.89.faGL000153	type IV secretion system protein VirB11	COG0630 Type IV secretory pathway ATPase VirB11/Archaellum biosynthesis ATPase U Intracellular trafficking, secretion, and vesicular transport

## Sheet: Amino_acids_metabolism
Only the enzymes ultimately catalyzing the synthesis of standard amino acids were recorded
00250 Alanine, aspartate and glutamate metabolism
	K14260/K00259(Alanine)	K01953(Asparagine)	K01915(Glutamine)	K01424(Aspartic_acid)	K00265/K00260/K00261/K00262(Glutamic acid)	other_related_genes
H2.bin.62	0	0	1	0	1	K00609,K00610,K00764,K00820,K00823,K01756,K01956,K23265
H2.bin.20	0	0	0	0	1	K01756
H2.bin.136	0	0	0	0	1	K00820,K00820
H2.bin.40	1	0	0	0	0	K00820,K00820,K01939
H2.bin.71	0	0	1	0	1	K00812,K00820,K00820,K01779
H2.bin.121	1	0	0	0	1	K00820,K00820,K01939
H2.bin.114	0	1	1	0	1	K00820
H2.bin.89	0	0	0	0	1	K00820,K00820
H1.bin.34	0	1	0	0	0
H1.bin.21	0	0	0	0	0	K00764,K01756,K01779,K23265
H1.bin.39	0	0	0	0	1	K00609,K00610,K00764
H2.bin.83	0	1	0	0	0	K00820,K01939
H2.bin.19	0	0	0	0	1	K00609,K01939,K23265
H2.bin.75	1	1	1	1	1	K00135,K00278,K00609,K00610,K00764,K00764,K00820,K01756,K01939,K01955,K01956,K23265
H2.bin.42	0	0	0	0	1	K00820
H2.bin.48	0	1	0	0	1	K00820,K01755,K01940
H2.bin.78	0	1	0	0	1
H1.bin.22	0	0	0	0	0
H2.bin.12	0	1	0	0	0	K00764,K00812,K00820,K01756,K23265
H2.bin.54	0	0	0	0	0	K00609,K00610,K00764,K00812,K00820,K01756,K01779,K01939,K01955,K01956,K23265
00260 Glycine, serine and threonine metabolism
	K00600/K00639(Glycine)	K00600/K01079/K22305(Serine)	K01733(Threonine)	other_related_genes
H2.bin.62	0	0	1	K15635
H2.bin.20	0	0	0	K15635
H2.bin.136	1	1	0	K15635
H2.bin.40	1	1	0
H2.bin.71	0	0	0	K00058,K15635
H2.bin.121	1	1	0	K00058,K15635
H2.bin.114	0	0	0	K00058,K15635,K15635
H2.bin.89	0	0	0	K06001,K15635
H1.bin.34	0	0	0	K15635
H1.bin.21	1	1	1	K00928,K15633
H1.bin.39	0	1	0	K00058,K11529,K15635
H2.bin.83	0	0	0	K00058,K01834
H2.bin.19	1	1	0	K01834
H2.bin.75	1	1	0	K00133,K00382,K00928,K02204,K15633,K17103
H2.bin.42	0	0	0
H2.bin.48	1	1	0	K15633,K17103
H2.bin.78	0	1	0	K01834
H1.bin.22	0	0	0	K15633,K17103
H2.bin.12	1	1	0	K00544,K01834
H2.bin.54	1	1	0	K00133,K00928,K15633,K15918,K17103
00270 Cysteine and methionine metabolism
	K00544/K00549(Methionine)	(Cysteine)	other_related_genes
H2.bin.62	0	0	K00789
H2.bin.20	0	0	K01611,K12960
H2.bin.136	0	0	K00789,K00797,K12960,K12960
H2.bin.40	0	0	K00789,K01251,K08966,K12960
H2.bin.71	0	0	K00058,K00789,K00812,K01251,K08963
H2.bin.121	0	0	K00058,K00789,K01011,K01251
H2.bin.114	0	0	K00058,K00789
H2.bin.89	0	0	K00772,K00789,K00797
H1.bin.34	0	0	K00558,K00558,K00789
H1.bin.21	0	0	K00772,K00826,K00928,K01251,K01920
H1.bin.39	0	0	K00058,K00558,K01011,K01611
H2.bin.83	0	0	K00058,K00772,K00789,K00797,K00797
H2.bin.19	0	0	K00789,K01251,K01920
H2.bin.75	0	0	K00024,K00133,K00772,K00928,K01251
H2.bin.42	0	0	K0192K12960
H2.bin.48	0	0	K00024,K00789,K01251
H2.bin.78	0	0	K00789
H1.bin.22	1	0	K00558
H2.bin.12	1	0	K0064K00789,K00812,K01251
H2.bin.54	0	0	K00133,K00640,K00772,K00789,K00812,K00928,K01251
00290 Valine, leucine and isoleucine biosynthesis
	K00826/K00263(Valine)	K00263/K00826(Leucine)	K00826/K00263(Isoleucine)	other_related_genes
H2.bin.62	0	0	0	0
H2.bin.20	0	0	0	K01652
H2.bin.136	0	0	0	0
H2.bin.40	0	0	0	K14260
H2.bin.71	0	0	0	0
H2.bin.121	0	0	0	K14260
H2.bin.114	0	0	0	0
H2.bin.89	0	0	0	0
H1.bin.34	0	0	0	0
H1.bin.21	1	1	1	K01649,K01652,K01652
H1.bin.39	0	0	0	K01649
H2.bin.83	0	0	0	0
H2.bin.19	0	0	0	K00052,K01703,K01704
H2.bin.75	1	1	1	K01652
H2.bin.42	0	0	0	0
H2.bin.48	0	0	0	0
H2.bin.78	0	0	0	0
H1.bin.22	0	0	0	0
H2.bin.12	0	0	0	0
H2.bin.54	0	0	0	0
00300 Lysine biosynthesis			00220 Arginine biosynthesis
	K01586(Lysine)	other_related_genes		K01478(Arginine)	other_related_genes
H2.bin.62	0		H2.bin.62	0	K00261,K00611,K01915,K23265
H2.bin.20	0	K01439	H2.bin.20	0	K00261
H2.bin.136	0		H2.bin.136	0	K00261,K00611
H2.bin.40	0		H2.bin.40	0	K14260
H2.bin.71	0		H2.bin.71	0	K00261,K00812,K01915
H2.bin.121	0		H2.bin.121	0	K00261,K14260
H2.bin.114	0		H2.bin.114	0	K00261,K01915
H2.bin.89	0		H2.bin.89	0	K0026K01438
H1.bin.34	0		H1.bin.34	0
H1.bin.21	0	K00928	H1.bin.21	0	K01476,K23265
H1.bin.39	0		H1.bin.39	0	K00260
H2.bin.83	0		H2.bin.83	0
H2.bin.19	0		H2.bin.19	0	K23265
H2.bin.75	1	K00133,K00215,K00928,K01714,K10206	H2.bin.75	0	K00262,K00611,K01915,K23265
H2.bin.42	0		H2.bin.42	0	K00262
H2.bin.48	1		H2.bin.48	1	K00262,K01755,K01940
H2.bin.78	0		H2.bin.78	0	K00262
H1.bin.22	0	K00215	H1.bin.22	0
H2.bin.12	0		H2.bin.12	0	K00812,K23265
H2.bin.54	1	K00133,K00215,K00928,K01714,K10206	H2.bin.54	0	K00812,K23265
00340 Histidine metabolism			00330 Arginine and proline metabolism
	K01590(Histidine)	other_related_genes		K006131(Proline)	other_related_genes
H2.bin.62	0		H2.bin.62	0	K01480
H2.bin.20	0		H2.bin.20	0	K0148K01611,K02626
H2.bin.136	0		H2.bin.136	0	K00797,K0148K01581
H2.bin.40	0	K05602	H2.bin.40	0	K01480
H2.bin.71	0		H2.bin.71	0	K00812,K01480
H2.bin.121	0	K05602	H2.bin.121	0	K01480,K01581
H2.bin.114	0	K00817	H2.bin.114	0	K03365
H2.bin.89	0	K01745	H2.bin.89	0	K00797
H1.bin.34	0		H1.bin.34	0	K01480
H1.bin.21	0	K18911	H1.bin.21	0	K01476,K0148K01581
H1.bin.39	0	K04486	H1.bin.39	0	K01480,K01611
H2.bin.83	0		H2.bin.83	0	K00797,K00797
H2.bin.19	0	K01814	H2.bin.19	0
H2.bin.75	0		H2.bin.75	0	K00147,K01480
H2.bin.42	0	K00817	H2.bin.42	0
H2.bin.48	0	K05602	H2.bin.48	0	K01480
H2.bin.78	0		H2.bin.78	0	K01480
H1.bin.22	0		H1.bin.22	0	K01480
H2.bin.12	0		H2.bin.12	0	K00812,K01480
H2.bin.54	0		H2.bin.54	0	K00812,K01480
00400 Phenylalanine, tyrosine and tryptophan biosynthesis
	K00812/K00817(Tyrosine)	K06001(Tryptophan)	K00817(Phenylalanine)	other_related_genes
H2.bin.62	0	0	0	K01817
H2.bin.20	0	0	0
H2.bin.136	0	0	0
H2.bin.40	0	0	0
H2.bin.71	1	0	0
H2.bin.121	0	0	0	K00766
H2.bin.114	1	0	1
H2.bin.89	0	1	0
H1.bin.34	0	0	0	K00014
H1.bin.21	0	0	0
H1.bin.39	0	0	0	K03856
H2.bin.83	0	0	0
H2.bin.19	0	0	0
H2.bin.75	0	0	0	K00800,K00891,K01735,K01736,K03856,K04516,K13832
H2.bin.42	1	0	1
H2.bin.48	0	0	0
H2.bin.78	0	0	0	K00014
H1.bin.22	0	0	0
H2.bin.12	1	0	0	K00766
H2.bin.54	1	0	0

## Sheet: Archaellum_genes
Gene in DPANN-HV	Source	Enzyme/gene name
FlaI
H1.bin.21.faGL001162	kegg	{K07332 flaI-A, flaI archaeal flagellar protein FlaI -- --}
H1.bin.22.faGL000240	kegg	{K07332 flaI-A, flaI archaeal flagellar protein FlaI -- --}
H1.bin.34.faGL000396	kegg	{K07332 flaI-A, flaI archaeal flagellar protein FlaI -- --}
H1.bin.39.faGL000800	kegg	{K07332 flaI-A, flaI archaeal flagellar protein FlaI -- --}
H2.bin.114.faGL000292	kegg	{K07332 flaI-A, flaI archaeal flagellar protein FlaI -- --}
H2.bin.114.faGL000310	kegg	{K07332 flaI-A, flaI archaeal flagellar protein FlaI -- --}
H2.bin.121.faGL000017	kegg	{K07332 flaI-A, flaI archaeal flagellar protein FlaI -- --}
H2.bin.12.faGL000251	kegg	{K07332 flaI-A, flaI archaeal flagellar protein FlaI -- --}
H2.bin.12.faGL000984	kegg	{K07332 flaI-A, flaI archaeal flagellar protein FlaI -- --}
H2.bin.136.faGL000025	kegg	{K07332 flaI-A, flaI archaeal flagellar protein FlaI -- --}
H2.bin.19.faGL000731	kegg	{K07332 flaI-A, flaI archaeal flagellar protein FlaI -- --}
H2.bin.20.faGL000037	kegg	{K07332 flaI-A, flaI archaeal flagellar protein FlaI -- --}
H2.bin.20.faGL000192	kegg	{K07332 flaI-A, flaI archaeal flagellar protein FlaI -- --}
H2.bin.40.faGL000501	kegg	{K07332 flaI-A, flaI archaeal flagellar protein FlaI -- --}
H2.bin.42.faGL000864	kegg	{K07332 flaI-A, flaI archaeal flagellar protein FlaI -- --}
H2.bin.48.faGL000840	kegg	{K07332 flaI-A, flaI archaeal flagellar protein FlaI -- --}
H2.bin.48.faGL000850	kegg	{K07332 flaI-A, flaI archaeal flagellar protein FlaI -- --}
H2.bin.54.faGL000003	kegg	{K07332 flaI-A, flaI archaeal flagellar protein FlaI -- --}
H2.bin.54.faGL000838	kegg	{K07332 flaI-A, flaI archaeal flagellar protein FlaI -- --}
H2.bin.62.faGL000071	kegg	{K07332 flaI-A, flaI archaeal flagellar protein FlaI -- --}
H2.bin.62.faGL000120	kegg	{K07332 flaI-A, flaI archaeal flagellar protein FlaI -- --}
H2.bin.62.faGL000307	kegg	{K07332 flaI-A, flaI archaeal flagellar protein FlaI -- --}
H2.bin.75.faGL000270	kegg	{K07332 flaI-A, flaI archaeal flagellar protein FlaI -- --}
H2.bin.75.faGL000349	kegg	{K07332 flaI-A, flaI archaeal flagellar protein FlaI -- --}
H2.bin.78.faGL000854	kegg	{K07332 flaI-A, flaI archaeal flagellar protein FlaI -- --}
H2.bin.89.faGL000153	kegg	{K07332 flaI-A, flaI archaeal flagellar protein FlaI -- --}
H2.bin.89.faGL000384	kegg	{K07332 flaI-A, flaI archaeal flagellar protein FlaI -- --}
flaK
H1.bin.22.faGL000019	kegg	{K07991 flaK-A, flaK archaeal preflagellin peptidase FlaK 3.4.23.52 --}
H2.bin.12.faGL000089	kegg	{K07991 flaK-A, flaK archaeal preflagellin peptidase FlaK 3.4.23.52 --}
H2.bin.19.faGL001106	kegg	{K07991 flaK-A, flaK archaeal preflagellin peptidase FlaK 3.4.23.52 --}
H2.bin.48.faGL000716	kegg	{K07991 flaK-A, flaK archaeal preflagellin peptidase FlaK 3.4.23.52 --}
H2.bin.62.faGL000468	kegg	{K07991 flaK-A, flaK archaeal preflagellin peptidase FlaK 3.4.23.52 --}
H2.bin.83.faGL000821	kegg	{K07991 flaK-A, flaK archaeal preflagellin peptidase FlaK 3.4.23.52 --}
flaJ
H1.bin.22.faGL000657	nr	{Archaeal flagella assembly protein J [archaeon GW2011_AR15]}
H2.bin.12.faGL000249	nr	{Archaeal flagella assembly protein J [archaeon GW2011_AR15]}
H2.bin.54.faGL000933	nr	{Archaeal flagella assembly protein J [archaeon GW2011_AR15]}
H1.bin.22.faGL000242	kegg	{K07333 flaJ-A, flaJ archaeal flagellar protein FlaJ -- --}
H1.bin.39.faGL000801	kegg	{K07333 flaJ-A, flaJ archaeal flagellar protein FlaJ -- --}
H2.bin.114.faGL000308	kegg	{K07333 flaJ-A, flaJ archaeal flagellar protein FlaJ -- --}
H2.bin.114.faGL000309	kegg	{K07333 flaJ-A, flaJ archaeal flagellar protein FlaJ -- --}
H2.bin.121.faGL000018	kegg	{K07333 flaJ-A, flaJ archaeal flagellar protein FlaJ -- --}
H2.bin.12.faGL000262	kegg	{K07333 flaJ-A, flaJ archaeal flagellar protein FlaJ -- --}
H2.bin.12.faGL000983	kegg	{K07333 flaJ-A, flaJ archaeal flagellar protein FlaJ -- --}
H2.bin.19.faGL000729	kegg	{K07333 flaJ-A, flaJ archaeal flagellar protein FlaJ -- --}
H2.bin.19.faGL000730	kegg	{K07333 flaJ-A, flaJ archaeal flagellar protein FlaJ -- --}
H2.bin.48.faGL000849	kegg	{K07333 flaJ-A, flaJ archaeal flagellar protein FlaJ -- --}
H2.bin.54.faGL000004	kegg	{K07333 flaJ-A, flaJ archaeal flagellar protein FlaJ -- --}
H2.bin.54.faGL000056	kegg	{K07333 flaJ-A, flaJ archaeal flagellar protein FlaJ -- --}
H2.bin.62.faGL000119	kegg	{K07333 flaJ-A, flaJ archaeal flagellar protein FlaJ -- --}
H2.bin.62.faGL000665	kegg	{K07333 flaJ-A, flaJ archaeal flagellar protein FlaJ -- --}
H2.bin.75.faGL000350	kegg	{K07333 flaJ-A, flaJ archaeal flagellar protein FlaJ -- --}
H2.bin.75.faGL000351	kegg	{K07333 flaJ-A, flaJ archaeal flagellar protein FlaJ -- --}
FlaH
H2.bin.75.faGL000265	kegg	{K07331 flaH-A, flaH archaeal flagellar protein FlaH -- --}
