# Supplementary material for: Metagenomic Insights into the Metabolic and Ecological Functions of Abundant Deep-Sea Hydrothermal Vent DPANN Archaea
Source: Appl Environ Microbiol. 2021 Apr 13;87(9):e03009-20. doi: 10.1128/AEM.03009-20 (PMC8091004; doi:10.1128/AEM.03009-20)
Supplement: Supplemental file 2 [file AEM.03009-20-s0002.xls]

## Sheet: Caption
DATASET S1. Genomes statistics. Statistics for the genomes assembled from sediment samples.

## Sheet: DPANN-HV
Bin	Completeness (%)	Contamination (%)	GC (%)	N50 (bp)	Size (Mbp)	Taxonomy	Group	theoretical size (Mbp)
H2.bin.89	74.76	0	33	54318	0.661534	Nanoarchaeota archaeon	DPANN	0.884877
H2.bin.114	84.57	0.071	41	56779	0.829638	Nanoarchaeota archaeon	DPANN	0.981007
H2.bin.121	89.09	0.071	35.6	31964	0.850445	DPANN-HV-2	DPANN	0.954591
H2.bin.136	84.11	0.934	42	13900	0.644673	DPANN-HV-2	DPANN	0.766464
H2.bin.40	83.17	0.383	42.2	13308	0.726612	DPANN-HV-2	DPANN	0.873647
H2.bin.71	78.43	0	39.7	11447	0.631862	DPANN-HV-2	DPANN	0.805638
H2.bin.20	67.91	0	33.2	10218	0.643878	Candidatus Aenigmarchaeota	DPANN	0.948134
H2.bin.83	78.97	1.869	35.1	15640	0.850795	Candidatus Woesearchaeota	DPANN	1.07736
H1.bin.22	79.67	0	35.2	285732	1.15374	Candidatus Woesearchaeota	DPANN	1.44815
H2.bin.12	84.11	0.934	36.9	26513	1.04694	Candidatus Woesearchaeota	DPANN	1.24473
H2.bin.19	62.38	1.246	34.7	21263	0.964591	Candidatus Woesearchaeota	DPANN	1.54631
H2.bin.48	80.14	0	49.8	11470	1.04632	Candidatus Woesearchaeota	DPANN	1.30562
H2.bin.54	85.51	0	36	12249	0.950686	Candidatus Woesearchaeota	DPANN	1.11178
H2.bin.75	85.98	0	42.2	34744	1.28189	Candidatus Woesearchaeota	DPANN	1.49092
H2.bin.78	53.72	7.866	42.4	2225	0.938223	Candidatus Woesearchaeota	DPANN	1.74651
H2.bin.42	59.5	0	45.4	13317	0.843861	Candidatus Woesearchaeota	DPANN	1.41825
H1.bin.21	56.77	2.803	27.3	19311	1.58432	Candidatus Pacearchaeota	DPANN	2.79076
H1.bin.34	65.18	1.869	34.5	59867	0.863066	Candidatus Pacearchaeota	DPANN	1.32413
H1.bin.39	65.34	0.934	32.2	38849	1.25856	Candidatus Pacearchaeota	DPANN	1.92618
H2.bin.62	60.67	2.18	40.9	2096	0.661877	Candidatus Diapherotrites	DPANN	1.09095

## Sheet: genomes except DPANN-HV
Bin	Completeness (%)	Contamination (%)	GC (%)	N50 (bp)	Size (Mbp)	Group	theoretical size (Mbp)
H1.bin.14	53.61	7.692	43.4	2511	1.13566	Euryarchaeota	2.11837
H1.bin.17	58.28	4.455	41.8	5364	0.864544	Euryarchaeota	1.48343
H1.bin.18	78.5	0	43.5	46933	1.36546	Euryarchaeota	1.73944
H1.bin.24	50.37	2.793	47.3	2087	1.2184	Euryarchaeota	2.41889
H1.bin.38	83.6	6.4	41.8	8991	1.54809	Euryarchaeota	1.85178
H1.bin.40	68.74	7.107	47.8	8614	1.72576	Euryarchaeota	2.51057
H1.bin.5	85.12	0	48.9	20189	2.39627	Euryarchaeota	2.81516
H1.bin.50	52.02	3.342	36.5	1661	1.99334	Asgard	3.83187
H1.bin.6	91.66	0	42.4	45504	1.70803	Euryarchaeota	1.86344
H2.bin.122	77.59	5.14	33	17530	3.26485	Asgard	4.20783
H2.bin.123	70.53	2	46.6	4021	0.939995	Euryarchaeota	1.33276
H2.bin.129	50.54	6.31	32	2450	1.14885	TACK	2.27315
H2.bin.141	50.36	2.803	45.2	1039	0.672359	Euryarchaeota	1.33511
H2.bin.2	78.03	5.295	34.3	15481	4.84764	Asgard	6.21254
H2.bin.23	84.57	0	41.8	8997	0.814285	Euryarchaeota	0.962853
H2.bin.27	76.48	4	47	6415	1.33464	Euryarchaeota	1.74508
H2.bin.30	95.79	0	54.8	37401	1.08617	Euryarchaeota	1.13391
H2.bin.5	83.17	5.607	40.9	15084	3.65483	Asgard	4.39441
H2.bin.67	53.64	1.869	53.7	7082	2.17708	Euryarchaeota	4.05868
H2.bin.7	87.07	1.846	40	6960	1.5952	Euryarchaeota	1.83209
H2.bin.77	90.8	2.4	43.3	14231	2.05956	Euryarchaeota	2.26824
H2.bin.81	51.03	1.869	34.4	14781	2.80008	Asgard	5.48713
H2.bin.93	77.42	1.473	41.7	8741	1.4525	Asgard	1.87614
