# Supplementary material for: Metagenomic Insights into the Metabolic and Ecological Functions of Abundant Deep-Sea Hydrothermal Vent DPANN Archaea
Source: Appl Environ Microbiol. 2021 Apr 13;87(9):e03009-20. doi: 10.1128/AEM.03009-20 (PMC8091004; doi:10.1128/AEM.03009-20)
Supplement: Supplemental file 5 [file AEM.03009-20-s0005.xls]

## Sheet: Caption
DATASET S4. The statistics of average amino acid identity. The referenced genomes containing all DPANN genomes sequences from NCBI. The amino acid identity correlation matrix was calculated by CompareM. The highlighted values were >= 50%.

## Sheet: DPANN-HV vs DPANN
Referenced_Genome/Bin	H2.bin.48	H2.bin.121	H2.bin.75	H2.bin.89	H2.bin.83	H2.bin.114	H1.bin.39	H2.bin.54	H1.bin.21	H2.bin.20	H2.bin.42	H2.bin.40	H2.bin.136	H2.bin.12	H1.bin.34	H2.bin.71	H1.bin.22	H2.bin.62	H2.bin.19	H2.bin.78
Candidatus Aenigmarchaeota archaeon	43.55	44	45.55	44.09	44.67	45.51	43.04	45.55	42.2	48.4	44.3	43.36	44.32	44.44	43.69	43.62	45.34	44.16	45.51	45.25
Candidatus Aenigmarchaeota archaeon	42.92	44.7	44.34	43.75	45.19	44.27	42.33	44.47	41.45	46.9	43.65	43.12	44.57	43.8	42.52	46.11	44.46	42.01	45.69	44.39
Candidatus Aenigmarchaeota archaeon	45.01	42.74	43.73	44.21	44.99	44.5	41.99	44.68	42.65	48.34	43.55	42.76	44.86	43.86	42.15	43.04	44.71	44.46	45.93	44.27
Candidatus Aenigmarchaeota archaeon	42	43.02	43.88	44.46	44.68	44.01	42.16	44.43	41.46	49.08	42.74	43.85	43.95	43.55	43.05	43.12	44.86	44.49	44.13	44.23
Candidatus Aenigmarchaeota archaeon	43.52	43.77	45.52	44	45.26	45.7	43.24	45.74	42.92	48.02	43.5	43.24	43.95	44.41	43.35	43.7	45.04	43.5	45.9	44.17
Candidatus Aenigmarchaeota archaeon	43.42	43.4	44.88	43.87	44.79	45.47	43.11	45.68	43.42	47.96	43.69	43.45	44.03	43.95	43.39	43.72	45.43	43.75	45.37	43.76
Candidatus Aenigmarchaeota archaeon	43.28	43.19	44.86	44.11	45.02	44.98	42.59	44.42	41.77	47	42.54	43.15	43.52	43.5	44.2	43.29	44.78	42.75	43.94	43.65
Candidatus Aenigmarchaeota archaeon	44.03	42.44	44.76	43.63	44.05	44.86	42.32	44.61	42.38	46.45	42.58	42.32	44.67	43.14	42.81	42.76	44.08	43.57	45.32	43.6
Candidatus Aenigmarchaeota archaeon	41.8	42.61	43.16	42.87	43.74	42.81	42.3	43.61	40.89	44.56	41.97	43.17	42.54	43.08	42.97	42.6	42.86	40.76	44.22	43.45
Candidatus Aenigmarchaeota archaeon	43.25	42.98	43.96	42.6	43.2	43.51	42.87	44.28	41.38	45.51	43.05	43.58	43.89	42.92	42.87	43.02	43.01	44.07	43.77	43.25
Candidatus Aenigmarchaeota archaeon	42.73	42.36	43.08	42.46	43.28	43.22	42.44	43.03	40.98	45.22	41.69	42.45	43.26	43.24	42.31	42.11	42.53	42.29	43.44	43.22
Candidatus Aenigmarchaeota archaeon	42.87	42.93	43.82	43.59	44.7	43.56	44.11	44.64	42.56	46.33	43.16	43.14	43.52	43.59	44.14	42.92	44.08	42.38	44.7	42.97
Candidatus Aenigmarchaeota archaeon	43.29	42.93	44.28	43.17	43.85	43.57	42.89	45.04	42.26	46.2	42.69	42.99	43.27	43.65	43.13	43.51	44.45	45.3	44.75	42.77
Candidatus Aenigmarchaeota archaeon	43.22	42.72	43.59	42.27	42.72	42.84	42.32	43.6	40.99	45.01	42.23	42.06	43.15	43.23	42.2	42.44	42.42	41.27	43.38	42.28
Candidatus Aenigmarchaeota archaeon	43.4	42.26	43.28	42.9	43.05	42.7	42.61	43.54	40.98	45.52	41.49	42.35	43.4	43.23	42.26	42.18	43.1	42.17	43.97	42.15
Candidatus Aenigmarchaeota archaeon	43.27	42.48	43.49	42.56	42.72	43.19	41.52	43.78	40.06	45.27	42.71	42.69	43.49	42.72	42.59	42.84	42.46	42.66	43.48	42.14
Candidatus Aenigmarchaeota archaeon	42.52	41.59	43.05	43	43.42	43.92	42.39	44.13	42.38	44.78	42.33	42.36	42.07	43.14	41.77	42.8	42.93	41.14	43.74	42.1
Candidatus Aenigmarchaeota archaeon	42.85	41.49	43.32	42.6	43.32	43.43	42.41	43.37	41.49	44.93	41.88	42.68	43.12	43.2	41.56	42.35	43.34	42.17	44.09	41.54
Candidatus Aenigmarchaeota archaeon	43.67	42.4	43.52	43.51	43.87	43.54	43.15	44.02	41.17	44.75	42.95	42.47	43.45	43.24	43.08	42.34	43.84	41.15	43.77	41.31
Candidatus Aenigmarchaeota archaeon	41.69	40.91	42.65	43.03	44.64	43.57	43.04	43.36	43.08	46.12	42.22	41.31	41.68	42.94	43.53	42.29	42.91	41.84	44.55	41.14
Candidatus Aenigmarchaeota archaeon	42.27	41.04	42.71	41.3	42.34	42.35	42.49	43.42	42.28	43.85	41.09	41.49	41.72	42.21	43.01	42.32	43.15	40.69	44.49	40.93
Candidatus Aenigmarchaeota archaeon CG_4_10_14_0_8_um_filter_37_24	42.25	42.97	44.41	43.41	44.12	43.65	43.22	44.28	43.61	45.66	42.15	42.74	42.62	42.88	42.81	43.17	44.2	42.14	43.95	42.1
Candidatus Aenigmarchaeota archaeon CG_4_10_14_3_um_filter_37_21	42.13	42.61	43.94	43.2	44.07	43.55	42.5	44.15	42.89	45.37	42.15	42.62	42.46	42.76	42.78	42.98	44	41.84	43.83	41.48
Candidatus Aenigmarchaeota archaeon CG_4_8_14_3_um_filter_37_24	42.24	42.82	44.45	43.41	43.78	43.55	43.13	44.06	43.59	45.57	42.51	42.6	42.23	42.83	42.99	43.22	43.83	42.21	44	42.08
Candidatus Aenigmarchaeota archaeon CG_4_9_14_3_um_filter_37_18	42.28	42.77	44.46	43.33	44.18	43.57	42.96	44.31	43.26	45.43	42.04	42.65	42.32	42.74	42.42	43.01	43.93	42.07	43.9	42.24
Candidatus Aenigmarchaeota archaeon CG01_land_8_20_14_3_00_37_9	42.18	43.3	44.42	43.35	44.15	43.76	43.45	44.35	43.81	45.77	41.83	42.75	42.51	43.07	42.77	43.45	44.02	42.76	44.19	42.01
Candidatus Aenigmarchaeota archaeon CG1_02_38_14	42.06	42.83	44.37	43.01	44.27	43.72	42.96	44.29	42.76	45.38	42.21	42.86	42.61	42.88	42.68	43.06	43.87	42.52	43.81	41.85
Candidatus Aenigmarchaeota archaeon CG15_BIG_FIL_POST_REV_8_21_14_020_37_27	42.49	43.15	44.69	43.43	43.82	43.68	43.04	44.36	43.66	45.95	42.33	42.83	42.48	42.96	42.55	43.27	44.14	42.03	44.11	42.09
Candidatus Aenigmarchaeota archaeon ex4484_14	44.17	43.01	44.57	43.88	45.02	45.08	42.28	44.98	42.65	47.75	42.72	43.55	44.83	44.11	42.78	43.58	44.7	43.25	45.61	44.49
Candidatus Aenigmarchaeota archaeon ex4484_224	42.32	43.39	43.93	43.42	43.2	44.02	42.4	44.24	41.96	47.51	42.24	43.72	43.87	43.24	43.25	43.48	45.29	45.25	43.61	44.34
Candidatus Aenigmarchaeota archaeon ex4484_52	42.63	41	43.74	41.64	42.45	42.61	42.25	43.85	41.45	42.78	41.54	41.15	40.52	43.05	41.74	41.32	43.42	41.34	44.05	42.25
Candidatus Aenigmarchaeota archaeon ex4484_56	42.25	41.98	42.74	42.88	43.01	43.31	41.98	43.14	41.31	44.92	41.98	41.75	42.47	42.73	42.53	42.07	43.71	42.1	43.58	41.78
Candidatus Aenigmarchaeota archaeon JGI 0000106-F11	43.77	43.35	45.06	44.49	44.06	43.13	42.02	44.44	43.89	45.75	42.94	41.42	43.91	44.27	43.07	42.85	42.87	43.99	43.89	40.7
Candidatus Aenigmarchaeota archaeon SCGC AAA011-F07	43.17	43.32	45.16	42.31	42.68	42.26	40.8	45.47	40.82	43.78	44.62	41.48	42.9	42.65	45.21	42.65	43.54	45.36	44.29	38.7
Candidatus Altiarchaeales archaeon	43.42	42.9	43.56	43.24	43.63	42.77	41.48	44.48	41.11	43.88	41.6	43	42.88	42.98	41.88	43.35	43.87	44.61	45.29	43.63
Candidatus Altiarchaeales archaeon	43.68	43.08	43.4	43.6	44.29	43.58	42.29	43.77	40.96	44.13	42.01	43.57	43.71	43.38	42.27	44.18	44.94	43.99	44.76	43.55
Candidatus Altiarchaeales archaeon	43.05	44.01	44.3	42.18	43.43	43.06	42.47	44.5	41.93	44.97	42.11	43.38	43.44	42.88	42.1	44.43	43.56	42.76	44.35	43.06
Candidatus Altiarchaeales archaeon	43.36	42.89	43.84	42.58	44.08	42.99	40.94	44.54	41.45	43.68	42.18	42.95	43.52	43.05	42.19	43.67	44.92	43.86	44.73	42.93
Candidatus Altiarchaeales archaeon	42.6	42.71	43.89	42.76	44.22	43.27	41.87	43.81	41.48	44.51	42.59	42.75	43.28	43.52	42.44	43.09	43.99	43.34	44.14	42.79
Candidatus Altiarchaeales archaeon	42.53	42.95	43.53	42.9	44.19	43.5	41.56	43.76	41.7	44.46	42.48	43.23	43.39	43.15	42.37	43.62	44.18	43.19	44.22	42.32
Candidatus Altiarchaeales archaeon	42.47	42.63	43.4	42.72	44.61	43.12	41.9	43.24	41.51	44.15	42.94	42.52	43.05	43.58	41.95	42.69	43.73	43.11	43.76	42.26
Candidatus Altiarchaeales archaeon	43.15	42.59	42.06	43.01	42.58	42.8	41.82	42.55	40.96	42.58	42.01	42.55	42.61	42.84	41.6	43.1	42.87	42.82	43.05	41.65
Candidatus Altiarchaeales archaeon A3	40.44	40.24	42.43	41.45	41.14	42.37	40.49	42.28	40.16	42.65	38.89	40.12	41.73	41.94	41.39	41.2	41.3	42.78	41.94	39.76
Candidatus Altiarchaeales archaeon ex4484_2	42.49	42.49	43.26	42.12	43.35	42.93	41.62	43.75	41.5	42.64	41.24	42.62	42.79	42.38	42.06	42.9	43.41	42.86	43.58	42.43
Candidatus Altiarchaeales archaeon ex4484_43	43.26	43.97	43.21	43.4	43.8	43.72	41.63	43.45	42.36	43.44	42.31	43.22	43.84	43.09	42.5	44.73	44.24	44.37	44.59	42.74
Candidatus Altiarchaeales archaeon ex4484_96	42.44	41.91	42.57	41.91	41.85	41.36	41.11	43.43	41.13	42.39	41.39	41.54	42.52	41.71	42.2	42.39	42.79	42.84	43.8	42.87
Candidatus Altiarchaeales archaeon HGW-Altiarchaeales-1	41.39	40.48	41.49	42.11	42.3	42.97	41.12	41.42	42.23	41.31	39.9	40.54	43.28	42.35	42.14	41.32	42.02	41.94	42.32	41.11
Candidatus Altiarchaeales archaeon HGW-Altiarchaeales-2	42.11	40.64	42.7	41.62	41.58	41.61	41.3	40.21	39.81	41.21	40.52	40.06	42.34	42.97	41.49	39.89	40.63	43.8	42.8	43.45
Candidatus Altiarchaeales archaeon HGW-Altiarchaeales-3	44.72	43.78	44.03	42.78	44.53	44.34	41.18	43.95	42.12	42.7	45.19	42.89	43.38	43.51	43.72	43.93	44.83	42.82	45.6	41.27
Candidatus Altiarchaeales archaeon IMC4	42.88	41.69	43.06	42.53	44.41	42.88	42.06	44.54	41.92	43.97	41.5	42.38	43.05	43.45	42.74	42.41	43.71	43.35	45.57	42.11
Candidatus Altiarchaeales archaeon WOR_SM1_79	44.31	43.46	44.66	42.39	44.03	42.17	41.84	43.7	41.57	44.49	43.24	42.73	43.45	43.08	43.49	43.41	43.65	42.8	44.96	40.8
Candidatus Altiarchaeales archaeon WOR_SM1_86-2	43.19	42.57	43.53	42.62	43.99	42.71	42	43.46	41.68	44.54	41.76	42.34	42.2	42.94	42.98	42.94	44.14	43.08	44.95	41.18
Candidatus Altiarchaeales archaeon WOR_SM1_SCG	43.43	41.87	43.99	42.35	44.12	43.91	41.8	44.48	41.98	44.29	42.67	42	42.14	42.88	42.17	43.32	43.75	42.64	44.18	43.84
Candidatus Diapherotrites archaeon	43.56	41.97	44.43	42.47	42.99	43.26	41.59	44.57	41.56	42.53	43.08	41.74	42.07	43.59	40.61	42.35	42.32	45.15	43.45	41.99
Candidatus Diapherotrites archaeon	40.45	41.62	42.2	42.21	42.88	42.59	41.32	43.17	41.96	41.97	40.47	41.76	41.68	41.25	41.93	40.75	41.53	42.15	44.61	41.69
Candidatus Diapherotrites archaeon	40.86	42.31	42.02	42.13	42.41	42.59	40.76	42.33	39.77	42.72	41.12	41.65	41.56	42.14	40.85	41.9	42.17	43.21	42.28	41.39
Candidatus Diapherotrites archaeon	41.41	41.82	42.28	42.21	43.17	42.33	41.16	42.2	40.58	42.73	40.96	42.02	42.53	42.04	41.71	42.22	42.19	42.03	42.96	41.21
Candidatus Diapherotrites archaeon	42.22	42.31	44.17	42.16	43.27	41.84	41.81	44.39	41.11	43.2	41.62	41.7	41.56	42.49	41.85	41.78	42.43	44.75	44.21	40.29
Candidatus Diapherotrites archaeon	42.07	41.58	43.84	41.39	42.68	43.78	41.42	43.07	41.36	43.3	42.07	41.92	42.65	43.29	41.08	42.55	42.63	45.01	44.43	40.1
Candidatus Diapherotrites archaeon	42.94	41.13	43.54	41.71	43.87	43.26	42.65	43.15	44.46	42.94	41.35	40.92	41.52	42.56	43.69	41.35	43.6	44.33	44.5	39.81
Candidatus Diapherotrites archaeon	40.95	41.37	42.97	41.93	43.04	42.99	41.69	43.64	41.73	41.3	42.01	41.81	42.48	42.57	41.44	41.99	41.2	45.58	43.1	39.8
Candidatus Diapherotrites archaeon	41.37	40.82	41	39.98	40.79	41.92	40.17	41.13	41.02	41.3	41.54	40.14	40.93	41.8	40.49	41	41.92	42.64	42.48	39.42
Candidatus Diapherotrites archaeon CG_4_10_14_0_2_um_filter_31_5	41.09	41.12	41.55	41.56	41.23	41.41	39.4	42.44	42.02	42.9	41.76	39.97	40.18	40.64	42.28	40.3	41	43.98	43.88	45.99
Candidatus Diapherotrites archaeon CG08_land_8_20_14_0_20_30_16	41.8	39.63	41.67	40.43	42.38	40.89	40.77	41.51	40.72	39.64	42.82	39.47	40.7	40.7	41	39.8	40.88	43.04	41.76	40
Candidatus Diapherotrites archaeon CG08_land_8_20_14_0_20_34_12	41.7	41.73	43.42	41.09	42.45	42.85	40.67	42.67	40.57	42.38	41.87	41.36	41.93	42.16	40.74	42.49	42.48	43.8	43.17	40.61
Candidatus Diapherotrites archaeon CG09_land_8_20_14_0_10_32_12	44.13	41.57	46.53	42.03	45.51	43.52	43	45.56	41.06	43.22	44.09	40.62	41.88	44.66	42.47	42.18	46	42.15	48.06	42.08
Candidatus Diapherotrites archaeon CG10_big_fil_rev_8_21_14_0_10_31_34	41.78	41.98	44.26	42.56	42.93	43.18	42.25	43.84	41.89	42.6	41.89	40.86	41.73	42.21	41.94	41.11	42.91	44.6	43.69	41.85
Candidatus Diapherotrites archaeon CG11_big_fil_rev_8_21_14_0_20_37_9	43.4	41.73	44.82	41.68	42.19	42.73	42.04	44.36	40.96	42.46	43.59	40.22	42.27	42.75	41.18	41.99	42.18	44.18	43.23	42.41
Candidatus Diapherotrites archaeon UBA493	43.04	41.87	44.83	41.95	42.89	42.76	41.23	44.25	41.21	42.39	43.77	41.2	41.85	43.42	39.95	41.88	42.46	45.21	43.81	41.5
Candidatus Micrarchaeota archaeon	42.52	42.58	43.21	43.05	43.91	43.47	41.88	42.86	41.09	44.29	42.64	42.86	42.64	43.23	42.59	42.67	42.99	43.65	43.57	42.61
Candidatus Micrarchaeota archaeon	41.79	42.32	43.73	41.55	43.38	43.36	41.98	42.99	40.68	42.63	42.24	42.8	42.98	42.29	42.48	43.52	42.93	43.53	43.74	41.54
Candidatus Micrarchaeota archaeon CG_4_10_14_0_2_um_filter_49_7	40.33	40.64	41.12	40.25	41.46	41.17	39.89	41.68	39.59	41.23	41.63	40.22	41.57	40.45	39.53	40.53	40.65	41.15	41.69	39.84
Candidatus Micrarchaeota archaeon CG_4_10_14_0_2_um_filter_55_9	41.95	41.8	42.34	41.09	43.21	42.52	41.13	42.69	41.02	43.57	40.38	40.91	41.55	41.26	40.61	41.82	42.44	43.51	42.73	39.76
Candidatus Micrarchaeota archaeon CG_4_10_14_0_2_um_filter_60_11	41.68	41.27	42.83	41.74	42.59	42.37	41.53	42.76	40.12	41.84	40.96	41.32	41.92	41.31	41.39	42.54	41.86	42.95	43.19	40.34
Candidatus Micrarchaeota archaeon CG_4_10_14_0_8_um_filter_60_7	42.25	41.87	42.76	42.12	42.99	42.83	41.31	42.3	39.89	42.56	41.28	42.1	42.34	41.52	40.96	43.06	41.95	43.07	43.27	40.73
Candidatus Micrarchaeota archaeon CG06_land_8_20_14_3_00_50_6	40.05	40.72	41.08	39.71	41.3	40.03	40.69	41.32	40.09	40.76	40.7	40.32	41.14	40.73	40.69	40.91	41.04	40.53	41.48	40.66
Candidatus Micrarchaeota archaeon CG08_land_8_20_14_0_20_49_17	40.85	40.34	40.95	40.12	41.58	40.9	40.06	41.76	41.12	40.92	40.83	40.22	40.6	40.73	39.93	40.88	40.52	41.47	42.05	39.32
Candidatus Micrarchaeota archaeon CG08_land_8_20_14_0_20_59_11	42.27	41.6	42.67	41.85	43.13	42.09	41.18	42.32	39.57	42.38	41.88	41.29	41.61	41.9	40.9	41.86	41.57	43.62	42.17	41.45
Candidatus Micrarchaeota archaeon CG09_land_8_20_14_0_10_55_25	41.95	41.85	42.62	41.52	43.39	43.2	40.55	42.6	41.53	43.08	40.47	41.5	41.79	40.96	41.49	41.9	42.34	43.47	43.58	40.08
Candidatus Micrarchaeota archaeon CG09_land_8_20_14_0_10_60_16	41.97	41.33	43.07	41.57	43.29	42.63	41.05	43.36	40.93	41.72	41.18	41.42	41.88	41.59	41.1	42.97	41.83	43.17	43.52	40.88
Candidatus Micrarchaeota archaeon CG1_02_47_40	41.49	41.31	42.28	42.11	42.15	42.85	40.64	42.39	40.39	42.25	42.02	40.73	41.76	42.07	41.52	41.7	42.13	43.26	42.7	42.51
Candidatus Micrarchaeota archaeon CG1_02_49_24	40.4	40.38	40.96	40.1	41.21	41	39.06	41.64	40.21	40.59	40.64	40.38	40.54	40.75	39.33	40.78	40.67	40.82	41.42	39.43
Candidatus Micrarchaeota archaeon CG1_02_51_15	41.08	42.43	41.7	41.97	43.02	42.51	41.04	42.52	39.98	43.01	41.17	42.41	42.44	42.09	41.37	42.56	41.71	43.1	42.89	41.2
Candidatus Micrarchaeota archaeon CG1_02_55_22	41.05	41.28	42.81	41.26	41.56	41.65	40.96	42.84	41.16	41.9	41.89	40.69	41.32	41.71	39.74	41.65	41.61	43.37	41.77	39.9
Candidatus Micrarchaeota archaeon CG1_02_55_41	42.31	41.31	43.44	41.7	43.28	43.02	41.35	42.85	41.56	43.67	40.74	41.47	41.6	41.81	41.98	41.97	42.6	43.55	43.65	40.62
Candidatus Micrarchaeota archaeon CG1_02_60_51	42.13	41.48	43.1	41.68	43.14	42.54	41.3	43.1	40.89	41.79	41.25	41.65	41.98	41.37	41.1	42.8	41.87	43.44	43.74	40.8
Candidatus Micrarchaeota archaeon CG10_big_fil_rev_8_21_14_0_10_45_29	40.99	40.86	42.77	41.04	41.89	41.7	40.97	42.13	41.03	41.7	40.6	40.06	40.75	41.93	40.96	40.67	41.99	43.19	43.07	41.41
Candidatus Micrarchaeota archaeon CG10_big_fil_rev_8_21_14_0_10_54_18	42.35	41.21	43.18	42.05	42.93	42.96	41.34	42.73	42.33	43.46	40.55	41.2	41.87	41.63	41.92	41.89	42.74	43.43	43.41	40.88
Candidatus Micrarchaeota archaeon CG10_big_fil_rev_8_21_14_0_10_59_7	42.23	41.11	42.74	41.97	42.2	42.15	40.72	42.35	39.99	41.99	41.94	41.99	41.33	41.63	40.62	41.99	42.43	43.89	42.06	40.96
Candidatus Micrarchaeota archaeon CG10_big_fil_rev_8_21_14_0_10_60_32	41.54	41.28	42.72	41.56	42.65	42.11	41.13	42.49	39.7	41.51	40.55	41.19	41.84	41.05	40.29	42.47	41.69	42.96	42.98	40.58
Candidatus Micrarchaeota archaeon CG11_big_fil_rev_8_21_14_0_20_47_5	40.97	41.14	42.35	41.74	42.52	43.08	40.47	42.01	40.85	42.25	42.8	40.78	41.31	41.83	41.78	41.23	41.6	42.45	43.66	41.96
Candidatus Micrarchaeota archaeon RBG_16_36_9	43.24	43.61	44.14	44.04	43.94	43.67	43.43	45.11	42.84	54.69	43.55	43.16	43.67	44.58	45.33	43.67	44.14	43.33	45.08	43.55
Candidatus Micrarchaeota archaeon RBG_16_49_10	42.84	42.86	43.69	42.48	42.68	42.91	42.11	44.23	42.98	45.38	42.38	42.42	42.47	42.6	41.56	43.11	43.57	42.96	44.48	42.99
Candidatus Micrarchaeota archaeon UBA267	39.85	40.04	40.86	40.99	40.67	40.32	40	41.21	40.35	41.35	40.79	40.31	39.75	40.16	40.06	40.48	40.46	42	41.34	39.75
Candidatus Micrarchaeota archaeon UBA448	39.96	39.74	40.79	40.87	40.63	40.55	40.16	40.69	39.99	41.52	40.89	39.87	39.6	39.71	39.89	40.67	40.18	41.75	40.96	39.71
Candidatus Micrarchaeota archaeon UBA510	39.87	40.33	41.4	40.53	41.09	40.5	39.09	41.12	39.84	41.28	40.7	40.48	39.63	39.96	39.8	40.58	40.68	41.79	41.2	39.44
Candidatus Micrarchaeota archaeon UBA514	39.98	39.81	40.66	41.23	40.62	40.34	39.16	41.33	39.88	41.21	40.46	40.15	39.84	39.96	39.47	40.53	40.48	41.64	41.14	39.37
Candidatus Micrarchaeota archaeon UBA523	39.96	40.32	41.44	40.53	41.1	40.5	39.01	41.17	40.12	41.28	40.7	40.48	39.62	40.19	39.8	40.58	40.68	41.79	41.21	39.44
Candidatus Micrarchaeota archaeon UBA524	40.22	39.82	41.17	41.08	40.4	40.76	40.26	41.58	40.18	41.13	41.17	40.17	39.52	40.28	39.9	40.35	40.56	42.17	41.24	39.92
Candidatus Micrarchaeota archaeon UBA581	39.8	40.48	41.53	40.69	41.2	40.59	39.41	41.21	39.94	41.52	40.96	40.57	39.59	40.17	39.85	40.7	41.01	42.01	41.22	39.58
Candidatus Micrarchaeota archaeon UBA615	39.84	39.92	40.67	40.97	40.53	40.25	39.51	41.19	39.73	41.24	40.75	39.97	39.95	40	39.69	40.42	40.23	41.62	40.92	39.55
Candidatus Micrarchaeota archaeon UBA93	42.44	41.58	43.01	41.73	42.81	42.61	41.52	42.93	40.15	42.18	40.99	41.45	42.15	41.2	40.99	43.11	42.19	43.22	43.41	40.93
Candidatus Micrarchaeota archaeon UBA95	42.53	41.71	43.48	41.56	43.56	42.91	41.26	43.05	42.31	43.57	41.41	41.3	41.97	41.73	42.66	41.95	42.77	43.76	43.8	40.66
Candidatus Micrarchaeota archaeon UBA96	41.27	41.3	42.27	42.11	42.14	42.88	40.67	42.39	40.44	42.25	42.06	40.73	41.75	42.04	41.52	41.7	42.19	43.26	42.61	42.56
Candidatus Micrarchaeota archaeon UBA97	41.17	41.34	42.57	41.04	41.27	41.6	40.2	42.69	40.47	41.56	40.95	40.51	41.25	41.2	39.6	42.01	41.07	42.94	41.85	40.28
Candidatus Nanohaloarchaeota archaeon	44.24	42.34	44.75	43.56	44.77	44.58	42.87	45.45	42.26	45.56	43.48	42.07	43.08	43.91	42.79	42.85	45.11	43.3	46.15	42.14
Candidatus Nanohaloarchaeota archaeon	42.92	40.98	44.02	41.65	43.16	42.52	42.44	43.99	42.54	42.68	41.85	40.75	41.44	43.35	42.4	41.05	43.07	42.05	44.28	42
Candidatus Nanohaloarchaeota archaeon	41.7	40.46	42.15	41.37	42.31	41.62	41.33	42.89	40.8	43.94	40.87	40.36	41.85	42.46	41.01	40.2	42.41	42.37	42.18	41.61
Candidatus Pacearchaeota archaeon	45.03	42.67	45.53	42.97	45.94	43.39	50.52	45.66	50.35	42.36	44.91	41.66	43	44.61	51.79	42.99	45.31	42.62	46.05	45.41
Candidatus Pacearchaeota archaeon	45.53	41.26	46.12	42.1	45.55	42.11	59.56	44.98	57.9	42.47	45	39.78	40.74	44.56	51.24	40.73	44.44	42.61	46.55	45.33
Candidatus Pacearchaeota archaeon	44.98	42.51	45.04	42.15	44.54	43.6	50.29	45.63	48.76	43.82	45.36	42.08	42.11	45.71	58.34	42.52	45.19	42	45.48	44.88
Candidatus Pacearchaeota archaeon	44.54	43.25	45.1	42.79	45.8	43.59	50.23	45.49	49.75	43.3	43.28	41.71	42.29	45.45	56.4	41.67	45.31	39.63	45.96	44.63
Candidatus Pacearchaeota archaeon	44.29	42.53	46.53	43.81	45.42	43.6	50.35	44.99	51.61	41.73	44.07	41.44	43.1	44.45	51.91	42.32	45.9	41.8	45.55	44.25
Candidatus Pacearchaeota archaeon	45.43	41.26	44.74	41.63	46.12	42.67	50.65	45.61	50.53	42.34	44.83	41.21	41.68	44.96	52.53	42.08	44.9	40.25	45.67	44.12
Candidatus Pacearchaeota archaeon	45.13	42.49	46.27	43.32	46.16	43.52	52.72	46.12	51.88	43.7	43.65	41.97	43.05	45.88	63.83	42.82	45.7	42.87	47.15	44.08
Candidatus Pacearchaeota archaeon	44.93	40.62	45.67	43.18	44.67	42.97	51.36	46.11	51.89	42.71	44.64	41	41.61	44.93	64.58	41.3	44.69	40.49	46.18	44.03
Candidatus Pacearchaeota archaeon	44.28	41.74	44.97	42.21	44.2	43.09	49.42	44.45	49.43	42.4	44.56	41.1	42.08	44.61	49.9	42.21	44.17	40.17	45.23	43.61
Candidatus Pacearchaeota archaeon	44.68	40.58	44.9	41.46	44.86	42.61	58.87	44.67	55.72	42.11	44.36	39.6	40.69	44.75	50.63	41.52	44.09	42.96	45.34	43.53
Candidatus Pacearchaeota archaeon	45.48	42.24	45.88	43.54	46	42.94	52.7	45.81	52.11	42.1	45.29	42.47	43.16	45.34	64.31	42.25	45.24	40.57	46.44	43.13
Candidatus Pacearchaeota archaeon	45.13	41.98	46.32	42.79	45.49	42.75	57.89	45.44	56.28	41.82	44.77	41.32	41.83	44.36	51.29	41.62	44.91	43.8	46.12	43.06
Candidatus Pacearchaeota archaeon	44.79	40.66	43.94	41.93	44.58	41.68	49.98	43.55	48.7	40.39	42.5	41.07	40.78	43.71	49.74	41.82	43.08	39.86	44.79	42.93
Candidatus Pacearchaeota archaeon	44.25	41.46	44.82	43.33	45.76	42.77	51.1	45.12	51.18	43.03	42.92	41.37	42.02	44.84	61.81	41.48	44.87	40.51	46.85	42.81
Candidatus Pacearchaeota archaeon	44.13	42.23	45.83	43.22	45.63	43.48	52.18	46.28	52.3	42.83	42.24	41.21	42.22	45.41	63.82	42.25	45.53	39.5	46.81	42.69
Candidatus Pacearchaeota archaeon	44.8	41.29	44.35	41.17	45.27	42.5	50.59	44.48	50.13	43.15	44.72	40.86	41.63	44.31	51.63	41.75	44.1	41.37	45.83	42.34
Candidatus Pacearchaeota archaeon	42.95	41.1	43.37	41.66	44.96	42.12	50	43.69	49.11	42.61	42.85	40.55	41.86	43.36	58.14	41.94	42.71	41.13	45.14	42.14
Candidatus Pacearchaeota archaeon	43.62	41.8	44.51	41.01	45.16	42.65	49.71	44.4	50.15	42.07	43.94	40.61	41.35	43.69	49.75	41.84	43.95	41.12	44.94	42.04
Candidatus Pacearchaeota archaeon	44.52	41.17	44.9	42.13	44.62	42.57	50.18	44.18	49.87	43.14	44.33	40.76	42.21	43.7	50.86	41.79	44.58	40.3	45.03	41.37
Candidatus Pacearchaeota archaeon	43.82	41.54	44.53	41.96	44.55	42.32	50.61	44.51	50.69	42.48	42.04	41.82	41.99	44.5	53.41	41.57	44.37	40.04	45.02	41.18
Candidatus Pacearchaeota archaeon CG_4_10_14_0_2_um_filter_05_32_18	45.34	42.74	46.32	42.68	45.22	43.08	52.04	45.4	51.2	41.79	44.1	40.94	41.5	45.27	53.39	42.09	45.16	43.03	45.74	43.5
Candidatus Pacearchaeota archaeon CG_4_10_14_0_2_um_filter_30_11	44.05	41.54	45.32	42.41	44.76	42.84	50.85	44.67	51.01	42.41	44.03	40.26	41.07	43.97	58.21	41.25	43.7	40.69	45.72	43.65
Candidatus Pacearchaeota archaeon CG_4_10_14_0_2_um_filter_31_10	44.84	42.03	46.99	44.52	46.22	44.56	48.97	46.68	48.83	43	45.17	42.11	43.16	45.67	49.96	42.79	46.02	42.47	47.37	45.1
Candidatus Pacearchaeota archaeon CG_4_10_14_0_2_um_filter_35_33	45.19	41.92	45.97	41.96	44.84	42.72	50.83	45.77	50.66	42.7	44.08	40.98	41.19	45.25	51.88	42.16	45.17	42.03	46.72	44.06
Candidatus Pacearchaeota archaeon CG_4_10_14_0_8_um_filter_35_169	45.19	41.98	46.24	41.95	44.89	42.76	50.99	45.94	50.93	42.65	44.12	41.19	41.26	45.31	52.2	42.23	45.17	42.27	46.73	44.16
Candidatus Pacearchaeota archaeon CG_4_9_14_0_2_um_filter_30_8	44.37	41.52	45.7	43.64	44.38	42.31	51.1	44.47	50.09	41.86	43.14	41.83	41.68	44.52	58.22	41.5	44.82	41.63	46.54	43.24
Candidatus Pacearchaeota archaeon CG_4_9_14_0_2_um_filter_39_13	45.02	41.82	45.85	42.04	44.84	43.09	49.98	45.3	50.86	43.11	44.8	41.41	42.04	45.02	51.06	41.85	44.48	42.05	46.24	42.87
Candidatus Pacearchaeota archaeon CG_4_9_14_0_8_um_filter_35_24	45.18	41.99	46.25	41.96	44.92	42.7	50.84	45.89	50.84	42.69	44.2	41.09	41.26	45.31	52.03	42.26	45.2	42.28	46.82	44.08
Candidatus Pacearchaeota archaeon CG_4_9_14_3_um_filter_30_11	44.36	41.55	45.37	42.76	44.79	42.51	51.02	44.72	50.41	41.68	44.05	40.34	41.57	44.17	57.67	41.2	44.06	40.6	46.18	44.09
Candidatus Pacearchaeota archaeon CG_4_9_14_3_um_filter_31_7	45.36	42.48	47.67	44.99	46.78	45.39	49.42	47.41	49.98	43.17	45.39	42.44	43.77	46.11	50.63	43.39	46.43	43.13	48.03	45.69
Candidatus Pacearchaeota archaeon CG_4_9_14_3_um_filter_35_19	45.18	41.96	46.12	41.96	44.93	42.69	50.87	45.8	50.75	42.65	44.18	41.11	41.25	45.37	51.92	42.21	45.16	42.5	46.67	44.03
Candidatus Pacearchaeota archaeon CG06_land_8_20_14_3_00_35_12	44.81	42.36	47.08	43.35	46.24	44.42	49.41	45.7	49.35	42.56	44.84	42.47	42.25	44.95	49.91	42.71	45.28	42.64	47.42	45.59
Candidatus Pacearchaeota archaeon CG09_land_8_20_14_0_10_30_9	44.42	41.64	45.27	41.85	44.9	42.59	51.25	44.41	50.14	41.92	43.11	40.7	41.42	43.75	58.22	41.39	43.9	40.78	45.89	43.39
Candidatus Pacearchaeota archaeon CG1_02_30_18	44.72	41.59	45.42	42.32	44.82	42.55	51.32	44.74	50.07	42.5	43.9	40.69	41.74	44.45	58.12	41.36	44.45	40.49	46.47	43.77
Candidatus Pacearchaeota archaeon CG1_02_31_27	44.98	41.78	46.96	44.16	46.58	44.59	48.24	46.9	48.03	43.15	45.02	41.34	42.79	45.49	49.54	42.18	46.09	42.54	48.08	45.27
Candidatus Pacearchaeota archaeon CG1_02_32_132	44.58	41.76	45.79	42.69	45.79	43.17	51.35	45.76	50.97	42.81	44.13	41.64	41	44.91	50.81	42.22	45.53	42.52	47.23	43
Candidatus Pacearchaeota archaeon CG1_02_32_21	45.52	42.5	46.45	42.74	45.12	42.95	52.04	45.28	51.51	41.88	44.6	40.82	41.45	44.93	53.61	41.95	44.9	42.65	45.31	43.72
Candidatus Pacearchaeota archaeon CG1_02_35_32	45.12	41.88	45.94	41.81	44.95	42.71	50.88	45.83	50.76	42.66	44.18	41.05	41.18	45.18	51.9	42.14	45.05	42.18	46.52	43.98
Candidatus Pacearchaeota archaeon CG1_02_39_14	44.92	42.12	45.86	42.09	44.85	43.14	50.28	45.47	51.36	42.91	44.67	41.37	41.98	44.88	51.03	41.92	44.46	41.58	46.37	43.23
Candidatus Pacearchaeota archaeon CG10_big_fil_rev_8_21_14_0_10_30_48	45.01	42.98	47.28	42.38	46.56	43.07	51.92	45.75	52.19	42.79	44.42	41.1	41.79	45.43	53.32	42.4	45.47	42.33	47.75	44.11
Candidatus Pacearchaeota archaeon CG10_big_fil_rev_8_21_14_0_10_31_24	44.55	41.81	45.39	41.71	44.82	42.97	50.83	45.41	50.25	42.73	44.54	41.58	41.26	44.21	50.98	41.1	44.71	41.64	45.06	42.16
Candidatus Pacearchaeota archaeon CG10_big_fil_rev_8_21_14_0_10_31_59	44.91	42.05	46.89	44.64	46.28	44.73	48.96	46.89	48.72	43.1	45.31	41.86	43.33	45.64	49.59	42.84	46.09	42.39	47.63	45.15
Candidatus Pacearchaeota archaeon CG10_big_fil_rev_8_21_14_0_10_31_9	44.6	42.56	45.62	42.23	45.35	42.53	51.51	45.01	50.75	41.93	43.98	41.06	41.45	44.55	52.61	41.71	44.5	42.38	45.74	43.46
Candidatus Pacearchaeota archaeon CG10_big_fil_rev_8_21_14_0_10_32_14	44.76	42.31	46.04	43	45.15	42.95	51.37	45.08	50.36	43.34	43.44	41.61	41.22	44.89	56.94	41.94	44.78	42.68	46.56	43.31
Candidatus Pacearchaeota archaeon CG10_big_fil_rev_8_21_14_0_10_32_42	44.22	42.62	46.04	43.14	45.63	43.91	51.1	44.96	50.31	42.48	43.69	42.1	42.17	45.03	58.25	42.15	45.13	42.19	46.61	44.91
Candidatus Pacearchaeota archaeon CG10_big_fil_rev_8_21_14_0_10_34_12	44.47	41.39	46.88	42.51	45.28	43	50.76	45.94	50.35	41.64	44.13	41.54	41.25	45.21	59.26	42.12	44.82	42.41	46.18	42.68
Candidatus Pacearchaeota archaeon CG10_big_fil_rev_8_21_14_0_10_34_76	44.1	42.44	45.17	42.29	45.01	42.85	50.1	45.42	50.77	43.21	44.29	42.15	41.77	45.13	51.49	42.44	44.56	41.11	45.65	44.39
Candidatus Pacearchaeota archaeon CG10_big_fil_rev_8_21_14_0_10_35_13	44.18	41.72	44.5	42.19	45.23	42.56	50.54	44.58	49.9	42.39	45.26	41.09	41.63	44.05	50.39	42.16	43.73	40.89	44.54	41.75
Candidatus Pacearchaeota archaeon CG10_big_fil_rev_8_21_14_0_10_35_219	45.33	41.96	46.06	41.98	44.98	42.84	50.86	46	50.9	42.57	44.19	41.23	41.22	45.32	51.92	42.18	45.14	42.18	46.68	44.09
Candidatus Pacearchaeota archaeon CG11_big_fil_rev_8_21_14_0_20_30_13	44.47	41.31	45.25	42.61	44.86	42.55	50.96	44.93	50.56	42.31	43.93	40.4	41.41	44.18	58.02	41.44	44.17	40.42	46.64	43.7
Candidatus Pacearchaeota archaeon ex4484_26	46.04	43.6	48.7	45.33	47.51	45.72	48.84	48.59	49.01	44.32	46.1	43.06	44.69	46.91	50.21	43.82	47.05	43.3	50.39	46.22
Candidatus Pacearchaeota archaeon ex4484_31	45.6	41.25	46.21	44.84	47.5	45.62	48.86	47.13	48.75	43.57	46.68	42.92	43.51	45.64	49.57	42.76	46.07	42.51	47.74	46.6
Candidatus Pacearchaeota archaeon ex4484_71	44.35	42.85	45.42	43.36	45.97	44.09	51.83	45.94	51.03	43.47	46.01	42.46	43.49	45.8	60.25	42.92	45.24	41.74	47.57	44.24
Candidatus Pacearchaeota archaeon RBG_13_33_26	44.97	41.49	45.46	43.05	45.99	42.89	51.88	45.83	50.53	41.98	44.35	41.58	41.71	44.29	60.27	41.65	44.7	41.3	46.88	42.61
Candidatus Pacearchaeota archaeon RBG_13_36_9	44.83	42.11	46.28	43.76	46.53	44.33	53.95	45.95	51.71	42.33	45.09	41.18	42.07	44.91	52.97	43.45	45.84	42.27	47.89	44.06
Candidatus Pacearchaeota archaeon RBG_16_35_8	45.04	41.76	45.38	42.92	45.56	43.31	51.91	45.82	51.19	42.88	44.11	40.77	42.25	45.11	59.72	42.11	44.75	40.72	46.6	43.41
Candidatus Pacearchaeota archaeon RBG_19FT_COMBO_34_9	45.38	42.01	45.73	43.28	46.28	43.24	52.25	46.19	51.32	42.4	44.83	42.23	41.97	44.77	60.22	42.14	44.84	41.22	47.42	42.98
Candidatus Pacearchaeota archaeon UBA284	44.57	41.6	45.75	43.11	47.24	44.5	49.4	45.59	48.55	43.55	44.4	41.72	42.37	45.55	49.32	42.36	45.48	42.69	47.05	43.81
Candidatus Pacearchaeota archaeon UBA73	43.73	41.89	45.54	42.29	45.15	42.43	49.52	45.1	49.95	42.82	43.96	40.98	41.87	44.46	51.1	41.27	44.41	40.74	45.8	42.72
Candidatus Pacearchaeota archaeon UBA92	44.6	41.89	45.86	42.74	45.77	43.15	51.09	45.53	50.92	43.07	44.46	41.61	41.19	44.88	50.89	42.3	45.37	42.33	46.93	43.25
Candidatus Parvarchaeota archaeon	45.28	43.43	45.69	45.79	46.34	46.3	43.63	45.7	43.85	44.8	43.69	42.41	44.04	45	44.15	43.34	46	43.85	45.77	45.27
Candidatus Parvarchaeota archaeon	44.34	43.1	45.4	44.36	45.92	45.76	44.23	45.57	44.84	43.96	44.65	42.31	42.8	45.07	43.19	43.28	45.36	43.29	45.51	44.63
Candidatus Parvarchaeota archaeon	45.6	41.57	45.27	41.99	44.84	42.17	49.54	43.45	50.13	43.26	43.82	42.22	41.15	43.83	50.17	42.31	43.8	41.48	44.16	44.51
Candidatus Parvarchaeota archaeon	44.07	41.92	45.47	42.13	45.44	43.14	50.4	44.5	50.12	43.05	44.05	40.79	41.34	44.81	51.92	41.38	44.92	43.36	45.74	42.9
Candidatus Parvarchaeota archaeon UBA264	41.67	40.72	42.22	41.18	42.08	42.83	41.17	42.31	41.3	41.55	41.87	40.78	40.96	41.42	40.31	41.18	42.59	40.4	42.08	41.78
Candidatus Parvarchaeota archaeon UBA265	41.65	40.85	42.15	42.16	42.21	42.41	41.64	42.24	40.7	41.76	42.06	41.3	41.4	41.9	41.16	41.6	41.86	41.27	41.38	41.06
Candidatus Parvarchaeota archaeon UBA446	41.54	40.67	42.07	41.01	42.11	42.64	41.07	42.02	41.31	41.62	41.75	40.75	40.93	41.3	40.48	41.14	42.31	40.42	41.92	41.94
Candidatus Parvarchaeota archaeon UBA449	41.47	40.89	42	41.92	42.01	42.22	41.3	42.09	40.58	41.73	42.01	41.1	41.22	41.86	40.84	41.47	41.83	41.21	41.3	41.03
Candidatus Parvarchaeota archaeon UBA506	42.12	41.09	42.76	41.79	42.62	43.64	41.14	42.47	41.39	42.43	42.6	41.17	41.18	42.11	40.89	41.22	42.65	40.85	42	42.73
Candidatus Parvarchaeota archaeon UBA515	41.56	40.71	42.11	41.05	42.04	42.74	41.12	42.06	41.36	41.62	41.74	40.75	41.01	41.32	40.48	41.14	42.32	40.42	41.92	41.94
Candidatus Parvarchaeota archaeon UBA519	41.52	41.11	41.96	41.98	42.02	42.56	42.24	41.8	41.11	42.01	42.15	40.95	41.21	41.85	41.59	41.65	41.71	41.15	41.28	40.85
Candidatus Parvarchaeota archaeon UBA569	41.88	41.22	41.97	42.38	42.15	42.4	41.67	41.65	41.24	41.8	42.02	41.45	41.11	41.61	40.86	41.86	42.08	41.33	40.98	41.39
Candidatus Parvarchaeota archaeon UBA573	41.72	40.99	42.15	42.24	42.32	42.48	41.64	42.24	40.7	41.76	42.06	41.3	41.4	41.9	41.03	41.6	41.98	41.27	41.38	41.06
Candidatus Parvarchaeota archaeon UBA575	41.49	40.61	42.04	40.96	41.88	42.66	40.88	41.94	41.19	41.62	41.72	40.56	40.86	41.21	40.13	41.06	42.45	40.33	41.81	41.94
Candidatus Parvarchaeota archaeon UBA614	41.52	40.6	42.07	41.01	41.96	42.61	40.95	42.04	41.18	41.65	41.77	40.76	40.92	41.3	40.31	41.08	42.34	40.28	41.93	41.94
Candidatus Parvarchaeum acidiphilum ARMAN-4_'5-way FS'	41.19	42.23	42.81	46.02	42.35	43.23	39.56	44.1	37.4	37.88	46.23	44.2	44.52	44.14	33.83	43.71	43.89	40.73	43.9	41.67
Candidatus Parvarchaeum acidophilus ARMAN-5_'5-way FS'	40.25	39.85	39.85	41.13	40.06	41.51	40.46	40.39	41.39	40.69	38.29	40.87	40.35	39.94	38.62	39.86	40.94	41.3	40.67	38.33
Candidatus Woesearchaeota archaeon	61.22	43.13	50.59	44.7	49.42	44.7	44.48	51.54	44.07	42.8	53.41	43.17	43.72	50.53	45.19	43.22	51	43.35	51.57	54.38
Candidatus Woesearchaeota archaeon	51	42.59	51.12	45.15	49.07	45	45.46	51.49	44.77	44.27	50.2	42.21	42.84	50.38	45.2	43.22	50.57	43.18	51.88	53.19
Candidatus Woesearchaeota archaeon	50.8	43	51.67	45.49	50.03	45.69	44.42	52.76	44.85	43.65	51.23	43.04	43.06	50.84	45.51	42.99	50.86	42.86	52.21	51.46
Candidatus Woesearchaeota archaeon	51.15	42.33	51.41	44.69	49.79	45.47	45.57	52.54	45.05	43.42	50.82	42.27	42.97	50.37	45.25	43.31	50.5	43.55	51.95	51.02
Candidatus Woesearchaeota archaeon	50.34	41.11	48.21	43.22	47.96	44.75	43.04	49.33	43.82	42.22	50.09	41.11	41.69	49.3	43.87	41.96	48.92	42.51	48.2	50.41
Candidatus Woesearchaeota archaeon	50.82	43.08	50.94	44.29	48.84	45.48	44.86	52.53	45.02	44.07	50.6	42.32	43.35	49.89	45.46	43.3	50.26	43.64	51.68	50.4
Candidatus Woesearchaeota archaeon	51.89	43.09	50.79	44.3	48.93	44.96	45.1	50.6	44.07	43.41	50.42	43.11	42.92	49.27	44.39	43.64	49.54	42.89	50.35	50.4
Candidatus Woesearchaeota archaeon	49.46	42.49	49	43.62	48.18	44.02	43.9	49.57	43.32	42.55	48.96	42.17	42.94	49.15	45.01	43.18	48.72	42.49	49.51	50.27
Candidatus Woesearchaeota archaeon	50.05	43.17	51.05	45.57	50.89	46.57	46.16	51.79	45.54	43.32	49.4	43.01	43.22	50.05	45.81	43.6	50.55	41.92	53.94	50.17
Candidatus Woesearchaeota archaeon	50.97	43.13	50.83	44.33	50.15	45.28	45.88	52.1	44.81	43.72	50.84	42.85	43.11	50.49	44.81	42.83	51.21	42.57	51.02	50.02
Candidatus Woesearchaeota archaeon	51.64	43.67	51.39	44.46	49.67	45.21	44.06	52.56	45.07	42.9	50.09	42.36	43.68	50.72	44.33	42.99	51.11	43.75	52.06	49.99
Candidatus Woesearchaeota archaeon	51.11	42.53	51.84	44.48	49.44	45.21	44.77	51.4	45.64	44.07	50.32	42.82	43.48	50.88	45.71	42.88	50.37	43.36	51.6	49.88
Candidatus Woesearchaeota archaeon	50.81	43.79	54.65	45.42	51.33	45.63	48.11	53.69	45.2	44.26	50.7	42.44	44.18	51.52	45.79	43.9	52.64	43.63	56.05	49.76
Candidatus Woesearchaeota archaeon	50.87	44.01	51.8	44.83	50.92	45.54	45.81	53.32	44.9	44.72	50.12	43.79	44.38	51.5	45.58	44.02	51.17	42.87	53.07	49.63
Candidatus Woesearchaeota archaeon	51.2	43.79	54.17	45.22	51.52	46.28	46.61	53.61	45.12	44.37	49.94	43.42	44.28	52.49	45.98	43.78	51.89	45.22	54.55	49.56
Candidatus Woesearchaeota archaeon	50.37	42.55	49.56	44.17	48.68	44.42	44.12	50.21	45.77	43.05	48.61	42.94	42.68	49.41	45.45	42.84	49.7	42.06	50.42	49.38
Candidatus Woesearchaeota archaeon	50.77	43.85	52.3	44.71	51.02	45.74	46.96	54.39	46.12	43.32	49.35	42.07	43.31	52.91	46.85	43.4	51.23	42.09	54.64	49.33
Candidatus Woesearchaeota archaeon	50.11	41.8	50.56	43.86	49.46	44.87	44.79	51.74	45.31	43.4	49.75	41.76	42.8	49.58	45.4	42.42	49.74	43.37	50.56	49.3
Candidatus Woesearchaeota archaeon	49.94	42.59	50.92	43.62	49.29	45.42	45.14	50.68	45.48	42.6	48.41	41.91	42.69	50.65	44.87	42.93	50.39	43.34	50.79	49.25
Candidatus Woesearchaeota archaeon	50.18	42.26	50.02	42.58	48.05	43.73	44.22	49.6	44.59	42.44	48.07	42.23	42.07	48.97	44.04	41.77	48.35	43.02	49.63	49.25
Candidatus Woesearchaeota archaeon	50.3	43.67	50.72	44.35	49.18	45.12	46.25	52.09	44.91	43.71	48.67	43.12	43.08	50.35	44.41	43.33	50.78	44.59	51.04	49.04
Candidatus Woesearchaeota archaeon	50.29	43.34	54.44	44.72	51.74	45.57	47.61	53.15	45.14	43.65	49.72	42.55	43.68	50.72	46.79	43.11	51.37	43.72	55.16	49.01
Candidatus Woesearchaeota archaeon	49.56	42.41	50.56	43.66	49.45	44.4	45.82	55.22	44.18	44.06	48.9	41.61	42.96	59.95	45.32	42.36	51.1	41.47	51.84	48.96
Candidatus Woesearchaeota archaeon	50.89	42.54	52.54	44.95	51.37	46.09	45.65	52.66	45.12	45.25	49.76	43.32	44.44	50.95	45.91	42.64	50.98	42.28	54.14	48.92
Candidatus Woesearchaeota archaeon	49.79	44.34	51.7	45.39	50.98	45.73	45.87	51.69	46.27	45.58	48.92	43.62	44.43	49.88	46.21	44.04	51.12	42.87	52.13	48.92
Candidatus Woesearchaeota archaeon	50.63	42.17	49.99	43.95	48.71	44.38	44.03	50.67	45.32	43.37	49.2	42.66	43.28	50.05	44.48	42.68	49.51	42.36	50.42	48.77
Candidatus Woesearchaeota archaeon	50.01	43.58	53.11	44.19	52.01	45.89	46.5	52.68	46.17	44.32	48.31	41.96	43.84	51.13	46.59	43.34	50.57	43.41	55.85	48.7
Candidatus Woesearchaeota archaeon	49.18	42.05	50.62	43.43	50.15	45.35	44.9	51.28	45.1	42.78	48.36	41.68	43.17	50.52	45.58	42.61	49.76	42	51.45	48.7
Candidatus Woesearchaeota archaeon	50.04	42.59	52.19	44.02	51.24	45.88	45.4	52.27	44.86	44.87	48.82	42.88	43.44	50.89	45.64	43.43	50.69	41.92	54.18	48.55
Candidatus Woesearchaeota archaeon	49.8	42.58	49.39	43.65	48.98	44.76	44.49	50.15	44.35	43.23	49.77	42.43	43.6	49.33	45.26	43.11	49.43	42.35	50.09	48.51
Candidatus Woesearchaeota archaeon	48.61	41.66	48.23	42.82	47.78	43.46	43.39	49.58	43.28	42.92	49.16	40.73	42.37	48.28	44.85	42.01	48.55	42.01	49.07	48.42
Candidatus Woesearchaeota archaeon	48.22	42.06	47.9	42.47	47.07	43.58	43.62	48.11	42.83	42.14	47.42	40.66	42.3	48.05	43.2	41.71	47.88	41.38	48.15	48.11
Candidatus Woesearchaeota archaeon	49.76	42.77	53.26	43.95	51.3	45.12	47.05	52.84	44.48	43.24	48.36	42.04	42.93	50.72	45.2	44.56	51.46	43.96	53.77	48.09
Candidatus Woesearchaeota archaeon	49.43	42.14	53.21	44	51.92	44.7	45.96	51.77	44.15	42.13	49.64	41.66	43.05	50.57	44.7	41.63	51.26	42.84	54.88	47.93
Candidatus Woesearchaeota archaeon	48.92	43.5	50.5	44.09	49.5	44.46	45.4	49.83	44.65	43.94	48.29	42.8	43.96	49.12	45.59	43.22	49.58	44.1	51.18	47.92
Candidatus Woesearchaeota archaeon	50.59	44.84	52.22	45.84	51.73	47.26	47.3	52.63	46.27	44.46	50	43.63	44.95	50.7	46.33	44.82	51.59	43.37	54.54	47.81
Candidatus Woesearchaeota archaeon	49.72	43.31	50.62	44.92	49.75	44.64	45.68	51.03	44.36	45.04	48.34	42.55	43.42	49.3	45.24	44.24	51.14	43.21	51.69	47.77
Candidatus Woesearchaeota archaeon	48.99	43.53	50.04	45.11	50.32	46.05	45.61	50.88	45.11	44.88	48.25	43.16	44.11	49.16	46.54	43.67	50.05	44.25	51.08	47.66
Candidatus Woesearchaeota archaeon	49.41	43.24	51.18	45.77	50.15	46.22	45.1	51.24	44.96	43.38	47.83	43.15	44.44	49.62	45.4	43.21	50.21	43.38	54.27	47.47
Candidatus Woesearchaeota archaeon	48.78	42.85	50.78	45.24	51.16	45.32	45.98	51.23	45.37	44.26	47.73	42.48	43.58	49.25	45.8	42.96	50.32	43.77	52.3	47.44
Candidatus Woesearchaeota archaeon	49.39	43.08	48.76	44.47	47.75	44.66	45.02	48.94	45.42	43.89	47.6	42.67	42.73	48.39	44.88	43.44	48.54	44.16	49.19	47.21
Candidatus Woesearchaeota archaeon	46.4	44.3	46.91	46.48	47.05	47.58	43.39	47.49	45.28	46.15	45.34	43.57	44.4	46.04	43.88	44.69	46.62	43.44	47.69	46.8
Candidatus Woesearchaeota archaeon	48.47	43.87	50.06	44.33	49	44.69	45.33	49.74	44.9	44.47	48.08	43.43	44.4	48.78	45.69	43.44	49.54	44.69	51.3	46.58
Candidatus Woesearchaeota archaeon	48.13	42.44	48.4	43.69	47.28	45.34	43.67	48.14	43.19	43.17	48.59	42.74	42.35	48.26	43.97	42.41	48.76	42.62	49.02	45.84
Candidatus Woesearchaeota archaeon	48.66	43.12	49.15	44.41	48.86	45.26	44.92	50.27	44.64	43.63	47.01	41.72	43.68	48.79	45.06	43.49	49.49	42.35	51	45.83
Candidatus Woesearchaeota archaeon	48.37	41.62	48.54	42.09	46.93	42.72	44.28	46.78	41.39	42.41	48.62	41.99	41.92	48.24	45.53	41.43	48.68	43.84	48.42	45.81
Candidatus Woesearchaeota archaeon	45.68	44.71	45.88	46.55	46.66	47.15	44	46.56	45.25	46.45	45.68	43.68	44.86	46.11	44.07	44.28	46.15	44.36	47.31	45.09
Candidatus Woesearchaeota archaeon	44.75	42.1	46.31	43.15	44.96	42.44	42.49	45.29	42.6	41.4	44.95	41.28	41.83	46.23	42.98	42.18	45.59	40.97	46.02	44.85
Candidatus Woesearchaeota archaeon	45.26	42.5	45.04	43.9	44.29	43.3	42.11	44.86	42.39	42.45	43.84	41.88	41.94	45.11	43.66	42.14	44.71	40.7	45.07	44.28
Candidatus Woesearchaeota archaeon	45	42.3	45.57	42.4	44.32	43.09	42.72	45.47	42.33	42.8	44.34	41.46	42.38	44.53	42.47	42.3	43.95	41.16	45.25	43.35
Candidatus Woesearchaeota archaeon	44.44	43.39	45.9	45.12	46.08	46.01	43.49	45.7	43.31	45.65	44.23	42.66	44.15	44.48	43.5	43.45	45.34	43.69	46.11	43.17
Candidatus Woesearchaeota archaeon	41.62	38.16	41.59	37.5	41.42	38.09	38.39	41.44	38.78	37.34	38.91	37.23	39.02	42.14	41.31	39.06	41.56	36.24	42.04	41.88
Candidatus Woesearchaeota archaeon	39.92	39.72	41.13	39.53	40.05	39.14	38.68	41.38	38.55	37.45	39.96	38.54	39.83	40.81	40.43	40.78	42.22	38.76	41.29	40.37
Candidatus Woesearchaeota archaeon B3_Woes	50.76	43.89	53.52	45.72	51.95	46.16	47.01	53.65	46.46	44.07	49.46	42.96	44.16	51.97	46.84	43.23	51.53	42.95	56.96	48.42
Candidatus Woesearchaeota archaeon CG_4_10_14_0_2_um_filter_33_10	51.23	43.16	53.9	45.34	52.03	45.89	45.81	53.68	45.77	44.31	48.98	43.77	44.02	51.55	46.64	43.32	51.41	43.14	56.02	49.35
Candidatus Woesearchaeota archaeon CG_4_10_14_0_2_um_filter_33_13	48.43	41.79	50.39	44.31	58.23	44.66	44.19	50.37	45.26	42.7	48.04	43.11	42.56	48.9	44.15	42.2	48.84	42.82	50.44	47.71
Candidatus Woesearchaeota archaeon CG_4_10_14_0_2_um_filter_57_5	48.59	42.84	49.28	43.25	48.3	44.7	44.76	49.03	43.15	42.72	46.68	42.22	43.37	48.12	43.21	43.07	49.06	41.43	49.09	46.48
Candidatus Woesearchaeota archaeon CG_4_10_14_0_8_um_filter_47_5	48.06	43.45	50.83	43.2	50.2	45.93	44.63	51.77	44.51	43.94	48.21	44.15	43.84	50.26	45.41	42.52	50.27	44.55	52.8	47.16
Candidatus Woesearchaeota archaeon CG06_land_8_20_14_3_00_33_13	50.67	43.95	53.67	44.96	52.41	46.29	46.31	53.81	45.64	45.22	49.57	44.06	44.38	51.29	47.08	44.17	51.44	43.22	55.64	49.16
Candidatus Woesearchaeota archaeon CG07_land_8_20_14_0_80_44_23	48.72	43.55	50.37	45.06	49.06	44.82	45.87	50.57	45.65	44.79	47.06	43.19	43.35	49.45	45.73	43.18	49.34	42.26	52.2	47.34
Candidatus Woesearchaeota archaeon CG08_land_8_20_14_0_20_43_7	49.6	44.15	50.73	44.24	50.01	45.23	45.37	51.56	44.27	43.54	48.28	43.48	43.82	50.23	45.98	43.44	51.22	42.19	51.4	48.4
Candidatus Woesearchaeota archaeon CG08_land_8_20_14_0_20_47_9	48.87	43.84	50.82	44.21	49.73	46.04	45.36	50.7	44.77	43.1	48.54	43.66	44.12	49.57	44.75	43.51	50.17	42.16	52.01	47.69
Candidatus Woesearchaeota archaeon CG1_02_33_12	51.12	43.25	54.07	45.24	52.45	46.06	46.67	53.71	46.26	44.48	49.32	43.77	43.52	51.31	47.51	43.49	51.21	43.27	55.5	49.22
Candidatus Woesearchaeota archaeon CG1_02_47_18	48.75	43.54	50.96	43.64	49.69	45.34	45.55	50.42	44.58	43.1	48.34	43.29	43.81	49.46	44.53	43.49	49.61	41.98	51.95	47.48
Candidatus Woesearchaeota archaeon CG1_02_57_44	48.19	42.97	48.56	43.83	47.71	44.39	44.12	49.22	42.95	43.88	46.47	42.52	43.15	48.24	43.93	42.73	48.79	42.5	49.59	46.73
Candidatus Woesearchaeota archaeon CG10_big_fil_rev_8_21_14_0_10_30_7	49.19	43.59	50.49	46.28	48.92	44.85	45.46	50.8	43.9	43.62	48.46	42.68	43.08	49.26	45.19	42.82	49.78	41.96	50.36	46.52
Candidatus Woesearchaeota archaeon CG10_big_fil_rev_8_21_14_0_10_32_24	50.48	42.93	51.24	44.39	56.88	45.35	45.5	50.7	44.63	43.35	47.87	42.73	42.41	49.88	44	42.42	50.05	43.61	51.48	49.89
Candidatus Woesearchaeota archaeon CG10_big_fil_rev_8_21_14_0_10_32_9	52.33	41.93	51.39	44.49	48.86	44.95	45.94	51.79	46.67	43.72	50.88	42.94	43.64	50.76	45.83	43.2	50.3	42.51	51.77	51.75
Candidatus Woesearchaeota archaeon CG10_big_fil_rev_8_21_14_0_10_33_12	51.18	43.9	54.22	45.63	53.19	46.15	46.64	54.19	45.92	45.26	49.54	43.84	44.08	51.82	47.46	43.83	51.89	43.27	56.4	49.69
Candidatus Woesearchaeota archaeon CG10_big_fil_rev_8_21_14_0_10_34_12	45.95	41.68	45.89	43.44	47.28	44.6	51.64	45.93	51.36	43.29	44.77	41.57	42.1	45.9	52.29	42.5	45.67	42.93	48.1	43.97
Candidatus Woesearchaeota archaeon CG10_big_fil_rev_8_21_14_0_10_34_8	48.86	43.22	52.08	44.9	49.91	45.31	46.28	51.84	45.9	44.73	47.6	41.76	42.38	49.79	45.69	43.24	49.89	44.42	51.66	46.64
Candidatus Woesearchaeota archaeon CG10_big_fil_rev_8_21_14_0_10_36_11	49.36	42.63	50.55	44.72	57.98	45.14	44.12	50.32	45.37	43.23	48.43	43.11	42.97	49.25	43.84	43.16	49.15	43.11	50.73	47.53
Candidatus Woesearchaeota archaeon CG10_big_fil_rev_8_21_14_0_10_37_12	49.48	43.15	50.66	44.26	49.37	44.77	45.15	50.99	44.55	44.09	47.97	42.71	43.42	49.82	45	42.72	50.64	43.88	51.09	47.5
Candidatus Woesearchaeota archaeon CG10_big_fil_rev_8_21_14_0_10_44_13	50.26	43.22	52.12	44.83	51.82	45.56	45.21	52.98	45.15	43.06	48.58	42.92	43.56	51.11	45.83	43.72	50.93	42.55	54.5	47.83
Candidatus Woesearchaeota archaeon CG10_big_fil_rev_8_21_14_0_10_45_16	49.55	42.73	50.25	43.65	56.4	44.01	45.38	50.83	45.14	43.31	48.43	42.58	42.18	49.07	43.53	42.54	49.4	43.76	50.49	48.38
Candidatus Woesearchaeota archaeon CG10_big_fil_rev_8_21_14_0_10_45_5	47.4	41.93	49.1	43.52	46.54	42.72	44.07	48.71	43.95	42.77	45.35	42.18	42.42	48.21	45.75	43	47.68	43.26	49.72	47.6
Candidatus Woesearchaeota archaeon CG10_big_fil_rev_8_21_14_0_10_47_5	47.93	42.24	49.94	43.58	48.92	44.55	46.58	50.7	45.05	42.87	48.11	42.33	44.46	48.83	44.98	43.2	49.7	43.61	49.61	47.29
Candidatus Woesearchaeota archaeon CG11_big_fil_rev_8_21_14_0_20_43_8	49.37	43.84	50.9	44.38	50.3	45.06	45.57	51.89	44.42	43.58	48.14	43.71	44.13	50.07	45.7	43.89	51	42.68	52.14	48.91
Candidatus Woesearchaeota archaeon CG11_big_fil_rev_8_21_14_0_20_57_5	48.79	43.24	50.04	43.46	48.49	45.01	45.28	49.51	44.82	43.65	47.11	42	42.98	48.07	44.04	42.98	49.77	43.83	51.33	47.9
Candidatus Woesearchaeota archaeon ex4484_78	48.96	44.2	51.74	45.61	51.93	46.63	47.08	52.5	45.87	44.96	48.89	44.15	43.74	50.32	46.82	43.28	51.44	44.66	53.37	47.73
Candidatus Woesearchaeota archaeon RBG_13_36_6	50.32	42.72	52.65	45.03	50.45	45.44	46.16	53.15	44.66	43.62	47.29	42.62	43.33	50.58	46.34	42.02	50.69	43.04	54.03	48.99
Candidatus Woesearchaeota archaeon UBA119	48.1	42.04	48.41	43.69	48.96	45.57	45.01	48.92	44.65	44.53	47.42	43.05	43.75	47.53	44.77	43.63	48.32	43.24	49.65	47.3
Candidatus Woesearchaeota archaeon UBA142	49.33	43.23	50.31	44.91	49.61	44.46	45.74	50.7	44.49	45.26	48.07	42.3	43.26	48.97	45.12	44.63	50.86	42.98	51.2	47.29
Candidatus Woesearchaeota archaeon UBA153	60.63	42.64	49.62	44.12	48.82	44.9	44.25	50.7	43.4	43.83	50.77	42.84	43.43	49.23	44.28	43.27	49.35	41.89	49.98	52.98
Candidatus Woesearchaeota archaeon UBA489	48.66	43.68	49.34	44.2	49.4	45.12	45.48	49.81	44.79	43.24	47.89	42.9	42.87	48.46	45.5	43.24	50.25	44.42	50.67	47.76
Candidatus Woesearchaeota archaeon UBA492	49.7	43.36	50.43	45.19	49.77	44.9	45.6	50.89	44.51	45.08	48.29	42.6	43.32	49.31	45.38	44.53	50.8	44.03	51.38	47.75
Candidatus Woesearchaeota archaeon UBA525	52.11	42.53	49.65	44.15	48.81	44.93	44	51.05	43.33	43.56	55.95	42.33	42.76	50.08	44.03	42.88	49.35	43.4	50.39	50.9
Candidatus Woesearchaeota archaeon UBA544	48.78	43.6	49.06	44.1	49.33	44.63	45.34	49.6	44.28	43.22	47.73	42.69	42.53	48.16	45.41	42.92	50.11	43.74	50.5	47.91
Candidatus Woesearchaeota archaeon UBA94	48.32	42.87	48.84	43.65	47.98	44.63	44.19	49.52	43.14	44.09	46.72	42.28	43.02	48.27	44.34	43.1	48.64	42.32	49.8	46.46
Candidatus_Micrarchaeota_archaeon_LFW-125_1	40.77	40.49	42.1	39.95	41.99	41.46	39.69	42.18	39.16	40.82	40.89	40.03	40.38	40.76	40.57	40.97	40.84	42.53	42.33	40.05
Candidatus_Pacearchaeota_archaeon_LFW-165_1	45.46	42.21	45.71	43.08	46.04	44.35	59.14	45.67	58.96	43.19	45.06	41.49	42.23	44.96	51.48	42.56	45.85	41.81	47.29	44.34
Candidatus_Pacearchaeota_archaeon_LFW-170_1	44.57	41.12	45.13	43.25	45.8	42.91	50.74	44.49	50.25	42.48	43.64	40.74	42.51	44.35	50.27	42.17	44.56	40.97	45.86	43.57
Candidatus_Pacearchaeota_archaeon_LFW-273_1	44.96	41.77	45.82	43.42	45.84	43.11	52.75	45.57	52.17	43.03	43.86	41.95	42.4	44.88	60.16	41.45	44.81	41.15	47.3	44.34
Diapherotrites archaeon SCGC AAA011-K09	42.84	40.51	42.38	41.58	42.71	41.37	43.52	44.34	41.32	39.82	39.17	40.67	39.43	42.1	40.08	40.3	41.26	45.02	44.88	37.01
Diapherotrites archaeon SCGC AAA011-N19	38.08	39.36	40.43	38.94	38.16	37.69	40.73	42.22	38.36	40.45	40.69	39.89	40.16	39.21	41.51	40.48	41.17	40.94	41.74	42.93
Nanoarchaeota archaeon	47.94	43.12	49.54	43.7	49.15	44.78	46.32	49.57	45.1	43.83	47.75	42.94	43.28	48.32	45.25	42.88	48.63	41.78	51.32	47.44
Nanoarchaeota archaeon	48.73	44.2	50.27	44	50.02	44.62	44.45	50.79	43.31	43.79	48.19	42.82	44.01	48.92	43.63	43.38	49.92	42.95	51.22	47.33
Nanoarchaeota archaeon	49.99	42.41	50.64	43.46	56.63	43.33	46.12	51.26	44.19	44.34	47.19	41.69	42.9	49.87	44.88	43.42	49.36	43.57	51.46	47.23
Nanoarchaeota archaeon	48.72	43.47	49.72	44.5	49.55	45.44	46.91	50.07	45	44.34	47.41	43.71	43.48	48.74	45.89	44	49.57	44.22	50.91	47.16
Nanoarchaeota archaeon	48.48	43.88	50	43.91	49.1	45.42	46.78	49.59	45.37	44.25	48.56	42.58	43.64	49.43	46.28	44.01	49.74	44.97	50.83	47.14
Nanoarchaeota archaeon	44.41	43.16	45.6	45.86	46.87	45.99	42.76	46.51	42.53	45.52	44.04	42.4	44.65	44.44	43.06	43.82	45.46	44.23	47.53	45.87
Nanoarchaeota archaeon	44.86	43.24	45.74	45.06	45	46.46	43.18	46.06	42.67	44.49	44.79	42.59	43.77	44.89	42.76	43.14	45.63	43.49	46.42	45.67
Nanoarchaeota archaeon	44.3	44.98	45.74	46.64	45.97	47.52	43.87	46.3	43.92	45.67	44.64	44.65	45.13	44.48	44.67	44.88	45.8	44.06	45.95	44.75
Nanoarchaeota archaeon Gua-46	42.96	41.74	43.5	42.65	43.55	43.68	42.48	43.57	40.54	42.77	43.22	43.28	43.58	43.6	43.27	43.09	43.99	40.94	44.82	42.13
Nanoarchaeota archaeon M10-121	42.53	42.57	43.31	43.29	44.03	43.07	42.66	44.62	40.71	44.07	42.88	43.77	42.86	42.82	42	43	43.07	42.46	43.49	44.45
Nanoarchaeota archaeon NZ13-N	41.25	41.6	42.08	41.24	42.12	42.08	40.22	41.79	40.14	41.62	39.91	41.41	41.67	40.74	40.9	41.74	41.63	40.5	41.67	41.38
Nanoarchaeota archaeon SCGC AAA011-D5	45.55	42.26	46.3	42.73	45.79	43.06	51.59	46.55	51.69	42.79	44.96	41.19	41.34	46.17	59.87	41.84	45.2	44.19	46.58	43.77
Nanoarchaeota archaeon SCGC AAA011-G17	47.81	42.9	48.42	44.71	49.42	44.91	47.1	49.64	45.84	43.76	47.63	42.19	42.99	48.75	47.3	42.46	48.57	42.74	50.77	47.2
Nanoarchaeota archaeon SCGC AAA011-J2	48.13	43.22	48.04	44.44	48.67	43.89	45.6	49.06	44.72	44.46	48.56	40.46	41.54	49.1	45.72	42.3	48.45	39.52	49.89	46.47
Nanoarchaeota archaeon SCGC AAA011-K22	49.26	43.24	49.46	45.52	49.67	45.29	46.55	50.66	46.66	44.65	49.47	42.17	43.08	49.57	46.24	42.46	49.05	42.53	52.55	47.48
Nanoarchaeota archaeon SCGC AAA011-L15	47.38	44.55	48.78	45.73	49.63	44.65	44.58	48.38	44.06	43.2	48.22	43.48	43.48	48.38	43.28	43.6	49.42	44.02	51.53	43.56
Nanoarchaeota archaeon SCGC AAA011-L22	47.82	42.9	48.5	44.75	49.43	45.06	46.92	49.6	45.89	43.9	47.47	42.51	43.33	48.72	47.2	42.64	48.37	42.68	50.71	47.32
Nanohaloarchaea archaeon AB578-D14	40.46	40.51	39.95	39	41.32	41.16	38.84	40.04	38.58	41.91	39.54	39.56	40.4	39.35	39.52	40.34	40.51	39.66	41.1	39.05
Nanohaloarchaea archaeon B1-Br10_U2g1	41.8	40.4	42.28	41.27	41.98	41.89	41.03	42.82	40.55	42.24	41.16	41.04	41.52	41.84	40.3	41.28	41.82	40.36	42.12	41.53
Nanohaloarchaea archaeon B1-Br10_U2g19	42.46	40.74	42.86	42.12	43.01	42.83	41.99	43.5	41.42	43.48	42.04	40.82	41.8	42.48	40.61	41.52	42.51	41.37	42.37	40.73
Nanohaloarchaea archaeon B1-Br10_U2g21	42.25	40.59	42.6	40.83	42.14	41.56	40.84	42.75	40.9	42.78	41.49	40.44	41.58	42.01	40.61	41.4	41.59	40.83	42.64	42.89
Nanohaloarchaea archaeon B1-Br10_U2g29	43.13	40.65	42.75	41.07	42.29	41.95	41.01	43.2	39.93	43.12	42.65	41.13	41.08	41.57	40.42	41.78	42.12	41.42	42.92	41.05
Nanohaloarchaea archaeon PL-Br10_U2g16	41.73	40.64	42.65	40.73	42.47	41.98	41.37	43.18	39.99	43.34	41.61	41.08	41.11	41.61	41.21	41.36	42.01	43.37	41.6	41.25
Nanohaloarchaea archaeon PL-Br10_U2g19	42.29	41	42.58	41.2	42.65	42.1	41.54	42.69	40.78	42.55	41.25	41.21	42.03	41.89	40.74	41.71	42.24	41.05	42.45	41.38
Nanohaloarchaea archaeon PL-Br10_U2g27	41.82	40.99	42.02	41.61	42.74	41.69	40.37	42.63	41.34	42.99	42.17	41.23	41.49	41.51	41.02	42.01	41.66	41.83	43.02	40.88
Nanohaloarchaea archaeon PL-Br10_U2g5	41.05	40.39	41.41	40.31	41.19	40.85	39.47	41.69	39.46	42.83	41.12	40.05	40.73	40.71	39.4	40.36	40.66	41.01	41.75	41.56
Nanohaloarchaea archaeon QH_8_44_6	42.96	38.11	40.94	40.34	41.33	40.6	43.27	41.13	42.47	41.07	41.25	38.78	40.79	40.35	41.84	39.92	40.19	43.36	40.41	42.38
Nanohaloarchaea archaeon SG9	42.04	40.69	42.54	40.71	42.64	42.01	40.95	41.98	40.88	42.27	41.38	40.38	41.23	41.33	40.55	41.05	41.59	41.28	41.61	41.18
Nanohaloarchaea archaeon SW_10_44_10	43.11	41.85	42.76	41.33	43.55	43.28	41.89	43.95	40.14	41.88	43.68	41.17	40.89	42.24	39.91	41.3	42.2	42.28	42.94	41.75
Nanohaloarchaea archaeon SW_4_43_9	41.93	40.52	41.73	40.77	42.31	42.66	41.86	42.74	40.6	41.34	40.94	40.86	40.93	41.71	40.04	41.14	41.68	41.71	41.25	39.92
Nanohaloarchaea archaeon SW_7_43_1	41.89	40.71	42.39	41.09	41.95	41.68	41.55	43.32	40.84	41.92	41.23	40.3	40.79	41.97	40.15	41.61	41.69	41.64	41.81	40.84
Nanohaloarchaea archaeon SW_7_46_7	43.01	41.06	41.01	40.15	43.23	41.72	41.61	42.87	42.12	43.4	41.95	39.8	41.59	41.54	40.33	41.41	41.39	41.53	41.75	40.81
uncultured_DPANN_archaeon_LFW-144_1	42.39	41.43	42.5	41.73	42.96	42.41	41.3	42.79	40.24	42.57	42.07	41.91	41.86	42.51	40.78	42.16	42.43	43.26	42.37	41.36
uncultured_DPANN_archaeon_LFW-144_2_1	40.99	40.87	42.39	43.37	43.78	42.96	40.84	42.29	41.54	44.14	40.46	41.91	42.26	41.53	42.38	42.13	42.87	44.93	42.96	42.83
uncultured_DPANN_archaeon_LFW-156_1	41.02	40.73	42.32	40.9	41.16	41.35	40.43	41.84	41.67	42.3	42.05	40.42	41.22	41.32	40.59	40.92	41.17	41.42	41.36	40.43
uncultured_DPANN_archaeon_LFW-242_1	40.42	41.74	41.88	42.17	42.19	41.56	40.37	41.49	41.68	42.44	40.28	41.27	41.91	41.03	41.43	41.84	42.18	42.17	42.62	39.45
uncultured_DPANN_archaeon_LFW-252_1	43.73	42.02	44.34	43.92	44.35	45.19	42.44	44.78	42.77	42.75	43.85	41.35	42.27	44.12	42.74	42.13	45.23	41.06	43.93	43.87
uncultured_DPANN_archaeon_LFW-281_6_1	40.47	41.29	42.06	41.18	40.68	41.95	40.49	42.64	39.31	41.73	40.82	42.67	42.89	41.3	40.07	41.6	41.93	41.89	42.04	41
H2.bin.136	43.33	53.40	43.67	43.50	44.20	43.80	42.13	44.25	41.69	43.68	41.66	53.26	100	42.68	42.64	54.38	43.22	42.50	44.28	43.69
H2.bin.40	42.82	53.31	43.15	42.08	43.77	43.05	41.26	43.19	41.30	43.71	41.70	100	53.26	42.06	42.00	53.80	42.94	42.33	43.59	41.58
H2.bin.71	43.61	66.20	43.67	43.42	44.24	44.08	42.71	43.36	42.41	44.31	42.60	53.80	54.38	42.54	42.20	100	43.23	43.53	43.42	43.64
H2.bin.121	42.26	100	43.67	42.82	43.19	42.85	42.08	43.43	41.91	43.83	42.58	53.31	53.40	43.20	41.53	66.20	43.32	43.75	43.58	43.13

## Sheet: The different DPANN phyla
Genome A	Genome B	orthologous genes	Mean AAI	Std AAI	Orthologous fraction (OF)
Candidatus Aenigmarchaeota archaeon	Candidatus Woesearchaeota archaeon	27	36.57	6.6	3.13
Candidatus Aenigmarchaeota archaeon	Candidatus Woesearchaeota archaeon	18	37.18	6.03	2
Candidatus Aenigmarchaeota archaeon	Candidatus Woesearchaeota archaeon	22	37.28	4.49	1.83
Candidatus Aenigmarchaeota archaeon	Candidatus Woesearchaeota archaeon	23	37.76	6.42	3.17
Candidatus Aenigmarchaeota archaeon	Candidatus Woesearchaeota archaeon	27	37.99	6.3	2.58
Candidatus Aenigmarchaeota archaeon	Candidatus Woesearchaeota archaeon	26	38.04	7.03	3.97
Candidatus Aenigmarchaeota archaeon	Candidatus Woesearchaeota archaeon	19	38.18	4.68	2.7
Candidatus Aenigmarchaeota archaeon	Candidatus Woesearchaeota archaeon	20	38.49	6.37	2.57
Candidatus Aenigmarchaeota archaeon	Candidatus Diapherotrites archaeon CG_4_10_14_0_2_um_filter_31_5	18	38.49	5.93	3.47
Candidatus Aenigmarchaeota archaeon	Candidatus Parvarchaeum acidiphilum ARMAN-4_'5-way FS'	4	38.5	6.06	7.14
Candidatus Aenigmarchaeota archaeon	Candidatus Woesearchaeota archaeon	24	38.53	7.47	2.25
Candidatus Aenigmarchaeota archaeon	Candidatus Diapherotrites archaeon CG_4_10_14_0_2_um_filter_31_5	24	38.57	6.1	4.62
Candidatus Aenigmarchaeota archaeon	Diapherotrites archaeon SCGC AAA011-N19	22	38.67	6.1	6.73
Candidatus Aenigmarchaeota archaeon	Candidatus Diapherotrites archaeon CG_4_10_14_0_2_um_filter_31_5	25	38.86	6.6	4.82
Candidatus Aenigmarchaeota archaeon	Candidatus Diapherotrites archaeon CG08_land_8_20_14_0_20_30_16	81	39.09	6.36	10.42
Candidatus Aenigmarchaeota archaeon	Candidatus Micrarchaeota archaeon UBA97	95	39.23	5.69	10.57
Candidatus Aenigmarchaeota archaeon	Nanohaloarchaea archaeon PL-Br10_U2g5	48	39.26	6.4	5.34
Candidatus Aenigmarchaeota archaeon	Candidatus Parvarchaeum acidiphilum ARMAN-4_'5-way FS'	6	39.28	6.03	10.71
Candidatus Aenigmarchaeota archaeon	Candidatus Woesearchaeota archaeon	42	39.28	7.35	2.82
Candidatus Aenigmarchaeota archaeon	Candidatus Parvarchaeum acidiphilum ARMAN-4_'5-way FS'	9	39.29	11.93	16.07
Candidatus Aenigmarchaeota archaeon	Candidatus Parvarchaeota archaeon UBA449	119	39.31	6.05	13.11
Candidatus Aenigmarchaeota archaeon	Candidatus Parvarchaeum acidiphilum ARMAN-4_'5-way FS'	5	39.34	6.23	8.93
Candidatus Aenigmarchaeota archaeon	Candidatus Parvarchaeota archaeon UBA519	104	39.35	6.29	12.5
Candidatus Aenigmarchaeota archaeon	Candidatus Diapherotrites archaeon CG08_land_8_20_14_0_20_30_16	76	39.36	6.29	10.8
Candidatus Aenigmarchaeota archaeon	Candidatus Parvarchaeum acidophilus ARMAN-5_'5-way FS'	25	39.4	4.89	21.01
Candidatus Aenigmarchaeota archaeon	Candidatus Diapherotrites archaeon CG_4_10_14_0_2_um_filter_31_5	28	39.4	5.67	5.39
Candidatus Aenigmarchaeota archaeon	Candidatus Parvarchaeum acidiphilum ARMAN-4_'5-way FS'	4	39.42	5.11	7.14
Candidatus Aenigmarchaeota archaeon	Candidatus Parvarchaeota archaeon UBA569	114	39.45	6.22	11.72
Candidatus Aenigmarchaeota archaeon	Candidatus Parvarchaeota archaeon UBA265	122	39.45	6.26	13.65
Candidatus Aenigmarchaeota archaeon	Candidatus Woesearchaeota archaeon	19	39.46	6.14	2.63
Candidatus Aenigmarchaeota archaeon	Candidatus Parvarchaeota archaeon UBA519	78	39.47	6.16	9.38
Candidatus Aenigmarchaeota archaeon	Candidatus Micrarchaeota archaeon CG1_02_55_22	104	39.49	5.93	11.57
Candidatus Aenigmarchaeota archaeon	Nanohaloarchaea archaeon QH_8_44_6	35	39.49	7.75	5.46
Candidatus Aenigmarchaeota archaeon	Candidatus Diapherotrites archaeon CG08_land_8_20_14_0_20_30_16	91	39.51	6.15	12.53
Candidatus Aenigmarchaeota archaeon	Nanohaloarchaea archaeon PL-Br10_U2g5	77	39.51	6.27	7.35
Candidatus Aenigmarchaeota archaeon	Candidatus Parvarchaeum acidiphilum ARMAN-4_'5-way FS'	3	39.53	5.89	5.36
Candidatus Aenigmarchaeota archaeon	Candidatus Parvarchaeota archaeon UBA569	88	39.54	6.14	9.04
Candidatus Aenigmarchaeota archaeon	Candidatus Parvarchaeota archaeon UBA449	95	39.55	6.66	10.46
Candidatus Aenigmarchaeota archaeon	Candidatus Micrarchaeota archaeon CG08_land_8_20_14_0_20_59_11	93	39.56	6.69	10.34
Candidatus Aenigmarchaeota archaeon	Candidatus Micrarchaeota archaeon UBA93	94	39.6	5.84	10.57
Candidatus Aenigmarchaeota archaeon	Candidatus Micrarchaeota archaeon CG10_big_fil_rev_8_21_14_0_10_59_7	76	39.6	6.85	8.45
Candidatus Aenigmarchaeota archaeon	Candidatus Diapherotrites archaeon CG_4_10_14_0_2_um_filter_31_5	27	39.61	5.83	5.2
Candidatus Aenigmarchaeota archaeon	Candidatus Pacearchaeota archaeon	61	39.61	6.94	9.31
Candidatus Aenigmarchaeota archaeon	Candidatus Micrarchaeota archaeon UBA97	106	39.62	6.39	12.3
Candidatus Aenigmarchaeota archaeon	Candidatus Diapherotrites archaeon CG08_land_8_20_14_0_20_30_16	88	39.62	5.95	11.24
Candidatus Aenigmarchaeota archaeon	Candidatus Micrarchaeota archaeon UBA581	84	39.62	6.67	9.34
Candidatus Aenigmarchaeota archaeon	Nanohaloarchaea archaeon AB578-D14	36	39.69	6.19	3.84
Candidatus Aenigmarchaeota archaeon	Candidatus Micrarchaeota archaeon UBA581	67	39.7	6.81	7.14
Candidatus Aenigmarchaeota archaeon	Candidatus Micrarchaeota archaeon CG11_big_fil_rev_8_21_14_0_20_47_5	76	39.71	6.2	10.47
Candidatus Aenigmarchaeota archaeon	Candidatus Woesearchaeota archaeon	46	39.74	5.98	6.34
Candidatus Aenigmarchaeota archaeon	Candidatus Woesearchaeota archaeon	29	39.74	5.75	2.52
Candidatus Aenigmarchaeota archaeon	Nanohaloarchaea archaeon AB578-D14	42	39.76	6.47	4.87
Candidatus Aenigmarchaeota archaeon	Candidatus Micrarchaeota archaeon CG1_02_49_24	107	39.76	6.87	11.9
Candidatus Aenigmarchaeota archaeon	Candidatus Micrarchaeota archaeon UBA267	106	39.77	6.37	13.64
Candidatus Aenigmarchaeota archaeon	Diapherotrites archaeon SCGC AAA011-K09	23	39.8	6	6.46
Candidatus Aenigmarchaeota archaeon	Candidatus Micrarchaeota archaeon UBA581	98	39.83	7.08	11.37
Candidatus Aenigmarchaeota archaeon	Candidatus Parvarchaeota archaeon UBA449	90	39.83	6.22	12.45
Candidatus Aenigmarchaeota archaeon	Candidatus Micrarchaeota archaeon UBA510	111	39.84	6.17	15.29
Candidatus Aenigmarchaeota archaeon	Candidatus Diapherotrites archaeon CG_4_10_14_0_2_um_filter_31_5	36	39.84	5.28	6.94
Candidatus Aenigmarchaeota archaeon	Candidatus Micrarchaeota archaeon UBA524	87	39.84	6.58	12.34
Candidatus Aenigmarchaeota archaeon	Candidatus Woesearchaeota archaeon	37	39.85	6.34	3.59
Candidatus Aenigmarchaeota archaeon	Candidatus Micrarchaeota archaeon UBA581	97	39.85	6.58	10.07
Candidatus Aenigmarchaeota archaeon	Nanohaloarchaea archaeon PL-Br10_U2g5	54	39.86	6.66	5.76
Candidatus Aenigmarchaeota archaeon	Candidatus Micrarchaeota archaeon CG08_land_8_20_14_0_20_49_17	101	39.86	6.88	11.23
Candidatus Aenigmarchaeota archaeon	Candidatus Parvarchaeota archaeon UBA265	96	39.87	6.76	10.74
Candidatus Aenigmarchaeota archaeon	uncultured_DPANN_archaeon_LFW-144_1	121	39.89	7.26	13.46
Candidatus Aenigmarchaeota archaeon	Candidatus Micrarchaeota archaeon CG11_big_fil_rev_8_21_14_0_20_47_5	69	39.9	5.98	8.88
Candidatus Aenigmarchaeota archaeon	Candidatus Pacearchaeota archaeon CG09_land_8_20_14_0_10_30_9	49	39.93	7.3	6.94
Candidatus Aenigmarchaeota archaeon	Candidatus Micrarchaeota archaeon UBA581	96	39.94	6.34	13.22
Candidatus Aenigmarchaeota archaeon	Candidatus Pacearchaeota archaeon	84	39.94	7.12	16.67
Candidatus Aenigmarchaeota archaeon	Candidatus Parvarchaeota archaeon UBA265	115	39.94	6.36	16.31
Candidatus Aenigmarchaeota archaeon	Candidatus Woesearchaeota archaeon	17	39.95	6.37	2.57
Candidatus Aenigmarchaeota archaeon	Candidatus Micrarchaeota archaeon UBA523	112	39.97	6.3	15.43
Candidatus Aenigmarchaeota archaeon	Candidatus Parvarchaeota archaeon UBA573	95	39.97	6.72	11.06
Candidatus Aenigmarchaeota archaeon	Candidatus Micrarchaeota archaeon UBA523	107	39.98	6.89	12.41
Candidatus Aenigmarchaeota archaeon	Candidatus Micrarchaeota archaeon CG1_02_55_22	115	39.99	6.83	13.34
Candidatus Aenigmarchaeota archaeon	Candidatus Parvarchaeota archaeon UBA519	101	40	6.41	13.91
Candidatus Aenigmarchaeota archaeon	Candidatus Micrarchaeota archaeon UBA514	90	40	6.54	11.58
Candidatus Aenigmarchaeota archaeon	Candidatus Parvarchaeota archaeon UBA265	93	40	6.46	12.86
Candidatus Aenigmarchaeota archaeon	Candidatus Micrarchaeota archaeon UBA267	105	40.01	6.19	10.41
Candidatus Aenigmarchaeota archaeon	Candidatus Parvarchaeota archaeon UBA575	116	40.01	6.07	13.08
Candidatus Aenigmarchaeota archaeon	Candidatus Woesearchaeota archaeon	26	40.01	5.73	2.91
Candidatus Aenigmarchaeota archaeon	Candidatus Parvarchaeota archaeon UBA449	117	40.02	6.26	16.12
Candidatus Aenigmarchaeota archaeon	Candidatus Parvarchaeota archaeon UBA519	75	40.02	6.58	10.37
Candidatus Aenigmarchaeota archaeon	Candidatus Parvarchaeota archaeon UBA569	85	40.02	6.36	11.76
Candidatus Aenigmarchaeota archaeon	Candidatus Parvarchaeota archaeon UBA569	113	40.05	6.26	15.56
Candidatus Aenigmarchaeota archaeon	Candidatus Parvarchaeota archaeon UBA614	116	40.05	6.2	12.83
Candidatus Aenigmarchaeota archaeon	Candidatus Micrarchaeota archaeon UBA267	103	40.08	6.22	14.19
Candidatus Aenigmarchaeota archaeon	Candidatus Micrarchaeota archaeon UBA510	108	40.08	6.95	12.53
Candidatus Aenigmarchaeota archaeon	Candidatus Parvarchaeota archaeon UBA575	107	40.08	6.37	13.77
Candidatus Aenigmarchaeota archaeon	Candidatus Micrarchaeota archaeon CG1_02_49_24	89	40.08	6.87	9.49
Candidatus Aenigmarchaeota archaeon	Candidatus Parvarchaeota archaeon UBA614	107	40.11	6.49	13.77
Candidatus Aenigmarchaeota archaeon	Candidatus Micrarchaeota archaeon CG1_02_49_24	107	40.11	6.38	13.77
Candidatus Aenigmarchaeota archaeon	uncultured_DPANN_archaeon_LFW-281_6_1	68	40.11	6.38	8.53
Candidatus Aenigmarchaeota archaeon	Candidatus Parvarchaeota archaeon UBA515	116	40.12	6.18	12.53
Candidatus Aenigmarchaeota archaeon	Candidatus Parvarchaeota archaeon UBA515	108	40.13	6.46	13.9
Candidatus Aenigmarchaeota archaeon	Candidatus Micrarchaeota archaeon UBA514	90	40.14	6.26	11.07
Candidatus Aenigmarchaeota archaeon	Diapherotrites archaeon SCGC AAA011-K09	17	40.14	7.22	4.78
Candidatus Aenigmarchaeota archaeon	Nanohaloarchaea archaeon PL-Br10_U2g5	50	40.14	7.54	7.63
Candidatus Aenigmarchaeota archaeon	uncultured_DPANN_archaeon_LFW-156_1	92	40.15	6.54	12.67
Candidatus Aenigmarchaeota archaeon	Candidatus Micrarchaeota archaeon UBA615	96	40.15	6.34	13.22
Candidatus Aenigmarchaeota archaeon	Candidatus Parvarchaeota archaeon UBA446	107	40.15	6.49	13.77
Candidatus Aenigmarchaeota archaeon	Candidatus Parvarchaeota archaeon UBA264	118	40.15	6.18	13.29
Candidatus Aenigmarchaeota archaeon	Candidatus Parvarchaeota archaeon UBA575	111	40.16	5.98	15.29
Candidatus Aenigmarchaeota archaeon	Candidatus Diapherotrites archaeon	101	40.17	6.23	13.91
Candidatus Aenigmarchaeota archaeon	Candidatus Parvarchaeota archaeon UBA614	111	40.17	6.12	15.29
Candidatus Aenigmarchaeota archaeon	Nanohaloarchaea archaeon PL-Br10_U2g5	66	40.17	6.3	9.38
Candidatus Aenigmarchaeota archaeon	Candidatus Micrarchaeota archaeon UBA524	94	40.17	6.47	12.1
Candidatus Aenigmarchaeota archaeon	Candidatus Pacearchaeota archaeon	76	40.17	6.65	7.48
Candidatus Aenigmarchaeota archaeon	Candidatus Parvarchaeota archaeon UBA506	100	40.17	6.19	12.64
Candidatus Aenigmarchaeota archaeon	Candidatus Micrarchaeota archaeon UBA514	90	40.18	6.17	12.4
Candidatus Aenigmarchaeota archaeon	Candidatus Pacearchaeota archaeon	72	40.18	7.72	9.27
Candidatus Aenigmarchaeota archaeon	Candidatus Micrarchaeota archaeon CG1_02_49_24	113	40.18	6.93	10.78
Candidatus Aenigmarchaeota archaeon	Candidatus_Micrarchaeota_archaeon_LFW-125_1	82	40.18	6.78	9.12
Candidatus Aenigmarchaeota archaeon	Candidatus Parvarchaeota archaeon UBA446	111	40.2	6.12	15.29
Candidatus Aenigmarchaeota archaeon	Candidatus Parvarchaeota archaeon UBA515	112	40.21	6.1	15.43
Candidatus Aenigmarchaeota archaeon	Candidatus Pacearchaeota archaeon	73	40.21	7.32	10.06
Candidatus Aenigmarchaeota archaeon	Candidatus Parvarchaeota archaeon UBA264	109	40.21	6.46	14.03
Candidatus Aenigmarchaeota archaeon	Candidatus Micrarchaeota archaeon UBA581	89	40.21	6.51	11.45
Candidatus Aenigmarchaeota archaeon	Candidatus Parvarchaeota archaeon UBA573	119	40.22	6.37	16.39
Candidatus Aenigmarchaeota archaeon	Candidatus Parvarchaeota archaeon UBA265	119	40.22	6.37	16.39
Candidatus Aenigmarchaeota archaeon	Candidatus Micrarchaeota archaeon UBA524	91	40.23	6.4	10.47
Candidatus Aenigmarchaeota archaeon	Candidatus Parvarchaeota archaeon UBA614	89	40.24	6.36	9.85
Candidatus Aenigmarchaeota archaeon	Candidatus Micrarchaeota archaeon UBA524	63	40.24	6.65	9.52
Candidatus Aenigmarchaeota archaeon	Candidatus Micrarchaeota archaeon UBA524	90	40.24	6.48	11.38
Candidatus Aenigmarchaeota archaeon	Candidatus Micrarchaeota archaeon UBA514	86	40.26	6	10.58
Candidatus Aenigmarchaeota archaeon	Candidatus Parvarchaeota archaeon UBA506	105	40.26	6.16	13
Candidatus Aenigmarchaeota archaeon	Candidatus Parvarchaeota archaeon UBA264	113	40.27	6.1	15.56
Candidatus Aenigmarchaeota archaeon	Candidatus Pacearchaeota archaeon	72	40.27	6.5	7.09
Candidatus Aenigmarchaeota archaeon	Candidatus Micrarchaeota archaeon UBA524	93	40.28	6.31	10.7
Candidatus Aenigmarchaeota archaeon	Candidatus Micrarchaeota archaeon CG09_land_8_20_14_0_10_55_25	105	40.29	7.03	14.02
Candidatus Aenigmarchaeota archaeon	Candidatus Micrarchaeota archaeon CG1_02_49_24	122	40.29	7.29	14.15
Candidatus Aenigmarchaeota archaeon	Candidatus Parvarchaeota archaeon UBA519	94	40.29	6.18	12.1
Candidatus Aenigmarchaeota archaeon	Candidatus Parvarchaeota archaeon UBA515	88	40.3	6.39	9.5
Candidatus Aenigmarchaeota archaeon	Candidatus Micrarchaeota archaeon UBA581	71	40.3	6.73	9.82
Candidatus Aenigmarchaeota archaeon	Candidatus Pacearchaeota archaeon	67	40.3	6.56	10.23
Candidatus Aenigmarchaeota archaeon	Candidatus Micrarchaeota archaeon CG10_big_fil_rev_8_21_14_0_10_45_29	133	40.31	5.94	18.32
Candidatus Aenigmarchaeota archaeon	Nanohaloarchaea archaeon PL-Br10_U2g5	59	40.31	6.66	6.84
Candidatus Aenigmarchaeota archaeon	Candidatus Micrarchaeota archaeon UBA615	100	40.31	6.48	10.71
Candidatus Aenigmarchaeota archaeon	Candidatus Parvarchaeota archaeon UBA446	88	40.32	6.39	9.54
Candidatus Aenigmarchaeota archaeon	Candidatus Micrarchaeota archaeon CG1_02_55_41	109	40.32	6.85	13.01
Candidatus Aenigmarchaeota archaeon	Nanohaloarchaea archaeon PL-Br10_U2g5	64	40.33	7.87	4.29
Candidatus Aenigmarchaeota archaeon	Candidatus Micrarchaeota archaeon CG1_02_47_40	128	40.33	6.96	14.24
Candidatus Aenigmarchaeota archaeon	Candidatus Micrarchaeota archaeon CG1_02_47_40	151	40.34	6.41	20.8
Candidatus Aenigmarchaeota archaeon	Candidatus Parvarchaeota archaeon UBA449	109	40.34	6.14	14.03
Candidatus Aenigmarchaeota archaeon	Candidatus Micrarchaeota archaeon UBA96	152	40.35	6.39	20.94
Candidatus Aenigmarchaeota archaeon	Candidatus Parvarchaeota archaeon UBA264	90	40.35	6.4	10.14
Candidatus Aenigmarchaeota archaeon	Candidatus Micrarchaeota archaeon CG1_02_49_24	84	40.36	6.6	11.62
Candidatus Aenigmarchaeota archaeon	Nanohaloarchaea archaeon PL-Br10_U2g5	102	40.36	6.99	8.88
Candidatus Aenigmarchaeota archaeon	Candidatus Parvarchaeota archaeon UBA506	103	40.38	6.14	14.19
Candidatus Aenigmarchaeota archaeon	Candidatus Parvarchaeota archaeon UBA575	89	40.38	6.42	10.03
Candidatus Aenigmarchaeota archaeon	Candidatus Micrarchaeota archaeon UBA96	126	40.38	6.98	14.02
Candidatus Aenigmarchaeota archaeon	Candidatus Micrarchaeota archaeon CG_4_10_14_0_2_um_filter_55_9	98	40.39	7.3	12.34
Candidatus Aenigmarchaeota archaeon	Candidatus Micrarchaeota archaeon CG06_land_8_20_14_3_00_50_6	64	40.39	6.05	8.24
Candidatus Aenigmarchaeota archaeon	Candidatus Pacearchaeota archaeon CG10_big_fil_rev_8_21_14_0_10_34_12	90	40.39	6.76	12.15
Candidatus Aenigmarchaeota archaeon	Candidatus Micrarchaeota archaeon CG1_02_49_24	98	40.39	7.16	9.2
Candidatus Aenigmarchaeota archaeon	Candidatus Parvarchaeota archaeon UBA569	104	40.4	6.05	13.38
Candidatus Aenigmarchaeota archaeon	Candidatus Woesearchaeota archaeon CG_4_10_14_0_2_um_filter_57_5	76	40.4	7.52	7.25
Candidatus Aenigmarchaeota archaeon	Candidatus Altiarchaeales archaeon HGW-Altiarchaeales-2	42	40.4	5.72	4.67
Candidatus Aenigmarchaeota archaeon	Candidatus Parvarchaeota archaeon UBA449	74	40.4	6.01	11.18
Candidatus Aenigmarchaeota archaeon	Candidatus Micrarchaeota archaeon UBA448	101	40.41	5.98	13.91
Candidatus Aenigmarchaeota archaeon	Candidatus Parvarchaeota archaeon UBA506	98	40.41	6.48	13.9
Candidatus Aenigmarchaeota archaeon	Candidatus Micrarchaeota archaeon CG1_02_55_41	115	40.43	7.02	13.72
Candidatus Aenigmarchaeota archaeon	Candidatus Pacearchaeota archaeon	94	40.44	7.2	9.25
Candidatus Aenigmarchaeota archaeon	Candidatus Micrarchaeota archaeon CG_4_10_14_0_2_um_filter_49_7	92	40.45	6.65	11.84
Candidatus Aenigmarchaeota archaeon	Candidatus Micrarchaeota archaeon CG08_land_8_20_14_0_20_49_17	108	40.45	7.22	10.31
Candidatus Aenigmarchaeota archaeon	Candidatus Micrarchaeota archaeon UBA267	105	40.46	6.58	10.41
Candidatus Aenigmarchaeota archaeon	Candidatus Altiarchaeales archaeon HGW-Altiarchaeales-2	49	40.48	5.42	4.68
Candidatus Aenigmarchaeota archaeon	Candidatus Pacearchaeota archaeon	45	40.48	7.41	6.28
Candidatus Aenigmarchaeota archaeon	Candidatus Parvarchaeota archaeon UBA506	98	40.48	6.47	12.61
Candidatus Aenigmarchaeota archaeon	Candidatus Micrarchaeota archaeon CG06_land_8_20_14_3_00_50_6	70	40.48	6.95	6.68
Candidatus Aenigmarchaeota archaeon	Candidatus Micrarchaeota archaeon UBA267	67	40.5	7.04	7.14
Candidatus Aenigmarchaeota archaeon	Candidatus Micrarchaeota archaeon CG08_land_8_20_14_0_20_59_11	103	40.51	6.73	11.95
Candidatus Aenigmarchaeota archaeon	Candidatus Micrarchaeota archaeon CG1_02_47_40	111	40.51	7.21	15.35
Candidatus Aenigmarchaeota archaeon	Candidatus Micrarchaeota archaeon UBA524	90	40.52	6.23	12.4
Candidatus Aenigmarchaeota archaeon	Candidatus Diapherotrites archaeon CG08_land_8_20_14_0_20_30_16	79	40.52	6.71	10.09
Candidatus Aenigmarchaeota archaeon	Candidatus Micrarchaeota archaeon CG10_big_fil_rev_8_21_14_0_10_60_32	91	40.54	6.43	11
Candidatus Aenigmarchaeota archaeon	Candidatus Parvarchaeota archaeon UBA573	111	40.54	6.27	14.29
Candidatus Aenigmarchaeota archaeon	Candidatus Parvarchaeota archaeon UBA265	111	40.54	6.27	14.29
Candidatus Aenigmarchaeota archaeon	Candidatus Micrarchaeota archaeon CG10_big_fil_rev_8_21_14_0_10_45_29	122	40.54	6.41	11.64
Candidatus Aenigmarchaeota archaeon	Candidatus Micrarchaeota archaeon CG06_land_8_20_14_3_00_50_6	51	40.54	6.21	7.05
Candidatus Aenigmarchaeota archaeon	Diapherotrites archaeon SCGC AAA011-K09	22	40.55	6.33	6.18
Candidatus Aenigmarchaeota archaeon	uncultured_DPANN_archaeon_LFW-281_6_1	59	40.55	6.38	7.59
Candidatus Aenigmarchaeota archaeon	Candidatus Micrarchaeota archaeon CG08_land_8_20_14_0_20_49_17	80	40.55	7.06	11.07
Candidatus Aenigmarchaeota archaeon	Candidatus Micrarchaeota archaeon CG08_land_8_20_14_0_20_49_17	95	40.55	6.41	13.48
Candidatus Aenigmarchaeota archaeon	Candidatus Micrarchaeota archaeon CG1_02_55_22	120	40.56	6.65	15.44
Candidatus Aenigmarchaeota archaeon	Candidatus Micrarchaeota archaeon CG08_land_8_20_14_0_20_49_17	100	40.56	6.49	12.64
Candidatus Aenigmarchaeota archaeon	Candidatus Micrarchaeota archaeon UBA96	110	40.57	7.22	15.21
Candidatus Aenigmarchaeota archaeon	Candidatus Pacearchaeota archaeon	82	40.58	7.11	16.27
Candidatus Aenigmarchaeota archaeon	Candidatus Micrarchaeota archaeon CG06_land_8_20_14_3_00_50_6	62	40.58	5.92	5.78
Candidatus Aenigmarchaeota archaeon	Candidatus Micrarchaeota archaeon UBA267	84	40.59	6.08	11.62
Candidatus Aenigmarchaeota archaeon	Candidatus Micrarchaeota archaeon UBA524	72	40.59	7.14	8.29
Candidatus Aenigmarchaeota archaeon	Candidatus Pacearchaeota archaeon RBG_16_35_8	80	40.6	7.44	14.65
Candidatus Aenigmarchaeota archaeon	Candidatus Micrarchaeota archaeon CG_4_10_14_0_2_um_filter_49_7	81	40.61	6.99	8.64
Candidatus Aenigmarchaeota archaeon	Candidatus Micrarchaeota archaeon UBA97	72	40.61	6.08	7.68
Candidatus Aenigmarchaeota archaeon	Candidatus Micrarchaeota archaeon CG06_land_8_20_14_3_00_50_6	72	40.62	5.92	9.92
Candidatus Aenigmarchaeota archaeon	Candidatus Pacearchaeota archaeon CG10_big_fil_rev_8_21_14_0_10_34_12	86	40.62	7.01	11.85
Candidatus Aenigmarchaeota archaeon	Candidatus Altiarchaeales archaeon A3	92	40.62	6.33	11.84
Candidatus Aenigmarchaeota archaeon	Candidatus Parvarchaeota archaeon UBA506	66	40.63	6.23	9.97
Candidatus Aenigmarchaeota archaeon	Candidatus Micrarchaeota archaeon CG_4_10_14_0_2_um_filter_60_11	98	40.64	6.37	11.37
Candidatus Aenigmarchaeota archaeon	Candidatus Altiarchaeales archaeon A3	96	40.65	6.21	9.16
Candidatus Aenigmarchaeota archaeon	Candidatus Woesearchaeota archaeon CG_4_10_14_0_2_um_filter_57_5	72	40.66	7.92	9.92
Candidatus Aenigmarchaeota archaeon	Candidatus Diapherotrites archaeon CG10_big_fil_rev_8_21_14_0_10_31_34	124	40.66	7.09	17.08
Candidatus Aenigmarchaeota archaeon	Candidatus Micrarchaeota archaeon CG10_big_fil_rev_8_21_14_0_10_45_29	110	40.66	6.26	14.16
Candidatus Aenigmarchaeota archaeon	Candidatus Diapherotrites archaeon UBA493	75	40.66	7.11	11.11
Candidatus Aenigmarchaeota archaeon	Nanohaloarchaea archaeon PL-Br10_U2g5	90	40.66	7.18	10.09
Candidatus Aenigmarchaeota archaeon	Candidatus Micrarchaeota archaeon CG_4_10_14_0_2_um_filter_49_7	105	40.67	7.38	12.18
Candidatus Aenigmarchaeota archaeon	Candidatus Micrarchaeota archaeon CG1_02_49_24	100	40.67	6.45	8.36
Candidatus Aenigmarchaeota archaeon	Candidatus Woesearchaeota archaeon	88	40.67	7.16	9.79
Candidatus Aenigmarchaeota archaeon	Candidatus Parvarchaeota archaeon UBA265	76	40.67	6.12	11.48
Candidatus Aenigmarchaeota archaeon	Candidatus Diapherotrites archaeon	114	40.68	6.3	13.59
Candidatus Aenigmarchaeota archaeon	uncultured_DPANN_archaeon_LFW-242_1	99	40.69	7.55	11.01
Candidatus Aenigmarchaeota archaeon	Candidatus Parvarchaeota archaeon UBA449	90	40.7	7.55	10.01
Candidatus Aenigmarchaeota archaeon	Candidatus Pacearchaeota archaeon CG1_02_39_14	97	40.71	7.04	13.36
Candidatus Aenigmarchaeota archaeon	uncultured_DPANN_archaeon_LFW-242_1	119	40.71	6.57	16.39
Candidatus Aenigmarchaeota archaeon	Candidatus Diapherotrites archaeon CG08_land_8_20_14_0_20_30_16	101	40.71	7.34	12.9
Candidatus Aenigmarchaeota archaeon	Candidatus Parvarchaeota archaeon UBA506	80	40.71	6.46	9.9
Candidatus Aenigmarchaeota archaeon	uncultured_DPANN_archaeon_LFW-242_1	113	40.71	6.48	14.54
Candidatus Aenigmarchaeota archaeon	Candidatus Micrarchaeota archaeon UBA97	106	40.72	6.47	13.64
Candidatus Aenigmarchaeota archaeon	Candidatus Micrarchaeota archaeon CG08_land_8_20_14_0_20_49_17	73	40.72	6.93	7.78
Candidatus Aenigmarchaeota archaeon	Candidatus Diapherotrites archaeon	90	40.72	6.92	11.26
Candidatus Aenigmarchaeota archaeon	Candidatus Woesearchaeota archaeon	22	40.73	6.7	2.13
Candidatus Aenigmarchaeota archaeon	Candidatus Diapherotrites archaeon CG08_land_8_20_14_0_20_34_12	114	40.73	7.14	14.67
Candidatus Aenigmarchaeota archaeon	Candidatus Woesearchaeota archaeon	68	40.73	6.82	7.25
Candidatus Aenigmarchaeota archaeon	Candidatus Micrarchaeota archaeon UBA514	71	40.73	6.05	9.82
Candidatus Aenigmarchaeota archaeon	Nanoarchaeota archaeon Gua-46	52	40.73	6.39	11.26
Candidatus Aenigmarchaeota archaeon	Candidatus Micrarchaeota archaeon UBA581	77	40.74	6.56	8
Candidatus Aenigmarchaeota archaeon	Candidatus Pacearchaeota archaeon CG_4_9_14_0_2_um_filter_39_13	103	40.75	7.08	14.19
Candidatus Aenigmarchaeota archaeon	Candidatus Micrarchaeota archaeon UBA97	111	40.75	6.06	10.59
Candidatus Aenigmarchaeota archaeon	uncultured_DPANN_archaeon_LFW-281_6_1	63	40.76	6.12	8.68
Candidatus Aenigmarchaeota archaeon	Candidatus Micrarchaeota archaeon CG1_02_49_24	113	40.77	6.25	15.56
Candidatus Aenigmarchaeota archaeon	Candidatus Pacearchaeota archaeon	58	40.77	7.05	11.6
Candidatus Aenigmarchaeota archaeon	Candidatus Micrarchaeota archaeon UBA514	54	40.77	7.15	6.64
Candidatus Aenigmarchaeota archaeon	Candidatus Parvarchaeota archaeon UBA575	91	40.77	6.25	12.59
Candidatus Aenigmarchaeota archaeon	Nanohaloarchaea archaeon B1-Br10_U2g1	117	40.77	6.59	13.83
Candidatus Aenigmarchaeota archaeon	Candidatus Micrarchaeota archaeon CG08_land_8_20_14_0_20_49_17	92	40.77	7.05	8.67
Candidatus Aenigmarchaeota archaeon	Candidatus Micrarchaeota archaeon UBA93	98	40.78	6.44	11.37
Candidatus Aenigmarchaeota archaeon	uncultured_DPANN_archaeon_LFW-242_1	97	40.78	6.9	11.25
Candidatus Aenigmarchaeota archaeon	Candidatus Micrarchaeota archaeon CG1_02_55_22	125	40.78	6.48	11.93
Candidatus Aenigmarchaeota archaeon	Candidatus Pacearchaeota archaeon	48	40.78	7.37	9.6
Candidatus Aenigmarchaeota archaeon	uncultured_DPANN_archaeon_LFW-242_1	124	40.79	6.75	12.04
Candidatus Aenigmarchaeota archaeon	Candidatus Micrarchaeota archaeon CG1_02_47_40	143	40.79	6.7	13.65
Candidatus Aenigmarchaeota archaeon	Candidatus Pacearchaeota archaeon CG10_big_fil_rev_8_21_14_0_10_35_219	96	40.8	7.02	9.99
Candidatus Aenigmarchaeota archaeon	Candidatus Pacearchaeota archaeon CG10_big_fil_rev_8_21_14_0_10_31_24	65	40.8	6.75	6.93
Candidatus Aenigmarchaeota archaeon	Diapherotrites archaeon SCGC AAA011-K09	28	40.8	6.64	7.87
Candidatus Aenigmarchaeota archaeon	Candidatus Micrarchaeota archaeon CG11_big_fil_rev_8_21_14_0_20_47_5	76	40.81	6.73	8.82
Candidatus Aenigmarchaeota archaeon	Candidatus Micrarchaeota archaeon CG10_big_fil_rev_8_21_14_0_10_54_18	103	40.81	7.47	12.7
Candidatus Aenigmarchaeota archaeon	Candidatus Micrarchaeota archaeon UBA581	94	40.82	7.5	9.76
Candidatus Aenigmarchaeota archaeon	Candidatus Micrarchaeota archaeon CG1_02_47_40	129	40.82	6.25	18.3
Candidatus Aenigmarchaeota archaeon	Candidatus Pacearchaeota archaeon	81	40.83	7.43	11.16
Candidatus Aenigmarchaeota archaeon	Candidatus Micrarchaeota archaeon CG08_land_8_20_14_0_20_49_17	106	40.83	7.23	12.3
Candidatus Aenigmarchaeota archaeon	Candidatus Parvarchaeota archaeon UBA614	91	40.83	6.4	12.59
Candidatus Aenigmarchaeota archaeon	Candidatus Pacearchaeota archaeon CG1_02_35_32	97	40.84	7.28	13.36
Candidatus Aenigmarchaeota archaeon	uncultured_DPANN_archaeon_LFW-144_1	124	40.84	6.83	14.39
Candidatus Aenigmarchaeota archaeon	Candidatus Micrarchaeota archaeon CG1_02_55_22	74	40.85	6.55	7.89
Candidatus Aenigmarchaeota archaeon	Candidatus Diapherotrites archaeon	77	40.85	7.46	12.46
Candidatus Aenigmarchaeota archaeon	Candidatus Micrarchaeota archaeon UBA96	142	40.85	6.69	13.55
Candidatus Aenigmarchaeota archaeon	Candidatus Pacearchaeota archaeon UBA92	95	40.86	6.87	13.09
Candidatus Aenigmarchaeota archaeon	Candidatus Pacearchaeota archaeon	67	40.86	6.63	13.29
Candidatus Aenigmarchaeota archaeon	Candidatus Micrarchaeota archaeon CG08_land_8_20_14_0_20_49_17	93	40.86	6.79	11.97
Candidatus Aenigmarchaeota archaeon	Candidatus Pacearchaeota archaeon	49	40.86	6.26	5.22
Candidatus Aenigmarchaeota archaeon	Candidatus Pacearchaeota archaeon CG10_big_fil_rev_8_21_14_0_10_35_219	70	40.87	6.89	7.46
Candidatus Aenigmarchaeota archaeon	Candidatus Parvarchaeota archaeon UBA506	83	40.87	6.4	11.48
Candidatus Aenigmarchaeota archaeon	Candidatus Pacearchaeota archaeon CG10_big_fil_rev_8_21_14_0_10_35_219	100	40.88	7.17	13.77
Candidatus Aenigmarchaeota archaeon	Candidatus Micrarchaeota archaeon CG_4_10_14_0_2_um_filter_49_7	98	40.88	7.57	9.35
Candidatus Aenigmarchaeota archaeon	Candidatus Altiarchaeales archaeon HGW-Altiarchaeales-2	40	40.88	6.45	5.53
Candidatus Aenigmarchaeota archaeon	Candidatus Micrarchaeota archaeon UBA97	117	40.89	6.42	16.12
Candidatus Aenigmarchaeota archaeon	Candidatus Micrarchaeota archaeon CG06_land_8_20_14_3_00_50_6	78	40.89	7.93	9.05
Candidatus Aenigmarchaeota archaeon	Candidatus Pacearchaeota archaeon CG09_land_8_20_14_0_10_30_9	73	40.89	6.34	10.34
Candidatus Aenigmarchaeota archaeon	Candidatus Altiarchaeales archaeon A3	73	40.89	6.49	10.1
Candidatus Aenigmarchaeota archaeon	Candidatus Parvarchaeota archaeon UBA264	92	40.89	6.39	12.72
Candidatus Aenigmarchaeota archaeon	Candidatus Diapherotrites archaeon UBA493	100	40.9	6.64	14.81
Candidatus Aenigmarchaeota archaeon	Nanohaloarchaea archaeon PL-Br10_U2g5	84	40.9	7.59	8.14
Candidatus Aenigmarchaeota archaeon	Candidatus Micrarchaeota archaeon UBA96	134	40.9	6.59	17.25
Candidatus Aenigmarchaeota archaeon	uncultured_DPANN_archaeon_LFW-281_6_1	31	40.9	7.1	3.89
Candidatus Aenigmarchaeota archaeon	Candidatus Micrarchaeota archaeon CG09_land_8_20_14_0_10_60_16	98	40.91	6.84	11.37
Candidatus Aenigmarchaeota archaeon	Candidatus Pacearchaeota archaeon	59	40.91	6.79	8.03
Candidatus Aenigmarchaeota archaeon	Candidatus Micrarchaeota archaeon UBA524	72	40.91	6.12	9.96
Candidatus Aenigmarchaeota archaeon	Candidatus Pacearchaeota archaeon CG_4_9_14_3_um_filter_35_19	98	40.92	7.24	13.5
Candidatus Aenigmarchaeota archaeon	Candidatus Pacearchaeota archaeon CG_4_10_14_0_8_um_filter_35_169	98	40.92	7.25	13.5
Candidatus Aenigmarchaeota archaeon	Candidatus Pacearchaeota archaeon CG1_02_35_32	93	40.92	7.18	8.5
Candidatus Aenigmarchaeota archaeon	Candidatus Altiarchaeales archaeon HGW-Altiarchaeales-2	53	40.92	5.92	5.06
Candidatus Aenigmarchaeota archaeon	Candidatus Micrarchaeota archaeon CG10_big_fil_rev_8_21_14_0_10_45_29	92	40.92	6.78	12.72
Candidatus Aenigmarchaeota archaeon	Candidatus Pacearchaeota archaeon	59	40.92	6.99	5.81
Candidatus Aenigmarchaeota archaeon	Candidatus Pacearchaeota archaeon CG_4_10_14_0_2_um_filter_35_33	98	40.93	7.25	13.5
Candidatus Aenigmarchaeota archaeon	Candidatus Pacearchaeota archaeon CG_4_9_14_0_8_um_filter_35_24	98	40.93	7.25	13.5
Candidatus Aenigmarchaeota archaeon	Candidatus Micrarchaeota archaeon CG1_02_47_40	135	40.93	6.59	17.37
Candidatus Aenigmarchaeota archaeon	Candidatus Woesearchaeota archaeon CG_4_10_14_0_2_um_filter_57_5	52	40.93	8.08	5.54
Candidatus Aenigmarchaeota archaeon	Nanohaloarchaea archaeon PL-Br10_U2g5	49	40.93	6.64	6.48
Candidatus Aenigmarchaeota archaeon	Candidatus Parvarchaeota archaeon	33	40.94	7.27	8.46
Candidatus Aenigmarchaeota archaeon	Candidatus_Micrarchaeota_archaeon_LFW-125_1	86	40.94	6.53	9.24
Candidatus Aenigmarchaeota archaeon	Candidatus Diapherotrites archaeon	84	40.94	5.98	15.53
Candidatus Aenigmarchaeota archaeon	Candidatus Woesearchaeota archaeon	95	40.95	6.23	10.57
Candidatus Aenigmarchaeota archaeon	Nanoarchaeota archaeon NZ13-N	122	40.96	6.55	19.9
Candidatus Aenigmarchaeota archaeon	Candidatus Pacearchaeota archaeon CG1_02_32_132	88	40.96	6.86	12.12
Candidatus Aenigmarchaeota archaeon	Candidatus Pacearchaeota archaeon	83	40.96	6.97	9.63
Candidatus Aenigmarchaeota archaeon	Candidatus Pacearchaeota archaeon CG_4_9_14_3_um_filter_35_19	94	40.96	7.17	9.24
Candidatus Aenigmarchaeota archaeon	Candidatus Micrarchaeota archaeon CG08_land_8_20_14_0_20_59_11	69	40.96	6.75	7.63
Candidatus Aenigmarchaeota archaeon	Nanohaloarchaea archaeon QH_8_44_6	39	40.97	7.82	6.08
Candidatus Aenigmarchaeota archaeon	Candidatus Parvarchaeota archaeon	36	40.97	7.31	9.23
Candidatus Aenigmarchaeota archaeon	Candidatus Parvarchaeum acidophilus ARMAN-5_'5-way FS'	21	40.97	4.72	17.65
Candidatus Aenigmarchaeota archaeon	Candidatus Woesearchaeota archaeon	30	40.97	7.77	2.86
Candidatus Aenigmarchaeota archaeon	Candidatus Pacearchaeota archaeon CG_4_10_14_0_8_um_filter_35_169	94	40.97	7.16	9.4
Candidatus Aenigmarchaeota archaeon	Candidatus Pacearchaeota archaeon CG_4_9_14_0_8_um_filter_35_24	94	40.97	7.15	9.55
Candidatus Aenigmarchaeota archaeon	Candidatus Pacearchaeota archaeon CG1_02_32_21	68	40.97	7.34	8.31
Candidatus Aenigmarchaeota archaeon	Candidatus Pacearchaeota archaeon	86	40.98	7.26	17.06
Candidatus Aenigmarchaeota archaeon	Nanohaloarchaea archaeon SW_7_46_7	47	40.98	6.27	7.04
Candidatus Aenigmarchaeota archaeon	Diapherotrites archaeon SCGC AAA011-K09	16	40.98	6.24	4.49
Candidatus Aenigmarchaeota archaeon	Candidatus Micrarchaeota archaeon UBA524	54	40.98	7.67	6.21
Candidatus Aenigmarchaeota archaeon	Candidatus Pacearchaeota archaeon CG10_big_fil_rev_8_21_14_0_10_34_76	99	40.99	7.12	13.64
Candidatus Aenigmarchaeota archaeon	Candidatus Diapherotrites archaeon CG08_land_8_20_14_0_20_34_12	112	40.99	6.92	15.43
Candidatus Aenigmarchaeota archaeon	Candidatus Micrarchaeota archaeon CG1_02_55_22	129	40.99	6.57	17.77
Candidatus Aenigmarchaeota archaeon	Nanohaloarchaea archaeon SW_4_43_9	92	40.99	6.59	11.65
Candidatus Aenigmarchaeota archaeon	Candidatus Diapherotrites archaeon CG08_land_8_20_14_0_20_34_12	116	40.99	7.69	11.22
Candidatus Aenigmarchaeota archaeon	Candidatus Pacearchaeota archaeon CG_4_10_14_0_2_um_filter_30_11	81	40.99	6.17	12.96
Candidatus Aenigmarchaeota archaeon	Candidatus Altiarchaeales archaeon A3	102	41	6.08	14.05
Candidatus Aenigmarchaeota archaeon	Candidatus Diapherotrites archaeon CG08_land_8_20_14_0_20_30_16	94	41	7.15	12.01
Candidatus Aenigmarchaeota archaeon	Diapherotrites archaeon SCGC AAA011-K09	31	41	5.73	8.71
Candidatus Aenigmarchaeota archaeon	Candidatus Altiarchaeales archaeon A3	82	41	7.12	8.74
Candidatus Aenigmarchaeota archaeon	Candidatus Woesearchaeota archaeon CG_4_10_14_0_2_um_filter_57_5	71	41.01	8.11	8.24
Candidatus Aenigmarchaeota archaeon	Candidatus Pacearchaeota archaeon	89	41.01	7.38	10.32
Candidatus Aenigmarchaeota archaeon	Candidatus Woesearchaeota archaeon	61	41.01	5.99	8.1
Candidatus Aenigmarchaeota archaeon	Candidatus Parvarchaeum acidophilus ARMAN-5_'5-way FS'	17	41.02	5.79	14.29
Candidatus Aenigmarchaeota archaeon	Candidatus Pacearchaeota archaeon CG10_big_fil_rev_8_21_14_0_10_31_24	93	41.02	7.65	11.97
Candidatus Aenigmarchaeota archaeon	Candidatus Pacearchaeota archaeon CG1_02_35_32	68	41.02	6.94	7.25
Candidatus Aenigmarchaeota archaeon	Candidatus Pacearchaeota archaeon CG10_big_fil_rev_8_21_14_0_10_34_76	102	41.03	7.7	13.13
Candidatus Aenigmarchaeota archaeon	Candidatus Pacearchaeota archaeon CG_4_9_14_3_um_filter_35_19	69	41.03	6.99	7.36
Candidatus Aenigmarchaeota archaeon	Candidatus Pacearchaeota archaeon	65	41.04	6.06	6.93
Candidatus Aenigmarchaeota archaeon	Candidatus Pacearchaeota archaeon CG_4_10_14_0_8_um_filter_35_169	69	41.04	6.98	7.36
Candidatus Aenigmarchaeota archaeon	Candidatus Diapherotrites archaeon	127	41.04	7.44	15.89
Candidatus Aenigmarchaeota archaeon	Candidatus Parvarchaeota archaeon UBA265	91	41.04	7.57	10.18
Candidatus Aenigmarchaeota archaeon	Candidatus Pacearchaeota archaeon	35	41.05	6.56	4.89
Candidatus Aenigmarchaeota archaeon	Candidatus Pacearchaeota archaeon CG_4_9_14_0_8_um_filter_35_24	69	41.05	6.98	7.36
Candidatus Aenigmarchaeota archaeon	Candidatus Micrarchaeota archaeon CG1_02_55_22	97	41.05	6.66	7.64
Candidatus Aenigmarchaeota archaeon	Candidatus Pacearchaeota archaeon	73	41.06	7.14	10.37
Candidatus Aenigmarchaeota archaeon	Candidatus_Micrarchaeota_archaeon_LFW-125_1	94	41.06	7.41	10.1
Candidatus Aenigmarchaeota archaeon	Candidatus Pacearchaeota archaeon CG09_land_8_20_14_0_10_30_9	54	41.06	6.44	7.65
Candidatus Aenigmarchaeota archaeon	Candidatus Woesearchaeota archaeon	88	41.06	6.8	8.4
Candidatus Aenigmarchaeota archaeon	Candidatus Altiarchaeales archaeon A3	95	41.06	8.14	10.57
Candidatus Aenigmarchaeota archaeon	Candidatus Parvarchaeota archaeon UBA449	94	41.06	6.45	14.35
Candidatus Aenigmarchaeota archaeon	Candidatus Micrarchaeota archaeon CG08_land_8_20_14_0_20_49_17	118	41.06	7.03	15.42
Candidatus Aenigmarchaeota archaeon	Candidatus Pacearchaeota archaeon	80	41.07	7.12	11.25
Candidatus Aenigmarchaeota archaeon	Candidatus Micrarchaeota archaeon UBA514	77	41.07	7.2	9.47
Candidatus Aenigmarchaeota archaeon	Candidatus Pacearchaeota archaeon	87	41.07	7.3	9.75
Candidatus Aenigmarchaeota archaeon	Candidatus Micrarchaeota archaeon UBA524	84	41.08	7.32	9.74
Candidatus Aenigmarchaeota archaeon	Candidatus Micrarchaeota archaeon CG_4_10_14_0_2_um_filter_60_11	76	41.08	6.56	8.77
Candidatus Aenigmarchaeota archaeon	Candidatus Diapherotrites archaeon CG09_land_8_20_14_0_10_32_12	47	41.09	7.22	8.26
Candidatus Aenigmarchaeota archaeon	Candidatus Pacearchaeota archaeon CG10_big_fil_rev_8_21_14_0_10_31_9	93	41.1	7.64	11.97
Candidatus Aenigmarchaeota archaeon	Candidatus Micrarchaeota archaeon CG1_02_49_24	88	41.1	6.81	13.29
Candidatus Aenigmarchaeota archaeon	Candidatus Pacearchaeota archaeon	78	41.11	7.31	7.68
Candidatus Aenigmarchaeota archaeon	Candidatus Micrarchaeota archaeon UBA96	148	41.11	7.03	17.17
Candidatus Aenigmarchaeota archaeon	uncultured_DPANN_archaeon_LFW-242_1	77	41.11	7.16	8.21
Candidatus Aenigmarchaeota archaeon	Candidatus Diapherotrites archaeon CG11_big_fil_rev_8_21_14_0_20_37_9	130	41.11	7.08	12.4
Candidatus Aenigmarchaeota archaeon	Candidatus Diapherotrites archaeon UBA493	94	41.12	6.04	13.93
Candidatus Aenigmarchaeota archaeon	uncultured_DPANN_archaeon_LFW-242_1	96	41.12	6.82	13.28
Candidatus Aenigmarchaeota archaeon	Candidatus Pacearchaeota archaeon CG10_big_fil_rev_8_21_14_0_10_35_13	83	41.13	7.4	8.76
Candidatus Aenigmarchaeota archaeon	Candidatus Pacearchaeota archaeon CG10_big_fil_rev_8_21_14_0_10_34_12	77	41.13	7.86	10.65
Candidatus Aenigmarchaeota archaeon	Candidatus Micrarchaeota archaeon CG1_02_51_15	136	41.14	6.85	15.78
Candidatus Aenigmarchaeota archaeon	Candidatus Pacearchaeota archaeon CG11_big_fil_rev_8_21_14_0_20_30_13	69	41.14	6.65	8.73
Candidatus Aenigmarchaeota archaeon	Candidatus Pacearchaeota archaeon CG10_big_fil_rev_8_21_14_0_10_32_14	96	41.15	8.17	13.22
Candidatus Aenigmarchaeota archaeon	Candidatus Diapherotrites archaeon CG08_land_8_20_14_0_20_30_16	73	41.15	7.52	9.32
Candidatus Aenigmarchaeota archaeon	Candidatus Diapherotrites archaeon CG11_big_fil_rev_8_21_14_0_20_37_9	128	41.15	7.02	16.47
Candidatus Aenigmarchaeota archaeon	Nanohaloarchaea archaeon PL-Br10_U2g5	66	41.15	7.9	9.97
Candidatus Aenigmarchaeota archaeon	Candidatus Diapherotrites archaeon	66	41.16	5.79	14.57
Candidatus Aenigmarchaeota archaeon	Candidatus Parvarchaeota archaeon	74	41.18	6.22	15.32
Candidatus Aenigmarchaeota archaeon	Candidatus Diapherotrites archaeon UBA493	82	41.18	6.11	12.15
Candidatus Aenigmarchaeota archaeon	Candidatus Pacearchaeota archaeon CG10_big_fil_rev_8_21_14_0_10_32_14	89	41.18	7.83	11.45
Candidatus Aenigmarchaeota archaeon	Candidatus Micrarchaeota archaeon UBA524	62	41.18	7.23	8.2
Candidatus Aenigmarchaeota archaeon	Candidatus Micrarchaeota archaeon CG1_02_47_40	103	41.18	6.87	15.56
Candidatus Aenigmarchaeota archaeon	Candidatus Diapherotrites archaeon CG11_big_fil_rev_8_21_14_0_20_37_9	125	41.19	6.73	17.22
Candidatus Aenigmarchaeota archaeon	Candidatus Micrarchaeota archaeon UBA615	92	41.19	7.43	10.67
Candidatus Aenigmarchaeota archaeon	Candidatus Pacearchaeota archaeon CG10_big_fil_rev_8_21_14_0_10_34_12	83	41.19	7.47	11.2
Candidatus Aenigmarchaeota archaeon	Candidatus Woesearchaeota archaeon CG10_big_fil_rev_8_21_14_0_10_47_5	36	41.19	6	4.25
Candidatus Aenigmarchaeota archaeon	Candidatus Diapherotrites archaeon CG08_land_8_20_14_0_20_30_16	114	41.19	7.19	14.56
Candidatus Aenigmarchaeota archaeon	Candidatus Micrarchaeota archaeon UBA97	93	41.19	6.27	12.86
Candidatus Aenigmarchaeota archaeon	Candidatus Pacearchaeota archaeon	82	41.19	7.16	9.12
Candidatus Aenigmarchaeota archaeon	Candidatus Micrarchaeota archaeon UBA524	78	41.19	6.53	11.91
Candidatus Aenigmarchaeota archaeon	Candidatus Micrarchaeota archaeon CG08_land_8_20_14_0_20_49_17	100	41.2	6.5	13.77
Candidatus Aenigmarchaeota archaeon	Candidatus Diapherotrites archaeon CG09_land_8_20_14_0_10_32_12	55	41.2	7.66	9.67
Candidatus Aenigmarchaeota archaeon	Candidatus Pacearchaeota archaeon CG10_big_fil_rev_8_21_14_0_10_31_9	72	41.2	7.51	7.68
Candidatus Aenigmarchaeota archaeon	Candidatus Pacearchaeota archaeon	75	41.2	6.58	13.97
Candidatus Aenigmarchaeota archaeon	Candidatus Micrarchaeota archaeon CG1_02_55_22	99	41.2	7.06	9.3
Candidatus Aenigmarchaeota archaeon	Candidatus Pacearchaeota archaeon CG10_big_fil_rev_8_21_14_0_10_32_14	113	41.21	7.71	13.11
Candidatus Aenigmarchaeota archaeon	Candidatus Woesearchaeota archaeon CG11_big_fil_rev_8_21_14_0_20_57_5	67	41.21	7.99	7.77
Candidatus Aenigmarchaeota archaeon	Candidatus Pacearchaeota archaeon CG10_big_fil_rev_8_21_14_0_10_31_9	101	41.21	7.12	10.19
Candidatus Aenigmarchaeota archaeon	Candidatus Micrarchaeota archaeon CG08_land_8_20_14_0_20_49_17	94	41.21	6.6	8.86
Candidatus Aenigmarchaeota archaeon	uncultured_DPANN_archaeon_LFW-252_1	116	41.21	6.85	12.9
Candidatus Aenigmarchaeota archaeon	Candidatus Pacearchaeota archaeon CG_4_9_14_0_8_um_filter_35_24	98	41.21	7.04	12.39
Candidatus Aenigmarchaeota archaeon	Candidatus Diapherotrites archaeon CG11_big_fil_rev_8_21_14_0_20_37_9	97	41.22	7.17	13.42
Candidatus Aenigmarchaeota archaeon	Candidatus Woesearchaeota archaeon	77	41.23	7.41	9.91
Candidatus Aenigmarchaeota archaeon	Candidatus Diapherotrites archaeon CG10_big_fil_rev_8_21_14_0_10_31_34	117	41.23	7.19	15.06
Candidatus Aenigmarchaeota archaeon	Candidatus Parvarchaeota archaeon UBA614	86	41.23	7.57	9.57
Candidatus Aenigmarchaeota archaeon	Candidatus Parvarchaeota archaeon UBA575	102	41.23	6.47	11.5
Candidatus Aenigmarchaeota archaeon	Candidatus Pacearchaeota archaeon CG_4_10_14_0_2_um_filter_30_11	55	41.23	8.04	8.8
Candidatus Aenigmarchaeota archaeon	Candidatus Woesearchaeota archaeon	115	41.24	6.43	15.84
Candidatus Aenigmarchaeota archaeon	Candidatus Micrarchaeota archaeon CG10_big_fil_rev_8_21_14_0_10_59_7	87	41.24	6.93	10.09
Candidatus Aenigmarchaeota archaeon	Candidatus Altiarchaeales archaeon HGW-Altiarchaeales-1	97	41.24	6.61	12.48
Candidatus Aenigmarchaeota archaeon	Candidatus Woesearchaeota archaeon	87	41.24	6.96	11.55
Candidatus Aenigmarchaeota archaeon	Candidatus Pacearchaeota archaeon	61	41.24	6.9	12.2
Candidatus Aenigmarchaeota archaeon	Candidatus Parvarchaeota archaeon UBA575	86	41.24	7.58	9.7
Candidatus Aenigmarchaeota archaeon	Candidatus Pacearchaeota archaeon CG10_big_fil_rev_8_21_14_0_10_31_24	90	41.25	7.17	12.4
Candidatus Aenigmarchaeota archaeon	Candidatus Micrarchaeota archaeon CG1_02_47_40	149	41.25	6.95	17.29
Candidatus Aenigmarchaeota archaeon	Candidatus Pacearchaeota archaeon	89	41.25	6.85	12.64
Candidatus Aenigmarchaeota archaeon	Candidatus Pacearchaeota archaeon CG10_big_fil_rev_8_21_14_0_10_32_14	68	41.25	8.22	7.25
Candidatus Aenigmarchaeota archaeon	Candidatus Pacearchaeota archaeon CG11_big_fil_rev_8_21_14_0_20_30_13	90	41.25	6.7	11.39
Candidatus Aenigmarchaeota archaeon	Candidatus Micrarchaeota archaeon UBA267	98	41.26	7.53	11.37
Candidatus Aenigmarchaeota archaeon	Nanoarchaeota archaeon SCGC AAA011-D5	79	41.26	7.06	11.84
Candidatus Aenigmarchaeota archaeon	Candidatus Diapherotrites archaeon CG08_land_8_20_14_0_20_30_16	66	41.26	7.37	8.43
Candidatus Aenigmarchaeota archaeon	Candidatus Micrarchaeota archaeon CG06_land_8_20_14_3_00_50_6	55	41.26	7.22	5.86
Candidatus Aenigmarchaeota archaeon	Candidatus Pacearchaeota archaeon CG10_big_fil_rev_8_21_14_0_10_35_13	69	41.27	6.99	7.28
Candidatus Aenigmarchaeota archaeon	Candidatus Pacearchaeota archaeon CG1_02_35_32	105	41.27	7.03	10.02
Candidatus Aenigmarchaeota archaeon	Candidatus Parvarchaeota archaeon UBA614	100	41.27	6.45	11.06
Candidatus Aenigmarchaeota archaeon	Candidatus Pacearchaeota archaeon	52	41.27	7.77	6.88
Candidatus Aenigmarchaeota archaeon	Candidatus_Micrarchaeota_archaeon_LFW-125_1	68	41.27	7.51	10.27
Candidatus Aenigmarchaeota archaeon	Candidatus_Pacearchaeota_archaeon_LFW-170_1	93	41.28	7.36	11.97
Candidatus Aenigmarchaeota archaeon	Nanoarchaeota archaeon SCGC AAA011-D5	71	41.28	6.95	10.64
Candidatus Aenigmarchaeota archaeon	Candidatus Pacearchaeota archaeon	89	41.28	6.78	9.9
Candidatus Aenigmarchaeota archaeon	Nanoarchaeota archaeon SCGC AAA011-L15	19	41.28	4.55	7.72
Candidatus Aenigmarchaeota archaeon	Candidatus Parvarchaeota archaeon UBA265	96	41.28	6.56	14.66
Candidatus Aenigmarchaeota archaeon	Candidatus Pacearchaeota archaeon	61	41.29	6.68	12.2
Candidatus Aenigmarchaeota archaeon	Candidatus Pacearchaeota archaeon CG_4_9_14_3_um_filter_35_19	107	41.29	7.02	10.52
Candidatus Aenigmarchaeota archaeon	Candidatus Parvarchaeota archaeon UBA449	109	41.3	7.12	12
Candidatus Aenigmarchaeota archaeon	Candidatus Parvarchaeum acidiphilum ARMAN-4_'5-way FS'	6	41.3	8.05	10.71
Candidatus Aenigmarchaeota archaeon	Candidatus Parvarchaeota archaeon UBA575	73	41.3	5.76	8.23
Candidatus Aenigmarchaeota archaeon	Candidatus Pacearchaeota archaeon CG_4_10_14_0_8_um_filter_35_169	107	41.3	7.04	10.7
Candidatus Aenigmarchaeota archaeon	Candidatus Pacearchaeota archaeon CG_4_9_14_0_8_um_filter_35_24	107	41.3	7.04	10.87
Candidatus Aenigmarchaeota archaeon	Candidatus Pacearchaeota archaeon	80	41.31	6.65	11.25
Candidatus Aenigmarchaeota archaeon	Candidatus Micrarchaeota archaeon CG10_big_fil_rev_8_21_14_0_10_45_29	121	41.31	6.46	14.04
Candidatus Aenigmarchaeota archaeon	Candidatus Diapherotrites archaeon	95	41.31	6.23	17.56
Candidatus Aenigmarchaeota archaeon	Candidatus Parvarchaeota archaeon	34	41.31	7.7	8.72
Candidatus Aenigmarchaeota archaeon	Nanohaloarchaea archaeon B1-Br10_U2g29	83	41.31	7.01	13.45
Candidatus Aenigmarchaeota archaeon	Candidatus Pacearchaeota archaeon CG10_big_fil_rev_8_21_14_0_10_35_219	108	41.31	6.98	11.24
Candidatus Aenigmarchaeota archaeon	Candidatus Diapherotrites archaeon CG09_land_8_20_14_0_10_32_12	56	41.31	8.03	9.84
Candidatus Aenigmarchaeota archaeon	Candidatus Pacearchaeota archaeon CG10_big_fil_rev_8_21_14_0_10_31_24	88	41.31	7	12.48
Candidatus Aenigmarchaeota archaeon	Candidatus Pacearchaeota archaeon CG10_big_fil_rev_8_21_14_0_10_35_13	66	41.32	6.7	9.09
Candidatus Aenigmarchaeota archaeon	Candidatus Pacearchaeota archaeon CG10_big_fil_rev_8_21_14_0_10_31_9	93	41.32	7.16	12.81
Candidatus Aenigmarchaeota archaeon	Candidatus Diapherotrites archaeon CG09_land_8_20_14_0_10_32_12	66	41.32	7.51	11.6
Candidatus Aenigmarchaeota archaeon	Candidatus Parvarchaeum acidiphilum ARMAN-4_'5-way FS'	6	41.32	4.98	10.71
Candidatus Aenigmarchaeota archaeon	Candidatus Micrarchaeota archaeon UBA97	88	41.32	6.82	7.38
Candidatus Aenigmarchaeota archaeon	Nanohaloarchaea archaeon B1-Br10_U2g19	106	41.33	7.2	13.87
Candidatus Aenigmarchaeota archaeon	Candidatus Pacearchaeota archaeon CG1_02_32_21	96	41.33	7.47	12.36
Candidatus Aenigmarchaeota archaeon	Candidatus Parvarchaeota archaeon UBA614	73	41.33	5.88	8.08
Candidatus Aenigmarchaeota archaeon	Candidatus Woesearchaeota archaeon CG_4_10_14_0_2_um_filter_57_5	58	41.33	8.72	8.02
Candidatus Aenigmarchaeota archaeon	Candidatus Parvarchaeota archaeon UBA264	102	41.33	6.41	11.49
Candidatus Aenigmarchaeota archaeon	Candidatus Parvarchaeota archaeon UBA575	85	41.34	7.04	12.07
Candidatus Aenigmarchaeota archaeon	Candidatus Parvarchaeota archaeon UBA449	76	41.34	6.44	8.37
Candidatus Aenigmarchaeota archaeon	Candidatus Pacearchaeota archaeon RBG_13_36_9	112	41.34	7.63	10.69
Candidatus Aenigmarchaeota archaeon	Candidatus Parvarchaeota archaeon UBA264	87	41.34	7.58	9.8
Candidatus Aenigmarchaeota archaeon	Candidatus Micrarchaeota archaeon CG_4_10_14_0_2_um_filter_49_7	100	41.35	6.7	13.77
Candidatus Aenigmarchaeota archaeon	Candidatus Diapherotrites archaeon CG_4_10_14_0_2_um_filter_31_5	28	41.35	7.98	5.39
Candidatus Aenigmarchaeota archaeon	Candidatus Parvarchaeota archaeon UBA446	73	41.35	5.83	7.92
Candidatus Aenigmarchaeota archaeon	Candidatus Parvarchaeota archaeon UBA515	73	41.35	5.83	7.88
Candidatus Aenigmarchaeota archaeon	Candidatus Pacearchaeota archaeon CG10_big_fil_rev_8_21_14_0_10_34_76	95	41.35	6.87	9.06
Candidatus Aenigmarchaeota archaeon	Candidatus Diapherotrites archaeon	90	41.35	6.89	8.59
Candidatus Aenigmarchaeota archaeon	Candidatus Parvarchaeota archaeon UBA449	138	41.35	7.41	15.47
Candidatus Aenigmarchaeota archaeon	Nanoarchaeota archaeon	63	41.35	7.43	9.97
Candidatus Aenigmarchaeota archaeon	Candidatus Micrarchaeota archaeon CG1_02_55_22	124	41.36	7.08	11.83
Candidatus Aenigmarchaeota archaeon	Candidatus Pacearchaeota archaeon CG_4_10_14_0_2_um_filter_30_11	61	41.36	6.79	9.76
Candidatus Aenigmarchaeota archaeon	Candidatus_Pacearchaeota_archaeon_LFW-170_1	100	41.36	7.29	9.77
Candidatus Aenigmarchaeota archaeon	Candidatus Pacearchaeota archaeon	93	41.36	7.6	9.28
Candidatus Aenigmarchaeota archaeon	Candidatus Pacearchaeota archaeon CG09_land_8_20_14_0_10_30_9	65	41.36	6.67	9.21
Candidatus Aenigmarchaeota archaeon	Candidatus Pacearchaeota archaeon CG10_big_fil_rev_8_21_14_0_10_31_9	105	41.37	7.61	12.18
Candidatus Aenigmarchaeota archaeon	Candidatus Woesearchaeota archaeon	59	41.37	7.36	10.24
Candidatus Aenigmarchaeota archaeon	Candidatus Diapherotrites archaeon CG10_big_fil_rev_8_21_14_0_10_31_34	86	41.37	6.87	9.17
Candidatus Aenigmarchaeota archaeon	Candidatus Micrarchaeota archaeon CG_4_10_14_0_2_um_filter_55_9	105	41.38	6.95	14.46
Candidatus Aenigmarchaeota archaeon	Candidatus Micrarchaeota archaeon CG1_02_55_22	100	41.38	6.49	13.83
Candidatus Aenigmarchaeota archaeon	Candidatus Parvarchaeota archaeon UBA449	142	41.38	7.28	15.64
Candidatus Aenigmarchaeota archaeon	Candidatus Pacearchaeota archaeon CG1_02_35_32	71	41.39	7.64	10.73
Candidatus Aenigmarchaeota archaeon	Candidatus Parvarchaeota archaeon UBA446	85	41.4	7.14	12.07
Candidatus Aenigmarchaeota archaeon	Candidatus Parvarchaeota archaeon UBA614	85	41.4	7.14	12.07
Candidatus Aenigmarchaeota archaeon	Candidatus Pacearchaeota archaeon	60	41.4	7.86	6.67
Candidatus Aenigmarchaeota archaeon	Candidatus Woesearchaeota archaeon	100	41.4	7.03	11.12
Candidatus Aenigmarchaeota archaeon	Candidatus Pacearchaeota archaeon	60	41.4	7.51	11.9
Candidatus Aenigmarchaeota archaeon	Candidatus Diapherotrites archaeon	102	41.4	6.73	14.47
Candidatus Aenigmarchaeota archaeon	Candidatus Pacearchaeota archaeon CG_4_10_14_0_2_um_filter_05_32_18	96	41.41	7.15	13.22
Candidatus Aenigmarchaeota archaeon	Candidatus Micrarchaeota archaeon CG_4_10_14_0_8_um_filter_60_7	82	41.41	6.94	9.51
Candidatus Aenigmarchaeota archaeon	Candidatus Parvarchaeota archaeon	29	41.41	7.39	7.44
Candidatus Aenigmarchaeota archaeon	Candidatus Pacearchaeota archaeon	90	41.41	6.88	11.04
Candidatus Aenigmarchaeota archaeon	Candidatus Pacearchaeota archaeon CG_4_9_14_3_um_filter_30_11	87	41.41	6.38	11.42
Candidatus Aenigmarchaeota archaeon	Candidatus Altiarchaeales archaeon HGW-Altiarchaeales-2	46	41.42	5.6	6.34
Candidatus Aenigmarchaeota archaeon	Candidatus Parvarchaeota archaeon UBA515	86	41.42	7.13	12.22
Candidatus Aenigmarchaeota archaeon	Candidatus Pacearchaeota archaeon CG1_02_32_132	70	41.42	6.88	7.46
Candidatus Aenigmarchaeota archaeon	Candidatus Micrarchaeota archaeon CG10_big_fil_rev_8_21_14_0_10_60_32	68	41.42	6.13	8.22
Candidatus Aenigmarchaeota archaeon	Candidatus Parvarchaeota archaeon UBA569	71	41.42	6.85	7.57
Candidatus Aenigmarchaeota archaeon	Candidatus Pacearchaeota archaeon	75	41.42	7.12	14.88
Candidatus Aenigmarchaeota archaeon	Candidatus Diapherotrites archaeon	79	41.42	6.23	14.39
Candidatus Aenigmarchaeota archaeon	Candidatus Pacearchaeota archaeon CG_4_10_14_0_2_um_filter_30_11	67	41.42	7.16	10.72
Candidatus Aenigmarchaeota archaeon	Candidatus Pacearchaeota archaeon	84	41.43	7.33	10.81
Candidatus Aenigmarchaeota archaeon	Candidatus Altiarchaeales archaeon HGW-Altiarchaeales-2	44	41.43	5.6	5.66
Candidatus Aenigmarchaeota archaeon	Candidatus Woesearchaeota archaeon UBA544	135	41.43	7.27	15.17
Candidatus Aenigmarchaeota archaeon	Candidatus Diapherotrites archaeon CG10_big_fil_rev_8_21_14_0_10_31_34	125	41.43	7.1	11.93
Candidatus Aenigmarchaeota archaeon	Candidatus Micrarchaeota archaeon CG06_land_8_20_14_3_00_50_6	99	41.43	6.9	11.1
Candidatus Aenigmarchaeota archaeon	Nanohaloarchaea archaeon QH_8_44_6	38	41.44	7.08	5.93
Candidatus Aenigmarchaeota archaeon	Candidatus Pacearchaeota archaeon	61	41.44	7.09	8.58
Candidatus Aenigmarchaeota archaeon	uncultured_DPANN_archaeon_LFW-144_1	90	41.44	7.52	9.59
Candidatus Aenigmarchaeota archaeon	Candidatus_Micrarchaeota_archaeon_LFW-125_1	71	41.44	6.96	9.82
Candidatus Aenigmarchaeota archaeon	Candidatus Pacearchaeota archaeon CG10_big_fil_rev_8_21_14_0_10_31_24	89	41.44	7.73	11.25
Candidatus Aenigmarchaeota archaeon	Candidatus Pacearchaeota archaeon	81	41.45	7.45	11.16
Candidatus Aenigmarchaeota archaeon	Candidatus Pacearchaeota archaeon	83	41.45	6.31	15.12
Candidatus Aenigmarchaeota archaeon	Candidatus Pacearchaeota archaeon CG1_02_32_21	100	41.45	7.06	12.22
Candidatus Aenigmarchaeota archaeon	Candidatus Pacearchaeota archaeon CG10_big_fil_rev_8_21_14_0_10_31_24	88	41.45	7.13	8.4
Candidatus Aenigmarchaeota archaeon	Candidatus Woesearchaeota archaeon	23	41.45	9.33	3.04
Candidatus Aenigmarchaeota archaeon	uncultured_DPANN_archaeon_LFW-281_6_1	55	41.46	7.44	6.9
Candidatus Aenigmarchaeota archaeon	Candidatus Micrarchaeota archaeon CG_4_10_14_0_2_um_filter_49_7	90	41.46	6.09	12.78
Candidatus Aenigmarchaeota archaeon	Candidatus Parvarchaeota archaeon UBA264	74	41.46	5.85	8.33
Candidatus Aenigmarchaeota archaeon	Candidatus Parvarchaeota archaeon UBA265	141	41.46	7.52	15.81
Candidatus Aenigmarchaeota archaeon	Candidatus Parvarchaeota archaeon UBA264	87	41.47	7.12	12.36
Candidatus Aenigmarchaeota archaeon	Candidatus Pacearchaeota archaeon	49	41.47	7.36	4.82
Candidatus Aenigmarchaeota archaeon	Candidatus Micrarchaeota archaeon UBA524	73	41.47	6.39	8.4
Candidatus Aenigmarchaeota archaeon	Candidatus Pacearchaeota archaeon CG10_big_fil_rev_8_21_14_0_10_31_9	100	41.47	7.74	11.12
Candidatus Aenigmarchaeota archaeon	Candidatus Parvarchaeota archaeon UBA506	83	41.47	6.68	12.67
Candidatus Aenigmarchaeota archaeon	Diapherotrites archaeon SCGC AAA011-N19	20	41.48	8.62	6.12
Candidatus Aenigmarchaeota archaeon	Candidatus Parvarchaeota archaeon UBA569	103	41.48	6.88	11.95
Candidatus Aenigmarchaeota archaeon	Nanoarchaeota archaeon	70	41.48	7.21	11.08
Candidatus Aenigmarchaeota archaeon	Candidatus Micrarchaeota archaeon CG10_big_fil_rev_8_21_14_0_10_45_29	89	41.48	7.4	9.49
Candidatus Aenigmarchaeota archaeon	Candidatus Parvarchaeota archaeon UBA519	90	41.49	7.2	10.82
Candidatus Aenigmarchaeota archaeon	Candidatus Pacearchaeota archaeon CG1_02_35_32	96	41.49	7.16	13.64
Candidatus Aenigmarchaeota archaeon	Candidatus Micrarchaeota archaeon CG08_land_8_20_14_0_20_49_17	106	41.49	7.5	10.11
Candidatus Aenigmarchaeota archaeon	Candidatus_Micrarchaeota_archaeon_LFW-125_1	79	41.49	6.99	10.17
Candidatus Aenigmarchaeota archaeon	Candidatus Pacearchaeota archaeon CG_4_9_14_0_2_um_filter_39_13	70	41.5	7.58	7.46
Candidatus Aenigmarchaeota archaeon	Candidatus Woesearchaeota archaeon	88	41.5	7.09	9.79
Candidatus Aenigmarchaeota archaeon	Candidatus Micrarchaeota archaeon CG1_02_49_24	118	41.5	6.63	18.02
Candidatus Aenigmarchaeota archaeon	Candidatus Pacearchaeota archaeon	60	41.51	7.14	12
Candidatus Aenigmarchaeota archaeon	Candidatus Altiarchaeales archaeon HGW-Altiarchaeales-1	99	41.51	6.95	13.64
Candidatus Aenigmarchaeota archaeon	Candidatus Parvarchaeum acidophilus ARMAN-5_'5-way FS'	17	41.51	6.16	14.29
Candidatus Aenigmarchaeota archaeon	Candidatus Pacearchaeota archaeon	84	41.51	6.93	8.38
Candidatus Aenigmarchaeota archaeon	Candidatus Pacearchaeota archaeon	74	41.51	7.51	10.41
Candidatus Aenigmarchaeota archaeon	Candidatus Parvarchaeota archaeon UBA573	77	41.51	6.5	8.96
Candidatus Aenigmarchaeota archaeon	Candidatus Parvarchaeota archaeon UBA265	77	41.51	6.5	8.61
Candidatus Aenigmarchaeota archaeon	Candidatus Woesearchaeota archaeon CG10_big_fil_rev_8_21_14_0_10_45_16	151	41.51	7.03	14.41
Candidatus Aenigmarchaeota archaeon	Candidatus Parvarchaeota archaeon UBA265	100	41.51	6.63	11.19
Candidatus Aenigmarchaeota archaeon	Candidatus Pacearchaeota archaeon	86	41.51	7.38	10.87
Candidatus Aenigmarchaeota archaeon	Candidatus Diapherotrites archaeon CG09_land_8_20_14_0_10_32_12	71	41.52	6.61	12.48
Candidatus Aenigmarchaeota archaeon	Candidatus Micrarchaeota archaeon	108	41.52	7.31	12.53
Candidatus Aenigmarchaeota archaeon	Candidatus Altiarchaeales archaeon HGW-Altiarchaeales-1	87	41.52	6.96	12.36
Candidatus Aenigmarchaeota archaeon	Candidatus Pacearchaeota archaeon CG_4_9_14_3_um_filter_35_19	98	41.52	7.28	13.92
Candidatus Aenigmarchaeota archaeon	Candidatus Micrarchaeota archaeon CG1_02_49_24	96	41.52	6.05	13.64
Candidatus Aenigmarchaeota archaeon	Candidatus Diapherotrites archaeon	83	41.52	6.76	14.51
Candidatus Aenigmarchaeota archaeon	Candidatus Woesearchaeota archaeon CG10_big_fil_rev_8_21_14_0_10_45_16	115	41.52	7.62	15.91
Candidatus Aenigmarchaeota archaeon	Candidatus Pacearchaeota archaeon CG_4_9_14_0_8_um_filter_35_24	95	41.52	6.94	13.48
Candidatus Aenigmarchaeota archaeon	Candidatus_Pacearchaeota_archaeon_LFW-170_1	105	41.53	7.27	14.46
Candidatus Aenigmarchaeota archaeon	Candidatus Diapherotrites archaeon	85	41.53	6.66	14.86
Candidatus Aenigmarchaeota archaeon	Candidatus Pacearchaeota archaeon	72	41.53	6.49	9.8
Candidatus Aenigmarchaeota archaeon	Candidatus Pacearchaeota archaeon CG09_land_8_20_14_0_10_30_9	61	41.53	7.05	8.64
Candidatus Aenigmarchaeota archaeon	Candidatus Pacearchaeota archaeon CG10_big_fil_rev_8_21_14_0_10_34_76	73	41.53	7.14	7.78
Candidatus Aenigmarchaeota archaeon	Candidatus Woesearchaeota archaeon	103	41.54	6.22	11.95
Candidatus Aenigmarchaeota archaeon	Candidatus Woesearchaeota archaeon	95	41.54	7.38	11.02
Candidatus Aenigmarchaeota archaeon	uncultured_DPANN_archaeon_LFW-281_6_1	58	41.54	6.78	8.24
Candidatus Aenigmarchaeota archaeon	Candidatus Pacearchaeota archaeon CG_4_9_14_0_2_um_filter_39_13	107	41.54	7.07	11.22
Candidatus Aenigmarchaeota archaeon	Candidatus Pacearchaeota archaeon RBG_13_33_26	108	41.54	6.7	15.21
Candidatus Aenigmarchaeota archaeon	Candidatus Pacearchaeota archaeon	77	41.54	6.85	14.03
Candidatus Aenigmarchaeota archaeon	Candidatus Parvarchaeota archaeon UBA265	144	41.54	7.37	16.11
Candidatus Aenigmarchaeota archaeon	Candidatus Pacearchaeota archaeon CG_4_9_14_3_um_filter_35_19	71	41.54	7.66	10.73
Candidatus Aenigmarchaeota archaeon	Candidatus Diapherotrites archaeon	125	41.55	7.18	17.22
Candidatus Aenigmarchaeota archaeon	Candidatus Pacearchaeota archaeon RBG_16_35_8	75	41.55	6.45	13.74
Candidatus Aenigmarchaeota archaeon	Candidatus Micrarchaeota archaeon UBA97	108	41.55	7.19	10.31
Candidatus Aenigmarchaeota archaeon	Candidatus Woesearchaeota archaeon	98	41.55	7.28	9.35
Candidatus Aenigmarchaeota archaeon	Candidatus Parvarchaeota archaeon UBA519	114	41.55	7.64	13.7
Candidatus Aenigmarchaeota archaeon	Candidatus Pacearchaeota archaeon	118	41.55	7.16	11.98
Candidatus Aenigmarchaeota archaeon	Candidatus Woesearchaeota archaeon	67	41.56	6.75	13.21
Candidatus Aenigmarchaeota archaeon	Candidatus Pacearchaeota archaeon	100	41.56	7.51	13.77
Candidatus Aenigmarchaeota archaeon	Candidatus Pacearchaeota archaeon	61	41.56	7.11	7.08
Candidatus Aenigmarchaeota archaeon	Candidatus Micrarchaeota archaeon CG06_land_8_20_14_3_00_50_6	64	41.56	5.71	9.09
Candidatus Aenigmarchaeota archaeon	Nanohaloarchaea archaeon AB578-D14	42	41.56	8.03	3.5
Candidatus Aenigmarchaeota archaeon	Candidatus Pacearchaeota archaeon CG10_big_fil_rev_8_21_14_0_10_34_12	77	41.56	7.82	10.39
Candidatus Aenigmarchaeota archaeon	Candidatus Pacearchaeota archaeon CG10_big_fil_rev_8_21_14_0_10_35_219	98	41.56	7.48	12.61
Candidatus Aenigmarchaeota archaeon	Candidatus_Pacearchaeota_archaeon_LFW-273_1	74	41.56	6.93	10.44
Candidatus Aenigmarchaeota archaeon	Candidatus Woesearchaeota archaeon	123	41.56	6.86	11.78
Candidatus Aenigmarchaeota archaeon	Candidatus Micrarchaeota archaeon UBA524	77	41.56	7.47	8.86
Candidatus Aenigmarchaeota archaeon	Candidatus Pacearchaeota archaeon CG_4_10_14_0_8_um_filter_35_169	71	41.56	7.69	10.73
Candidatus Aenigmarchaeota archaeon	Candidatus Pacearchaeota archaeon CG_4_9_14_0_8_um_filter_35_24	71	41.56	7.69	10.73
Candidatus Aenigmarchaeota archaeon	Candidatus Pacearchaeota archaeon CG_4_10_14_0_2_um_filter_05_32_18	112	41.57	7.89	12.99
Candidatus Aenigmarchaeota archaeon	Candidatus Pacearchaeota archaeon CG10_big_fil_rev_8_21_14_0_10_31_9	84	41.57	6.43	11.93
Candidatus Aenigmarchaeota archaeon	Nanohaloarchaea archaeon SW_7_43_1	118	41.57	7.22	11.26
Candidatus Aenigmarchaeota archaeon	Candidatus Pacearchaeota archaeon	87	41.57	7.47	8.83
Candidatus Aenigmarchaeota archaeon	Candidatus Micrarchaeota archaeon CG1_02_49_24	121	41.57	7.12	11.55
Candidatus Aenigmarchaeota archaeon	Candidatus Woesearchaeota archaeon CG10_big_fil_rev_8_21_14_0_10_32_24	100	41.57	7.04	12.87
Candidatus Aenigmarchaeota archaeon	Candidatus Pacearchaeota archaeon RBG_13_33_26	75	41.57	6.4	10.56
Candidatus Aenigmarchaeota archaeon	Candidatus Pacearchaeota archaeon CG10_big_fil_rev_8_21_14_0_10_34_12	74	41.57	6.94	9.99
Candidatus Aenigmarchaeota archaeon	Candidatus Woesearchaeota archaeon	91	41.58	6.77	12.53
Candidatus Aenigmarchaeota archaeon	Candidatus_Micrarchaeota_archaeon_LFW-125_1	79	41.58	7	10.88
Candidatus Aenigmarchaeota archaeon	Candidatus Pacearchaeota archaeon	82	41.58	8.08	7.95
Candidatus Aenigmarchaeota archaeon	Candidatus Woesearchaeota archaeon	72	41.58	5.8	6.87
Candidatus Aenigmarchaeota archaeon	Nanohaloarchaea archaeon AB578-D14	53	41.58	7.03	5.06
Candidatus Aenigmarchaeota archaeon	Candidatus Altiarchaeales archaeon HGW-Altiarchaeales-1	95	41.58	7.19	9.06
Candidatus Aenigmarchaeota archaeon	Candidatus Pacearchaeota archaeon CG1_02_32_132	86	41.58	7.24	9.15
Candidatus Aenigmarchaeota archaeon	Candidatus Pacearchaeota archaeon CG1_02_35_32	94	41.58	7.59	12.1
Candidatus Aenigmarchaeota archaeon	Candidatus Pacearchaeota archaeon CG_4_9_14_3_um_filter_35_19	96	41.58	7.55	12.36
Candidatus Aenigmarchaeota archaeon	Candidatus Woesearchaeota archaeon UBA94	131	41.59	7.62	18.04
Candidatus Aenigmarchaeota archaeon	Candidatus Woesearchaeota archaeon CG10_big_fil_rev_8_21_14_0_10_45_16	144	41.59	7.09	19.83
Candidatus Aenigmarchaeota archaeon	Candidatus Pacearchaeota archaeon CG_4_9_14_0_2_um_filter_39_13	112	41.59	6.89	11.74
Candidatus Aenigmarchaeota archaeon	Candidatus Micrarchaeota archaeon CG06_land_8_20_14_3_00_50_6	89	41.59	7.48	8.62
Candidatus Aenigmarchaeota archaeon	Candidatus Pacearchaeota archaeon CG_4_9_14_0_8_um_filter_35_24	97	41.59	7.28	13.78
Candidatus Aenigmarchaeota archaeon	Candidatus Woesearchaeota archaeon	112	41.59	6.98	14.41
Candidatus Aenigmarchaeota archaeon	Candidatus Diapherotrites archaeon	89	41.59	7.63	11.45
Candidatus Aenigmarchaeota archaeon	Candidatus Pacearchaeota archaeon	61	41.59	7.33	8.44
Candidatus Aenigmarchaeota archaeon	Candidatus Micrarchaeota archaeon CG06_land_8_20_14_3_00_50_6	102	41.59	6.53	9.51
Candidatus Aenigmarchaeota archaeon	Candidatus Pacearchaeota archaeon CG10_big_fil_rev_8_21_14_0_10_34_12	79	41.59	6.78	10.66
Candidatus Aenigmarchaeota archaeon	Candidatus Parvarchaeota archaeon UBA449	99	41.59	6.66	10.9
Candidatus Aenigmarchaeota archaeon	Candidatus Pacearchaeota archaeon	60	41.59	7.99	11.9
Candidatus Aenigmarchaeota archaeon	Candidatus Diapherotrites archaeon	94	41.6	6.9	12.95
Candidatus Aenigmarchaeota archaeon	Candidatus Parvarchaeota archaeon UBA573	110	41.6	7.23	12.81
Candidatus Aenigmarchaeota archaeon	Candidatus Parvarchaeota archaeon UBA569	98	41.6	7.25	10.07
Candidatus Aenigmarchaeota archaeon	Candidatus Parvarchaeota archaeon UBA265	110	41.6	7.23	12.3
Candidatus Aenigmarchaeota archaeon	Candidatus Pacearchaeota archaeon	99	41.6	8.2	9.88
Candidatus Aenigmarchaeota archaeon	Candidatus Pacearchaeota archaeon CG_4_10_14_0_8_um_filter_35_169	96	41.6	7.57	12.36
Candidatus Aenigmarchaeota archaeon	Candidatus Pacearchaeota archaeon CG_4_9_14_0_8_um_filter_35_24	96	41.6	7.57	12.36
Candidatus Aenigmarchaeota archaeon	Candidatus Altiarchaeales archaeon HGW-Altiarchaeales-2	39	41.6	7.09	4.16
Candidatus Aenigmarchaeota archaeon	Candidatus_Micrarchaeota_archaeon_LFW-125_1	76	41.6	7.05	8.16
Candidatus Aenigmarchaeota archaeon	Nanoarchaeota archaeon SCGC AAA011-J2	37	41.61	7.22	9.79
Candidatus Aenigmarchaeota archaeon	Candidatus Woesearchaeota archaeon UBA525	136	41.61	7.26	18.73
Candidatus Aenigmarchaeota archaeon	Candidatus Pacearchaeota archaeon CG1_02_39_14	110	41.61	6.92	12.93
Candidatus Aenigmarchaeota archaeon	Candidatus Altiarchaeales archaeon ex4484_96	118	41.61	6.82	13.69
Candidatus Aenigmarchaeota archaeon	Candidatus Micrarchaeota archaeon CG08_land_8_20_14_0_20_49_17	89	41.61	6.06	12.64
Candidatus Aenigmarchaeota archaeon	Candidatus Micrarchaeota archaeon CG10_big_fil_rev_8_21_14_0_10_59_7	65	41.61	7.99	6.93
Candidatus Aenigmarchaeota archaeon	Candidatus Micrarchaeota archaeon CG08_land_8_20_14_0_20_49_17	108	41.61	6.73	16.49
Candidatus Aenigmarchaeota archaeon	Candidatus Pacearchaeota archaeon CG10_big_fil_rev_8_21_14_0_10_32_42	96	41.61	7.36	13.62
Candidatus Aenigmarchaeota archaeon	Candidatus Pacearchaeota archaeon	77	41.62	6.55	10.48
Candidatus Aenigmarchaeota archaeon	Candidatus Micrarchaeota archaeon CG10_big_fil_rev_8_21_14_0_10_54_18	71	41.62	7.16	8.75
Candidatus Aenigmarchaeota archaeon	Candidatus Woesearchaeota archaeon CG_4_10_14_0_8_um_filter_47_5	34	41.62	7.78	3.62
Candidatus Aenigmarchaeota archaeon	Candidatus Parvarchaeota archaeon UBA506	64	41.62	6	7.92
Candidatus Aenigmarchaeota archaeon	Candidatus Altiarchaeales archaeon HGW-Altiarchaeales-1	97	41.62	6.86	9.26
Candidatus Aenigmarchaeota archaeon	Candidatus Diapherotrites archaeon	96	41.62	7.63	13.28
Candidatus Aenigmarchaeota archaeon	Candidatus Pacearchaeota archaeon	85	41.62	7.14	15.48
Candidatus Aenigmarchaeota archaeon	Candidatus Woesearchaeota archaeon	90	41.63	8.03	15.2
Candidatus Aenigmarchaeota archaeon	Candidatus Pacearchaeota archaeon CG1_02_32_21	101	41.63	7.5	12.35
Candidatus Aenigmarchaeota archaeon	Nanoarchaeota archaeon	68	41.63	7.27	10.76
Candidatus Aenigmarchaeota archaeon	Nanoarchaeota archaeon SCGC AAA011-D5	71	41.63	7.58	10.64
Candidatus Aenigmarchaeota archaeon	Candidatus Woesearchaeota archaeon	85	41.63	6.94	11.39
Candidatus Aenigmarchaeota archaeon	Candidatus Pacearchaeota archaeon CG_4_10_14_0_2_um_filter_30_11	82	41.63	6.86	13.12
Candidatus Aenigmarchaeota archaeon	Candidatus Pacearchaeota archaeon	84	41.63	7.41	11.91
Candidatus Aenigmarchaeota archaeon	Candidatus Woesearchaeota archaeon	97	41.64	7.02	11.25
Candidatus Aenigmarchaeota archaeon	Candidatus Parvarchaeota archaeon UBA575	103	41.64	6.71	11.95
Candidatus Aenigmarchaeota archaeon	Candidatus Pacearchaeota archaeon RBG_13_36_9	98	41.64	7.75	12.61
Candidatus Aenigmarchaeota archaeon	Candidatus Diapherotrites archaeon UBA493	107	41.64	7.57	15.85
Candidatus Aenigmarchaeota archaeon	Candidatus Pacearchaeota archaeon CG1_02_30_18	88	41.64	6.72	12.52
Candidatus Aenigmarchaeota archaeon	Candidatus Pacearchaeota archaeon	93	41.64	6.79	13.08
Candidatus Aenigmarchaeota archaeon	Candidatus Altiarchaeales archaeon HGW-Altiarchaeales-1	83	41.64	8.17	9.23
Candidatus Aenigmarchaeota archaeon	Candidatus Pacearchaeota archaeon	91	41.65	6.81	16.95
Candidatus Aenigmarchaeota archaeon	Candidatus Parvarchaeum acidophilus ARMAN-5_'5-way FS'	20	41.65	3.89	16.81
Candidatus Aenigmarchaeota archaeon	Candidatus Micrarchaeota archaeon UBA97	109	41.65	6.75	10.56
Candidatus Aenigmarchaeota archaeon	Candidatus Parvarchaeota archaeon UBA449	114	41.65	7.14	13.23
Candidatus Aenigmarchaeota archaeon	Candidatus_Micrarchaeota_archaeon_LFW-125_1	85	41.65	7.86	9.86
Candidatus Aenigmarchaeota archaeon	Candidatus Parvarchaeota archaeon UBA506	94	41.65	6.98	11.63
Candidatus Aenigmarchaeota archaeon	Candidatus Woesearchaeota archaeon CG11_big_fil_rev_8_21_14_0_20_57_5	73	41.65	7.69	9.4
Candidatus Aenigmarchaeota archaeon	Candidatus Woesearchaeota archaeon UBA544	88	41.65	7.31	9.89
Candidatus Aenigmarchaeota archaeon	Candidatus Pacearchaeota archaeon CG10_big_fil_rev_8_21_14_0_10_32_42	108	41.65	6.93	11.42
Candidatus Aenigmarchaeota archaeon	Candidatus Parvarchaeota archaeon UBA569	124	41.65	7.59	13.9
Candidatus Aenigmarchaeota archaeon	Candidatus Parvarchaeota archaeon UBA506	88	41.65	6.17	10.89
Candidatus Aenigmarchaeota archaeon	Candidatus Pacearchaeota archaeon CG10_big_fil_rev_8_21_14_0_10_35_219	72	41.65	7.58	10.88
Candidatus Aenigmarchaeota archaeon	Candidatus Nanohaloarchaeota archaeon	142	41.66	7.07	19.56
Candidatus Aenigmarchaeota archaeon	Candidatus Woesearchaeota archaeon CG11_big_fil_rev_8_21_14_0_20_57_5	69	41.66	7.94	9.5
Candidatus Aenigmarchaeota archaeon	Candidatus Pacearchaeota archaeon CG10_big_fil_rev_8_21_14_0_10_34_76	100	41.66	6.99	11.6
Candidatus Aenigmarchaeota archaeon	Candidatus Woesearchaeota archaeon CG_4_10_14_0_2_um_filter_57_5	81	41.66	7.84	7.73
Candidatus Aenigmarchaeota archaeon	Candidatus Diapherotrites archaeon	79	41.66	6.3	13.81
Candidatus Aenigmarchaeota archaeon	Candidatus Diapherotrites archaeon CG10_big_fil_rev_8_21_14_0_10_31_34	95	41.66	7.23	13.14
Candidatus Aenigmarchaeota archaeon	Candidatus Pacearchaeota archaeon	58	41.66	8.3	8.1
Candidatus Aenigmarchaeota archaeon	Candidatus Micrarchaeota archaeon CG_4_10_14_0_2_um_filter_60_11	123	41.67	6.79	16.94
Candidatus Aenigmarchaeota archaeon	Candidatus Pacearchaeota archaeon	50	41.67	7.17	6.98
Candidatus Aenigmarchaeota archaeon	Candidatus_Pacearchaeota_archaeon_LFW-170_1	101	41.67	7.53	11.72
Candidatus Aenigmarchaeota archaeon	Candidatus Parvarchaeota archaeon UBA506	81	41.67	7.19	11.51
Candidatus Aenigmarchaeota archaeon	Candidatus Parvarchaeota archaeon UBA575	132	41.67	6.94	14.88
Candidatus Aenigmarchaeota archaeon	Candidatus Pacearchaeota archaeon CG_4_9_14_3_um_filter_30_11	79	41.67	7.32	10.37
Candidatus Aenigmarchaeota archaeon	Candidatus Micrarchaeota archaeon CG08_land_8_20_14_0_20_49_17	85	41.67	7.06	12.84
Candidatus Aenigmarchaeota archaeon	Candidatus Pacearchaeota archaeon	80	41.68	7.15	11.02
Candidatus Aenigmarchaeota archaeon	Candidatus Pacearchaeota archaeon	75	41.68	7.87	11.45
Candidatus Aenigmarchaeota archaeon	Candidatus Pacearchaeota archaeon	110	41.68	7.15	12.33
Candidatus Aenigmarchaeota archaeon	Candidatus Diapherotrites archaeon CG09_land_8_20_14_0_10_32_12	59	41.68	7.09	10.37
Candidatus Aenigmarchaeota archaeon	Candidatus Pacearchaeota archaeon CG10_big_fil_rev_8_21_14_0_10_31_24	77	41.68	7.08	11.76
Candidatus Aenigmarchaeota archaeon	Candidatus Woesearchaeota archaeon CG1_02_57_44	134	41.69	7.67	18.46
Candidatus Aenigmarchaeota archaeon	Candidatus Parvarchaeota archaeon	36	41.69	7.11	9.23
Candidatus Aenigmarchaeota archaeon	Candidatus Pacearchaeota archaeon CG_4_10_14_0_8_um_filter_35_169	96	41.69	7.25	13.64
Candidatus Aenigmarchaeota archaeon	Candidatus Micrarchaeota archaeon CG1_02_55_41	72	41.69	7.21	8.59
Candidatus Aenigmarchaeota archaeon	Candidatus Woesearchaeota archaeon CG10_big_fil_rev_8_21_14_0_10_32_24	101	41.69	6.73	12.27
Candidatus Aenigmarchaeota archaeon	Candidatus Woesearchaeota archaeon UBA544	109	41.69	7.65	15.08
Candidatus Aenigmarchaeota archaeon	Candidatus Diapherotrites archaeon CG10_big_fil_rev_8_21_14_0_10_31_34	114	41.69	7.62	12.68
Candidatus Aenigmarchaeota archaeon	Candidatus Micrarchaeota archaeon UBA581	83	41.69	7.85	8.62
Candidatus Aenigmarchaeota archaeon	uncultured_DPANN_archaeon_LFW-252_1	151	41.69	6.7	21.42
Candidatus Aenigmarchaeota archaeon	Candidatus Woesearchaeota archaeon	83	41.7	6.84	11.43
Candidatus Aenigmarchaeota archaeon	Candidatus Pacearchaeota archaeon CG10_big_fil_rev_8_21_14_0_10_35_219	97	41.7	7.23	13.78
Candidatus Aenigmarchaeota archaeon	Candidatus Pacearchaeota archaeon	80	41.7	7.16	14.6
Candidatus Aenigmarchaeota archaeon	Candidatus Pacearchaeota archaeon RBG_16_35_8	70	41.7	7.11	12.82
Candidatus Aenigmarchaeota archaeon	Candidatus Pacearchaeota archaeon	48	41.7	7.78	6.7
Candidatus Aenigmarchaeota archaeon	Candidatus Diapherotrites archaeon	113	41.7	6.72	14.29
Candidatus Aenigmarchaeota archaeon	Candidatus Woesearchaeota archaeon CG10_big_fil_rev_8_21_14_0_10_32_24	102	41.71	7.26	14.05
Candidatus Aenigmarchaeota archaeon	Candidatus Parvarchaeum acidophilus ARMAN-5_'5-way FS'	25	41.71	6.08	21.01
Candidatus Aenigmarchaeota archaeon	Candidatus Pacearchaeota archaeon CG09_land_8_20_14_0_10_30_9	74	41.71	7.27	10.48
Candidatus Aenigmarchaeota archaeon	Candidatus Pacearchaeota archaeon CG1_02_30_18	69	41.71	6.7	9.82
Candidatus Aenigmarchaeota archaeon	Candidatus Woesearchaeota archaeon	70	41.71	7.23	9.31
Candidatus Aenigmarchaeota archaeon	Nanoarchaeota archaeon Gua-46	74	41.71	6.45	16.02
Candidatus Aenigmarchaeota archaeon	Candidatus Pacearchaeota archaeon CG09_land_8_20_14_0_10_30_9	96	41.71	7.48	13.6
Candidatus Aenigmarchaeota archaeon	Candidatus Pacearchaeota archaeon CG1_02_32_21	97	41.72	7.13	13.36
Candidatus Aenigmarchaeota archaeon	Candidatus Diapherotrites archaeon CG08_land_8_20_14_0_20_34_12	131	41.72	7.37	15.2
Candidatus Aenigmarchaeota archaeon	Candidatus Pacearchaeota archaeon	86	41.72	6.71	12.1
Candidatus Aenigmarchaeota archaeon	Candidatus Pacearchaeota archaeon CG10_big_fil_rev_8_21_14_0_10_34_76	85	41.72	7.48	7.59
Candidatus Aenigmarchaeota archaeon	Candidatus Pacearchaeota archaeon	64	41.72	6.6	7.85
Candidatus Aenigmarchaeota archaeon	Candidatus Parvarchaeum acidiphilum ARMAN-4_'5-way FS'	6	41.72	8.13	10.71
Candidatus Aenigmarchaeota archaeon	Candidatus Micrarchaeota archaeon CG_4_10_14_0_8_um_filter_60_7	100	41.73	7.24	13.77
Candidatus Aenigmarchaeota archaeon	Candidatus Woesearchaeota archaeon	99	41.73	7.55	13.64
Candidatus Aenigmarchaeota archaeon	Candidatus Woesearchaeota archaeon	98	41.73	7.76	13.03
Candidatus Aenigmarchaeota archaeon	Candidatus Pacearchaeota archaeon	74	41.73	7.85	10.07
Candidatus Aenigmarchaeota archaeon	Candidatus Pacearchaeota archaeon	48	41.73	7.83	6.7
Candidatus Aenigmarchaeota archaeon	Candidatus Woesearchaeota archaeon CG10_big_fil_rev_8_21_14_0_10_45_16	121	41.73	7.1	13.46
Candidatus Aenigmarchaeota archaeon	Nanoarchaeota archaeon SCGC AAA011-L15	20	41.73	7.17	8.13
Candidatus Aenigmarchaeota archaeon	Candidatus Parvarchaeota archaeon UBA446	106	41.74	6.79	12.3
Candidatus Aenigmarchaeota archaeon	Candidatus Diapherotrites archaeon UBA493	101	41.74	6.93	14.96
Candidatus Aenigmarchaeota archaeon	Candidatus Parvarchaeota archaeon UBA614	106	41.74	6.79	12.3
Candidatus Aenigmarchaeota archaeon	Candidatus Pacearchaeota archaeon CG1_02_32_132	89	41.74	7	9.47
Candidatus Aenigmarchaeota archaeon	Candidatus Micrarchaeota archaeon UBA97	139	41.74	7.56	15.58
Candidatus Aenigmarchaeota archaeon	Candidatus Pacearchaeota archaeon CG11_big_fil_rev_8_21_14_0_20_30_13	83	41.74	7.31	10.51
Candidatus Aenigmarchaeota archaeon	Candidatus Pacearchaeota archaeon UBA73	93	41.75	7.26	12.81
Candidatus Aenigmarchaeota archaeon	Candidatus Pacearchaeota archaeon	96	41.75	7.37	9.75
Candidatus Aenigmarchaeota archaeon	Candidatus Parvarchaeota archaeon UBA515	106	41.75	6.79	12.3
Candidatus Aenigmarchaeota archaeon	Candidatus Altiarchaeales archaeon HGW-Altiarchaeales-1	79	41.75	7.08	10.93
Candidatus Aenigmarchaeota archaeon	Candidatus Pacearchaeota archaeon CG1_02_32_132	96	41.76	6.64	10.21
Candidatus Aenigmarchaeota archaeon	Candidatus Pacearchaeota archaeon	90	41.76	7.8	12.24
Candidatus Aenigmarchaeota archaeon	Candidatus Pacearchaeota archaeon UBA73	97	41.77	7.35	11.25
Candidatus Aenigmarchaeota archaeon	Candidatus Woesearchaeota archaeon	65	41.77	6.85	5.42
Candidatus Aenigmarchaeota archaeon	Candidatus Pacearchaeota archaeon	91	41.77	6.88	16.95
Candidatus Aenigmarchaeota archaeon	Candidatus Parvarchaeota archaeon UBA264	137	41.77	6.98	15.43
Candidatus Aenigmarchaeota archaeon	Candidatus Woesearchaeota archaeon CG10_big_fil_rev_8_21_14_0_10_34_8	94	41.77	7.29	10.46
Candidatus Aenigmarchaeota archaeon	Candidatus Pacearchaeota archaeon CG_4_9_14_3_um_filter_30_11	79	41.77	7.19	10.37
Candidatus Aenigmarchaeota archaeon	Candidatus Micrarchaeota archaeon UBA581	78	41.78	6.28	11.08
Candidatus Aenigmarchaeota archaeon	Candidatus Pacearchaeota archaeon	83	41.78	7.81	16.47
Candidatus Aenigmarchaeota archaeon	Candidatus Pacearchaeota archaeon CG1_02_32_132	84	41.78	7.54	10.81
Candidatus Aenigmarchaeota archaeon	Candidatus Parvarchaeota archaeon UBA614	135	41.78	6.97	14.93
Candidatus Aenigmarchaeota archaeon	Candidatus Woesearchaeota archaeon	118	41.79	7.58	16.25
Candidatus Aenigmarchaeota archaeon	Candidatus Diapherotrites archaeon	125	41.79	6.74	14.9
Candidatus Aenigmarchaeota archaeon	Nanoarchaeota archaeon Gua-46	68	41.79	6.69	14.72
Candidatus Aenigmarchaeota archaeon	Candidatus Woesearchaeota archaeon UBA489	87	41.79	7.39	9.75
Candidatus Aenigmarchaeota archaeon	Candidatus Woesearchaeota archaeon UBA489	135	41.79	7.34	15.13
Candidatus Aenigmarchaeota archaeon	Candidatus Pacearchaeota archaeon CG10_big_fil_rev_8_21_14_0_10_31_9	88	41.79	7.69	8.88
Candidatus Aenigmarchaeota archaeon	uncultured_DPANN_archaeon_LFW-242_1	109	41.79	7.27	10.58
Candidatus Aenigmarchaeota archaeon	Candidatus Parvarchaeota archaeon UBA575	98	41.8	6.74	11.05
Candidatus Aenigmarchaeota archaeon	Candidatus Pacearchaeota archaeon RBG_13_33_26	105	41.8	6.09	14.79
Candidatus Aenigmarchaeota archaeon	Candidatus Pacearchaeota archaeon CG10_big_fil_rev_8_21_14_0_10_34_76	106	41.8	7.2	10.11
Candidatus Aenigmarchaeota archaeon	Candidatus Pacearchaeota archaeon RBG_13_33_26	96	41.8	6.77	13.52
Candidatus Aenigmarchaeota archaeon	Candidatus Diapherotrites archaeon CG11_big_fil_rev_8_21_14_0_20_37_9	100	41.8	7.33	10.66
Candidatus Aenigmarchaeota archaeon	Candidatus Pacearchaeota archaeon CG10_big_fil_rev_8_21_14_0_10_31_24	84	41.8	6.93	9.34
Candidatus Aenigmarchaeota archaeon	Candidatus Pacearchaeota archaeon RBG_16_35_8	73	41.81	6.86	13.37
Candidatus Aenigmarchaeota archaeon	Candidatus Pacearchaeota archaeon RBG_13_36_9	107	41.81	7.32	14.74
Candidatus Aenigmarchaeota archaeon	Candidatus Woesearchaeota archaeon	109	41.81	7.62	15.01
Candidatus Aenigmarchaeota archaeon	Candidatus Parvarchaeota archaeon UBA264	107	41.81	6.79	12.41
Candidatus Aenigmarchaeota archaeon	Candidatus Micrarchaeota archaeon UBA93	73	41.81	6.71	8.21
Candidatus Aenigmarchaeota archaeon	Nanoarchaeota archaeon	49	41.81	7.05	7.75
Candidatus Aenigmarchaeota archaeon	Candidatus Micrarchaeota archaeon CG10_big_fil_rev_8_21_14_0_10_60_32	109	41.82	6.98	15.01
Candidatus Aenigmarchaeota archaeon	Candidatus Parvarchaeota archaeon UBA265	114	41.82	7.11	13.23
Candidatus Aenigmarchaeota archaeon	Candidatus Woesearchaeota archaeon	94	41.82	7.77	8.97
Candidatus Aenigmarchaeota archaeon	Candidatus Micrarchaeota archaeon UBA267	75	41.82	7.31	7.43
Candidatus Aenigmarchaeota archaeon	Candidatus Pacearchaeota archaeon	77	41.82	7.79	9.91
Candidatus Aenigmarchaeota archaeon	Candidatus Pacearchaeota archaeon RBG_16_35_8	43	41.82	6.17	7.88
Candidatus Aenigmarchaeota archaeon	Diapherotrites archaeon SCGC AAA011-K09	19	41.82	8.31	5.34
Candidatus Aenigmarchaeota archaeon	Candidatus Pacearchaeota archaeon UBA284	99	41.82	7.28	9.45
Candidatus Aenigmarchaeota archaeon	Candidatus Pacearchaeota archaeon CG10_big_fil_rev_8_21_14_0_10_35_219	94	41.82	7.46	10.46
Candidatus Aenigmarchaeota archaeon	Candidatus Woesearchaeota archaeon	67	41.82	7.37	9.29
Candidatus Aenigmarchaeota archaeon	Candidatus Micrarchaeota archaeon CG09_land_8_20_14_0_10_60_16	117	41.83	6.81	16.12
Candidatus Aenigmarchaeota archaeon	Candidatus Woesearchaeota archaeon UBA525	115	41.83	7.37	13.34
Candidatus Aenigmarchaeota archaeon	Candidatus Pacearchaeota archaeon CG10_big_fil_rev_8_21_14_0_10_35_13	67	41.83	7.16	9.52
Candidatus Aenigmarchaeota archaeon	Candidatus Altiarchaeales archaeon A3	90	41.83	6.61	12.78
Candidatus Aenigmarchaeota archaeon	Candidatus Pacearchaeota archaeon CG_4_9_14_3_um_filter_30_11	67	41.83	7.07	8.79
Candidatus Aenigmarchaeota archaeon	Candidatus Pacearchaeota archaeon CG1_02_31_27	120	41.83	7.17	14.02
Candidatus Aenigmarchaeota archaeon	Candidatus Pacearchaeota archaeon	61	41.83	8.4	12.1
Candidatus Aenigmarchaeota archaeon	Candidatus Pacearchaeota archaeon CG11_big_fil_rev_8_21_14_0_20_30_13	81	41.83	7.66	10.25
Candidatus Aenigmarchaeota archaeon	Candidatus Pacearchaeota archaeon	50	41.83	7.31	7.55
Candidatus Aenigmarchaeota archaeon	uncultured_DPANN_archaeon_LFW-281_6_1	59	41.84	6.47	7.4
Candidatus Aenigmarchaeota archaeon	Candidatus Pacearchaeota archaeon	84	41.84	7.1	15.64
Candidatus Aenigmarchaeota archaeon	Candidatus Diapherotrites archaeon	116	41.84	7.2	14.93
Candidatus Aenigmarchaeota archaeon	Candidatus Altiarchaeales archaeon ex4484_96	123	41.84	7.64	12.29
Candidatus Aenigmarchaeota archaeon	Candidatus Pacearchaeota archaeon CG_4_10_14_0_2_um_filter_30_11	72	41.84	7.02	11.52
Candidatus Aenigmarchaeota archaeon	Candidatus Pacearchaeota archaeon UBA92	100	41.85	6.74	9.69
Candidatus Aenigmarchaeota archaeon	Candidatus Parvarchaeota archaeon UBA573	113	41.85	7.1	13.15
Candidatus Aenigmarchaeota archaeon	Candidatus Pacearchaeota archaeon CG10_big_fil_rev_8_21_14_0_10_30_48	85	41.85	7.32	10.4
Candidatus Aenigmarchaeota archaeon	Candidatus Pacearchaeota archaeon	61	41.85	6.53	11.11
Candidatus Aenigmarchaeota archaeon	Candidatus Woesearchaeota archaeon CG11_big_fil_rev_8_21_14_0_20_57_5	71	41.85	7.81	6.77
Candidatus Aenigmarchaeota archaeon	Candidatus Pacearchaeota archaeon	91	41.85	6.45	12.38
Candidatus Aenigmarchaeota archaeon	Nanoarchaeota archaeon	103	41.85	7.5	14.61
Candidatus Aenigmarchaeota archaeon	Candidatus Diapherotrites archaeon	65	41.86	7.67	5.64
Candidatus Aenigmarchaeota archaeon	Candidatus Woesearchaeota archaeon UBA525	122	41.86	7.8	15.7
Candidatus Aenigmarchaeota archaeon	Candidatus Woesearchaeota archaeon CG10_big_fil_rev_8_21_14_0_10_34_8	87	41.86	7.18	9.28
Candidatus Aenigmarchaeota archaeon	Candidatus Pacearchaeota archaeon	66	41.86	8.62	9.97
Candidatus Aenigmarchaeota archaeon	Candidatus Micrarchaeota archaeon UBA448	99	41.87	7.05	10.4
Candidatus Aenigmarchaeota archaeon	Candidatus Nanohaloarchaeota archaeon	76	41.87	7.53	8.82
Candidatus Aenigmarchaeota archaeon	Candidatus_Pacearchaeota_archaeon_LFW-273_1	94	41.87	6.77	13.26
Candidatus Aenigmarchaeota archaeon	Candidatus Woesearchaeota archaeon	58	41.87	7.51	6.18
Candidatus Aenigmarchaeota archaeon	Candidatus Pacearchaeota archaeon	77	41.87	8.17	11.76
Candidatus Aenigmarchaeota archaeon	Candidatus Pacearchaeota archaeon	91	41.88	7.95	12.53
Candidatus Aenigmarchaeota archaeon	Candidatus Micrarchaeota archaeon CG1_02_49_24	124	41.88	6.75	12.02
Candidatus Aenigmarchaeota archaeon	Candidatus Diapherotrites archaeon	101	41.88	7.35	12.64
Candidatus Aenigmarchaeota archaeon	Candidatus Micrarchaeota archaeon UBA514	78	41.88	6.46	11.08
Candidatus Aenigmarchaeota archaeon	Candidatus Pacearchaeota archaeon	63	41.88	7.34	9.62
Candidatus Aenigmarchaeota archaeon	Candidatus Pacearchaeota archaeon	74	41.88	6.8	10.41
Candidatus Aenigmarchaeota archaeon	Nanohaloarchaea archaeon B1-Br10_U2g29	75	41.88	7.36	12.16
Candidatus Aenigmarchaeota archaeon	Candidatus Micrarchaeota archaeon CG10_big_fil_rev_8_21_14_0_10_54_18	105	41.89	7	14.46
Candidatus Aenigmarchaeota archaeon	Candidatus Pacearchaeota archaeon CG_4_9_14_3_um_filter_30_11	91	41.89	6.76	12.53
Candidatus Aenigmarchaeota archaeon	Candidatus Pacearchaeota archaeon CG_4_10_14_0_2_um_filter_30_11	80	41.89	6.61	12.8
Candidatus Aenigmarchaeota archaeon	Candidatus Micrarchaeota archaeon UBA96	124	41.89	6.79	17.61
Candidatus Aenigmarchaeota archaeon	Candidatus Micrarchaeota archaeon CG1_02_47_40	124	41.89	6.79	17.61
Candidatus Aenigmarchaeota archaeon	Candidatus_Micrarchaeota_archaeon_LFW-125_1	77	41.89	7.8	8.27
Candidatus Aenigmarchaeota archaeon	Candidatus Micrarchaeota archaeon UBA524	64	41.89	7.24	7.36
Candidatus Aenigmarchaeota archaeon	Candidatus Woesearchaeota archaeon CG_4_10_14_0_2_um_filter_57_5	72	41.89	7.72	9.27
Candidatus Aenigmarchaeota archaeon	Nanohaloarchaea archaeon SW_7_46_7	39	41.89	7.56	5.84
Candidatus Aenigmarchaeota archaeon	Candidatus Parvarchaeota archaeon UBA575	126	41.89	6.95	14.21
Candidatus Aenigmarchaeota archaeon	Candidatus Pacearchaeota archaeon CG11_big_fil_rev_8_21_14_0_20_30_13	92	41.9	6.85	12.67
Candidatus Aenigmarchaeota archaeon	uncultured_DPANN_archaeon_LFW-156_1	87	41.9	7.54	10.09
Candidatus Aenigmarchaeota archaeon	Candidatus Diapherotrites archaeon CG09_land_8_20_14_0_10_32_12	65	41.9	6.77	11.42
Candidatus Aenigmarchaeota archaeon	Candidatus Parvarchaeota archaeon UBA519	65	41.9	6.79	7.81
Candidatus Aenigmarchaeota archaeon	Candidatus Diapherotrites archaeon	70	41.9	6.49	12.24
Candidatus Aenigmarchaeota archaeon	Candidatus Woesearchaeota archaeon CG10_big_fil_rev_8_21_14_0_10_32_24	80	41.9	7.19	11.07
Candidatus Aenigmarchaeota archaeon	Candidatus Micrarchaeota archaeon UBA581	114	41.9	7.57	11.84
Candidatus Aenigmarchaeota archaeon	Candidatus Diapherotrites archaeon CG11_big_fil_rev_8_21_14_0_20_37_9	119	41.9	7.1	13.24
Candidatus Aenigmarchaeota archaeon	Candidatus Woesearchaeota archaeon	139	41.9	7.29	17.57
Candidatus Aenigmarchaeota archaeon	Candidatus Parvarchaeota archaeon UBA519	93	41.91	6.66	11.18
Candidatus Aenigmarchaeota archaeon	Candidatus Woesearchaeota archaeon	59	41.91	7.13	8.38
Candidatus Aenigmarchaeota archaeon	Candidatus Woesearchaeota archaeon	87	41.91	7.09	15.1
Candidatus Aenigmarchaeota archaeon	Candidatus Pacearchaeota archaeon	88	41.91	7.58	8.93
Candidatus Aenigmarchaeota archaeon	Candidatus Woesearchaeota archaeon	110	41.91	7.39	10.88
Candidatus Aenigmarchaeota archaeon	Candidatus Diapherotrites archaeon	68	41.91	6.75	12.39
Candidatus Aenigmarchaeota archaeon	Candidatus Micrarchaeota archaeon UBA93	113	41.92	6.91	15.56
Candidatus Aenigmarchaeota archaeon	Candidatus Woesearchaeota archaeon	68	41.92	7.33	8.91
Candidatus Aenigmarchaeota archaeon	Candidatus Woesearchaeota archaeon	119	41.92	7.34	11.35
Candidatus Aenigmarchaeota archaeon	Candidatus Pacearchaeota archaeon CG_4_9_14_0_2_um_filter_30_8	50	41.92	8.29	9.26
Candidatus Aenigmarchaeota archaeon	Candidatus_Pacearchaeota_archaeon_LFW-165_1	109	41.93	7.45	15.01
Candidatus Aenigmarchaeota archaeon	uncultured_DPANN_archaeon_LFW-252_1	159	41.93	6.67	21.9
Candidatus Aenigmarchaeota archaeon	Candidatus Parvarchaeum acidiphilum ARMAN-4_'5-way FS'	9	41.93	10.39	16.07
Candidatus Aenigmarchaeota archaeon	Candidatus Woesearchaeota archaeon	95	41.93	7.05	13.49
Candidatus Aenigmarchaeota archaeon	Candidatus Micrarchaeota archaeon UBA96	91	41.93	7.28	9.7
Candidatus Aenigmarchaeota archaeon	Candidatus Micrarchaeota archaeon CG08_land_8_20_14_0_20_59_11	119	41.93	7.09	13.16
Candidatus Aenigmarchaeota archaeon	Candidatus Micrarchaeota archaeon UBA514	107	41.93	7.39	13.16
Candidatus Aenigmarchaeota archaeon	Candidatus Parvarchaeota archaeon UBA614	128	41.93	7.05	14.35
Candidatus Aenigmarchaeota archaeon	Nanoarchaeota archaeon	64	41.93	6.91	10.13
Candidatus Aenigmarchaeota archaeon	Candidatus Micrarchaeota archaeon UBA96	129	41.93	7.68	12.11
Candidatus Aenigmarchaeota archaeon	Candidatus Micrarchaeota archaeon CG1_02_47_40	129	41.93	7.68	12.11
Candidatus Aenigmarchaeota archaeon	Candidatus Pacearchaeota archaeon	90	41.94	6.95	12.4
Candidatus Aenigmarchaeota archaeon	Candidatus Pacearchaeota archaeon CG1_02_30_18	88	41.94	6.76	12.52
Candidatus Aenigmarchaeota archaeon	Candidatus Diapherotrites archaeon	95	41.94	7.34	10.57
Candidatus Aenigmarchaeota archaeon	Candidatus Micrarchaeota archaeon CG_4_10_14_0_2_um_filter_49_7	109	41.94	7.09	10.56
Candidatus Aenigmarchaeota archaeon	Candidatus Pacearchaeota archaeon CG09_land_8_20_14_0_10_30_9	77	41.94	8.11	10.91
Candidatus Aenigmarchaeota archaeon	Candidatus Woesearchaeota archaeon	64	41.94	7.1	8.24
Candidatus Aenigmarchaeota archaeon	Nanohaloarchaea archaeon SW_7_43_1	89	41.94	7.29	9.49
Candidatus Aenigmarchaeota archaeon	Candidatus Pacearchaeota archaeon	58	41.94	7.61	11.51
Candidatus Aenigmarchaeota archaeon	Candidatus Woesearchaeota archaeon	102	41.94	7.54	13.67
Candidatus Aenigmarchaeota archaeon	Candidatus Diapherotrites archaeon	70	41.94	7.18	9.68
Candidatus Aenigmarchaeota archaeon	Candidatus Diapherotrites archaeon	70	41.94	7.56	6.07
Candidatus Aenigmarchaeota archaeon	Candidatus Woesearchaeota archaeon	91	41.94	7.98	10.12
Candidatus Aenigmarchaeota archaeon	Candidatus Woesearchaeota archaeon UBA489	110	41.94	7.42	12.33
Candidatus Aenigmarchaeota archaeon	Candidatus Pacearchaeota archaeon CG_4_9_14_3_um_filter_35_19	96	41.94	7.62	10.68
Candidatus Aenigmarchaeota archaeon	Candidatus Pacearchaeota archaeon CG1_02_30_18	79	41.94	7.36	11.24
Candidatus Aenigmarchaeota archaeon	Candidatus Pacearchaeota archaeon CG1_02_31_27	116	41.95	7.5	15.98
Candidatus Aenigmarchaeota archaeon	Candidatus Parvarchaeota archaeon UBA446	101	41.95	6.79	10.95
Candidatus Aenigmarchaeota archaeon	Candidatus Parvarchaeota archaeon UBA614	101	41.95	6.79	11.17
Candidatus Aenigmarchaeota archaeon	Candidatus Woesearchaeota archaeon CG10_big_fil_rev_8_21_14_0_10_30_7	92	41.95	7.18	10.67
Candidatus Aenigmarchaeota archaeon	Nanohaloarchaea archaeon SG9	132	41.95	6.87	12.6
Candidatus Aenigmarchaeota archaeon	Candidatus Micrarchaeota archaeon CG_4_10_14_0_2_um_filter_49_7	101	41.95	7.57	9.64
Candidatus Aenigmarchaeota archaeon	Candidatus Woesearchaeota archaeon	92	41.95	7.82	9.1
Candidatus Aenigmarchaeota archaeon	Candidatus Pacearchaeota archaeon CG_4_9_14_0_2_um_filter_39_13	101	41.95	7.34	13
Candidatus Aenigmarchaeota archaeon	Candidatus Pacearchaeota archaeon	80	41.95	6.97	10.3
Candidatus Aenigmarchaeota archaeon	Candidatus Pacearchaeota archaeon CG_4_10_14_0_2_um_filter_30_11	74	41.95	7.1	11.84
Candidatus Aenigmarchaeota archaeon	Candidatus Micrarchaeota archaeon CG1_02_49_24	147	41.95	7.54	16.48
Candidatus Aenigmarchaeota archaeon	Candidatus Micrarchaeota archaeon UBA93	82	41.95	7.27	9.22
Candidatus Aenigmarchaeota archaeon	Candidatus Pacearchaeota archaeon CG1_02_35_32	93	41.95	7.69	10.34
Candidatus Aenigmarchaeota archaeon	Nanoarchaeota archaeon SCGC AAA011-D5	79	41.96	7.18	11.84
Candidatus Aenigmarchaeota archaeon	Candidatus Pacearchaeota archaeon	81	41.96	7.32	7.85
Candidatus Aenigmarchaeota archaeon	Candidatus Parvarchaeota archaeon UBA515	101	41.96	6.8	10.91
Candidatus Aenigmarchaeota archaeon	Candidatus Pacearchaeota archaeon CG10_big_fil_rev_8_21_14_0_10_34_12	85	41.96	7.4	11.47
Candidatus Aenigmarchaeota archaeon	Candidatus Pacearchaeota archaeon CG06_land_8_20_14_3_00_35_12	98	41.96	6.91	14.8
Candidatus Aenigmarchaeota archaeon	Candidatus Woesearchaeota archaeon UBA525	79	41.96	7.22	8.42
Candidatus Aenigmarchaeota archaeon	Candidatus Micrarchaeota archaeon CG1_02_47_40	92	41.96	7.25	9.81
Candidatus Aenigmarchaeota archaeon	Candidatus Diapherotrites archaeon	75	41.96	7.17	12.14
Candidatus Aenigmarchaeota archaeon	Candidatus Pacearchaeota archaeon CG_4_9_14_0_8_um_filter_35_24	96	41.96	7.63	10.68
Candidatus Aenigmarchaeota archaeon	Candidatus Pacearchaeota archaeon	75	41.97	7.92	10.33
Candidatus Aenigmarchaeota archaeon	Candidatus Diapherotrites archaeon	95	41.97	6.84	15.37
Candidatus Aenigmarchaeota archaeon	Candidatus Micrarchaeota archaeon CG1_02_55_41	120	41.97	6.82	16.53
Candidatus Aenigmarchaeota archaeon	Candidatus Pacearchaeota archaeon CG11_big_fil_rev_8_21_14_0_20_30_13	91	41.97	7.21	11.52
Candidatus Aenigmarchaeota archaeon	Candidatus Micrarchaeota archaeon UBA267	90	41.97	6.43	12.78
Candidatus Aenigmarchaeota archaeon	uncultured_DPANN_archaeon_LFW-281_6_1	70	41.97	7.59	8.78
Candidatus Aenigmarchaeota archaeon	Candidatus Woesearchaeota archaeon	90	41.97	7.19	12.06
Candidatus Aenigmarchaeota archaeon	Candidatus Pacearchaeota archaeon CG10_big_fil_rev_8_21_14_0_10_31_24	86	41.97	7.36	7.36
Candidatus Aenigmarchaeota archaeon	Candidatus Woesearchaeota archaeon	69	41.97	7.02	9.16
Candidatus Aenigmarchaeota archaeon	Candidatus Diapherotrites archaeon CG09_land_8_20_14_0_10_32_12	45	41.97	9.07	7.91
Candidatus Aenigmarchaeota archaeon	Candidatus Micrarchaeota archaeon UBA524	114	41.97	7.45	13.12
Candidatus Aenigmarchaeota archaeon	Candidatus Parvarchaeota archaeon UBA506	117	41.97	7.25	14.48
Candidatus Aenigmarchaeota archaeon	Candidatus Woesearchaeota archaeon	86	41.97	8.16	9.57
Candidatus Aenigmarchaeota archaeon	Nanoarchaeota archaeon	87	41.97	7.34	11.63
Candidatus Aenigmarchaeota archaeon	Candidatus Pacearchaeota archaeon	66	41.97	7.01	12.02
Candidatus Aenigmarchaeota archaeon	Candidatus Pacearchaeota archaeon	86	41.98	6.92	11.85
Candidatus Aenigmarchaeota archaeon	Candidatus Pacearchaeota archaeon CG09_land_8_20_14_0_10_30_9	72	41.98	6.6	10.2
Candidatus Aenigmarchaeota archaeon	Candidatus Micrarchaeota archaeon UBA524	89	41.98	7.22	10.24
Candidatus Aenigmarchaeota archaeon	Candidatus Parvarchaeota archaeon UBA506	92	41.98	7.11	11.39
Candidatus Aenigmarchaeota archaeon	Candidatus Diapherotrites archaeon	103	41.98	7.87	11.95
Candidatus Aenigmarchaeota archaeon	Candidatus_Pacearchaeota_archaeon_LFW-170_1	95	41.98	7.3	13.49
Candidatus Aenigmarchaeota archaeon	Candidatus Pacearchaeota archaeon CG_4_9_14_0_2_um_filter_30_8	36	41.98	7.61	6.67
Candidatus Aenigmarchaeota archaeon	Candidatus Woesearchaeota archaeon UBA525	137	41.98	6.97	13.07
Candidatus Aenigmarchaeota archaeon	Candidatus Pacearchaeota archaeon RBG_13_33_26	110	41.99	7.23	15.49
Candidatus Aenigmarchaeota archaeon	Candidatus Diapherotrites archaeon	106	41.99	6.91	12.3
Candidatus Aenigmarchaeota archaeon	Candidatus Micrarchaeota archaeon UBA524	81	41.99	6.52	11.51
Candidatus Aenigmarchaeota archaeon	Candidatus Micrarchaeota archaeon CG10_big_fil_rev_8_21_14_0_10_45_29	119	41.99	7.26	11.35
Candidatus Aenigmarchaeota archaeon	Candidatus Pacearchaeota archaeon CG10_big_fil_rev_8_21_14_0_10_34_12	53	41.99	7.44	7.15
Candidatus Aenigmarchaeota archaeon	Candidatus Pacearchaeota archaeon CG1_02_30_18	78	41.99	7.29	11.1
Candidatus Aenigmarchaeota archaeon	Candidatus Pacearchaeota archaeon CG09_land_8_20_14_0_10_30_9	63	41.99	6.76	8.92
Candidatus Aenigmarchaeota archaeon	Candidatus Parvarchaeota archaeon UBA449	77	41.99	7.11	8.48
Candidatus Aenigmarchaeota archaeon	Candidatus Woesearchaeota archaeon CG_4_10_14_0_2_um_filter_33_13	136	41.99	7.6	15.13
Candidatus Aenigmarchaeota archaeon	Candidatus Pacearchaeota archaeon	87	42	7.08	15.88
Candidatus Aenigmarchaeota archaeon	Candidatus Pacearchaeota archaeon CG1_02_35_32	91	42	7.42	10.56
Candidatus Aenigmarchaeota archaeon	Candidatus Pacearchaeota archaeon CG_4_9_14_3_um_filter_30_11	69	42	6.52	9.06
Candidatus Aenigmarchaeota archaeon	Candidatus Micrarchaeota archaeon CG10_big_fil_rev_8_21_14_0_10_54_18	113	42	6.98	13.93
Candidatus Aenigmarchaeota archaeon	Candidatus Woesearchaeota archaeon UBA489	109	42	7.74	15.08
Candidatus Aenigmarchaeota archaeon	Candidatus Pacearchaeota archaeon CG_4_10_14_0_8_um_filter_35_169	95	42	7.66	10.57
Candidatus Aenigmarchaeota archaeon	Candidatus Woesearchaeota archaeon	121	42.01	6.96	16.67
Candidatus Aenigmarchaeota archaeon	Candidatus Parvarchaeota archaeon UBA264	102	42.01	6.79	11.49
Candidatus Aenigmarchaeota archaeon	Candidatus Pacearchaeota archaeon CG10_big_fil_rev_8_21_14_0_10_31_24	94	42.01	7.23	9.11
Candidatus Aenigmarchaeota archaeon	Candidatus Pacearchaeota archaeon UBA284	95	42.01	7.78	12.23
Candidatus Aenigmarchaeota archaeon	Candidatus Woesearchaeota archaeon	77	42.01	7.35	8.21
Candidatus Aenigmarchaeota archaeon	Candidatus Woesearchaeota archaeon CG10_big_fil_rev_8_21_14_0_10_45_16	88	42.01	7.15	9.38
Candidatus Aenigmarchaeota archaeon	Candidatus Pacearchaeota archaeon CG_4_9_14_3_um_filter_31_7	101	42.01	7.19	18.88
Candidatus Aenigmarchaeota archaeon	Candidatus Parvarchaeota archaeon UBA506	123	42.01	7.15	15.22
Candidatus Aenigmarchaeota archaeon	uncultured_DPANN_archaeon_LFW-144_2_1	72	42.02	6.86	10.59
Candidatus Aenigmarchaeota archaeon	Candidatus Parvarchaeum acidiphilum ARMAN-4_'5-way FS'	5	42.02	4.07	8.93
Candidatus Aenigmarchaeota archaeon	Candidatus Micrarchaeota archaeon UBA581	74	42.02	7.11	7.68
Candidatus Aenigmarchaeota archaeon	Candidatus Micrarchaeota archaeon CG10_big_fil_rev_8_21_14_0_10_60_32	97	42.02	6.87	12.48
Candidatus Aenigmarchaeota archaeon	Candidatus Parvarchaeota archaeon UBA515	128	42.02	7.01	14.35
Candidatus Aenigmarchaeota archaeon	Candidatus Diapherotrites archaeon CG_4_10_14_0_2_um_filter_31_5	41	42.02	7.67	7.9
Candidatus Aenigmarchaeota archaeon	Candidatus Micrarchaeota archaeon UBA93	91	42.02	8.81	10.24
Candidatus Aenigmarchaeota archaeon	Nanoarchaeota archaeon	79	42.03	7.18	12.5
Candidatus Aenigmarchaeota archaeon	Nanoarchaeota archaeon	113	42.03	7.71	15.56
Candidatus Aenigmarchaeota archaeon	Candidatus Pacearchaeota archaeon CG_4_9_14_0_2_um_filter_30_8	49	42.03	6.99	9.07
Candidatus Aenigmarchaeota archaeon	Candidatus Woesearchaeota archaeon	63	42.03	7.04	7.87
Candidatus Aenigmarchaeota archaeon	Candidatus Pacearchaeota archaeon CG10_big_fil_rev_8_21_14_0_10_30_48	83	42.03	6.84	10.16
Candidatus Aenigmarchaeota archaeon	Candidatus Diapherotrites archaeon	92	42.03	6.52	16.76
Candidatus Aenigmarchaeota archaeon	uncultured_DPANN_archaeon_LFW-252_1	166	42.03	6.49	15.84
Candidatus Aenigmarchaeota archaeon	Candidatus Pacearchaeota archaeon	61	42.03	8.26	9.31
Candidatus Aenigmarchaeota archaeon	Candidatus Parvarchaeota archaeon UBA575	70	42.03	6.49	7.89
Candidatus Aenigmarchaeota archaeon	Candidatus Altiarchaeales archaeon HGW-Altiarchaeales-2	38	42.03	7.62	3.57
Candidatus Aenigmarchaeota archaeon	Candidatus Woesearchaeota archaeon CG_4_10_14_0_2_um_filter_33_13	143	42.03	7.27	20.28
Candidatus Aenigmarchaeota archaeon	Candidatus Micrarchaeota archaeon UBA510	97	42.04	7.21	9.42
Candidatus Aenigmarchaeota archaeon	Candidatus Micrarchaeota archaeon UBA523	97	42.04	7.21	9.44
Candidatus Aenigmarchaeota archaeon	Candidatus Pacearchaeota archaeon CG10_big_fil_rev_8_21_14_0_10_32_14	100	42.04	7.59	9.69
Candidatus Aenigmarchaeota archaeon	Candidatus Woesearchaeota archaeon	85	42.04	7.19	8.09
Candidatus Aenigmarchaeota archaeon	Nanohaloarchaea archaeon PL-Br10_U2g5	57	42.04	7.01	4.75
Candidatus Aenigmarchaeota archaeon	uncultured_DPANN_archaeon_LFW-144_2_1	65	42.04	7.26	9.56
Candidatus Aenigmarchaeota archaeon	Candidatus Woesearchaeota archaeon	118	42.04	6.54	11.26
Candidatus Aenigmarchaeota archaeon	Candidatus Woesearchaeota archaeon	114	42.04	7.75	10.88
Candidatus Aenigmarchaeota archaeon	Nanoarchaeota archaeon SCGC AAA011-L15	25	42.04	6.06	10.16
Candidatus Aenigmarchaeota archaeon	Candidatus_Micrarchaeota_archaeon_LFW-125_1	76	42.04	6.74	11.6
Candidatus Aenigmarchaeota archaeon	Candidatus Pacearchaeota archaeon CG10_big_fil_rev_8_21_14_0_10_34_76	90	42.05	7.22	12.78
Candidatus Aenigmarchaeota archaeon	Candidatus Diapherotrites archaeon CG09_land_8_20_14_0_10_32_12	61	42.05	8.19	10.72
Candidatus Aenigmarchaeota archaeon	Candidatus Pacearchaeota archaeon CG09_land_8_20_14_0_10_30_9	68	42.05	7.21	9.63
Candidatus Aenigmarchaeota archaeon	Candidatus Pacearchaeota archaeon	42	42.05	6.88	5.87
Candidatus Aenigmarchaeota archaeon	Candidatus Pacearchaeota archaeon CG09_land_8_20_14_0_10_30_9	88	42.05	7.56	12.46
Candidatus Aenigmarchaeota archaeon	uncultured_DPANN_archaeon_LFW-144_1	111	42.05	7.3	10.86
Candidatus Aenigmarchaeota archaeon	Candidatus Woesearchaeota archaeon CG10_big_fil_rev_8_21_14_0_10_32_24	90	42.05	7.22	10.94
Candidatus Aenigmarchaeota archaeon	Candidatus Pacearchaeota archaeon CG10_big_fil_rev_8_21_14_0_10_32_14	97	42.06	7.55	9.26
Candidatus Aenigmarchaeota archaeon	Candidatus Woesearchaeota archaeon	64	42.06	7.13	8.5
Candidatus Aenigmarchaeota archaeon	Candidatus Diapherotrites archaeon UBA493	97	42.06	7.75	14.37
Candidatus Aenigmarchaeota archaeon	Candidatus Pacearchaeota archaeon CG1_02_30_18	62	42.06	7.47	8.82
Candidatus Aenigmarchaeota archaeon	Candidatus Altiarchaeales archaeon	92	42.06	7.56	12.72
Candidatus Aenigmarchaeota archaeon	Candidatus Pacearchaeota archaeon CG1_02_30_18	59	42.06	7.95	8.39
Candidatus Aenigmarchaeota archaeon	Candidatus Altiarchaeales archaeon A3	108	42.07	8.35	12.53
Candidatus Aenigmarchaeota archaeon	Candidatus Diapherotrites archaeon	77	42.07	6.66	10.94
Candidatus Aenigmarchaeota archaeon	Candidatus Micrarchaeota archaeon CG1_02_55_22	151	42.07	7.66	16.93
Candidatus Aenigmarchaeota archaeon	Candidatus Parvarchaeota archaeon UBA264	129	42.07	7.01	14.53
Candidatus Aenigmarchaeota archaeon	Candidatus Pacearchaeota archaeon	107	42.07	7.41	21.23
Candidatus Aenigmarchaeota archaeon	Candidatus Micrarchaeota archaeon UBA524	121	42.07	7.44	13.92
Candidatus Aenigmarchaeota archaeon	Nanoarchaeota archaeon	53	42.07	6.71	8.39
Candidatus Aenigmarchaeota archaeon	uncultured_DPANN_archaeon_LFW-252_1	104	42.07	7.14	15.71
Candidatus Aenigmarchaeota archaeon	Candidatus Woesearchaeota archaeon UBA142	125	42.08	7.26	17.22
Candidatus Aenigmarchaeota archaeon	Candidatus Micrarchaeota archaeon CG09_land_8_20_14_0_10_55_25	109	42.08	7.07	15.01
Candidatus Aenigmarchaeota archaeon	Candidatus Pacearchaeota archaeon CG10_big_fil_rev_8_21_14_0_10_35_219	92	42.08	7.3	10.67
Candidatus Aenigmarchaeota archaeon	Candidatus Micrarchaeota archaeon CG06_land_8_20_14_3_00_50_6	79	42.08	6.62	7.54
Candidatus Aenigmarchaeota archaeon	Candidatus Pacearchaeota archaeon CG10_big_fil_rev_8_21_14_0_10_32_14	86	42.08	7.56	7.17
Candidatus Aenigmarchaeota archaeon	Candidatus Micrarchaeota archaeon UBA581	85	42.09	7.46	8.83
Candidatus Aenigmarchaeota archaeon	Candidatus Woesearchaeota archaeon UBA94	113	42.09	8.14	13.11
Candidatus Aenigmarchaeota archaeon	Candidatus Pacearchaeota archaeon CG_4_9_14_0_2_um_filter_39_13	98	42.09	7.38	11.37
Candidatus Aenigmarchaeota archaeon	Candidatus Woesearchaeota archaeon CG_4_10_14_0_2_um_filter_33_13	140	42.09	7.29	13.36
Candidatus Aenigmarchaeota archaeon	Nanoarchaeota archaeon	108	42.09	7.49	14.44
Candidatus Aenigmarchaeota archaeon	Candidatus Pacearchaeota archaeon CG1_02_35_32	79	42.09	7.26	10.93
Candidatus Aenigmarchaeota archaeon	Candidatus Micrarchaeota archaeon CG1_02_55_41	79	42.09	7.03	9.43
Candidatus Aenigmarchaeota archaeon	Candidatus Parvarchaeota archaeon UBA265	78	42.09	7.1	8.72
Candidatus Aenigmarchaeota archaeon	Candidatus Diapherotrites archaeon	90	42.09	7.84	10.01
Candidatus Aenigmarchaeota archaeon	Candidatus Woesearchaeota archaeon	60	42.1	7.34	7.49
Candidatus Aenigmarchaeota archaeon	Candidatus_Pacearchaeota_archaeon_LFW-170_1	83	42.1	7.69	8.11
Candidatus Aenigmarchaeota archaeon	Candidatus Woesearchaeota archaeon	112	42.1	7.09	14.41
Candidatus Aenigmarchaeota archaeon	uncultured_DPANN_archaeon_LFW-242_1	87	42.1	7.11	8.45
Candidatus Aenigmarchaeota archaeon	Candidatus Pacearchaeota archaeon	63	42.1	6.73	6.29
Candidatus Aenigmarchaeota archaeon	Candidatus Diapherotrites archaeon	86	42.1	7.62	13.92
Candidatus Aenigmarchaeota archaeon	Candidatus Parvarchaeota archaeon UBA506	72	42.1	7.74	8.91
Candidatus Aenigmarchaeota archaeon	uncultured_DPANN_archaeon_LFW-144_1	145	42.11	6.97	19.97
Candidatus Aenigmarchaeota archaeon	Candidatus Woesearchaeota archaeon CG_4_10_14_0_2_um_filter_33_13	154	42.11	7.26	21.21
Candidatus Aenigmarchaeota archaeon	Candidatus Micrarchaeota archaeon UBA615	90	42.11	7.01	9.64
Candidatus Aenigmarchaeota archaeon	Candidatus Pacearchaeota archaeon	81	42.11	7.23	11.39
Candidatus Aenigmarchaeota archaeon	Candidatus Woesearchaeota archaeon	102	42.11	7.21	11.83
Candidatus Aenigmarchaeota archaeon	Candidatus Diapherotrites archaeon CG11_big_fil_rev_8_21_14_0_20_37_9	137	42.11	7.58	15.89
Candidatus Aenigmarchaeota archaeon	Candidatus Pacearchaeota archaeon CG11_big_fil_rev_8_21_14_0_20_30_13	72	42.11	6.79	9.11
Candidatus Aenigmarchaeota archaeon	Candidatus Pacearchaeota archaeon	74	42.11	7.03	7.51
Candidatus Aenigmarchaeota archaeon	Candidatus Woesearchaeota archaeon	104	42.11	7.42	11.57
Candidatus Aenigmarchaeota archaeon	Candidatus Parvarchaeota archaeon UBA575	75	42.11	7.59	9.92
Candidatus Aenigmarchaeota archaeon	Candidatus Pacearchaeota archaeon CG_4_9_14_0_8_um_filter_35_24	93	42.12	7.31	10.79
Candidatus Aenigmarchaeota archaeon	Candidatus Woesearchaeota archaeon	68	42.12	6.97	9.66
Candidatus Aenigmarchaeota archaeon	Nanohaloarchaea archaeon B1-Br10_U2g1	123	42.12	7.57	14.54
Candidatus Aenigmarchaeota archaeon	Candidatus Micrarchaeota archaeon CG_4_10_14_0_2_um_filter_60_11	108	42.12	6.81	13.9
Candidatus Aenigmarchaeota archaeon	Candidatus Micrarchaeota archaeon CG10_big_fil_rev_8_21_14_0_10_59_7	87	42.12	6.92	11.2
Candidatus Aenigmarchaeota archaeon	Candidatus Woesearchaeota archaeon CG_4_10_14_0_2_um_filter_33_13	156	42.12	7.09	14.89
Candidatus Aenigmarchaeota archaeon	Candidatus Pacearchaeota archaeon CG10_big_fil_rev_8_21_14_0_10_31_24	118	42.12	7.31	10.27
Candidatus Aenigmarchaeota archaeon	Candidatus Woesearchaeota archaeon CG10_big_fil_rev_8_21_14_0_10_34_8	101	42.13	8.03	13.91
Candidatus Aenigmarchaeota archaeon	Candidatus Pacearchaeota archaeon CG_4_10_14_0_2_um_filter_35_33	92	42.13	7.36	10.67
Candidatus Aenigmarchaeota archaeon	Candidatus_Micrarchaeota_archaeon_LFW-125_1	81	42.13	7.4	11.51
Candidatus Aenigmarchaeota archaeon	Candidatus Woesearchaeota archaeon CG1_02_47_18	123	42.13	7.25	13.4
Candidatus Aenigmarchaeota archaeon	Candidatus Micrarchaeota archaeon CG10_big_fil_rev_8_21_14_0_10_60_32	86	42.13	7.65	11.89
Candidatus Aenigmarchaeota archaeon	Candidatus Pacearchaeota archaeon CG11_big_fil_rev_8_21_14_0_20_30_13	117	42.13	7.67	14.81
Candidatus Aenigmarchaeota archaeon	Candidatus Woesearchaeota archaeon CG07_land_8_20_14_0_80_44_23	109	42.13	7.91	12.12
Candidatus Aenigmarchaeota archaeon	Candidatus Pacearchaeota archaeon CG_4_10_14_0_2_um_filter_30_11	71	42.13	6.92	11.36
Candidatus Aenigmarchaeota archaeon	Candidatus Micrarchaeota archaeon UBA615	84	42.14	6.69	11.93
Candidatus Aenigmarchaeota archaeon	Candidatus Woesearchaeota archaeon	100	42.14	7.58	9.58
Candidatus Aenigmarchaeota archaeon	Candidatus Micrarchaeota archaeon CG10_big_fil_rev_8_21_14_0_10_59_7	66	42.14	6.88	6.32
Candidatus Aenigmarchaeota archaeon	Candidatus Woesearchaeota archaeon UBA153	80	42.14	7.06	8.53
Candidatus Aenigmarchaeota archaeon	Candidatus_Micrarchaeota_archaeon_LFW-125_1	59	42.14	7.2	6.34
Candidatus Aenigmarchaeota archaeon	Candidatus Micrarchaeota archaeon UBA267	125	42.14	7.41	14.01
Candidatus Aenigmarchaeota archaeon	Candidatus Micrarchaeota archaeon CG1_02_49_24	153	42.14	7.28	13.32
Candidatus Aenigmarchaeota archaeon	Candidatus Woesearchaeota archaeon	144	42.14	7.28	20.43
Candidatus Aenigmarchaeota archaeon	Candidatus Pacearchaeota archaeon CG10_big_fil_rev_8_21_14_0_10_30_48	85	42.15	6.59	11.71
Candidatus Aenigmarchaeota archaeon	Candidatus Micrarchaeota archaeon UBA514	81	42.15	7.18	9.96
Candidatus Aenigmarchaeota archaeon	Candidatus Woesearchaeota archaeon CG10_big_fil_rev_8_21_14_0_10_45_16	128	42.15	7.2	12.21
Candidatus Aenigmarchaeota archaeon	Candidatus Woesearchaeota archaeon	81	42.15	7.76	11.2
Candidatus Aenigmarchaeota archaeon	Candidatus Woesearchaeota archaeon	103	42.15	8.56	11.46
Candidatus Aenigmarchaeota archaeon	Nanoarchaeota archaeon	102	42.15	7.51	13.64
Candidatus Aenigmarchaeota archaeon	uncultured_DPANN_archaeon_LFW-144_2_1	59	42.16	7.58	8.68
Candidatus Aenigmarchaeota archaeon	Candidatus Woesearchaeota archaeon CG11_big_fil_rev_8_21_14_0_20_57_5	76	42.16	8.15	7.25
Candidatus Aenigmarchaeota archaeon	Candidatus Micrarchaeota archaeon CG08_land_8_20_14_0_20_59_11	110	42.16	7.18	14.16
Candidatus Aenigmarchaeota archaeon	Candidatus Pacearchaeota archaeon CG10_big_fil_rev_8_21_14_0_10_31_59	124	42.16	7.09	16.76
Candidatus Aenigmarchaeota archaeon	uncultured_DPANN_archaeon_LFW-144_1	143	42.16	7.1	13.99
Candidatus Aenigmarchaeota archaeon	Candidatus Pacearchaeota archaeon CG_4_10_14_0_8_um_filter_35_169	79	42.16	7.24	10.93
Candidatus Aenigmarchaeota archaeon	Candidatus Pacearchaeota archaeon CG_4_9_14_0_8_um_filter_35_24	79	42.16	7.24	10.93
Candidatus Aenigmarchaeota archaeon	Candidatus Altiarchaeales archaeon HGW-Altiarchaeales-2	70	42.16	7.51	6.09
Candidatus Aenigmarchaeota archaeon	Candidatus Diapherotrites archaeon CG11_big_fil_rev_8_21_14_0_20_37_9	116	42.16	7.83	10.89
Candidatus Aenigmarchaeota archaeon	Candidatus Micrarchaeota archaeon CG10_big_fil_rev_8_21_14_0_10_45_29	100	42.17	7.03	8.53
Candidatus Aenigmarchaeota archaeon	Candidatus Woesearchaeota archaeon	102	42.17	8.18	13.13
Candidatus Aenigmarchaeota archaeon	Candidatus Woesearchaeota archaeon	83	42.17	7.22	11.51
Candidatus Aenigmarchaeota archaeon	Candidatus Micrarchaeota archaeon UBA581	113	42.17	7.53	12.67
Candidatus Aenigmarchaeota archaeon	Candidatus Pacearchaeota archaeon CG_4_9_14_3_um_filter_35_19	79	42.17	7.24	10.93
Candidatus Aenigmarchaeota archaeon	Candidatus Pacearchaeota archaeon CG_4_9_14_3_um_filter_30_11	112	42.17	7.64	14.7
Candidatus Aenigmarchaeota archaeon	Candidatus Micrarchaeota archaeon CG08_land_8_20_14_0_20_49_17	142	42.17	7.33	13.38
Candidatus Aenigmarchaeota archaeon	Candidatus Altiarchaeales archaeon WOR_SM1_86-2	124	42.17	7.26	8.31
Candidatus Aenigmarchaeota archaeon	Candidatus Woesearchaeota archaeon	80	42.17	6.58	18.6
Candidatus Aenigmarchaeota archaeon	Nanohaloarchaea archaeon B1-Br10_U2g1	80	42.17	7.9	10.58
Candidatus Aenigmarchaeota archaeon	Nanohaloarchaea archaeon PL-Br10_U2g5	96	42.18	8.24	13.22
Candidatus Aenigmarchaeota archaeon	Candidatus Micrarchaeota archaeon UBA267	95	42.18	7.31	9.42
Candidatus Aenigmarchaeota archaeon	Candidatus Micrarchaeota archaeon CG1_02_55_22	119	42.18	6.96	11.53
Candidatus Aenigmarchaeota archaeon	Candidatus Woesearchaeota archaeon	94	42.18	7.38	12.6
Candidatus Aenigmarchaeota archaeon	Candidatus Pacearchaeota archaeon CG10_big_fil_rev_8_21_14_0_10_31_9	94	42.18	7.81	9.49
Candidatus Aenigmarchaeota archaeon	uncultured_DPANN_archaeon_LFW-252_1	103	42.18	6.8	10.98
Candidatus Aenigmarchaeota archaeon	Candidatus Woesearchaeota archaeon CG10_big_fil_rev_8_21_14_0_10_34_8	79	42.18	8.71	10.93
Candidatus Aenigmarchaeota archaeon	Candidatus Pacearchaeota archaeon CG10_big_fil_rev_8_21_14_0_10_35_219	80	42.18	7.18	11.07
Candidatus Aenigmarchaeota archaeon	Candidatus Altiarchaeales archaeon A3	89	42.18	7.54	8.36
Candidatus Aenigmarchaeota archaeon	Candidatus Woesearchaeota archaeon CG10_big_fil_rev_8_21_14_0_10_34_12	87	42.19	7.72	12.59
Candidatus Aenigmarchaeota archaeon	Candidatus Pacearchaeota archaeon CG_4_10_14_0_8_um_filter_35_169	92	42.19	7.32	10.67
Candidatus Aenigmarchaeota archaeon	Candidatus Pacearchaeota archaeon CG_4_9_14_0_2_um_filter_39_13	93	42.19	6.9	13.21
Candidatus Aenigmarchaeota archaeon	Candidatus Diapherotrites archaeon	78	42.19	7.06	12.62
Candidatus Aenigmarchaeota archaeon	Candidatus Pacearchaeota archaeon CG1_02_32_132	95	42.19	6.87	10.11
Candidatus Aenigmarchaeota archaeon	Candidatus Micrarchaeota archaeon CG1_02_55_41	123	42.19	7.01	14.68
Candidatus Aenigmarchaeota archaeon	Candidatus Pacearchaeota archaeon	62	42.19	7.2	11.29
Candidatus Aenigmarchaeota archaeon	Candidatus Pacearchaeota archaeon CG10_big_fil_rev_8_21_14_0_10_31_24	69	42.19	7.68	9.54
Candidatus Aenigmarchaeota archaeon	uncultured_DPANN_archaeon_LFW-252_1	132	42.19	6.78	18.26
Candidatus Aenigmarchaeota archaeon	Candidatus Micrarchaeota archaeon CG1_02_51_15	136	42.2	6.91	18.73
Candidatus Aenigmarchaeota archaeon	Candidatus Pacearchaeota archaeon	60	42.2	7.97	9.16
Candidatus Aenigmarchaeota archaeon	Candidatus Woesearchaeota archaeon CG_4_10_14_0_8_um_filter_47_5	63	42.2	7.94	8.11
Candidatus Aenigmarchaeota archaeon	uncultured_DPANN_archaeon_LFW-252_1	146	42.2	6.72	18.79
Candidatus Aenigmarchaeota archaeon	Candidatus Micrarchaeota archaeon UBA514	110	42.2	7.44	13.53
Candidatus Aenigmarchaeota archaeon	Candidatus Pacearchaeota archaeon	79	42.21	6.69	10.75
Candidatus Aenigmarchaeota archaeon	Candidatus Micrarchaeota archaeon UBA514	65	42.21	7.28	8
Candidatus Aenigmarchaeota archaeon	Candidatus Micrarchaeota archaeon CG10_big_fil_rev_8_21_14_0_10_60_32	110	42.21	7	13.3
Candidatus Aenigmarchaeota archaeon	Candidatus Pacearchaeota archaeon CG10_big_fil_rev_8_21_14_0_10_31_9	78	42.21	7.76	10.79
Candidatus Aenigmarchaeota archaeon	Candidatus Pacearchaeota archaeon	71	42.21	8.61	9.82
Candidatus Aenigmarchaeota archaeon	Candidatus Pacearchaeota archaeon CG_4_9_14_0_2_um_filter_30_8	46	42.21	6.69	8.52
Candidatus Aenigmarchaeota archaeon	Candidatus Diapherotrites archaeon	74	42.21	6.3	11.97
Candidatus Aenigmarchaeota archaeon	Candidatus Pacearchaeota archaeon CG11_big_fil_rev_8_21_14_0_20_30_13	96	42.21	8.17	12.15
Candidatus Aenigmarchaeota archaeon	Candidatus Woesearchaeota archaeon CG1_02_57_44	115	42.22	8.05	13.34
Candidatus Aenigmarchaeota archaeon	Candidatus Pacearchaeota archaeon CG_4_9_14_3_um_filter_35_19	97	42.22	6.94	9.54
Candidatus Aenigmarchaeota archaeon	Candidatus Pacearchaeota archaeon CG_4_10_14_0_8_um_filter_35_169	96	42.22	6.98	9.6
Candidatus Aenigmarchaeota archaeon	Candidatus Pacearchaeota archaeon CG_4_9_14_0_8_um_filter_35_24	97	42.22	6.94	9.86
Candidatus Aenigmarchaeota archaeon	Candidatus Woesearchaeota archaeon	79	42.22	7.91	7.42
Candidatus Aenigmarchaeota archaeon	uncultured_DPANN_archaeon_LFW-144_1	132	42.22	7.23	16.99
Candidatus Aenigmarchaeota archaeon	Candidatus Pacearchaeota archaeon	73	42.22	7.43	10.1
Candidatus Aenigmarchaeota archaeon	Candidatus Woesearchaeota archaeon	54	42.22	7.36	7.47
Candidatus Aenigmarchaeota archaeon	Candidatus Diapherotrites archaeon	69	42.22	7.02	10.42
Candidatus Aenigmarchaeota archaeon	Candidatus Woesearchaeota archaeon	152	42.23	7.56	20.94
Candidatus Aenigmarchaeota archaeon	Candidatus Woesearchaeota archaeon	88	42.23	7.65	12.12
Candidatus Aenigmarchaeota archaeon	Candidatus Pacearchaeota archaeon CG_4_9_14_0_2_um_filter_39_13	86	42.23	7.87	9.01
Candidatus Aenigmarchaeota archaeon	Candidatus Woesearchaeota archaeon CG1_02_47_18	78	42.23	7.37	8.5
Candidatus Aenigmarchaeota archaeon	Candidatus Woesearchaeota archaeon CG10_big_fil_rev_8_21_14_0_10_34_8	101	42.23	8.17	9.64
Candidatus Aenigmarchaeota archaeon	Candidatus Pacearchaeota archaeon	76	42.23	6.88	10.34
Candidatus Aenigmarchaeota archaeon	Candidatus Pacearchaeota archaeon CG10_big_fil_rev_8_21_14_0_10_30_48	83	42.23	7.88	10.16
Candidatus Aenigmarchaeota archaeon	Candidatus Pacearchaeota archaeon	52	42.23	7.04	9.68
Candidatus Aenigmarchaeota archaeon	Candidatus Pacearchaeota archaeon CG1_02_31_27	83	42.23	8.14	12.54
Candidatus Aenigmarchaeota archaeon	Candidatus Woesearchaeota archaeon	65	42.24	7.77	7.54
Candidatus Aenigmarchaeota archaeon	Candidatus Micrarchaeota archaeon CG10_big_fil_rev_8_21_14_0_10_45_29	108	42.24	6.3	15.34
Candidatus Aenigmarchaeota archaeon	Candidatus Woesearchaeota archaeon	53	42.24	6.98	6.62
Candidatus Aenigmarchaeota archaeon	Candidatus Woesearchaeota archaeon CG10_big_fil_rev_8_21_14_0_10_47_5	56	42.24	6.8	7.21
Candidatus Aenigmarchaeota archaeon	Candidatus Woesearchaeota archaeon	71	42.24	6.08	7.57
Candidatus Aenigmarchaeota archaeon	Candidatus Micrarchaeota archaeon UBA93	114	42.24	7.05	12.82
Candidatus Aenigmarchaeota archaeon	Candidatus Pacearchaeota archaeon CG11_big_fil_rev_8_21_14_0_20_30_13	110	42.24	7.75	13.92
Candidatus Aenigmarchaeota archaeon	Candidatus Pacearchaeota archaeon	61	42.24	7.52	9.31
Candidatus Aenigmarchaeota archaeon	Candidatus Woesearchaeota archaeon UBA544	129	42.25	7.45	17.77
Candidatus Aenigmarchaeota archaeon	Candidatus Pacearchaeota archaeon UBA284	107	42.25	7.55	14.74
Candidatus Aenigmarchaeota archaeon	Candidatus Pacearchaeota archaeon CG_4_9_14_3_um_filter_35_19	92	42.25	7.25	10.67
Candidatus Aenigmarchaeota archaeon	Candidatus Woesearchaeota archaeon	73	42.25	8.08	10.12
Candidatus Aenigmarchaeota archaeon	Nanohaloarchaea archaeon QH_8_44_6	35	42.25	7.35	5.46
Candidatus Aenigmarchaeota archaeon	Candidatus Parvarchaeota archaeon	117	42.25	7.39	14.94
Candidatus Aenigmarchaeota archaeon	Nanoarchaeota archaeon	77	42.25	6.51	12.18
Candidatus Aenigmarchaeota archaeon	Candidatus Pacearchaeota archaeon CG1_02_32_132	113	42.25	6.78	12.67
Candidatus Aenigmarchaeota archaeon	Candidatus Pacearchaeota archaeon RBG_13_33_26	90	42.25	7.72	12.68
Candidatus Aenigmarchaeota archaeon	Candidatus Parvarchaeota archaeon UBA614	71	42.25	6.76	7.85
Candidatus Aenigmarchaeota archaeon	Candidatus Micrarchaeota archaeon CG1_02_47_40	112	42.25	7.1	9.38
Candidatus Aenigmarchaeota archaeon	Candidatus Pacearchaeota archaeon CG_4_9_14_3_um_filter_30_11	94	42.25	8.06	12.34
Candidatus Aenigmarchaeota archaeon	Nanohaloarchaea archaeon PL-Br10_U2g5	78	42.25	7.31	7.32
Candidatus Aenigmarchaeota archaeon	Candidatus Woesearchaeota archaeon	114	42.26	7.07	15.7
Candidatus Aenigmarchaeota archaeon	Candidatus Pacearchaeota archaeon CG10_big_fil_rev_8_21_14_0_10_35_219	108	42.26	7.02	11.24
Candidatus Aenigmarchaeota archaeon	Candidatus Micrarchaeota archaeon CG08_land_8_20_14_0_20_49_17	116	42.26	6.68	11.24
Candidatus Aenigmarchaeota archaeon	Nanoarchaeota archaeon NZ13-N	116	42.26	6.92	18.92
Candidatus Aenigmarchaeota archaeon	Candidatus Diapherotrites archaeon	97	42.26	7.55	15.7
Candidatus Aenigmarchaeota archaeon	Candidatus Diapherotrites archaeon	85	42.26	6.77	18.76
Candidatus Aenigmarchaeota archaeon	Candidatus Micrarchaeota archaeon UBA97	93	42.26	7.35	13.21
Candidatus Aenigmarchaeota archaeon	Candidatus Pacearchaeota archaeon CG1_02_35_32	92	42.26	7.01	8.78
Candidatus Aenigmarchaeota archaeon	Candidatus Micrarchaeota archaeon CG1_02_55_22	93	42.26	7.37	7.76
Candidatus Aenigmarchaeota archaeon	Candidatus Diapherotrites archaeon CG09_land_8_20_14_0_10_32_12	72	42.26	6.91	12.65
Candidatus Aenigmarchaeota archaeon	Candidatus Micrarchaeota archaeon CG1_02_55_22	151	42.26	7.62	13.14
Candidatus Aenigmarchaeota archaeon	Candidatus Nanohaloarchaeota archaeon	64	42.26	7.8	6.56
Candidatus Aenigmarchaeota archaeon	Candidatus Woesearchaeota archaeon	72	42.26	7.19	9.44
Candidatus Aenigmarchaeota archaeon	Candidatus Pacearchaeota archaeon CG11_big_fil_rev_8_21_14_0_20_30_13	96	42.27	8.07	12.15
Candidatus Aenigmarchaeota archaeon	Candidatus Micrarchaeota archaeon CG1_02_55_22	99	42.27	7.29	14.06
Candidatus Aenigmarchaeota archaeon	Candidatus Pacearchaeota archaeon	77	42.27	7.76	15.28
Candidatus Aenigmarchaeota archaeon	Nanoarchaeota archaeon SCGC AAA011-L15	26	42.27	6.79	10.57
Candidatus Aenigmarchaeota archaeon	Candidatus Pacearchaeota archaeon CG1_02_35_32	107	42.28	7.22	10.37
Candidatus Aenigmarchaeota archaeon	Candidatus Micrarchaeota archaeon CG11_big_fil_rev_8_21_14_0_20_47_5	66	42.28	6.5	9.38
Candidatus Aenigmarchaeota archaeon	Candidatus Pacearchaeota archaeon CG1_02_32_21	88	42.28	6.4	12.5
Candidatus Aenigmarchaeota archaeon	Candidatus Pacearchaeota archaeon CG1_02_30_18	80	42.28	7.39	11.38
Candidatus Aenigmarchaeota archaeon	Candidatus_Pacearchaeota_archaeon_LFW-273_1	100	42.28	7.41	14.1
Candidatus Aenigmarchaeota archaeon	Nanoarchaeota archaeon	106	42.28	7.34	14.17
Candidatus Aenigmarchaeota archaeon	Candidatus Altiarchaeales archaeon WOR_SM1_86-2	119	42.28	8.21	16.46
Candidatus Aenigmarchaeota archaeon	Candidatus Micrarchaeota archaeon UBA97	139	42.28	7.92	12.1
Candidatus Aenigmarchaeota archaeon	Candidatus Parvarchaeota archaeon UBA506	62	42.28	6.8	7.67
Candidatus Aenigmarchaeota archaeon	Candidatus Pacearchaeota archaeon CG10_big_fil_rev_8_21_14_0_10_32_42	72	42.28	8.07	10.88
Candidatus Aenigmarchaeota archaeon	uncultured_DPANN_archaeon_LFW-252_1	146	42.28	6.59	18.46
Candidatus Aenigmarchaeota archaeon	Candidatus Pacearchaeota archaeon CG_4_9_14_3_um_filter_35_19	110	42.29	7.19	10.82
Candidatus Aenigmarchaeota archaeon	Nanohaloarchaea archaeon PL-Br10_U2g16	103	42.29	7.59	13.36
Candidatus Aenigmarchaeota archaeon	Candidatus Pacearchaeota archaeon RBG_16_35_8	66	42.29	7.02	12.09
Candidatus Aenigmarchaeota archaeon	Candidatus Pacearchaeota archaeon	75	42.29	6.89	10.65
Candidatus Aenigmarchaeota archaeon	Candidatus Pacearchaeota archaeon CG10_big_fil_rev_8_21_14_0_10_35_219	97	42.29	6.95	10.09
Candidatus Aenigmarchaeota archaeon	Candidatus Parvarchaeota archaeon UBA575	85	42.29	7.68	9.58
Candidatus Aenigmarchaeota archaeon	Candidatus Woesearchaeota archaeon	125	42.29	7.89	16.09
Candidatus Aenigmarchaeota archaeon	Candidatus Micrarchaeota archaeon UBA93	100	42.29	6.88	12.87
Candidatus Aenigmarchaeota archaeon	Candidatus Woesearchaeota archaeon CG10_big_fil_rev_8_21_14_0_10_45_16	138	42.29	7.4	17.76
Candidatus Aenigmarchaeota archaeon	Candidatus Parvarchaeum acidiphilum ARMAN-4_'5-way FS'	9	42.29	5.32	16.07
Candidatus Aenigmarchaeota archaeon	Candidatus Woesearchaeota archaeon	141	42.29	8.05	15.68
Candidatus Aenigmarchaeota archaeon	Candidatus Pacearchaeota archaeon CG_4_10_14_0_2_um_filter_31_10	110	42.3	7.67	15.76
Candidatus Aenigmarchaeota archaeon	Candidatus Woesearchaeota archaeon	159	42.3	7.17	21.9
Candidatus Aenigmarchaeota archaeon	Candidatus Pacearchaeota archaeon CG_4_10_14_0_2_um_filter_35_33	110	42.3	7.19	11.14
Candidatus Aenigmarchaeota archaeon	Candidatus Pacearchaeota archaeon CG1_02_39_14	93	42.3	7.44	10.93
Candidatus Aenigmarchaeota archaeon	Candidatus Woesearchaeota archaeon	64	42.3	7.33	12.62
Candidatus Aenigmarchaeota archaeon	Nanohaloarchaea archaeon SW_7_43_1	129	42.3	7.17	14.97
Candidatus Aenigmarchaeota archaeon	Candidatus Diapherotrites archaeon CG10_big_fil_rev_8_21_14_0_10_31_34	133	42.3	8.03	15.43
Candidatus Aenigmarchaeota archaeon	Candidatus Altiarchaeales archaeon HGW-Altiarchaeales-2	48	42.3	6.29	6.82
Candidatus Aenigmarchaeota archaeon	Candidatus Woesearchaeota archaeon	90	42.3	8.71	12.78
Candidatus Aenigmarchaeota archaeon	Candidatus Woesearchaeota archaeon UBA525	113	42.3	7.29	10.78
Candidatus Aenigmarchaeota archaeon	Candidatus Pacearchaeota archaeon CG11_big_fil_rev_8_21_14_0_20_30_13	83	42.3	7.52	10.68
Candidatus Aenigmarchaeota archaeon	Candidatus Pacearchaeota archaeon CG1_02_35_32	126	42.3	7.13	11.52
Candidatus Aenigmarchaeota archaeon	Candidatus Parvarchaeota archaeon UBA264	76	42.3	7.68	10.05
Candidatus Aenigmarchaeota archaeon	Candidatus Pacearchaeota archaeon CG_4_10_14_0_2_um_filter_30_11	85	42.31	7.78	13.6
Candidatus Aenigmarchaeota archaeon	Candidatus Pacearchaeota archaeon CG_4_9_14_0_8_um_filter_35_24	110	42.31	7.19	11.18
Candidatus Aenigmarchaeota archaeon	Candidatus Pacearchaeota archaeon CG_4_9_14_3_um_filter_30_11	105	42.31	7.75	13.78
Candidatus Aenigmarchaeota archaeon	Candidatus Woesearchaeota archaeon CG1_02_47_18	103	42.31	8.01	14.25
Candidatus Aenigmarchaeota archaeon	Candidatus Pacearchaeota archaeon CG09_land_8_20_14_0_10_30_9	70	42.31	8.52	9.92
Candidatus Aenigmarchaeota archaeon	Candidatus Micrarchaeota archaeon CG08_land_8_20_14_0_20_49_17	69	42.31	7.8	9.13
Candidatus Aenigmarchaeota archaeon	Candidatus Woesearchaeota archaeon CG_4_10_14_0_8_um_filter_47_5	61	42.32	7.77	8.4
Candidatus Aenigmarchaeota archaeon	Candidatus Woesearchaeota archaeon	91	42.32	7.19	12.62
Candidatus Aenigmarchaeota archaeon	Candidatus Micrarchaeota archaeon CG10_big_fil_rev_8_21_14_0_10_59_7	92	42.32	7.24	8.81
Candidatus Aenigmarchaeota archaeon	Candidatus Pacearchaeota archaeon CG_4_10_14_0_2_um_filter_30_11	95	42.32	7.5	15.2
Candidatus Aenigmarchaeota archaeon	Candidatus Pacearchaeota archaeon CG10_big_fil_rev_8_21_14_0_10_35_219	127	42.32	6.92	13.22
Candidatus Aenigmarchaeota archaeon	Candidatus Pacearchaeota archaeon CG_4_9_14_3_um_filter_35_19	130	42.32	7.1	12.78
Candidatus Aenigmarchaeota archaeon	Nanohaloarchaea archaeon SW_4_43_9	70	42.32	7.64	9.26
Candidatus Aenigmarchaeota archaeon	Candidatus Pacearchaeota archaeon	79	42.33	7.06	14.39
Candidatus Aenigmarchaeota archaeon	Candidatus Woesearchaeota archaeon CG10_big_fil_rev_8_21_14_0_10_37_12	134	42.33	7.43	15.55
Candidatus Aenigmarchaeota archaeon	Candidatus Pacearchaeota archaeon CG10_big_fil_rev_8_21_14_0_10_30_48	87	42.33	7.35	10.65
Candidatus Aenigmarchaeota archaeon	Candidatus Micrarchaeota archaeon CG1_02_49_24	90	42.33	7.77	7.53
Candidatus Aenigmarchaeota archaeon	Candidatus Micrarchaeota archaeon CG09_land_8_20_14_0_10_55_25	101	42.33	7.32	13.48
Candidatus Aenigmarchaeota archaeon	Candidatus Diapherotrites archaeon	68	42.33	8.93	7.25
Candidatus Aenigmarchaeota archaeon	Candidatus Woesearchaeota archaeon	106	42.33	6.65	13.89
Candidatus Aenigmarchaeota archaeon	Candidatus Pacearchaeota archaeon	75	42.33	7.54	13.97
Candidatus Aenigmarchaeota archaeon	Candidatus Pacearchaeota archaeon CG_4_9_14_0_8_um_filter_35_24	130	42.33	7.09	13.21
Candidatus Aenigmarchaeota archaeon	Candidatus Diapherotrites archaeon CG10_big_fil_rev_8_21_14_0_10_31_34	108	42.33	7.15	9.67
Candidatus Aenigmarchaeota archaeon	Candidatus Woesearchaeota archaeon	117	42.33	7.45	16.6
Candidatus Aenigmarchaeota archaeon	Candidatus Pacearchaeota archaeon UBA73	99	42.34	7.36	9.59
Candidatus Aenigmarchaeota archaeon	Candidatus_Pacearchaeota_archaeon_LFW-170_1	103	42.34	7.17	10.06
Candidatus Aenigmarchaeota archaeon	Candidatus Pacearchaeota archaeon	91	42.34	5.99	16.61
Candidatus Aenigmarchaeota archaeon	Candidatus Parvarchaeota archaeon UBA449	82	42.34	7.74	11.65
Candidatus Aenigmarchaeota archaeon	Candidatus Micrarchaeota archaeon UBA97	88	42.34	6.92	7.38
Candidatus Aenigmarchaeota archaeon	Nanohaloarchaea archaeon SG9	94	42.34	7.03	10.02
Candidatus Aenigmarchaeota archaeon	Candidatus Altiarchaeales archaeon	118	42.34	7.4	15.51
Candidatus Aenigmarchaeota archaeon	Candidatus Woesearchaeota archaeon	121	42.34	7.22	11.9
Candidatus Aenigmarchaeota archaeon	Candidatus Woesearchaeota archaeon CG_4_10_14_0_2_um_filter_33_13	124	42.34	7.51	17.15
Candidatus Aenigmarchaeota archaeon	Candidatus Micrarchaeota archaeon UBA96	112	42.34	7.11	9.67
Candidatus Aenigmarchaeota archaeon	Candidatus Altiarchaeales archaeon ex4484_96	123	42.35	7.33	16.94
Candidatus Aenigmarchaeota archaeon	Candidatus Pacearchaeota archaeon	71	42.35	7.77	10.84
Candidatus Aenigmarchaeota archaeon	Candidatus Pacearchaeota archaeon	99	42.35	7.4	19.64
Candidatus Aenigmarchaeota archaeon	Candidatus Woesearchaeota archaeon	72	42.35	7.86	8.01
Candidatus Aenigmarchaeota archaeon	Candidatus Micrarchaeota archaeon CG10_big_fil_rev_8_21_14_0_10_45_29	129	42.36	7.72	12.5
Candidatus Aenigmarchaeota archaeon	Candidatus Pacearchaeota archaeon CG10_big_fil_rev_8_21_14_0_10_35_13	79	42.36	7.68	9.16
Candidatus Aenigmarchaeota archaeon	Candidatus Pacearchaeota archaeon	92	42.36	6.63	11.29
Candidatus Aenigmarchaeota archaeon	Candidatus Woesearchaeota archaeon	44	42.36	8.02	5.49
Candidatus Aenigmarchaeota archaeon	Candidatus Woesearchaeota archaeon	138	42.36	8.05	13.86
Candidatus Aenigmarchaeota archaeon	Candidatus Pacearchaeota archaeon CG1_02_35_32	118	42.36	6.87	13.23
Candidatus Aenigmarchaeota archaeon	Nanoarchaeota archaeon Gua-46	53	42.36	6.81	11.47
Candidatus Aenigmarchaeota archaeon	Candidatus Micrarchaeota archaeon CG08_land_8_20_14_0_20_59_11	93	42.36	7.15	10.29
Candidatus Aenigmarchaeota archaeon	Nanohaloarchaea archaeon PL-Br10_U2g5	87	42.36	6.8	12.34
Candidatus Aenigmarchaeota archaeon	Candidatus Woesearchaeota archaeon	122	42.37	7.33	16.8
Candidatus Aenigmarchaeota archaeon	Candidatus Pacearchaeota archaeon	83	42.37	8.1	15.46
Candidatus Aenigmarchaeota archaeon	Candidatus Diapherotrites archaeon	86	42.37	6.75	15.66
Candidatus Aenigmarchaeota archaeon	Candidatus Woesearchaeota archaeon	71	42.37	7.32	6.67
Candidatus Aenigmarchaeota archaeon	Candidatus_Pacearchaeota_archaeon_LFW-273_1	71	42.37	7.53	10.73
Candidatus Aenigmarchaeota archaeon	Candidatus Woesearchaeota archaeon	148	42.38	7.72	20.39
Candidatus Aenigmarchaeota archaeon	Nanohaloarchaea archaeon QH_8_44_6	37	42.38	7.39	5.77
Candidatus Aenigmarchaeota archaeon	Candidatus Micrarchaeota archaeon	74	42.38	7.15	8.32
Candidatus Aenigmarchaeota archaeon	Candidatus Woesearchaeota archaeon	75	42.38	7.59	8
Candidatus Aenigmarchaeota archaeon	Nanohaloarchaea archaeon SW_4_43_9	69	42.38	7.25	8.73
Candidatus Aenigmarchaeota archaeon	Candidatus Micrarchaeota archaeon CG08_land_8_20_14_0_20_49_17	137	42.38	7.34	15.36
Candidatus Aenigmarchaeota archaeon	Candidatus Pacearchaeota archaeon CG09_land_8_20_14_0_10_30_9	59	42.38	7.84	8.36
Candidatus Aenigmarchaeota archaeon	Candidatus Micrarchaeota archaeon CG08_land_8_20_14_0_20_59_11	93	42.38	7.7	12.86
Candidatus Aenigmarchaeota archaeon	Candidatus Pacearchaeota archaeon CG_4_10_14_0_8_um_filter_35_169	109	42.39	7.16	10.9
Candidatus Aenigmarchaeota archaeon	Candidatus Woesearchaeota archaeon	82	42.39	7.75	9.51
Candidatus Aenigmarchaeota archaeon	Candidatus Woesearchaeota archaeon	114	42.39	7.12	13.23
Candidatus Aenigmarchaeota archaeon	Candidatus Altiarchaeales archaeon WOR_SM1_86-2	152	42.39	7.93	14.5
Candidatus Aenigmarchaeota archaeon	Candidatus Pacearchaeota archaeon CG1_02_32_132	66	42.39	7.56	9.13
Candidatus Aenigmarchaeota archaeon	Nanohaloarchaea archaeon AB578-D14	63	42.39	8.14	5.48
Candidatus Aenigmarchaeota archaeon	Candidatus_Micrarchaeota_archaeon_LFW-125_1	109	42.39	7.64	11.71
Candidatus Aenigmarchaeota archaeon	Nanohaloarchaea archaeon QH_8_44_6	29	42.39	7.76	4.52
Candidatus Aenigmarchaeota archaeon	Candidatus_Pacearchaeota_archaeon_LFW-273_1	91	42.39	7.41	12.83
Candidatus Aenigmarchaeota archaeon	Candidatus Woesearchaeota archaeon	58	42.4	7.09	7.99
Candidatus Aenigmarchaeota archaeon	Candidatus Pacearchaeota archaeon	54	42.4	8.39	7.54
Candidatus Aenigmarchaeota archaeon	Candidatus Altiarchaeales archaeon HGW-Altiarchaeales-2	54	42.4	7.58	5.23
Candidatus Aenigmarchaeota archaeon	Candidatus Woesearchaeota archaeon	82	42.4	7.69	10.37
Candidatus Aenigmarchaeota archaeon	Candidatus Pacearchaeota archaeon	97	42.4	7.48	13.78
Candidatus Aenigmarchaeota archaeon	Candidatus Diapherotrites archaeon CG11_big_fil_rev_8_21_14_0_20_37_9	99	42.4	6.96	14.06
Candidatus Aenigmarchaeota archaeon	Candidatus Pacearchaeota archaeon CG10_big_fil_rev_8_21_14_0_10_30_48	72	42.4	7.63	9.27
Candidatus Aenigmarchaeota archaeon	Candidatus Woesearchaeota archaeon	99	42.4	7.82	13.27
Candidatus Aenigmarchaeota archaeon	Candidatus Pacearchaeota archaeon CG_4_9_14_0_2_um_filter_30_8	55	42.4	7.51	10.19
Candidatus Aenigmarchaeota archaeon	Candidatus Woesearchaeota archaeon CG10_big_fil_rev_8_21_14_0_10_47_5	69	42.41	6.31	9.5
Candidatus Aenigmarchaeota archaeon	Candidatus Pacearchaeota archaeon CG10_big_fil_rev_8_21_14_0_10_34_76	109	42.41	7.31	10.56
Candidatus Aenigmarchaeota archaeon	Candidatus Diapherotrites archaeon	118	42.41	6.67	14.06
Candidatus Aenigmarchaeota archaeon	Candidatus Micrarchaeota archaeon CG_4_10_14_0_2_um_filter_49_7	78	42.41	7.44	6.51
Candidatus Aenigmarchaeota archaeon	Candidatus Pacearchaeota archaeon CG_4_9_14_3_um_filter_30_11	82	42.41	7.47	10.76
Candidatus Aenigmarchaeota archaeon	Nanoarchaeota archaeon	77	42.41	6.78	12.18
Candidatus Aenigmarchaeota archaeon	Candidatus Woesearchaeota archaeon UBA525	109	42.41	7.71	15.08
Candidatus Aenigmarchaeota archaeon	Candidatus Pacearchaeota archaeon CG_4_10_14_0_8_um_filter_35_169	129	42.41	7.07	12.9
Candidatus Aenigmarchaeota archaeon	Candidatus Woesearchaeota archaeon	84	42.41	7.23	11.26
Candidatus Aenigmarchaeota archaeon	Candidatus Woesearchaeota archaeon	101	42.41	7.24	11.23
Candidatus Aenigmarchaeota archaeon	Candidatus Pacearchaeota archaeon	82	42.41	7.4	14.94
Candidatus Aenigmarchaeota archaeon	Candidatus Woesearchaeota archaeon UBA153	125	42.42	6.88	17.22
Candidatus Aenigmarchaeota archaeon	Candidatus Woesearchaeota archaeon	151	42.42	7.46	20.8
Candidatus Aenigmarchaeota archaeon	Candidatus Woesearchaeota archaeon CG10_big_fil_rev_8_21_14_0_10_45_16	135	42.42	7.37	15.66
Candidatus Aenigmarchaeota archaeon	Candidatus Woesearchaeota archaeon CG1_02_47_18	103	42.42	8.11	13.26
Candidatus Aenigmarchaeota archaeon	Candidatus Woesearchaeota archaeon	113	42.42	7.59	14.54
Candidatus Aenigmarchaeota archaeon	Candidatus Woesearchaeota archaeon	115	42.42	7.72	14.8
Candidatus Aenigmarchaeota archaeon	Candidatus Woesearchaeota archaeon	79	42.42	7.57	10.96
Candidatus Aenigmarchaeota archaeon	Candidatus Pacearchaeota archaeon	64	42.42	8.26	11.66
Candidatus Aenigmarchaeota archaeon	Candidatus Woesearchaeota archaeon UBA492	132	42.43	7.65	18.18
Candidatus Aenigmarchaeota archaeon	Nanohaloarchaea archaeon B1-Br10_U2g29	83	42.43	7.55	13.45
Candidatus Aenigmarchaeota archaeon	Candidatus Pacearchaeota archaeon CG_4_9_14_3_um_filter_30_11	66	42.43	6.52	9.38
Candidatus Aenigmarchaeota archaeon	Nanohaloarchaea archaeon PL-Br10_U2g16	66	42.43	6.78	8.56
Candidatus Aenigmarchaeota archaeon	Candidatus Altiarchaeales archaeon ex4484_96	95	42.43	7.78	10.13
Candidatus Aenigmarchaeota archaeon	Candidatus Altiarchaeales archaeon HGW-Altiarchaeales-1	81	42.43	8.27	8.64
Candidatus Aenigmarchaeota archaeon	Candidatus Pacearchaeota archaeon	68	42.43	7.77	7.25
Candidatus Aenigmarchaeota archaeon	Candidatus Woesearchaeota archaeon	170	42.43	7.2	16.22
Candidatus Aenigmarchaeota archaeon	Candidatus Pacearchaeota archaeon CG_4_9_14_3_um_filter_30_11	70	42.43	7.65	9.68
Candidatus Aenigmarchaeota archaeon	Candidatus Woesearchaeota archaeon	95	42.43	7.58	10.57
Candidatus Aenigmarchaeota archaeon	Candidatus Diapherotrites archaeon	85	42.43	6.41	15.48
Candidatus Aenigmarchaeota archaeon	Candidatus Woesearchaeota archaeon CG10_big_fil_rev_8_21_14_0_10_34_12	81	42.44	7.79	11.72
Candidatus Aenigmarchaeota archaeon	Candidatus_Pacearchaeota_archaeon_LFW-165_1	121	42.44	6.96	14.04
Candidatus Aenigmarchaeota archaeon	Candidatus Parvarchaeota archaeon	105	42.44	7.17	13.41
Candidatus Aenigmarchaeota archaeon	Candidatus Pacearchaeota archaeon ex4484_31	73	42.44	7.77	22.05
Candidatus Aenigmarchaeota archaeon	Candidatus Woesearchaeota archaeon	51	42.44	8.92	5.44
Candidatus Aenigmarchaeota archaeon	Candidatus Pacearchaeota archaeon CG_4_9_14_3_um_filter_35_19	120	42.44	6.84	13.45
Candidatus Aenigmarchaeota archaeon	Candidatus Pacearchaeota archaeon CG1_02_30_18	112	42.44	7.79	15.93
Candidatus Aenigmarchaeota archaeon	Candidatus Pacearchaeota archaeon	70	42.44	7.03	13.89
Candidatus Aenigmarchaeota archaeon	Candidatus Altiarchaeales archaeon	120	42.45	7.61	16.53
Candidatus Aenigmarchaeota archaeon	Nanohaloarchaea archaeon B1-Br10_U2g1	126	42.45	7.28	14.89
Candidatus Aenigmarchaeota archaeon	Candidatus Micrarchaeota archaeon CG10_big_fil_rev_8_21_14_0_10_59_7	87	42.45	7.12	8.33
Candidatus Aenigmarchaeota archaeon	Candidatus Pacearchaeota archaeon CG_4_9_14_0_8_um_filter_35_24	120	42.45	6.84	13.45
Candidatus Aenigmarchaeota archaeon	Candidatus Pacearchaeota archaeon CG_4_10_14_0_2_um_filter_30_11	63	42.45	7.45	10.08
Candidatus Aenigmarchaeota archaeon	Candidatus Woesearchaeota archaeon	48	42.45	7.26	5.99
Candidatus Aenigmarchaeota archaeon	Candidatus Woesearchaeota archaeon	70	42.46	8.21	9.64
Candidatus Aenigmarchaeota archaeon	Candidatus Pacearchaeota archaeon	84	42.46	7.5	16.67
Candidatus Aenigmarchaeota archaeon	Candidatus Micrarchaeota archaeon CG08_land_8_20_14_0_20_59_11	102	42.46	7.3	14.49
Candidatus Aenigmarchaeota archaeon	Nanohaloarchaea archaeon PL-Br10_U2g19	111	42.46	7.31	12.44
Candidatus Aenigmarchaeota archaeon	Candidatus Micrarchaeota archaeon CG1_02_49_24	76	42.46	7.42	10.05
Candidatus Aenigmarchaeota archaeon	Candidatus Altiarchaeales archaeon WOR_SM1_79	136	42.47	8.14	18.73
Candidatus Aenigmarchaeota archaeon	Candidatus Pacearchaeota archaeon CG_4_10_14_0_2_um_filter_30_11	78	42.47	7.45	12.48
Candidatus Aenigmarchaeota archaeon	Candidatus Pacearchaeota archaeon CG10_big_fil_rev_8_21_14_0_10_31_9	84	42.47	7.73	8.48
Candidatus Aenigmarchaeota archaeon	Candidatus Woesearchaeota archaeon	85	42.47	7.63	9.06
Candidatus Aenigmarchaeota archaeon	Candidatus Altiarchaeales archaeon A3	96	42.47	8.44	7.05
Candidatus Aenigmarchaeota archaeon	Candidatus Parvarchaeota archaeon UBA264	71	42.47	6.76	8
Candidatus Aenigmarchaeota archaeon	Nanohaloarchaea archaeon SW_4_43_9	78	42.47	6.42	9.87
Candidatus Aenigmarchaeota archaeon	Candidatus Diapherotrites archaeon	86	42.47	7.58	12.99
Candidatus Aenigmarchaeota archaeon	Candidatus Woesearchaeota archaeon	144	42.47	7.48	18.2
Candidatus Aenigmarchaeota archaeon	Candidatus Woesearchaeota archaeon	79	42.48	7.68	13.34
Candidatus Aenigmarchaeota archaeon	Candidatus_Micrarchaeota_archaeon_LFW-125_1	78	42.48	7.34	8.38
Candidatus Aenigmarchaeota archaeon	Nanohaloarchaea archaeon PL-Br10_U2g16	95	42.48	7.3	12.32
Candidatus Aenigmarchaeota archaeon	Nanoarchaeota archaeon	64	42.48	6.61	8.56
Candidatus Aenigmarchaeota archaeon	Candidatus Woesearchaeota archaeon CG11_big_fil_rev_8_21_14_0_20_57_5	50	42.48	7.24	6.61
Candidatus Aenigmarchaeota archaeon	Candidatus Woesearchaeota archaeon	117	42.49	6.74	16.12
Candidatus Aenigmarchaeota archaeon	Candidatus Woesearchaeota archaeon	110	42.49	7.73	12.76
Candidatus Aenigmarchaeota archaeon	Candidatus Altiarchaeales archaeon HGW-Altiarchaeales-3	60	42.49	7.22	10.64
Candidatus Aenigmarchaeota archaeon	Candidatus Woesearchaeota archaeon	87	42.49	7.47	11.57
Candidatus Aenigmarchaeota archaeon	Nanoarchaeota archaeon SCGC AAA011-L15	22	42.5	5.73	8.94
Candidatus Aenigmarchaeota archaeon	Nanohaloarchaea archaeon SG9	133	42.5	7.1	15.43
Candidatus Aenigmarchaeota archaeon	Nanoarchaeota archaeon SCGC AAA011-D5	77	42.5	6.84	11.54
Candidatus Aenigmarchaeota archaeon	Candidatus Altiarchaeales archaeon ex4484_43	96	42.5	7.76	10.23
Candidatus Aenigmarchaeota archaeon	Candidatus Pacearchaeota archaeon	65	42.5	9.1	8.99
Candidatus Aenigmarchaeota archaeon	Candidatus Woesearchaeota archaeon	98	42.5	7.94	13.55
Candidatus Aenigmarchaeota archaeon	Candidatus Pacearchaeota archaeon CG10_big_fil_rev_8_21_14_0_10_30_48	68	42.5	7.59	9.41
Candidatus Aenigmarchaeota archaeon	Candidatus Woesearchaeota archaeon	66	42.5	7.91	9.15
Candidatus Aenigmarchaeota archaeon	Candidatus Pacearchaeota archaeon CG_4_10_14_0_2_um_filter_30_11	98	42.5	7.36	15.68
Candidatus Aenigmarchaeota archaeon	Candidatus Woesearchaeota archaeon	93	42.5	7.01	14.2
Candidatus Aenigmarchaeota archaeon	Candidatus Diapherotrites archaeon UBA493	100	42.51	6.68	14.81
Candidatus Aenigmarchaeota archaeon	Candidatus Pacearchaeota archaeon CG10_big_fil_rev_8_21_14_0_10_31_24	80	42.51	6.36	11.36
Candidatus Aenigmarchaeota archaeon	Candidatus Woesearchaeota archaeon	79	42.51	7.63	13.72
Candidatus Aenigmarchaeota archaeon	Candidatus Micrarchaeota archaeon CG10_big_fil_rev_8_21_14_0_10_54_18	99	42.51	7.34	12.74
Candidatus Aenigmarchaeota archaeon	Candidatus Woesearchaeota archaeon	54	42.51	7.5	5.76
Candidatus Aenigmarchaeota archaeon	Candidatus Woesearchaeota archaeon CG10_big_fil_rev_8_21_14_0_10_30_7	61	42.51	7.67	6.5
Candidatus Aenigmarchaeota archaeon	Nanohaloarchaea archaeon B1-Br10_U2g29	60	42.51	7.71	9.72
Candidatus Aenigmarchaeota archaeon	Candidatus Micrarchaeota archaeon	185	42.51	7.55	17.65
Candidatus Aenigmarchaeota archaeon	Candidatus Parvarchaeum acidiphilum ARMAN-4_'5-way FS'	9	42.51	5.28	16.07
Candidatus Aenigmarchaeota archaeon	Candidatus Pacearchaeota archaeon CG10_big_fil_rev_8_21_14_0_10_31_24	111	42.51	7.48	12.44
Candidatus Aenigmarchaeota archaeon	Candidatus Pacearchaeota archaeon	115	42.51	7.76	12.89
Candidatus Aenigmarchaeota archaeon	Candidatus Woesearchaeota archaeon	136	42.51	7.62	18.81
Candidatus Aenigmarchaeota archaeon	Candidatus Pacearchaeota archaeon	75	42.51	6.78	7.61
Candidatus Aenigmarchaeota archaeon	Candidatus Micrarchaeota archaeon CG10_big_fil_rev_8_21_14_0_10_59_7	71	42.51	7.82	6.8
Candidatus Aenigmarchaeota archaeon	Candidatus Diapherotrites archaeon	94	42.51	6.76	11.76
Candidatus Aenigmarchaeota archaeon	Candidatus Pacearchaeota archaeon UBA284	87	42.51	7.64	9.68
Candidatus Aenigmarchaeota archaeon	Candidatus Pacearchaeota archaeon CG10_big_fil_rev_8_21_14_0_10_31_59	119	42.52	7.5	16.39
Candidatus Aenigmarchaeota archaeon	Candidatus Micrarchaeota archaeon CG08_land_8_20_14_0_20_59_11	117	42.52	6.84	16.12
Candidatus Aenigmarchaeota archaeon	Candidatus Woesearchaeota archaeon	96	42.52	7.84	9.16
Candidatus Aenigmarchaeota archaeon	Candidatus Pacearchaeota archaeon CG_4_10_14_0_2_um_filter_30_11	63	42.52	6.61	10.08
Candidatus Aenigmarchaeota archaeon	Candidatus Pacearchaeota archaeon CG10_big_fil_rev_8_21_14_0_10_32_42	88	42.52	6.98	9.3
Candidatus Aenigmarchaeota archaeon	Nanoarchaeota archaeon SCGC AAA011-L15	18	42.52	7.26	7.32
Candidatus Aenigmarchaeota archaeon	Candidatus Pacearchaeota archaeon CG1_02_32_21	77	42.52	7.57	10.65
Candidatus Aenigmarchaeota archaeon	Candidatus Pacearchaeota archaeon CG1_02_31_27	94	42.52	8.12	13
Candidatus Aenigmarchaeota archaeon	Candidatus Pacearchaeota archaeon CG_4_10_14_0_2_um_filter_30_11	51	42.52	8.15	8.16
Candidatus Aenigmarchaeota archaeon	Candidatus Micrarchaeota archaeon	128	42.53	7.23	17.63
Candidatus Aenigmarchaeota archaeon	Candidatus Altiarchaeales archaeon HGW-Altiarchaeales-3	77	42.53	6.54	13.65
Candidatus Aenigmarchaeota archaeon	Candidatus Diapherotrites archaeon CG11_big_fil_rev_8_21_14_0_20_37_9	125	42.53	7.66	11.93
Candidatus Aenigmarchaeota archaeon	Candidatus Pacearchaeota archaeon CG09_land_8_20_14_0_10_30_9	59	42.53	6.71	8.36
Candidatus Aenigmarchaeota archaeon	Candidatus Micrarchaeota archaeon CG06_land_8_20_14_3_00_50_6	56	42.53	7.6	5.22
Candidatus Aenigmarchaeota archaeon	Candidatus Woesearchaeota archaeon	153	42.53	7.39	14.6
Candidatus Aenigmarchaeota archaeon	Candidatus Pacearchaeota archaeon CG_4_10_14_0_8_um_filter_35_169	119	42.53	6.81	13.34
Candidatus Aenigmarchaeota archaeon	Candidatus Woesearchaeota archaeon	118	42.54	7.55	16.25
Candidatus Aenigmarchaeota archaeon	Nanoarchaeota archaeon SCGC AAA011-D5	56	42.54	7.5	8.4
Candidatus Aenigmarchaeota archaeon	Candidatus Pacearchaeota archaeon	90	42.54	6.19	12.24
Candidatus Aenigmarchaeota archaeon	Nanohaloarchaea archaeon AB578-D14	56	42.55	7.73	5.43
Candidatus Aenigmarchaeota archaeon	Candidatus Pacearchaeota archaeon CG1_02_30_18	71	42.55	6.8	10.1
Candidatus Aenigmarchaeota archaeon	Candidatus Parvarchaeota archaeon UBA569	78	42.55	7.21	8.02
Candidatus Aenigmarchaeota archaeon	Candidatus Pacearchaeota archaeon	73	42.55	6.95	13.3
Candidatus Aenigmarchaeota archaeon	Candidatus Woesearchaeota archaeon	128	42.55	7.11	12.21
Candidatus Aenigmarchaeota archaeon	Candidatus Woesearchaeota archaeon	103	42.55	8.57	11.46
Candidatus Aenigmarchaeota archaeon	Candidatus Pacearchaeota archaeon CG10_big_fil_rev_8_21_14_0_10_31_24	60	42.55	7.69	9.06
Candidatus Aenigmarchaeota archaeon	Candidatus Pacearchaeota archaeon CG_4_9_14_3_um_filter_30_11	92	42.56	7.98	12.07
Candidatus Aenigmarchaeota archaeon	Candidatus Woesearchaeota archaeon CG10_big_fil_rev_8_21_14_0_10_34_8	106	42.56	7.61	12.3
Candidatus Aenigmarchaeota archaeon	Candidatus Pacearchaeota archaeon CG09_land_8_20_14_0_10_30_9	54	42.56	6.27	7.67
Candidatus Aenigmarchaeota archaeon	Candidatus Parvarchaeota archaeon UBA449	87	42.56	7.66	9.58
Candidatus Aenigmarchaeota archaeon	Candidatus Altiarchaeales archaeon IMC4	164	42.56	7.19	15.65
Candidatus Aenigmarchaeota archaeon	Candidatus Woesearchaeota archaeon	132	42.56	7.72	12.6
Candidatus Aenigmarchaeota archaeon	Candidatus Woesearchaeota archaeon	133	42.56	7.3	14.91
Candidatus Aenigmarchaeota archaeon	Candidatus Pacearchaeota archaeon CG10_big_fil_rev_8_21_14_0_10_35_219	118	42.56	6.81	13.23
Candidatus Aenigmarchaeota archaeon	Candidatus Diapherotrites archaeon CG10_big_fil_rev_8_21_14_0_10_31_34	120	42.56	7.42	11.27
Candidatus Aenigmarchaeota archaeon	Nanoarchaeota archaeon	72	42.56	8.01	10.88
Candidatus Aenigmarchaeota archaeon	Candidatus Pacearchaeota archaeon	64	42.57	7.01	7.1
Candidatus Aenigmarchaeota archaeon	Candidatus Woesearchaeota archaeon	68	42.57	7.38	9.66
Candidatus Aenigmarchaeota archaeon	Candidatus Parvarchaeota archaeon UBA569	79	42.57	7.77	11.22
Candidatus Aenigmarchaeota archaeon	Candidatus Woesearchaeota archaeon CG_4_10_14_0_2_um_filter_57_5	67	42.57	8.28	9.52
Candidatus Aenigmarchaeota archaeon	Candidatus Woesearchaeota archaeon CG_4_10_14_0_8_um_filter_47_5	57	42.57	7.99	5.44
Candidatus Aenigmarchaeota archaeon	Candidatus Woesearchaeota archaeon	75	42.57	7.84	7.42
Candidatus Aenigmarchaeota archaeon	Candidatus Pacearchaeota archaeon CG_4_9_14_3_um_filter_31_7	91	42.57	8.2	17.01
Candidatus Aenigmarchaeota archaeon	Candidatus Pacearchaeota archaeon	51	42.57	7.41	7.79
Candidatus Aenigmarchaeota archaeon	Nanoarchaeota archaeon	68	42.57	7.1	7.25
Candidatus Aenigmarchaeota archaeon	Candidatus Woesearchaeota archaeon CG_4_10_14_0_2_um_filter_33_13	95	42.57	6.92	10.13
Candidatus Aenigmarchaeota archaeon	Candidatus Woesearchaeota archaeon	63	42.57	9.38	8.74
Candidatus Aenigmarchaeota archaeon	Candidatus Micrarchaeota archaeon CG10_big_fil_rev_8_21_14_0_10_59_7	78	42.57	7.05	11.06
Candidatus Aenigmarchaeota archaeon	Candidatus Woesearchaeota archaeon	100	42.58	7.42	13.77
Candidatus Aenigmarchaeota archaeon	Candidatus Pacearchaeota archaeon CG10_big_fil_rev_8_21_14_0_10_31_24	94	42.58	7.83	10.9
Candidatus Aenigmarchaeota archaeon	Candidatus Parvarchaeota archaeon UBA573	84	42.58	7.82	11.93
Candidatus Aenigmarchaeota archaeon	Candidatus Parvarchaeota archaeon UBA265	84	42.58	7.82	11.93
Candidatus Aenigmarchaeota archaeon	Candidatus Micrarchaeota archaeon CG11_big_fil_rev_8_21_14_0_20_47_5	73	42.58	7.06	7.43
Candidatus Aenigmarchaeota archaeon	Candidatus Micrarchaeota archaeon CG1_02_55_41	109	42.58	7.18	14.03
Candidatus Aenigmarchaeota archaeon	Candidatus Altiarchaeales archaeon	77	42.58	7.35	10.12
Candidatus Aenigmarchaeota archaeon	Nanohaloarchaea archaeon B1-Br10_U2g19	76	42.58	7.11	9.95
Candidatus Aenigmarchaeota archaeon	Candidatus Pacearchaeota archaeon CG06_land_8_20_14_3_00_35_12	106	42.58	7.32	16.01
Candidatus Aenigmarchaeota archaeon	Candidatus Pacearchaeota archaeon CG10_big_fil_rev_8_21_14_0_10_31_9	76	42.58	7.56	7.67
Candidatus Aenigmarchaeota archaeon	Nanoarchaeota archaeon	103	42.59	7.14	14.19
Candidatus Aenigmarchaeota archaeon	Candidatus Woesearchaeota archaeon	138	42.59	7.31	19.01
Candidatus Aenigmarchaeota archaeon	Candidatus Pacearchaeota archaeon	88	42.59	7.57	17.46
Candidatus Aenigmarchaeota archaeon	Candidatus Woesearchaeota archaeon	93	42.59	7.3	11.82
Candidatus Aenigmarchaeota archaeon	Candidatus Pacearchaeota archaeon CG1_02_32_132	91	42.59	7.74	10.56
Candidatus Aenigmarchaeota archaeon	Candidatus Pacearchaeota archaeon CG_4_9_14_3_um_filter_30_11	89	42.59	7.39	11.68
Candidatus Aenigmarchaeota archaeon	Candidatus Woesearchaeota archaeon CG10_big_fil_rev_8_21_14_0_10_30_7	77	42.59	7.81	8.21
Candidatus Aenigmarchaeota archaeon	Candidatus Altiarchaeales archaeon A3	81	42.59	7.62	6.76
Candidatus Aenigmarchaeota archaeon	Candidatus Parvarchaeota archaeon UBA264	87	42.59	7.81	9.8
Candidatus Aenigmarchaeota archaeon	Candidatus Pacearchaeota archaeon ex4484_31	68	42.59	7.8	20.54
Candidatus Aenigmarchaeota archaeon	Candidatus Woesearchaeota archaeon	134	42.59	7.38	12.79
Candidatus Aenigmarchaeota archaeon	Candidatus Woesearchaeota archaeon	125	42.59	7.9	11.93
Candidatus Aenigmarchaeota archaeon	Candidatus Pacearchaeota archaeon CG10_big_fil_rev_8_21_14_0_10_32_42	84	42.59	8.01	11.62
Candidatus Aenigmarchaeota archaeon	Candidatus Micrarchaeota archaeon CG10_big_fil_rev_8_21_14_0_10_45_29	163	42.59	8.1	14.19
Candidatus Aenigmarchaeota archaeon	Candidatus Pacearchaeota archaeon	110	42.59	7.08	20.48
Candidatus Aenigmarchaeota archaeon	Candidatus Altiarchaeales archaeon WOR_SM1_86-2	155	42.6	7.34	21.35
Candidatus Aenigmarchaeota archaeon	Candidatus Pacearchaeota archaeon	88	42.6	7.32	16.39
Candidatus Aenigmarchaeota archaeon	Candidatus Diapherotrites archaeon	78	42.6	6.5	17.22
Candidatus Aenigmarchaeota archaeon	Candidatus Pacearchaeota archaeon CG11_big_fil_rev_8_21_14_0_20_30_13	78	42.6	7.97	9.87
Candidatus Aenigmarchaeota archaeon	Candidatus Woesearchaeota archaeon CG11_big_fil_rev_8_21_14_0_20_57_5	51	42.6	7.3	4.25
Candidatus Aenigmarchaeota archaeon	Candidatus Woesearchaeota archaeon UBA544	119	42.6	7.28	15.32
Candidatus Aenigmarchaeota archaeon	Candidatus Woesearchaeota archaeon CG10_big_fil_rev_8_21_14_0_10_32_24	71	42.6	7.17	8.63
Candidatus Aenigmarchaeota archaeon	Candidatus Diapherotrites archaeon	102	42.6	7.54	16.5
Candidatus Aenigmarchaeota archaeon	Candidatus Pacearchaeota archaeon	65	42.6	7.16	6.4
Candidatus Aenigmarchaeota archaeon	Candidatus Woesearchaeota archaeon	140	42.61	7.2	19.28
Candidatus Aenigmarchaeota archaeon	Nanoarchaeota archaeon	112	42.61	7.75	15.43
Candidatus Aenigmarchaeota archaeon	Candidatus Woesearchaeota archaeon	79	42.61	7.52	10.51
Candidatus Aenigmarchaeota archaeon	Candidatus Pacearchaeota archaeon CG_4_9_14_3_um_filter_30_11	74	42.61	7.97	9.71
Candidatus Aenigmarchaeota archaeon	Candidatus Micrarchaeota archaeon CG08_land_8_20_14_0_20_49_17	88	42.61	7.6	8.29
Candidatus Aenigmarchaeota archaeon	Candidatus Altiarchaeales archaeon	119	42.61	7.73	15.64
Candidatus Aenigmarchaeota archaeon	Candidatus Pacearchaeota archaeon CG1_02_31_27	104	42.61	7.72	13.38
Candidatus Aenigmarchaeota archaeon	Candidatus Pacearchaeota archaeon	66	42.61	6.85	12.04
Candidatus Aenigmarchaeota archaeon	Nanohaloarchaea archaeon AB578-D14	58	42.61	8.2	6.5
Candidatus Aenigmarchaeota archaeon	Candidatus Micrarchaeota archaeon CG10_big_fil_rev_8_21_14_0_10_45_29	158	42.61	8.21	17.71
Candidatus Aenigmarchaeota archaeon	Candidatus Pacearchaeota archaeon CG06_land_8_20_14_3_00_35_12	103	42.62	7.09	15.56
Candidatus Aenigmarchaeota archaeon	Candidatus Woesearchaeota archaeon CG10_big_fil_rev_8_21_14_0_10_32_24	105	42.62	6.57	12.76
Candidatus Aenigmarchaeota archaeon	Candidatus Woesearchaeota archaeon CG_4_10_14_0_2_um_filter_33_13	132	42.62	7.63	16.99
Candidatus Aenigmarchaeota archaeon	Candidatus Woesearchaeota archaeon	64	42.62	7.16	8.58
Candidatus Aenigmarchaeota archaeon	Candidatus Pacearchaeota archaeon CG1_02_30_18	72	42.62	7.62	10.24
Candidatus Aenigmarchaeota archaeon	Candidatus Woesearchaeota archaeon	61	42.62	8.03	7.62
Candidatus Aenigmarchaeota archaeon	Candidatus Pacearchaeota archaeon CG_4_9_14_3_um_filter_31_7	96	42.63	7.67	17.94
Candidatus Aenigmarchaeota archaeon	Candidatus Pacearchaeota archaeon CG1_02_30_18	88	42.63	7.1	12.52
Candidatus Aenigmarchaeota archaeon	Candidatus Pacearchaeota archaeon CG10_big_fil_rev_8_21_14_0_10_32_42	85	42.63	6.81	12.07
Candidatus Aenigmarchaeota archaeon	Candidatus Pacearchaeota archaeon	37	42.63	6.37	5.17
Candidatus Aenigmarchaeota archaeon	Candidatus Pacearchaeota archaeon	72	42.63	7.36	13.41
Candidatus Aenigmarchaeota archaeon	Candidatus Diapherotrites archaeon	57	42.63	7.56	9.97
Candidatus Aenigmarchaeota archaeon	Nanoarchaeota archaeon	108	42.63	7.32	13.74
Candidatus Aenigmarchaeota archaeon	Nanohaloarchaea archaeon QH_8_44_6	33	42.63	7.01	5.15
Candidatus Aenigmarchaeota archaeon	Candidatus Woesearchaeota archaeon UBA489	130	42.64	7.38	17.91
Candidatus Aenigmarchaeota archaeon	Candidatus Woesearchaeota archaeon UBA119	140	42.64	7.39	14.08
Candidatus Aenigmarchaeota archaeon	Candidatus Pacearchaeota archaeon	65	42.64	8.01	8.99
Candidatus Aenigmarchaeota archaeon	Candidatus Pacearchaeota archaeon CG10_big_fil_rev_8_21_14_0_10_30_48	83	42.64	6.7	10.16
Candidatus Aenigmarchaeota archaeon	Nanohaloarchaea archaeon SW_4_43_9	99	42.65	7.22	12.53
Candidatus Aenigmarchaeota archaeon	Candidatus Woesearchaeota archaeon	124	42.65	7.36	11.83
Candidatus Aenigmarchaeota archaeon	Nanoarchaeota archaeon Gua-46	60	42.65	6.63	12.99
Candidatus Aenigmarchaeota archaeon	Nanoarchaeota archaeon	104	42.66	7.25	14.33
Candidatus Aenigmarchaeota archaeon	Candidatus Pacearchaeota archaeon	86	42.66	8.08	9.98
Candidatus Aenigmarchaeota archaeon	Candidatus Woesearchaeota archaeon	86	42.66	7.75	14.93
Candidatus Aenigmarchaeota archaeon	Candidatus Pacearchaeota archaeon CG_4_10_14_0_2_um_filter_30_11	61	42.66	5.99	9.76
Candidatus Aenigmarchaeota archaeon	Candidatus Woesearchaeota archaeon UBA94	132	42.66	8.21	12.6
Candidatus Aenigmarchaeota archaeon	Candidatus Altiarchaeales archaeon ex4484_96	125	42.66	8.09	12.49
Candidatus Aenigmarchaeota archaeon	Candidatus Woesearchaeota archaeon	151	42.66	7.94	19.43
Candidatus Aenigmarchaeota archaeon	Candidatus Diapherotrites archaeon	62	42.66	7.25	7.76
Candidatus Aenigmarchaeota archaeon	Candidatus Woesearchaeota archaeon	82	42.66	6.43	7.8
Candidatus Aenigmarchaeota archaeon	Candidatus Woesearchaeota archaeon CG10_big_fil_rev_8_21_14_0_10_32_24	82	42.66	7.3	9.96
Candidatus Aenigmarchaeota archaeon	Candidatus Pacearchaeota archaeon	53	42.66	7.65	9.65
Candidatus Aenigmarchaeota archaeon	Nanoarchaeota archaeon	102	42.66	7.37	14.47
Candidatus Aenigmarchaeota archaeon	Candidatus Woesearchaeota archaeon	169	42.67	7.45	16.13
Candidatus Aenigmarchaeota archaeon	uncultured_DPANN_archaeon_LFW-252_1	141	42.67	7.25	13.45
Candidatus Aenigmarchaeota archaeon	Candidatus Pacearchaeota archaeon	68	42.67	7.64	10.38
Candidatus Aenigmarchaeota archaeon	Nanohaloarchaea archaeon SW_7_46_7	67	42.67	8.13	10.03
Candidatus Aenigmarchaeota archaeon	Candidatus Pacearchaeota archaeon	65	42.67	8	9.08
Candidatus Aenigmarchaeota archaeon	Nanoarchaeota archaeon	78	42.67	7.43	11.78
Candidatus Aenigmarchaeota archaeon	Candidatus Woesearchaeota archaeon	124	42.68	7.44	14.39
Candidatus Aenigmarchaeota archaeon	Candidatus Woesearchaeota archaeon UBA142	113	42.68	7.19	13.11
Candidatus Aenigmarchaeota archaeon	uncultured_DPANN_archaeon_LFW-242_1	104	42.68	6.86	14.77
Candidatus Aenigmarchaeota archaeon	Candidatus Pacearchaeota archaeon CG_4_9_14_0_2_um_filter_30_8	41	42.68	7.15	7.59
Candidatus Aenigmarchaeota archaeon	Candidatus Diapherotrites archaeon CG08_land_8_20_14_0_20_34_12	102	42.68	7.71	9.86
Candidatus Aenigmarchaeota archaeon	Candidatus Pacearchaeota archaeon	69	42.68	7.49	13.69
Candidatus Aenigmarchaeota archaeon	Nanohaloarchaea archaeon B1-Br10_U2g1	87	42.68	7.12	10.28
Candidatus Aenigmarchaeota archaeon	Nanoarchaeota archaeon Gua-46	52	42.68	7	11.26
Candidatus Aenigmarchaeota archaeon	Nanohaloarchaea archaeon PL-Br10_U2g5	98	42.68	7.25	9.35
Candidatus Aenigmarchaeota archaeon	Candidatus Woesearchaeota archaeon CG_4_10_14_0_2_um_filter_33_13	110	42.68	7.39	7.71
Candidatus Aenigmarchaeota archaeon	Candidatus Micrarchaeota archaeon CG10_big_fil_rev_8_21_14_0_10_59_7	85	42.68	7.83	8.14
Candidatus Aenigmarchaeota archaeon	Candidatus Diapherotrites archaeon	94	42.68	7.63	12.43
Candidatus Aenigmarchaeota archaeon	Candidatus Woesearchaeota archaeon	79	42.68	7.51	11.21
Candidatus Aenigmarchaeota archaeon	Candidatus Pacearchaeota archaeon	99	42.69	7.48	9.88
Candidatus Aenigmarchaeota archaeon	Candidatus Woesearchaeota archaeon UBA544	123	42.69	7.77	14.27
Candidatus Aenigmarchaeota archaeon	Candidatus Pacearchaeota archaeon CG1_02_32_21	97	42.69	7.97	11.86
Candidatus Aenigmarchaeota archaeon	Candidatus Micrarchaeota archaeon CG1_02_55_41	93	42.69	7.19	11.1
Candidatus Aenigmarchaeota archaeon	Candidatus Pacearchaeota archaeon CG_4_10_14_0_2_um_filter_30_11	68	42.69	7.79	10.88
Candidatus Aenigmarchaeota archaeon	Candidatus Micrarchaeota archaeon	133	42.69	7.1	14.96
Candidatus Aenigmarchaeota archaeon	Candidatus Woesearchaeota archaeon	109	42.69	7.37	11.6
Candidatus Aenigmarchaeota archaeon	Candidatus Woesearchaeota archaeon	147	42.69	7.32	15.65
Candidatus Aenigmarchaeota archaeon	Candidatus Woesearchaeota archaeon	92	42.69	7.89	12.72
Candidatus Aenigmarchaeota archaeon	Candidatus Woesearchaeota archaeon CG1_02_47_18	117	42.7	7.35	16.12
Candidatus Aenigmarchaeota archaeon	Candidatus Woesearchaeota archaeon	112	42.7	7.15	15.43
Candidatus Aenigmarchaeota archaeon	Candidatus Woesearchaeota archaeon	114	42.7	7	15.7
Candidatus Aenigmarchaeota archaeon	Candidatus Woesearchaeota archaeon	102	42.7	7.26	11.46
Candidatus Aenigmarchaeota archaeon	Candidatus Altiarchaeales archaeon A3	89	42.7	8.22	8.49
Candidatus Aenigmarchaeota archaeon	Candidatus Pacearchaeota archaeon CG1_02_32_21	78	42.7	7.6	9.54
Candidatus Aenigmarchaeota archaeon	Candidatus Diapherotrites archaeon	84	42.7	6.9	10.01
Candidatus Aenigmarchaeota archaeon	Candidatus Pacearchaeota archaeon CG11_big_fil_rev_8_21_14_0_20_30_13	72	42.7	7.95	9.96
Candidatus Aenigmarchaeota archaeon	Candidatus Woesearchaeota archaeon CG11_big_fil_rev_8_21_14_0_20_57_5	59	42.7	8.92	8.16
Candidatus Aenigmarchaeota archaeon	Candidatus Diapherotrites archaeon CG09_land_8_20_14_0_10_32_12	60	42.7	7.22	10.54
Candidatus Aenigmarchaeota archaeon	Candidatus Micrarchaeota archaeon CG08_land_8_20_14_0_20_59_11	99	42.7	7.81	10.95
Candidatus Aenigmarchaeota archaeon	Candidatus Pacearchaeota archaeon	69	42.7	7.9	12.57
Candidatus Aenigmarchaeota archaeon	Candidatus Woesearchaeota archaeon	73	42.71	8.08	9.79
Candidatus Aenigmarchaeota archaeon	Candidatus Woesearchaeota archaeon CG_4_10_14_0_2_um_filter_33_13	103	42.71	7.41	8.59
Candidatus Aenigmarchaeota archaeon	Candidatus Woesearchaeota archaeon UBA489	124	42.71	7.3	15.96
Candidatus Aenigmarchaeota archaeon	Nanoarchaeota archaeon	91	42.71	7.55	11.71
Candidatus Aenigmarchaeota archaeon	Candidatus Pacearchaeota archaeon UBA284	84	42.71	8.19	11.62
Candidatus Aenigmarchaeota archaeon	Candidatus Pacearchaeota archaeon CG10_big_fil_rev_8_21_14_0_10_32_42	85	42.71	6.56	8.99
Candidatus Aenigmarchaeota archaeon	Candidatus Altiarchaeales archaeon WOR_SM1_79	111	42.71	7.81	12.35
Candidatus Aenigmarchaeota archaeon	Nanohaloarchaea archaeon PL-Br10_U2g19	117	42.72	7.12	13.57
Candidatus Aenigmarchaeota archaeon	Candidatus Woesearchaeota archaeon	76	42.72	7.08	13.19
Candidatus Aenigmarchaeota archaeon	Candidatus Pacearchaeota archaeon	82	42.72	7.31	10.06
Candidatus Aenigmarchaeota archaeon	Candidatus Woesearchaeota archaeon CG10_big_fil_rev_8_21_14_0_10_32_24	97	42.72	6.78	11.79
Candidatus Aenigmarchaeota archaeon	Candidatus Pacearchaeota archaeon	65	42.72	7.11	9.14
Candidatus Aenigmarchaeota archaeon	Candidatus Diapherotrites archaeon CG_4_10_14_0_2_um_filter_31_5	29	42.72	6.44	5.59
Candidatus Aenigmarchaeota archaeon	Candidatus_Pacearchaeota_archaeon_LFW-170_1	72	42.72	6.99	7.68
Candidatus Aenigmarchaeota archaeon	Nanoarchaeota archaeon SCGC AAA011-D5	50	42.72	7.07	7.5
Candidatus Aenigmarchaeota archaeon	Candidatus Nanohaloarchaeota archaeon	52	42.72	7.78	5.54
Candidatus Aenigmarchaeota archaeon	Candidatus Woesearchaeota archaeon CG11_big_fil_rev_8_21_14_0_20_43_8	152	42.72	7.89	14.5
Candidatus Aenigmarchaeota archaeon	Candidatus Pacearchaeota archaeon CG1_02_30_18	90	42.72	8.33	12.8
Candidatus Aenigmarchaeota archaeon	Candidatus Pacearchaeota archaeon CG1_02_30_18	89	42.73	8.15	12.66
Candidatus Aenigmarchaeota archaeon	Candidatus Woesearchaeota archaeon	93	42.73	7.64	13.21
Candidatus Aenigmarchaeota archaeon	Candidatus Pacearchaeota archaeon RBG_13_36_9	119	42.73	7.96	11.35
Candidatus Aenigmarchaeota archaeon	Candidatus Micrarchaeota archaeon CG08_land_8_20_14_0_20_59_11	116	42.73	7.4	12.83
Candidatus Aenigmarchaeota archaeon	Candidatus Diapherotrites archaeon UBA493	71	42.73	6.96	10.52
Candidatus Aenigmarchaeota archaeon	Candidatus Altiarchaeales archaeon HGW-Altiarchaeales-1	91	42.73	8.41	8.54
Candidatus Aenigmarchaeota archaeon	Candidatus Woesearchaeota archaeon CG_4_10_14_0_2_um_filter_33_13	142	42.74	7.71	16.47
Candidatus Aenigmarchaeota archaeon	Candidatus Woesearchaeota archaeon	93	42.74	7.8	9.91
Candidatus Aenigmarchaeota archaeon	Candidatus Woesearchaeota archaeon	126	42.74	8.31	14.13
Candidatus Aenigmarchaeota archaeon	Candidatus Diapherotrites archaeon	97	42.74	7.46	15.7
Candidatus Aenigmarchaeota archaeon	Candidatus Diapherotrites archaeon	85	42.74	7.14	7.98
Candidatus Aenigmarchaeota archaeon	Candidatus Pacearchaeota archaeon	79	42.75	7.38	14.42
Candidatus Aenigmarchaeota archaeon	Candidatus Pacearchaeota archaeon CG10_big_fil_rev_8_21_14_0_10_34_12	71	42.75	7.46	9.58
Candidatus Aenigmarchaeota archaeon	Candidatus Diapherotrites archaeon	127	42.75	8.67	15.89
Candidatus Aenigmarchaeota archaeon	Candidatus Woesearchaeota archaeon UBA153	95	42.75	7.47	7.92
Candidatus Aenigmarchaeota archaeon	Candidatus Altiarchaeales archaeon HGW-Altiarchaeales-2	46	42.75	7.03	3.84
Candidatus Aenigmarchaeota archaeon	Nanoarchaeota archaeon SCGC AAA011-L22	125	42.75	7.63	16.09
Candidatus Aenigmarchaeota archaeon	Candidatus Diapherotrites archaeon	74	42.75	6.89	13.68
Candidatus Aenigmarchaeota archaeon	Candidatus Pacearchaeota archaeon CG1_02_30_18	101	42.75	7.84	14.37
Candidatus Aenigmarchaeota archaeon	Candidatus Woesearchaeota archaeon	63	42.75	6.49	6.23
Candidatus Aenigmarchaeota archaeon	Candidatus Pacearchaeota archaeon CG10_big_fil_rev_8_21_14_0_10_31_24	65	42.75	7.42	8.6
Candidatus Aenigmarchaeota archaeon	Candidatus Pacearchaeota archaeon ex4484_71	77	42.76	7.05	16.81
Candidatus Aenigmarchaeota archaeon	Candidatus Woesearchaeota archaeon	123	42.76	7.34	16.94
Candidatus Aenigmarchaeota archaeon	Candidatus Pacearchaeota archaeon	66	42.76	6.67	13.2
Candidatus Aenigmarchaeota archaeon	Candidatus Pacearchaeota archaeon	51	42.76	6.94	10.2
Candidatus Aenigmarchaeota archaeon	Candidatus Pacearchaeota archaeon CG11_big_fil_rev_8_21_14_0_20_30_13	70	42.76	6.65	9.94
Candidatus Aenigmarchaeota archaeon	Candidatus Diapherotrites archaeon CG08_land_8_20_14_0_20_34_12	124	42.76	8.44	11.99
Candidatus Aenigmarchaeota archaeon	Candidatus Diapherotrites archaeon	92	42.76	7.88	14.89
Candidatus Aenigmarchaeota archaeon	Candidatus Woesearchaeota archaeon	85	42.76	7.83	8.14
Candidatus Aenigmarchaeota archaeon	Candidatus Diapherotrites archaeon CG08_land_8_20_14_0_20_34_12	77	42.76	7.67	8.21
Candidatus Aenigmarchaeota archaeon	Candidatus Pacearchaeota archaeon CG10_big_fil_rev_8_21_14_0_10_32_42	69	42.76	7.12	7.36
Candidatus Aenigmarchaeota archaeon	Nanoarchaeota archaeon SCGC AAA011-L15	22	42.76	7.25	8.94
Candidatus Aenigmarchaeota archaeon	Candidatus Woesearchaeota archaeon	123	42.76	8.08	17.01
Candidatus Aenigmarchaeota archaeon	Candidatus Micrarchaeota archaeon CG1_02_55_41	96	42.76	7.96	11.46
Candidatus Aenigmarchaeota archaeon	Candidatus Pacearchaeota archaeon	70	42.77	7.82	9.64
Candidatus Aenigmarchaeota archaeon	Candidatus Diapherotrites archaeon	93	42.77	6.59	16.94
Candidatus Aenigmarchaeota archaeon	Candidatus Parvarchaeota archaeon UBA515	85	42.77	7.8	9.18
Candidatus Aenigmarchaeota archaeon	Candidatus Pacearchaeota archaeon	66	42.77	7.89	8.98
Candidatus Aenigmarchaeota archaeon	Candidatus Pacearchaeota archaeon CG1_02_30_18	75	42.77	8.02	10.67
Candidatus Aenigmarchaeota archaeon	Candidatus Woesearchaeota archaeon	125	42.77	7.42	13.9
Candidatus Aenigmarchaeota archaeon	Candidatus Pacearchaeota archaeon CG10_big_fil_rev_8_21_14_0_10_31_9	112	42.77	7.25	12.56
Candidatus Aenigmarchaeota archaeon	Nanoarchaeota archaeon	90	42.77	7.76	12.45
Candidatus Aenigmarchaeota archaeon	Nanohaloarchaea archaeon B1-Br10_U2g29	78	42.78	7.8	12.64
Candidatus Aenigmarchaeota archaeon	Candidatus Parvarchaeota archaeon UBA573	90	42.78	7.69	10.48
Candidatus Aenigmarchaeota archaeon	Candidatus Parvarchaeota archaeon UBA265	90	42.78	7.69	10.07
Candidatus Aenigmarchaeota archaeon	Candidatus Pacearchaeota archaeon CG10_big_fil_rev_8_21_14_0_10_32_42	90	42.78	7.37	11.58
Candidatus Aenigmarchaeota archaeon	Candidatus Pacearchaeota archaeon	64	42.78	6.99	11.92
Candidatus Aenigmarchaeota archaeon	Candidatus Woesearchaeota archaeon	100	42.78	7.26	10.66
Candidatus Aenigmarchaeota archaeon	Candidatus_Pacearchaeota_archaeon_LFW-170_1	120	42.78	7.19	13.45
Candidatus Aenigmarchaeota archaeon	Candidatus Woesearchaeota archaeon	109	42.78	8.27	15.08
Candidatus Aenigmarchaeota archaeon	Candidatus Woesearchaeota archaeon	82	42.78	8.55	11.34
Candidatus Aenigmarchaeota archaeon	Candidatus Woesearchaeota archaeon B3_Woes	161	42.78	7.2	22.84
Candidatus Aenigmarchaeota archaeon	Candidatus Altiarchaeales archaeon IMC4	164	42.79	7.09	22.59
Candidatus Aenigmarchaeota archaeon	Candidatus_Pacearchaeota_archaeon_LFW-170_1	93	42.79	7.56	9.08
Candidatus Aenigmarchaeota archaeon	Candidatus Diapherotrites archaeon	90	42.79	7.21	11.26
Candidatus Aenigmarchaeota archaeon	Candidatus Woesearchaeota archaeon	103	42.79	7.41	14.25
Candidatus Aenigmarchaeota archaeon	Candidatus Altiarchaeales archaeon WOR_SM1_79	102	42.79	8.66	14.11
Candidatus Aenigmarchaeota archaeon	Candidatus Pacearchaeota archaeon CG10_big_fil_rev_8_21_14_0_10_34_12	104	42.79	7.6	14.04
Candidatus Aenigmarchaeota archaeon	Candidatus Woesearchaeota archaeon CG_4_10_14_0_2_um_filter_33_13	107	42.79	7.08	16.16
Candidatus Aenigmarchaeota archaeon	Candidatus Woesearchaeota archaeon	112	42.79	8.27	16.92
Candidatus Aenigmarchaeota archaeon	Candidatus Woesearchaeota archaeon	80	42.79	7.83	12.21
Candidatus Aenigmarchaeota archaeon	Candidatus Pacearchaeota archaeon RBG_16_35_8	68	42.8	7.67	12.45
Candidatus Aenigmarchaeota archaeon	Candidatus Pacearchaeota archaeon	75	42.8	7.18	13.66
Candidatus Aenigmarchaeota archaeon	Candidatus Woesearchaeota archaeon RBG_13_36_6	84	42.8	7.74	10.66
Candidatus Aenigmarchaeota archaeon	Candidatus Parvarchaeota archaeon UBA446	84	42.8	7.82	9.11
Candidatus Aenigmarchaeota archaeon	Candidatus Parvarchaeota archaeon UBA614	86	42.8	7.75	9.51
Candidatus Aenigmarchaeota archaeon	Candidatus Altiarchaeales archaeon WOR_SM1_79	133	42.8	8.36	12.69
Candidatus Aenigmarchaeota archaeon	Diapherotrites archaeon SCGC AAA011-K09	34	42.8	7.39	9.55
Candidatus Aenigmarchaeota archaeon	Nanoarchaeota archaeon	86	42.8	7.8	11.89
Candidatus Aenigmarchaeota archaeon	Candidatus Parvarchaeota archaeon UBA506	66	42.8	7.75	8.73
Candidatus Aenigmarchaeota archaeon	Candidatus Woesearchaeota archaeon UBA489	123	42.81	7.31	14.27
Candidatus Aenigmarchaeota archaeon	Candidatus Pacearchaeota archaeon	65	42.81	6.54	9.23
Candidatus Aenigmarchaeota archaeon	Candidatus Woesearchaeota archaeon	128	42.81	7.34	14.35
Candidatus Aenigmarchaeota archaeon	Candidatus Woesearchaeota archaeon	92	42.81	6.84	12.72
Candidatus Aenigmarchaeota archaeon	uncultured_DPANN_archaeon_LFW-144_1	109	42.81	7.39	15.08
Candidatus Aenigmarchaeota archaeon	Candidatus Parvarchaeota archaeon	75	42.81	6.49	9.58
Candidatus Aenigmarchaeota archaeon	Candidatus Micrarchaeota archaeon CG10_big_fil_rev_8_21_14_0_10_59_7	60	42.81	8.22	7.94
Candidatus Aenigmarchaeota archaeon	Nanoarchaeota archaeon SCGC AAA011-L15	16	42.81	6.96	6.5
Candidatus Aenigmarchaeota archaeon	uncultured_DPANN_archaeon_LFW-144_1	116	42.82	6.63	16.48
Candidatus Aenigmarchaeota archaeon	Candidatus Micrarchaeota archaeon CG09_land_8_20_14_0_10_55_25	87	42.82	7.14	11.62
Candidatus Aenigmarchaeota archaeon	Nanoarchaeota archaeon Gua-46	62	42.82	6.16	13.42
Candidatus Aenigmarchaeota archaeon	uncultured_DPANN_archaeon_LFW-242_1	141	42.82	7.35	15.81
Candidatus Aenigmarchaeota archaeon	Candidatus Woesearchaeota archaeon	73	42.82	8.16	11.03
Candidatus Aenigmarchaeota archaeon	Candidatus Pacearchaeota archaeon CG10_big_fil_rev_8_21_14_0_10_32_42	103	42.83	7.23	14.19
Candidatus Aenigmarchaeota archaeon	Candidatus Woesearchaeota archaeon	133	42.83	7.33	18.32
Candidatus Aenigmarchaeota archaeon	Candidatus Woesearchaeota archaeon	94	42.83	7.61	10.9
Candidatus Aenigmarchaeota archaeon	Candidatus Micrarchaeota archaeon CG10_big_fil_rev_8_21_14_0_10_60_32	100	42.83	6.88	12.09
Candidatus Aenigmarchaeota archaeon	Candidatus Woesearchaeota archaeon	115	42.83	7.93	12.25
Candidatus Aenigmarchaeota archaeon	Nanoarchaeota archaeon	100	42.84	7.84	13.37
Candidatus Aenigmarchaeota archaeon	Candidatus Pacearchaeota archaeon CG10_big_fil_rev_8_21_14_0_10_31_59	109	42.84	7.82	14.73
Candidatus Aenigmarchaeota archaeon	Nanoarchaeota archaeon SCGC AAA011-K22	63	42.84	7.52	8.2
Candidatus Aenigmarchaeota archaeon	Candidatus Parvarchaeota archaeon	89	42.84	7.98	12.31
Candidatus Aenigmarchaeota archaeon	Candidatus Micrarchaeota archaeon CG1_02_55_41	97	42.84	7.29	13.42
Candidatus Aenigmarchaeota archaeon	Candidatus Altiarchaeales archaeon A3	134	42.84	8.17	11.66
Candidatus Aenigmarchaeota archaeon	Candidatus Diapherotrites archaeon	110	42.84	7.78	13.77
Candidatus Aenigmarchaeota archaeon	Candidatus Pacearchaeota archaeon CG_4_9_14_0_8_um_filter_35_24	84	42.84	7.22	12.82
Candidatus Aenigmarchaeota archaeon	Candidatus Woesearchaeota archaeon	120	42.85	8.02	13.92
Candidatus Aenigmarchaeota archaeon	Candidatus Pacearchaeota archaeon UBA284	90	42.85	7.78	8.59
Candidatus Aenigmarchaeota archaeon	Candidatus Micrarchaeota archaeon CG10_big_fil_rev_8_21_14_0_10_60_32	73	42.85	7.07	8.83
Candidatus Aenigmarchaeota archaeon	Candidatus Pacearchaeota archaeon	60	42.85	7.97	9.16
Candidatus Aenigmarchaeota archaeon	Candidatus Woesearchaeota archaeon	64	42.85	7.47	11.11
Candidatus Aenigmarchaeota archaeon	Candidatus_Micrarchaeota_archaeon_LFW-125_1	77	42.85	8.5	8.27
Candidatus Aenigmarchaeota archaeon	Candidatus Pacearchaeota archaeon CG1_02_35_32	81	42.85	7.31	12.37
Candidatus Aenigmarchaeota archaeon	Candidatus Diapherotrites archaeon	125	42.85	7.9	16.34
Candidatus Aenigmarchaeota archaeon	Nanoarchaeota archaeon SCGC AAA011-G17	125	42.86	7.84	17.22
Candidatus Aenigmarchaeota archaeon	Candidatus Parvarchaeota archaeon	124	42.86	7.64	17.08
Candidatus Aenigmarchaeota archaeon	Candidatus Pacearchaeota archaeon	86	42.86	7.63	8.33
Candidatus Aenigmarchaeota archaeon	Candidatus Pacearchaeota archaeon RBG_13_36_9	102	42.86	7.72	14.49
Candidatus Aenigmarchaeota archaeon	Nanoarchaeota archaeon	65	42.86	7.08	8.27
Candidatus Aenigmarchaeota archaeon	Candidatus Pacearchaeota archaeon CG10_big_fil_rev_8_21_14_0_10_31_59	97	42.86	8.09	13.42
Candidatus Aenigmarchaeota archaeon	Candidatus Woesearchaeota archaeon	126	42.86	8.26	11.83
Candidatus Aenigmarchaeota archaeon	Candidatus Pacearchaeota archaeon	118	42.86	7.5	11.78
Candidatus Aenigmarchaeota archaeon	Candidatus Pacearchaeota archaeon	67	42.86	7.18	12.48
Candidatus Aenigmarchaeota archaeon	Candidatus Pacearchaeota archaeon	78	42.86	7.12	15.48
Candidatus Aenigmarchaeota archaeon	Candidatus Woesearchaeota archaeon	67	42.86	8.17	10.12
Candidatus Aenigmarchaeota archaeon	Candidatus Diapherotrites archaeon	69	42.86	6.65	12.57
Candidatus Aenigmarchaeota archaeon	Candidatus Woesearchaeota archaeon	98	42.86	7.79	14.8
Candidatus Aenigmarchaeota archaeon	Candidatus Pacearchaeota archaeon CG_4_9_14_3_um_filter_35_19	83	42.86	7.24	12.67
Candidatus Aenigmarchaeota archaeon	Nanoarchaeota archaeon NZ13-N	108	42.87	6.93	17.62
Candidatus Aenigmarchaeota archaeon	Nanoarchaeota archaeon	99	42.87	7.5	11.48
Candidatus Aenigmarchaeota archaeon	Candidatus Altiarchaeales archaeon IMC4	148	42.87	7.82	17.17
Candidatus Aenigmarchaeota archaeon	Nanoarchaeota archaeon	95	42.87	7.39	12.7
Candidatus Aenigmarchaeota archaeon	Candidatus Woesearchaeota archaeon CG_4_10_14_0_8_um_filter_47_5	60	42.87	7.85	5.73
Candidatus Aenigmarchaeota archaeon	Candidatus Woesearchaeota archaeon	125	42.87	8.76	14.01
Candidatus Aenigmarchaeota archaeon	Candidatus Micrarchaeota archaeon UBA93	85	42.87	7.49	11.76
Candidatus Aenigmarchaeota archaeon	Candidatus Woesearchaeota archaeon CG_4_10_14_0_8_um_filter_47_5	38	42.87	8.39	5.03
Candidatus Aenigmarchaeota archaeon	Candidatus Woesearchaeota archaeon CG10_big_fil_rev_8_21_14_0_10_37_12	134	42.88	7.12	18.46
Candidatus Aenigmarchaeota archaeon	Candidatus Parvarchaeota archaeon	79	42.88	6.64	16.36
Candidatus Aenigmarchaeota archaeon	Candidatus Altiarchaeales archaeon	105	42.88	8.19	13.8
Candidatus Aenigmarchaeota archaeon	Candidatus Micrarchaeota archaeon CG10_big_fil_rev_8_21_14_0_10_59_7	73	42.88	7.67	10.1
Candidatus Aenigmarchaeota archaeon	Candidatus Micrarchaeota archaeon RBG_16_49_10	119	42.88	7.25	13.24
Candidatus Aenigmarchaeota archaeon	Candidatus Woesearchaeota archaeon CG_4_10_14_0_8_um_filter_47_5	39	42.88	8.31	4.34
Candidatus Aenigmarchaeota archaeon	Candidatus Parvarchaeota archaeon UBA449	69	42.88	7.59	9.13
Candidatus Aenigmarchaeota archaeon	Candidatus Altiarchaeales archaeon HGW-Altiarchaeales-1	117	42.89	8.51	11.34
Candidatus Aenigmarchaeota archaeon	Diapherotrites archaeon SCGC AAA011-K09	23	42.89	6.66	6.46
Candidatus Aenigmarchaeota archaeon	Candidatus Altiarchaeales archaeon	108	42.89	7.54	14.19
Candidatus Aenigmarchaeota archaeon	Candidatus Woesearchaeota archaeon	86	42.89	8.12	9.17
Candidatus Aenigmarchaeota archaeon	Candidatus Woesearchaeota archaeon	146	42.89	7.44	13.93
Candidatus Aenigmarchaeota archaeon	Candidatus Pacearchaeota archaeon	89	42.89	7.38	13.59
Candidatus Aenigmarchaeota archaeon	Candidatus Woesearchaeota archaeon CG08_land_8_20_14_0_20_47_9	131	42.89	7.44	16.56
Candidatus Aenigmarchaeota archaeon	Candidatus Woesearchaeota archaeon	133	42.9	7.78	18.32
Candidatus Aenigmarchaeota archaeon	Candidatus Pacearchaeota archaeon CG10_big_fil_rev_8_21_14_0_10_32_42	100	42.9	6.98	11.6
Candidatus Aenigmarchaeota archaeon	Candidatus Micrarchaeota archaeon CG_4_10_14_0_2_um_filter_60_11	111	42.9	6.86	12.8
Candidatus Aenigmarchaeota archaeon	Candidatus Pacearchaeota archaeon CG10_big_fil_rev_8_21_14_0_10_31_59	112	42.9	7.58	15.14
Candidatus Aenigmarchaeota archaeon	Candidatus Pacearchaeota archaeon CG1_02_31_27	114	42.9	7.91	13.32
Candidatus Aenigmarchaeota archaeon	Candidatus Woesearchaeota archaeon	97	42.9	7.84	12.48
Candidatus Aenigmarchaeota archaeon	Nanoarchaeota archaeon	111	42.9	7.52	11.37
Candidatus Aenigmarchaeota archaeon	Candidatus Woesearchaeota archaeon CG08_land_8_20_14_0_20_47_9	122	42.9	8.21	16.87
Candidatus Aenigmarchaeota archaeon	Candidatus Pacearchaeota archaeon CG10_big_fil_rev_8_21_14_0_10_30_48	68	42.9	6.98	8.32
Candidatus Aenigmarchaeota archaeon	Candidatus Diapherotrites archaeon CG11_big_fil_rev_8_21_14_0_20_37_9	93	42.9	6.91	7.52
Candidatus Aenigmarchaeota archaeon	Candidatus Pacearchaeota archaeon CG10_big_fil_rev_8_21_14_0_10_34_12	64	42.9	7.18	8.64
Candidatus Aenigmarchaeota archaeon	Candidatus Pacearchaeota archaeon CG10_big_fil_rev_8_21_14_0_10_35_219	81	42.9	7.18	12.37
Candidatus Aenigmarchaeota archaeon	Candidatus Woesearchaeota archaeon	101	42.91	7.37	13.91
Candidatus Aenigmarchaeota archaeon	Candidatus Woesearchaeota archaeon	115	42.91	8.15	13.34
Candidatus Aenigmarchaeota archaeon	Candidatus Diapherotrites archaeon	121	42.91	6.95	17.19
Candidatus Aenigmarchaeota archaeon	Candidatus Woesearchaeota archaeon	76	42.91	7.93	9.61
Candidatus Aenigmarchaeota archaeon	uncultured_DPANN_archaeon_LFW-242_1	98	42.91	7.26	9.51
Candidatus Aenigmarchaeota archaeon	Candidatus Altiarchaeales archaeon HGW-Altiarchaeales-3	60	42.91	7.22	10.64
Candidatus Aenigmarchaeota archaeon	Candidatus Pacearchaeota archaeon UBA284	74	42.91	7.2	7.89
Candidatus Aenigmarchaeota archaeon	Candidatus Diapherotrites archaeon	65	42.91	6.01	11.84
Candidatus Aenigmarchaeota archaeon	Candidatus Woesearchaeota archaeon	88	42.91	7.66	9.38
Candidatus Aenigmarchaeota archaeon	Candidatus Woesearchaeota archaeon	100	42.91	7.96	13.83
Candidatus Aenigmarchaeota archaeon	Nanoarchaeota archaeon	90	42.92	7.06	12.4
Candidatus Aenigmarchaeota archaeon	Candidatus Woesearchaeota archaeon	76	42.92	8.01	9.66
Candidatus Aenigmarchaeota archaeon	Candidatus Pacearchaeota archaeon RBG_13_36_9	93	42.92	7.68	7.76
Candidatus Aenigmarchaeota archaeon	Candidatus Altiarchaeales archaeon HGW-Altiarchaeales-3	75	42.92	6.81	13.3
Candidatus Aenigmarchaeota archaeon	Candidatus Pacearchaeota archaeon CG10_big_fil_rev_8_21_14_0_10_32_42	120	42.92	7.49	12.68
Candidatus Aenigmarchaeota archaeon	Candidatus Micrarchaeota archaeon UBA96	92	42.92	8.36	12.17
Candidatus Aenigmarchaeota archaeon	Candidatus Micrarchaeota archaeon CG1_02_47_40	92	42.92	8.36	12.17
Candidatus Aenigmarchaeota archaeon	Candidatus Woesearchaeota archaeon	92	42.92	7.88	13.9
Candidatus Aenigmarchaeota archaeon	Candidatus Woesearchaeota archaeon	93	42.92	8.01	14.05
Candidatus Aenigmarchaeota archaeon	Candidatus Woesearchaeota archaeon	76	42.93	6.96	13.19
Candidatus Aenigmarchaeota archaeon	Candidatus Parvarchaeota archaeon	96	42.93	7.03	12.26
Candidatus Aenigmarchaeota archaeon	Nanoarchaeota archaeon	94	42.93	6.94	11.96
Candidatus Aenigmarchaeota archaeon	Candidatus Woesearchaeota archaeon CG10_big_fil_rev_8_21_14_0_10_34_8	94	42.93	8.11	12.1
Candidatus Aenigmarchaeota archaeon	Candidatus_Pacearchaeota_archaeon_LFW-273_1	100	42.93	7.1	14.1
Candidatus Aenigmarchaeota archaeon	Candidatus Woesearchaeota archaeon CG11_big_fil_rev_8_21_14_0_20_57_5	89	42.93	7.92	7.75
Candidatus Aenigmarchaeota archaeon	Candidatus Micrarchaeota archaeon	194	42.94	7.27	26.72
Candidatus Aenigmarchaeota archaeon	Candidatus Woesearchaeota archaeon	99	42.94	7.75	13.16
Candidatus Aenigmarchaeota archaeon	Candidatus Pacearchaeota archaeon CG10_big_fil_rev_8_21_14_0_10_32_14	76	42.94	7.49	10.8
Candidatus Aenigmarchaeota archaeon	Candidatus Woesearchaeota archaeon UBA94	86	42.94	6.97	7.17
Candidatus Aenigmarchaeota archaeon	Candidatus Micrarchaeota archaeon CG10_big_fil_rev_8_21_14_0_10_54_18	80	42.94	7.23	9.86
Candidatus Aenigmarchaeota archaeon	Candidatus Pacearchaeota archaeon CG10_big_fil_rev_8_21_14_0_10_32_42	87	42.94	7.34	9.2
Candidatus Aenigmarchaeota archaeon	Candidatus Woesearchaeota archaeon	120	42.94	8.64	13.35
Candidatus Aenigmarchaeota archaeon	uncultured_DPANN_archaeon_LFW-144_1	122	42.94	8.12	11.94
Candidatus Aenigmarchaeota archaeon	Candidatus Woesearchaeota archaeon	115	42.94	7.43	16.31
Candidatus Aenigmarchaeota archaeon	Candidatus Altiarchaeales archaeon WOR_SM1_SCG	158	42.95	7.56	21.76
Candidatus Aenigmarchaeota archaeon	Candidatus Pacearchaeota archaeon UBA284	108	42.95	8.29	10.47
Candidatus Aenigmarchaeota archaeon	Candidatus Nanohaloarchaeota archaeon	76	42.95	7.08	7.79
Candidatus Aenigmarchaeota archaeon	Candidatus Diapherotrites archaeon	92	42.95	6.74	17.01
Candidatus Aenigmarchaeota archaeon	uncultured_DPANN_archaeon_LFW-144_1	101	42.95	7.18	9.88
Candidatus Aenigmarchaeota archaeon	Candidatus Woesearchaeota archaeon	89	42.95	7.9	11.84
Candidatus Aenigmarchaeota archaeon	Candidatus Woesearchaeota archaeon	65	42.95	8.49	8.52
Candidatus Aenigmarchaeota archaeon	Candidatus Pacearchaeota archaeon CG10_big_fil_rev_8_21_14_0_10_30_48	57	42.95	8.28	6.98
Candidatus Aenigmarchaeota archaeon	Candidatus Woesearchaeota archaeon	71	42.95	7.95	12.33
Candidatus Aenigmarchaeota archaeon	Candidatus Pacearchaeota archaeon	84	42.95	7.87	8.53
Candidatus Aenigmarchaeota archaeon	Nanoarchaeota archaeon	51	42.95	7.63	8.07
Candidatus Aenigmarchaeota archaeon	Nanoarchaeota archaeon SCGC AAA011-L15	24	42.95	6.26	9.76
Candidatus Aenigmarchaeota archaeon	Candidatus_Pacearchaeota_archaeon_LFW-273_1	102	42.96	7.25	14.39
Candidatus Aenigmarchaeota archaeon	Candidatus Pacearchaeota archaeon	91	42.96	7.17	16.95
Candidatus Aenigmarchaeota archaeon	Candidatus Pacearchaeota archaeon	45	42.96	6.95	6.39
Candidatus Aenigmarchaeota archaeon	Candidatus Diapherotrites archaeon CG10_big_fil_rev_8_21_14_0_10_31_34	108	42.96	7.49	15.34
Candidatus Aenigmarchaeota archaeon	Candidatus Micrarchaeota archaeon UBA96	140	42.96	7.79	13.36
Candidatus Aenigmarchaeota archaeon	Candidatus Woesearchaeota archaeon CG10_big_fil_rev_8_21_14_0_10_37_12	128	42.96	7.62	16.47
Candidatus Aenigmarchaeota archaeon	Candidatus Woesearchaeota archaeon	136	42.96	7.41	17.5
Candidatus Aenigmarchaeota archaeon	Candidatus Woesearchaeota archaeon CG1_02_33_12	148	42.96	7.6	14.84
Candidatus Aenigmarchaeota archaeon	Candidatus Pacearchaeota archaeon CG10_big_fil_rev_8_21_14_0_10_31_9	120	42.96	7.33	12.11
Candidatus Aenigmarchaeota archaeon	Candidatus Diapherotrites archaeon	66	42.96	7.85	8.73
Candidatus Aenigmarchaeota archaeon	Candidatus Pacearchaeota archaeon CG10_big_fil_rev_8_21_14_0_10_32_42	84	42.96	7.46	12.82
Candidatus Aenigmarchaeota archaeon	Candidatus Woesearchaeota archaeon CG10_big_fil_rev_8_21_14_0_10_47_5	61	42.97	7.89	7.2
Candidatus Aenigmarchaeota archaeon	Candidatus Pacearchaeota archaeon	84	42.97	6.65	15.64
Candidatus Aenigmarchaeota archaeon	Candidatus Pacearchaeota archaeon CG1_02_32_132	87	42.97	7.06	12.36
Candidatus Aenigmarchaeota archaeon	Candidatus Micrarchaeota archaeon CG1_02_47_40	143	42.97	7.74	13.65
Candidatus Aenigmarchaeota archaeon	Candidatus Woesearchaeota archaeon CG10_big_fil_rev_8_21_14_0_10_32_24	76	42.97	7.04	9.23
Candidatus Aenigmarchaeota archaeon	Candidatus Woesearchaeota archaeon	114	42.97	7.7	14.67
Candidatus Aenigmarchaeota archaeon	Candidatus Diapherotrites archaeon	92	42.97	7.88	14.89
Candidatus Aenigmarchaeota archaeon	Candidatus Woesearchaeota archaeon CG_4_10_14_0_2_um_filter_33_10	152	42.97	7.79	14.5
Candidatus Aenigmarchaeota archaeon	Candidatus Woesearchaeota archaeon	130	42.98	7.47	17.91
Candidatus Aenigmarchaeota archaeon	Candidatus Woesearchaeota archaeon UBA544	135	42.98	8.07	15.17
Candidatus Aenigmarchaeota archaeon	Candidatus Woesearchaeota archaeon UBA489	135	42.98	7.7	15.13
Candidatus Aenigmarchaeota archaeon	Candidatus Woesearchaeota archaeon CG10_big_fil_rev_8_21_14_0_10_30_7	71	42.98	7.05	9.14
Candidatus Aenigmarchaeota archaeon	Candidatus Woesearchaeota archaeon	55	42.98	7.8	7.63
Candidatus Aenigmarchaeota archaeon	Candidatus Pacearchaeota archaeon CG06_land_8_20_14_3_00_35_12	87	42.98	7.54	13.14
Candidatus Aenigmarchaeota archaeon	Candidatus Woesearchaeota archaeon	115	42.98	8.13	15.42
Candidatus Aenigmarchaeota archaeon	Candidatus Pacearchaeota archaeon CG_4_10_14_0_8_um_filter_35_169	83	42.98	7.15	12.67
Candidatus Aenigmarchaeota archaeon	Candidatus Woesearchaeota archaeon	141	42.99	7.71	19.42
Candidatus Aenigmarchaeota archaeon	Candidatus Micrarchaeota archaeon UBA96	149	42.99	7.14	14.44
Candidatus Aenigmarchaeota archaeon	Candidatus Micrarchaeota archaeon CG1_02_47_40	149	42.99	7.14	14.44
Candidatus Aenigmarchaeota archaeon	Candidatus Woesearchaeota archaeon	71	42.99	6.96	9.43
Candidatus Aenigmarchaeota archaeon	Candidatus Woesearchaeota archaeon UBA94	105	42.99	7.72	14.91
Candidatus Aenigmarchaeota archaeon	Candidatus Woesearchaeota archaeon CG10_big_fil_rev_8_21_14_0_10_30_7	68	42.99	6.98	7.25
Candidatus Aenigmarchaeota archaeon	Candidatus Woesearchaeota archaeon CG08_land_8_20_14_0_20_47_9	145	42.99	7.62	13.84
Candidatus Aenigmarchaeota archaeon	Candidatus Woesearchaeota archaeon	112	42.99	8.22	15.01
Candidatus Aenigmarchaeota archaeon	Candidatus Woesearchaeota archaeon	83	42.99	7.98	11.48
Candidatus Aenigmarchaeota archaeon	Candidatus Woesearchaeota archaeon	136	42.99	7.1	12.94
Candidatus Aenigmarchaeota archaeon	Candidatus Woesearchaeota archaeon CG10_big_fil_rev_8_21_14_0_10_30_7	63	42.99	6.84	6.72
Candidatus Aenigmarchaeota archaeon	Candidatus Woesearchaeota archaeon CG10_big_fil_rev_8_21_14_0_10_37_12	90	43	7.24	9.59
Candidatus Aenigmarchaeota archaeon	Candidatus Altiarchaeales archaeon IMC4	115	43	7.54	12.26
Candidatus Aenigmarchaeota archaeon	Nanohaloarchaea archaeon QH_8_44_6	20	43	7.65	3.12
Candidatus Aenigmarchaeota archaeon	Candidatus Altiarchaeales archaeon HGW-Altiarchaeales-2	63	43	7.62	7.06
Candidatus Aenigmarchaeota archaeon	Candidatus Pacearchaeota archaeon CG10_big_fil_rev_8_21_14_0_10_31_24	71	43	6.8	6.08
Candidatus Aenigmarchaeota archaeon	Nanoarchaeota archaeon SCGC AAA011-L22	126	43.01	7.65	17.36
Candidatus Aenigmarchaeota archaeon	Candidatus Woesearchaeota archaeon	143	43.01	8.09	16.59
Candidatus Aenigmarchaeota archaeon	Candidatus Woesearchaeota archaeon	148	43.01	7.41	14.12
Candidatus Aenigmarchaeota archaeon	Candidatus Woesearchaeota archaeon UBA153	107	43.01	6.86	13.77
Candidatus Aenigmarchaeota archaeon	Candidatus Pacearchaeota archaeon CG06_land_8_20_14_3_00_35_12	73	43.01	8.02	11.03
Candidatus Aenigmarchaeota archaeon	Candidatus Woesearchaeota archaeon	106	43.01	7.63	11.3
Candidatus Aenigmarchaeota archaeon	Candidatus Micrarchaeota archaeon CG10_big_fil_rev_8_21_14_0_10_45_29	90	43.01	7.06	7.67
Candidatus Aenigmarchaeota archaeon	Candidatus Pacearchaeota archaeon CG10_big_fil_rev_8_21_14_0_10_34_12	75	43.01	7.58	10.12
Candidatus Aenigmarchaeota archaeon	Nanoarchaeota archaeon	66	43.01	7.74	10.44
Candidatus Aenigmarchaeota archaeon	Candidatus Micrarchaeota archaeon UBA581	56	43.01	7.95	7.41
Candidatus Aenigmarchaeota archaeon	Candidatus Woesearchaeota archaeon CG10_big_fil_rev_8_21_14_0_10_45_5	62	43.02	7.62	9.44
Candidatus Aenigmarchaeota archaeon	Candidatus Pacearchaeota archaeon CG10_big_fil_rev_8_21_14_0_10_31_24	85	43.02	7.59	8.11
Candidatus Aenigmarchaeota archaeon	Candidatus Parvarchaeota archaeon UBA519	71	43.02	7.95	8.53
Candidatus Aenigmarchaeota archaeon	Candidatus Altiarchaeales archaeon WOR_SM1_79	128	43.02	7.74	16.47
Candidatus Aenigmarchaeota archaeon	Candidatus Parvarchaeota archaeon	68	43.02	6.64	8.68
Candidatus Aenigmarchaeota archaeon	Nanohaloarchaea archaeon B1-Br10_U2g29	70	43.02	7.54	11.35
Candidatus Aenigmarchaeota archaeon	Candidatus Woesearchaeota archaeon	86	43.02	7.66	6.32
Candidatus Aenigmarchaeota archaeon	Candidatus Altiarchaeales archaeon WOR_SM1_79	116	43.02	7.56	7.77
Candidatus Aenigmarchaeota archaeon	Candidatus Woesearchaeota archaeon	97	43.03	6.97	13.36
Candidatus Aenigmarchaeota archaeon	Candidatus Woesearchaeota archaeon CG_4_10_14_0_8_um_filter_47_5	44	43.03	6.86	5.1
Candidatus Aenigmarchaeota archaeon	Nanoarchaeota archaeon	97	43.03	7.04	11.25
Candidatus Aenigmarchaeota archaeon	Candidatus Woesearchaeota archaeon	79	43.03	8.01	10.96
Candidatus Aenigmarchaeota archaeon	Candidatus Pacearchaeota archaeon	88	43.03	7.25	16.06
Candidatus Aenigmarchaeota archaeon	Nanoarchaeota archaeon SCGC AAA011-L15	27	43.03	6.56	10.98
Candidatus Aenigmarchaeota archaeon	Candidatus Pacearchaeota archaeon CG1_02_35_32	62	43.03	7.96	8.2
Candidatus Aenigmarchaeota archaeon	Candidatus Pacearchaeota archaeon CG_4_9_14_0_2_um_filter_30_8	52	43.04	7.26	9.63
Candidatus Aenigmarchaeota archaeon	Candidatus Pacearchaeota archaeon	100	43.04	7.81	11.6
Candidatus Aenigmarchaeota archaeon	Candidatus Woesearchaeota archaeon	98	43.04	7.86	13.92
Candidatus Aenigmarchaeota archaeon	Candidatus Micrarchaeota archaeon UBA93	109	43.04	6.96	12.26
Candidatus Aenigmarchaeota archaeon	uncultured_DPANN_archaeon_LFW-281_6_1	52	43.04	7.53	6.52
Candidatus Aenigmarchaeota archaeon	Candidatus Pacearchaeota archaeon CG1_02_31_27	97	43.04	7.13	11.33
Candidatus Aenigmarchaeota archaeon	Candidatus Woesearchaeota archaeon CG11_big_fil_rev_8_21_14_0_20_57_5	48	43.04	7.48	5.12
Candidatus Aenigmarchaeota archaeon	Candidatus Micrarchaeota archaeon CG10_big_fil_rev_8_21_14_0_10_54_18	83	43.04	7.48	11.48
Candidatus Aenigmarchaeota archaeon	Candidatus Woesearchaeota archaeon	84	43.04	7.19	11.62
Candidatus Aenigmarchaeota archaeon	Candidatus Micrarchaeota archaeon UBA96	185	43.04	7.27	16.1
Candidatus Aenigmarchaeota archaeon	Candidatus Micrarchaeota archaeon CG1_02_47_40	185	43.04	7.27	16.1
Candidatus Aenigmarchaeota archaeon	Candidatus Pacearchaeota archaeon CG09_land_8_20_14_0_10_30_9	55	43.04	8.16	8.31
Candidatus Aenigmarchaeota archaeon	Candidatus Woesearchaeota archaeon	83	43.04	7.43	12.54
Candidatus Aenigmarchaeota archaeon	Candidatus Altiarchaeales archaeon WOR_SM1_86-2	107	43.04	8.32	16.16
Candidatus Aenigmarchaeota archaeon	Candidatus Micrarchaeota archaeon	165	43.04	7.1	23.4
Candidatus Aenigmarchaeota archaeon	Candidatus Parvarchaeota archaeon UBA519	65	43.05	7.96	9.23
Candidatus Aenigmarchaeota archaeon	Candidatus Woesearchaeota archaeon	133	43.05	7.74	17.12
Candidatus Aenigmarchaeota archaeon	Candidatus Parvarchaeota archaeon	70	43.05	7.25	11.24
Candidatus Aenigmarchaeota archaeon	Candidatus Woesearchaeota archaeon CG08_land_8_20_14_0_20_47_9	89	43.05	7.9	9.49
Candidatus Aenigmarchaeota archaeon	Diapherotrites archaeon SCGC AAA011-K09	34	43.05	7.05	9.55
Candidatus Aenigmarchaeota archaeon	uncultured_DPANN_archaeon_LFW-242_1	138	43.05	6.89	13.4
Candidatus Aenigmarchaeota archaeon	Candidatus Pacearchaeota archaeon CG10_big_fil_rev_8_21_14_0_10_32_42	86	43.05	7.46	9.09
Candidatus Aenigmarchaeota archaeon	Candidatus Parvarchaeota archaeon UBA265	71	43.05	7.57	9.39
Candidatus Aenigmarchaeota archaeon	Nanoarchaeota archaeon Gua-46	68	43.06	6.33	14.72
Candidatus Aenigmarchaeota archaeon	Candidatus Micrarchaeota archaeon CG10_big_fil_rev_8_21_14_0_10_59_7	87	43.06	7.52	12.36
Candidatus Aenigmarchaeota archaeon	Candidatus Woesearchaeota archaeon	122	43.06	7.78	16.87
Candidatus Aenigmarchaeota archaeon	Candidatus Woesearchaeota archaeon	142	43.07	7.84	19.56
Candidatus Aenigmarchaeota archaeon	Candidatus Woesearchaeota archaeon	132	43.07	7.33	18.18
Candidatus Aenigmarchaeota archaeon	Candidatus Micrarchaeota archaeon CG10_big_fil_rev_8_21_14_0_10_59_7	85	43.07	6.92	11.71
Candidatus Aenigmarchaeota archaeon	Nanoarchaeota archaeon SCGC AAA011-D5	78	43.07	7.48	11.69
Candidatus Aenigmarchaeota archaeon	Candidatus Pacearchaeota archaeon CG_4_9_14_3_um_filter_31_7	87	43.07	7.86	16.26
Candidatus Aenigmarchaeota archaeon	Candidatus Woesearchaeota archaeon CG_4_10_14_0_2_um_filter_57_5	56	43.07	8.48	4.67
Candidatus Aenigmarchaeota archaeon	Nanoarchaeota archaeon SCGC AAA011-K22	63	43.07	8.24	8.2
Candidatus Aenigmarchaeota archaeon	Candidatus Woesearchaeota archaeon CG06_land_8_20_14_3_00_33_13	135	43.07	7.3	14.14
Candidatus Aenigmarchaeota archaeon	Candidatus Micrarchaeota archaeon CG1_02_47_40	183	43.07	7.57	20.52
Candidatus Aenigmarchaeota archaeon	Candidatus Altiarchaeales archaeon ex4484_96	89	43.07	8	12.31
Candidatus Aenigmarchaeota archaeon	Candidatus Woesearchaeota archaeon CG08_land_8_20_14_0_20_47_9	105	43.07	7.87	11.68
Candidatus Aenigmarchaeota archaeon	Candidatus Woesearchaeota archaeon	117	43.07	7.97	10.99
Candidatus Aenigmarchaeota archaeon	Candidatus Woesearchaeota archaeon UBA153	110	43.08	7.7	12.76
Candidatus Aenigmarchaeota archaeon	Candidatus Diapherotrites archaeon CG_4_10_14_0_2_um_filter_31_5	38	43.08	7.02	7.32
Candidatus Aenigmarchaeota archaeon	Candidatus Woesearchaeota archaeon	85	43.08	7.26	8.32
Candidatus Aenigmarchaeota archaeon	Candidatus Woesearchaeota archaeon CG10_big_fil_rev_8_21_14_0_10_45_16	111	43.08	7.76	9.26
Candidatus Aenigmarchaeota archaeon	Candidatus Pacearchaeota archaeon CG10_big_fil_rev_8_21_14_0_10_35_219	75	43.08	7.14	7.8
Candidatus Aenigmarchaeota archaeon	Candidatus Altiarchaeales archaeon WOR_SM1_86-2	123	43.08	7.98	13.68
Candidatus Aenigmarchaeota archaeon	Candidatus Pacearchaeota archaeon	59	43.09	7.72	11.8
Candidatus Aenigmarchaeota archaeon	Candidatus Woesearchaeota archaeon	94	43.09	7.89	9.24
Candidatus Aenigmarchaeota archaeon	Candidatus Woesearchaeota archaeon	105	43.09	6.68	13.51
Candidatus Aenigmarchaeota archaeon	Candidatus Altiarchaeales archaeon	104	43.09	7.67	13.38
Candidatus Aenigmarchaeota archaeon	Candidatus Woesearchaeota archaeon	102	43.09	7.43	13.13
Candidatus Aenigmarchaeota archaeon	Candidatus Woesearchaeota archaeon	80	43.09	7.82	8.53
Candidatus Aenigmarchaeota archaeon	Nanoarchaeota archaeon SCGC AAA011-L22	132	43.09	7.43	12.6
Candidatus Aenigmarchaeota archaeon	Nanoarchaeota archaeon	90	43.09	6.93	10.01
Candidatus Aenigmarchaeota archaeon	Candidatus Pacearchaeota archaeon	65	43.09	7.56	8.6
Candidatus Aenigmarchaeota archaeon	Candidatus Pacearchaeota archaeon CG10_big_fil_rev_8_21_14_0_10_32_42	103	43.1	7.74	10.89
Candidatus Aenigmarchaeota archaeon	Candidatus Micrarchaeota archaeon CG_4_10_14_0_2_um_filter_60_11	96	43.1	7.36	13.64
Candidatus Aenigmarchaeota archaeon	Nanohaloarchaea archaeon SW_7_43_1	118	43.1	7.52	16.76
Candidatus Aenigmarchaeota archaeon	Candidatus Micrarchaeota archaeon CG09_land_8_20_14_0_10_55_25	86	43.1	7.16	11.48
Candidatus Aenigmarchaeota archaeon	Candidatus Pacearchaeota archaeon RBG_16_35_8	64	43.1	8.15	11.72
Candidatus Aenigmarchaeota archaeon	Candidatus Woesearchaeota archaeon	125	43.1	8.32	16.09
Candidatus Aenigmarchaeota archaeon	Candidatus Woesearchaeota archaeon	91	43.1	7.7	10.12
Candidatus Aenigmarchaeota archaeon	Candidatus Woesearchaeota archaeon	110	43.1	7.43	12.39
Candidatus Aenigmarchaeota archaeon	Nanoarchaeota archaeon SCGC AAA011-D5	91	43.1	7.39	13.64
Candidatus Aenigmarchaeota archaeon	Candidatus Micrarchaeota archaeon	139	43.1	7.87	19.23
Candidatus Aenigmarchaeota archaeon	Candidatus Woesearchaeota archaeon CG11_big_fil_rev_8_21_14_0_20_43_8	141	43.11	8.15	19.42
Candidatus Aenigmarchaeota archaeon	Candidatus Diapherotrites archaeon	102	43.11	6.7	14.49
Candidatus Aenigmarchaeota archaeon	Candidatus Woesearchaeota archaeon	115	43.11	7.82	10.97
Candidatus Aenigmarchaeota archaeon	Candidatus Woesearchaeota archaeon	85	43.11	8.06	9.55
Candidatus Aenigmarchaeota archaeon	Nanohaloarchaea archaeon QH_8_44_6	53	43.11	8.18	8.27
Candidatus Aenigmarchaeota archaeon	Candidatus Micrarchaeota archaeon UBA96	182	43.11	7.57	20.4
Candidatus Aenigmarchaeota archaeon	Candidatus Pacearchaeota archaeon	104	43.11	7.16	19.37
Candidatus Aenigmarchaeota archaeon	Candidatus Woesearchaeota archaeon CG11_big_fil_rev_8_21_14_0_20_57_5	51	43.11	7.4	3.66
Candidatus Aenigmarchaeota archaeon	Candidatus Pacearchaeota archaeon CG_4_9_14_3_um_filter_35_19	64	43.11	7.84	8.47
Candidatus Aenigmarchaeota archaeon	Candidatus Pacearchaeota archaeon CG_4_10_14_0_8_um_filter_35_169	64	43.11	7.85	8.47
Candidatus Aenigmarchaeota archaeon	Candidatus Pacearchaeota archaeon	75	43.11	7.68	14.88
Candidatus Aenigmarchaeota archaeon	Candidatus Pacearchaeota archaeon CG10_big_fil_rev_8_21_14_0_10_34_12	73	43.12	7.34	10.37
Candidatus Aenigmarchaeota archaeon	Candidatus Pacearchaeota archaeon	107	43.12	8.39	10.21
Candidatus Aenigmarchaeota archaeon	Candidatus Woesearchaeota archaeon UBA525	98	43.12	8.02	8.17
Candidatus Aenigmarchaeota archaeon	Candidatus Parvarchaeota archaeon	108	43.12	7.53	13.9
Candidatus Aenigmarchaeota archaeon	Candidatus Woesearchaeota archaeon CG11_big_fil_rev_8_21_14_0_20_57_5	84	43.12	8.07	9.42
Candidatus Aenigmarchaeota archaeon	Candidatus_Micrarchaeota_archaeon_LFW-125_1	106	43.12	7.86	11.88
Candidatus Aenigmarchaeota archaeon	Candidatus Pacearchaeota archaeon CG_4_9_14_3_um_filter_31_7	77	43.12	8.44	14.39
Candidatus Aenigmarchaeota archaeon	Candidatus Altiarchaeales archaeon HGW-Altiarchaeales-1	138	43.12	8.17	12.01
Candidatus Aenigmarchaeota archaeon	Candidatus Pacearchaeota archaeon CG10_big_fil_rev_8_21_14_0_10_31_59	104	43.12	7.32	14.05
Candidatus Aenigmarchaeota archaeon	Candidatus Woesearchaeota archaeon RBG_13_36_6	63	43.12	8.09	7.99
Candidatus Aenigmarchaeota archaeon	Candidatus Pacearchaeota archaeon CG_4_9_14_0_8_um_filter_35_24	64	43.12	7.84	8.47
Candidatus Aenigmarchaeota archaeon	Candidatus Diapherotrites archaeon CG_4_10_14_0_2_um_filter_31_5	33	43.13	7.51	6.36
Candidatus Aenigmarchaeota archaeon	Candidatus Woesearchaeota archaeon CG10_big_fil_rev_8_21_14_0_10_45_5	54	43.13	7.4	8.22
Candidatus Aenigmarchaeota archaeon	Candidatus Pacearchaeota archaeon	69	43.13	7.61	9.8
Candidatus Aenigmarchaeota archaeon	Nanoarchaeota archaeon SCGC AAA011-D5	64	43.13	7.13	9.6
Candidatus Aenigmarchaeota archaeon	uncultured_DPANN_archaeon_LFW-242_1	120	43.13	7.28	11.65
Candidatus Aenigmarchaeota archaeon	Candidatus Micrarchaeota archaeon UBA96	107	43.13	7.43	9.24
Candidatus Aenigmarchaeota archaeon	Candidatus Micrarchaeota archaeon CG1_02_47_40	107	43.13	7.43	8.96
Candidatus Aenigmarchaeota archaeon	Candidatus Woesearchaeota archaeon	126	43.13	8.06	16.22
Candidatus Aenigmarchaeota archaeon	Candidatus Woesearchaeota archaeon	104	43.13	7.97	14.38
Candidatus Aenigmarchaeota archaeon	Candidatus Woesearchaeota archaeon	71	43.13	6.86	8.86
Candidatus Aenigmarchaeota archaeon	Candidatus Pacearchaeota archaeon CG10_big_fil_rev_8_21_14_0_10_35_219	65	43.13	7.8	8.6
Candidatus Aenigmarchaeota archaeon	Nanoarchaeota archaeon	133	43.14	7.62	18.32
Candidatus Aenigmarchaeota archaeon	Candidatus Woesearchaeota archaeon	121	43.14	7.39	16.67
Candidatus Aenigmarchaeota archaeon	uncultured_DPANN_archaeon_LFW-144_1	137	43.14	7.21	13.41
Candidatus Aenigmarchaeota archaeon	Nanohaloarchaea archaeon SW_7_43_1	110	43.14	8.27	10.12
Candidatus Aenigmarchaeota archaeon	Candidatus Parvarchaeota archaeon UBA506	81	43.14	7.77	10.02
Candidatus Aenigmarchaeota archaeon	Candidatus Pacearchaeota archaeon CG_4_9_14_3_um_filter_31_7	59	43.14	7.62	11.03
Candidatus Aenigmarchaeota archaeon	Candidatus Woesearchaeota archaeon	100	43.14	7.72	13.83
Candidatus Aenigmarchaeota archaeon	Nanohaloarchaea archaeon SW_7_46_7	58	43.15	7.63	8.68
Candidatus Aenigmarchaeota archaeon	Nanohaloarchaea archaeon PL-Br10_U2g19	82	43.15	7.07	9.19
Candidatus Aenigmarchaeota archaeon	Candidatus Pacearchaeota archaeon	77	43.15	7.71	11.76
Candidatus Aenigmarchaeota archaeon	Candidatus Parvarchaeota archaeon	34	43.16	6.93	8.72
Candidatus Aenigmarchaeota archaeon	Candidatus Woesearchaeota archaeon	103	43.16	7.84	9.98
Candidatus Aenigmarchaeota archaeon	Candidatus Altiarchaeales archaeon HGW-Altiarchaeales-3	64	43.16	7.44	11.35
Candidatus Aenigmarchaeota archaeon	Candidatus Woesearchaeota archaeon	90	43.16	8.16	12.78
Candidatus Aenigmarchaeota archaeon	Nanohaloarchaea archaeon B1-Br10_U2g1	118	43.16	7.82	16.76
Candidatus Aenigmarchaeota archaeon	Nanohaloarchaea archaeon SW_7_46_7	70	43.16	7.78	10.48
Candidatus Aenigmarchaeota archaeon	Candidatus Woesearchaeota archaeon	104	43.17	8.35	10.08
Candidatus Aenigmarchaeota archaeon	Candidatus Woesearchaeota archaeon	85	43.17	8.16	8.41
Candidatus Aenigmarchaeota archaeon	Candidatus Woesearchaeota archaeon	85	43.17	7.67	11.14
Candidatus Aenigmarchaeota archaeon	Candidatus Pacearchaeota archaeon UBA284	102	43.17	7.26	11.83
Candidatus Aenigmarchaeota archaeon	Candidatus Woesearchaeota archaeon	129	43.17	8.12	16.6
Candidatus Aenigmarchaeota archaeon	Candidatus Pacearchaeota archaeon CG_4_10_14_0_8_um_filter_35_169	76	43.17	7.24	7.6
Candidatus Aenigmarchaeota archaeon	Candidatus Pacearchaeota archaeon CG_4_9_14_0_8_um_filter_35_24	76	43.17	7.24	7.72
Candidatus Aenigmarchaeota archaeon	Candidatus Woesearchaeota archaeon CG11_big_fil_rev_8_21_14_0_20_57_5	70	43.17	8.67	6.57
Candidatus Aenigmarchaeota archaeon	Nanohaloarchaea archaeon SW_4_43_9	98	43.17	8.06	14.96
Candidatus Aenigmarchaeota archaeon	Nanoarchaeota archaeon M10-121	50	43.18	6.56	21.19
Candidatus Aenigmarchaeota archaeon	uncultured_DPANN_archaeon_LFW-242_1	110	43.18	6.42	10.68
Candidatus Aenigmarchaeota archaeon	Candidatus Woesearchaeota archaeon	97	43.18	8.03	11.25
Candidatus Aenigmarchaeota archaeon	Candidatus Micrarchaeota archaeon CG11_big_fil_rev_8_21_14_0_20_47_5	55	43.18	7	5.6
Candidatus Aenigmarchaeota archaeon	Candidatus Pacearchaeota archaeon CG10_big_fil_rev_8_21_14_0_10_31_59	84	43.18	7.57	11.35
Candidatus Aenigmarchaeota archaeon	Candidatus Woesearchaeota archaeon CG1_02_33_12	117	43.18	8.19	16.18
Candidatus Aenigmarchaeota archaeon	Candidatus Woesearchaeota archaeon	107	43.18	7.34	11.4
Candidatus Aenigmarchaeota archaeon	Nanoarchaeota archaeon SCGC AAA011-K22	62	43.19	7.87	8.54
Candidatus Aenigmarchaeota archaeon	Candidatus Woesearchaeota archaeon	106	43.19	7.54	14.6
Candidatus Aenigmarchaeota archaeon	Candidatus Micrarchaeota archaeon CG_4_10_14_0_2_um_filter_60_11	77	43.19	7.37	8.88
Candidatus Aenigmarchaeota archaeon	Candidatus Woesearchaeota archaeon	64	43.19	6.86	11.11
Candidatus Aenigmarchaeota archaeon	Nanoarchaeota archaeon	104	43.19	7.65	13.38
Candidatus Aenigmarchaeota archaeon	Candidatus Woesearchaeota archaeon	57	43.19	7.36	6.08
Candidatus Aenigmarchaeota archaeon	Candidatus Pacearchaeota archaeon	59	43.19	8.23	8.24
Candidatus Aenigmarchaeota archaeon	Candidatus Pacearchaeota archaeon CG_4_9_14_3_um_filter_35_19	76	43.19	7.25	7.47
Candidatus Aenigmarchaeota archaeon	Nanohaloarchaea archaeon B1-Br10_U2g29	53	43.19	8.66	8.59
Candidatus Aenigmarchaeota archaeon	Candidatus Micrarchaeota archaeon CG1_02_55_41	80	43.19	8.05	10.58
Candidatus Aenigmarchaeota archaeon	Diapherotrites archaeon SCGC AAA011-K09	28	43.2	6.68	7.87
Candidatus Aenigmarchaeota archaeon	Candidatus Woesearchaeota archaeon	111	43.2	7.23	10.76
Candidatus Aenigmarchaeota archaeon	Candidatus Woesearchaeota archaeon UBA492	122	43.2	7.68	14.15
Candidatus Aenigmarchaeota archaeon	Candidatus Woesearchaeota archaeon	108	43.2	7.35	12.53
Candidatus Aenigmarchaeota archaeon	Candidatus Altiarchaeales archaeon WOR_SM1_79	134	43.2	8.45	12.79
Candidatus Aenigmarchaeota archaeon	Candidatus Woesearchaeota archaeon	47	43.2	7.32	5.87
Candidatus Aenigmarchaeota archaeon	Candidatus Woesearchaeota archaeon	148	43.2	7.48	19.05
Candidatus Aenigmarchaeota archaeon	Nanoarchaeota archaeon	81	43.2	6.8	10.31
Candidatus Aenigmarchaeota archaeon	Candidatus Micrarchaeota archaeon	128	43.2	7.92	19.34
Candidatus Aenigmarchaeota archaeon	Candidatus Pacearchaeota archaeon CG10_big_fil_rev_8_21_14_0_10_31_9	96	43.21	7.19	9.69
Candidatus Aenigmarchaeota archaeon	Candidatus Woesearchaeota archaeon CG11_big_fil_rev_8_21_14_0_20_43_8	115	43.21	7.92	9.59
Candidatus Aenigmarchaeota archaeon	Candidatus Woesearchaeota archaeon	141	43.21	7.78	13.45
Candidatus Aenigmarchaeota archaeon	Candidatus Pacearchaeota archaeon CG1_02_35_32	75	43.21	7.33	6.86
Candidatus Aenigmarchaeota archaeon	Candidatus Diapherotrites archaeon	75	43.21	8.68	12.14
Candidatus Aenigmarchaeota archaeon	Candidatus Micrarchaeota archaeon CG08_land_8_20_14_0_20_59_11	86	43.21	7.72	12.99
Candidatus Aenigmarchaeota archaeon	Candidatus Woesearchaeota archaeon	138	43.22	7.28	19.6
Candidatus Aenigmarchaeota archaeon	Candidatus Woesearchaeota archaeon	117	43.22	7.59	11.16
Candidatus Aenigmarchaeota archaeon	Candidatus_Pacearchaeota_archaeon_LFW-273_1	95	43.22	7.35	13.4
Candidatus Aenigmarchaeota archaeon	Candidatus Diapherotrites archaeon	89	43.22	8.71	8.49
Candidatus Aenigmarchaeota archaeon	Nanoarchaeota archaeon SCGC AAA011-D5	63	43.22	8.47	9.45
Candidatus Aenigmarchaeota archaeon	Candidatus Woesearchaeota archaeon	138	43.22	7.6	12.01
Candidatus Aenigmarchaeota archaeon	Candidatus Woesearchaeota archaeon	58	43.22	8.74	7.67
Candidatus Aenigmarchaeota archaeon	Candidatus Woesearchaeota archaeon	129	43.22	7.2	18.3
Candidatus Aenigmarchaeota archaeon	Candidatus Woesearchaeota archaeon	107	43.23	7.73	14.74
Candidatus Aenigmarchaeota archaeon	Candidatus Woesearchaeota archaeon	104	43.23	8.45	11.66
Candidatus Aenigmarchaeota archaeon	Candidatus Woesearchaeota archaeon	117	43.23	8.42	16.18
Candidatus Aenigmarchaeota archaeon	Candidatus Woesearchaeota archaeon RBG_13_36_6	66	43.24	6.68	9.09
Candidatus Aenigmarchaeota archaeon	Candidatus Pacearchaeota archaeon	73	43.24	7.36	11.15
Candidatus Aenigmarchaeota archaeon	Candidatus Woesearchaeota archaeon	107	43.24	7.19	10.37
Candidatus Aenigmarchaeota archaeon	Candidatus Woesearchaeota archaeon	71	43.24	7.29	8.24
Candidatus Aenigmarchaeota archaeon	Candidatus Woesearchaeota archaeon	116	43.24	7.21	17.71
Candidatus Aenigmarchaeota archaeon	Candidatus Woesearchaeota archaeon	130	43.24	7.21	19.85
Candidatus Aenigmarchaeota archaeon	Candidatus Woesearchaeota archaeon CG_4_10_14_0_2_um_filter_33_10	117	43.24	8.38	16.18
Candidatus Aenigmarchaeota archaeon	Candidatus Diapherotrites archaeon	83	43.25	6.18	15.12
Candidatus Aenigmarchaeota archaeon	Candidatus Woesearchaeota archaeon	136	43.25	7.75	17.5
Candidatus Aenigmarchaeota archaeon	Candidatus Woesearchaeota archaeon	71	43.25	6.81	8.86
Candidatus Aenigmarchaeota archaeon	Candidatus Woesearchaeota archaeon CG10_big_fil_rev_8_21_14_0_10_32_24	128	43.25	7.49	15.55
Candidatus Aenigmarchaeota archaeon	Candidatus Pacearchaeota archaeon CG10_big_fil_rev_8_21_14_0_10_32_42	103	43.25	7.83	11.46
Candidatus Aenigmarchaeota archaeon	Candidatus Woesearchaeota archaeon CG10_big_fil_rev_8_21_14_0_10_44_13	168	43.26	7.49	23.14
Candidatus Aenigmarchaeota archaeon	Nanoarchaeota archaeon SCGC AAA011-L15	24	43.26	6.87	9.76
Candidatus Aenigmarchaeota archaeon	Candidatus Diapherotrites archaeon CG10_big_fil_rev_8_21_14_0_10_31_34	95	43.26	6.81	8.5
Candidatus Aenigmarchaeota archaeon	Candidatus Altiarchaeales archaeon IMC4	159	43.26	6.99	20.46
Candidatus Aenigmarchaeota archaeon	Candidatus Pacearchaeota archaeon	105	43.26	7.26	19.13
Candidatus Aenigmarchaeota archaeon	Candidatus Pacearchaeota archaeon CG10_big_fil_rev_8_21_14_0_10_31_59	108	43.26	6.98	14.59
Candidatus Aenigmarchaeota archaeon	Candidatus Woesearchaeota archaeon CG10_big_fil_rev_8_21_14_0_10_45_16	128	43.26	8.02	12.02
Candidatus Aenigmarchaeota archaeon	Candidatus Altiarchaeales archaeon WOR_SM1_86-2	143	43.26	7.87	13.43
Candidatus Aenigmarchaeota archaeon	Candidatus Woesearchaeota archaeon CG_4_10_14_0_2_um_filter_33_13	135	43.26	7.98	12.68
Candidatus Aenigmarchaeota archaeon	Candidatus Woesearchaeota archaeon	83	43.27	8.09	6.92
Candidatus Aenigmarchaeota archaeon	Candidatus Micrarchaeota archaeon CG08_land_8_20_14_0_20_59_11	73	43.27	6.98	8.08
Candidatus Aenigmarchaeota archaeon	Nanoarchaeota archaeon	91	43.27	7.46	12.17
Candidatus Aenigmarchaeota archaeon	Candidatus Diapherotrites archaeon	90	43.27	7.42	16.39
Candidatus Aenigmarchaeota archaeon	Candidatus Woesearchaeota archaeon	133	43.28	7.69	15.43
Candidatus Aenigmarchaeota archaeon	Nanohaloarchaea archaeon SG9	113	43.28	7.94	9.42
Candidatus Aenigmarchaeota archaeon	Candidatus Pacearchaeota archaeon RBG_13_36_9	82	43.28	7.63	8.74
Candidatus Aenigmarchaeota archaeon	Candidatus Pacearchaeota archaeon ex4484_31	70	43.29	8.54	21.15
Candidatus Aenigmarchaeota archaeon	Nanoarchaeota archaeon	69	43.29	7.88	10.92
Candidatus Aenigmarchaeota archaeon	Candidatus Micrarchaeota archaeon UBA93	75	43.29	6.92	8.44
Candidatus Aenigmarchaeota archaeon	Nanohaloarchaea archaeon QH_8_44_6	56	43.29	8.21	8.74
Candidatus Aenigmarchaeota archaeon	Candidatus Woesearchaeota archaeon	91	43.29	7.07	6.99
Candidatus Aenigmarchaeota archaeon	Candidatus Micrarchaeota archaeon CG08_land_8_20_14_0_20_59_11	73	43.29	8.02	9.66
Candidatus Aenigmarchaeota archaeon	Candidatus Woesearchaeota archaeon	92	43.29	7.52	14.05
Candidatus Aenigmarchaeota archaeon	Candidatus Diapherotrites archaeon	131	43.3	7.44	16.4
Candidatus Aenigmarchaeota archaeon	Candidatus Woesearchaeota archaeon CG1_02_47_18	111	43.3	7.84	12.88
Candidatus Aenigmarchaeota archaeon	Candidatus Pacearchaeota archaeon RBG_16_35_8	64	43.3	7.33	11.72
Candidatus Aenigmarchaeota archaeon	uncultured_DPANN_archaeon_LFW-144_1	133	43.3	6.96	13.01
Candidatus Aenigmarchaeota archaeon	Candidatus Woesearchaeota archaeon	110	43.3	7.14	9.17
Candidatus Aenigmarchaeota archaeon	Candidatus Woesearchaeota archaeon	72	43.3	8.19	7.66
Candidatus Aenigmarchaeota archaeon	Candidatus Pacearchaeota archaeon CG1_02_31_27	87	43.3	7.82	10.16
Candidatus Aenigmarchaeota archaeon	Candidatus Woesearchaeota archaeon	130	43.3	7.38	21.89
Candidatus Aenigmarchaeota archaeon	Candidatus Altiarchaeales archaeon HGW-Altiarchaeales-1	135	43.3	8.52	15.13
Candidatus Aenigmarchaeota archaeon	Candidatus Pacearchaeota archaeon CG10_big_fil_rev_8_21_14_0_10_32_42	117	43.3	7.94	13.12
Candidatus Aenigmarchaeota archaeon	Candidatus_Pacearchaeota_archaeon_LFW-273_1	86	43.3	7.91	12.13
Candidatus Aenigmarchaeota archaeon	Nanoarchaeota archaeon Gua-46	64	43.31	6.8	13.85
Candidatus Aenigmarchaeota archaeon	Candidatus Diapherotrites archaeon	73	43.31	6.87	12.76
Candidatus Aenigmarchaeota archaeon	Candidatus Woesearchaeota archaeon	108	43.31	8	11.49
Candidatus Aenigmarchaeota archaeon	Candidatus Altiarchaeales archaeon WOR_SM1_SCG	164	43.32	9	19.03
[truncated: 40,559 more rows]

## Sheet: The same DPANN phylum
Genome A	Genome B	orthologous genes	Mean AAI	Std AAI	Orthologous fraction (OF)
Candidatus Aenigmarchaeota archaeon CG_4_10_14_0_8_um_filter_37_24GCA_002791855.1_ASM279185v1	Candidatus Aenigmarchaeota archaeon CG_4_10_14_3_um_filter_37_21GCA_002784265.1_ASM278426v1	969	99.9	1.14	89.06
Candidatus Aenigmarchaeota archaeon CG_4_10_14_3_um_filter_37_21GCA_002784265.1_ASM278426v1	Candidatus Aenigmarchaeota archaeon CG_4_8_14_3_um_filter_37_24GCA_002782805.1_ASM278280v1	921	99.93	0.62	88.73
Candidatus Aenigmarchaeota archaeon CG_4_10_14_3_um_filter_37_21GCA_002784265.1_ASM278426v1	Candidatus Aenigmarchaeota archaeon CG_4_8_14_3_um_filter_37_24GCA_002782805.1_ASM278280v1	921	99.93	0.62	88.73
Candidatus Aenigmarchaeota archaeon CG1_02_38_14GCA_001873985.1_ASM187398v1	Candidatus Aenigmarchaeota archaeon CG15_BIG_FIL_POST_REV_8_21_14_020_37_27GCA_002781865.1_ASM278186v1	882	99.86	0.96	82.82
Candidatus Aenigmarchaeota archaeon CG15_BIG_FIL_POST_REV_8_21_14_020_37_27GCA_002781865.1_ASM278186v1	Candidatus Aenigmarchaeota archaeon CG01_land_8_20_14_3_00_37_9GCA_002781145.1_ASM278114v1	848	99.89	0.8	79.62
Candidatus Aenigmarchaeota archaeon CG15_BIG_FIL_POST_REV_8_21_14_020_37_27GCA_002781865.1_ASM278186v1	Candidatus Aenigmarchaeota archaeon CG_4_9_14_3_um_filter_37_18GCA_002789635.1_ASM278963v1	977	99.92	0.59	91.74
Candidatus Aenigmarchaeota archaeon CG15_BIG_FIL_POST_REV_8_21_14_020_37_27GCA_002781865.1_ASM278186v1	Candidatus Aenigmarchaeota archaeon CG_4_9_14_3_um_filter_37_18GCA_002789635.1_ASM278963v1	977	99.92	0.59	91.74
Candidatus Aenigmarchaeota archaeon JGI 0000106-F11GCA_000404305.1_ASM40430v1	Candidatus Aenigmarchaeota archaeon CG_4_8_14_3_um_filter_37_24GCA_002782805.1_ASM278280v1	118	55.67	11.05	28.78
Candidatus Aenigmarchaeota archaeonGCA_003553585.1_ASM355358v1	Candidatus Aenigmarchaeota archaeonGCA_003663345.1_ASM366334v1	224	51.74	10.27	28.83
Candidatus Aenigmarchaeota archaeonGCA_003553585.1_ASM355358v1	Candidatus Aenigmarchaeota archaeonGCA_003554235.1_ASM355423v1	337	71.55	12.38	50.91
Candidatus Aenigmarchaeota archaeonGCA_003553585.1_ASM355358v1	Candidatus Aenigmarchaeota archaeonGCA_003555465.1_ASM355546v1	452	74.31	11.34	64.11
Candidatus Aenigmarchaeota archaeonGCA_003553585.1_ASM355358v1	Candidatus Aenigmarchaeota archaeonGCA_003555465.1_ASM355546v1	452	74.31	11.34	64.11
Candidatus Aenigmarchaeota archaeonGCA_003554045.1_ASM355404v1	Candidatus Aenigmarchaeota archaeonGCA_003550625.1_ASM355062v1	557	99.83	1.81	77.04
Candidatus Aenigmarchaeota archaeonGCA_003554045.1_ASM355404v1	Candidatus Aenigmarchaeota archaeonGCA_003550625.1_ASM355062v1	557	99.83	1.81	77.04
Candidatus Aenigmarchaeota archaeonGCA_003554845.1_ASM355484v1	Candidatus Aenigmarchaeota archaeonGCA_003553905.1_ASM355390v1	568	75.62	12.57	78.24
Candidatus Aenigmarchaeota archaeonGCA_003554845.1_ASM355484v1	Candidatus Aenigmarchaeota archaeonGCA_003553905.1_ASM355390v1	568	75.62	12.57	78.24
Candidatus Aenigmarchaeota archaeonGCA_003663235.1_ASM366323v1	Candidatus Aenigmarchaeota archaeon ex4484_224GCA_002254545.1_ASM225454v1	189	55.06	11.43	31.34
Candidatus Aenigmarchaeota archaeonGCA_003663235.1_ASM366323v1	Candidatus Aenigmarchaeota archaeon ex4484_224GCA_002254545.1_ASM225454v1	189	55.06	11.43	31.34
Candidatus Aenigmarchaeota archaeonGCA_003663265.1_ASM366326v1	Candidatus Aenigmarchaeota archaeon ex4484_14GCA_002255055.1_ASM225505v1	345	93.13	12.68	52.67
Candidatus Aenigmarchaeota archaeonGCA_003663265.1_ASM366326v1	Candidatus Aenigmarchaeota archaeon ex4484_14GCA_002255055.1_ASM225505v1	345	93.13	12.68	52.67
Candidatus Aenigmarchaeota archaeonGCA_003663285.1_ASM366328v1	Candidatus Aenigmarchaeota archaeon ex4484_14GCA_002255055.1_ASM225505v1	198	68.61	20.81	22.42
Candidatus Aenigmarchaeota archaeonGCA_003663355.1_ASM366335v1	Candidatus Aenigmarchaeota archaeon ex4484_56GCA_002254685.1_ASM225468v1	311	62.59	12.2	47.34
Candidatus Aenigmarchaeota archaeonGCA_003663355.1_ASM366335v1	Candidatus Aenigmarchaeota archaeonGCA_003663295.1_ASM366329v1	320	66.72	11.77	37.12
Candidatus Aenigmarchaeota archaeonGCA_003663355.1_ASM366335v1	Candidatus Aenigmarchaeota archaeonGCA_003663385.1_ASM366338v1	255	79.94	15.33	29.58
Candidatus Aenigmarchaeota archaeonGCA_003663355.1_ASM366335v1	Candidatus Aenigmarchaeota archaeonGCA_003663385.1_ASM366338v1	255	79.94	15.33	29.58
Candidatus Aenigmarchaeota archaeonGCA_003663385.1_ASM366338v1	Candidatus Aenigmarchaeota archaeon ex4484_52GCA_002254415.1_ASM225441v1	83	45.82	9.19	13.2
Candidatus Aenigmarchaeota archaeonGCA_003663405.1_ASM366340v1	Candidatus Aenigmarchaeota archaeonGCA_003663325.1_ASM366332v1	254	54.28	11.61	33.2
Candidatus Aenigmarchaeota archaeonGCA_003663405.1_ASM366340v1	Candidatus Aenigmarchaeota archaeonGCA_003663225.1_ASM366322v1	260	54.83	10.83	25.19
Candidatus Aenigmarchaeota archaeonGCA_003663405.1_ASM366340v1	Candidatus Aenigmarchaeota archaeonGCA_003663445.1_ASM366344v1	222	55.62	11.29	31.53
Candidatus Aenigmarchaeota archaeonGCA_003663405.1_ASM366340v1	Candidatus Aenigmarchaeota archaeonGCA_003663465.1_ASM366346v1	199	61.28	13.09	26.32
Candidatus Aenigmarchaeota archaeonGCA_003663405.1_ASM366340v1	Candidatus Aenigmarchaeota archaeonGCA_003663475.1_ASM366347v1	528	98.73	4.95	59.19
Candidatus Aenigmarchaeota archaeonGCA_003663405.1_ASM366340v1	Candidatus Aenigmarchaeota archaeonGCA_003663415.1_ASM366341v1	552	98.81	4.87	53.49
Candidatus Aenigmarchaeota archaeonGCA_003663405.1_ASM366340v1	Candidatus Aenigmarchaeota archaeonGCA_003663415.1_ASM366341v1	552	98.81	4.87	53.49
Candidatus Aenigmarchaeota archaeonGCA_003663445.1_ASM366344v1	Candidatus Aenigmarchaeota archaeon SCGC AAA011-F07GCA_000380865.1_ASM38086v1	50	53.08	9.4	13.77
Candidatus Altiarchaeales archaeon A3GCA_002083985.1_ASM208398v1	Candidatus Altiarchaeales archaeon HGW-Altiarchaeales-1GCA_002841105.1_ASM284110v1	551	79.94	13.9	40.48
Candidatus Altiarchaeales archaeon ex4484_2GCA_002254565.1_ASM225456v1	Candidatus Altiarchaeales archaeonGCA_003663165.1_ASM366316v1	515	65	11.1	58.66
Candidatus Altiarchaeales archaeon ex4484_2GCA_002254565.1_ASM225456v1	Candidatus Altiarchaeales archaeon ex4484_96GCA_002254405.1_ASM225440v1	666	71.59	11.04	66.53
Candidatus Altiarchaeales archaeon ex4484_2GCA_002254565.1_ASM225456v1	Candidatus Altiarchaeales archaeon ex4484_96GCA_002254405.1_ASM225440v1	666	71.59	11.04	66.53
Candidatus Altiarchaeales archaeon HGW-Altiarchaeales-1GCA_002841105.1_ASM284110v1	Candidatus Altiarchaeales archaeon HGW-Altiarchaeales-2GCA_002841095.1_ASM284109v1	677	94.58	11.48	41.69
Candidatus Altiarchaeales archaeon HGW-Altiarchaeales-1GCA_002841105.1_ASM284110v1	Candidatus Altiarchaeales archaeon HGW-Altiarchaeales-2GCA_002841095.1_ASM284109v1	677	94.58	11.48	41.69
Candidatus Altiarchaeales archaeon WOR_SM1_86-2GCA_001723855.1_ASM172385v1	Candidatus Altiarchaeales archaeon WOR_SM1_79GCA_001723835.1_ASM172383v1	1295	95.96	13.03	57.15
Candidatus Altiarchaeales archaeon WOR_SM1_86-2GCA_001723855.1_ASM172385v1	Candidatus Altiarchaeales archaeon WOR_SM1_79GCA_001723835.1_ASM172383v1	1295	95.96	13.03	57.15
Candidatus Altiarchaeales archaeon WOR_SM1_SCGGCA_001723845.1_ASM172384v1	Candidatus Altiarchaeales archaeon IMC4GCA_001742785.1_ASM174278v1	517	56.63	12.1	35.46
Candidatus Altiarchaeales archaeon WOR_SM1_SCGGCA_001723845.1_ASM172384v1	Candidatus Altiarchaeales archaeon HGW-Altiarchaeales-3GCA_002842715.1_ASM284271v1	261	69.52	13.38	46.28
Candidatus Altiarchaeales archaeon WOR_SM1_SCGGCA_001723845.1_ASM172384v1	Candidatus Altiarchaeales archaeon HGW-Altiarchaeales-3GCA_002842715.1_ASM284271v1	261	69.52	13.38	46.28
Candidatus Altiarchaeales archaeonGCA_003663075.1_ASM366307v1	Candidatus Altiarchaeales archaeonGCA_003663115.1_ASM366311v1	505	90.82	7.31	66.36
Candidatus Altiarchaeales archaeonGCA_003663075.1_ASM366307v1	Candidatus Altiarchaeales archaeon ex4484_43GCA_002254945.1_ASM225494v1	460	96.91	8.6	60.45
Candidatus Altiarchaeales archaeonGCA_003663075.1_ASM366307v1	Candidatus Altiarchaeales archaeon ex4484_43GCA_002254945.1_ASM225494v1	460	96.91	8.6	60.45
Candidatus Altiarchaeales archaeonGCA_003663105.1_ASM366310v1	Candidatus Altiarchaeales archaeonGCA_003663165.1_ASM366316v1	224	58.57	11.93	26.73
Candidatus Altiarchaeales archaeonGCA_003663115.1_ASM366311v1	Candidatus Altiarchaeales archaeonGCA_003663045.1_ASM366304v1	650	67.77	13.56	55.37
Candidatus Altiarchaeales archaeonGCA_003663175.1_ASM366317v1	Candidatus Altiarchaeales archaeonGCA_003663125.1_ASM366312v1	847	99.72	2.5	86.87
Candidatus Altiarchaeales archaeonGCA_003663175.1_ASM366317v1	Candidatus Altiarchaeales archaeonGCA_003663125.1_ASM366312v1	847	99.72	2.5	86.87
Candidatus Altiarchaeales archaeonGCA_003663205.1_ASM366320v1	Candidatus Altiarchaeales archaeonGCA_003663175.1_ASM366317v1	497	99.49	3.86	81.21
Candidatus Diapherotrites archaeon CG_4_10_14_0_2_um_filter_31_5GCA_002793375.1_ASM279337v1	Candidatus Diapherotrites archaeon CG10_big_fil_rev_8_21_14_0_10_31_34GCA_002763225.1_ASM276322v1	299	99.43	1.88	57.61
Candidatus Diapherotrites archaeon CG_4_10_14_0_2_um_filter_31_5GCA_002793375.1_ASM279337v1	Candidatus Diapherotrites archaeon CG10_big_fil_rev_8_21_14_0_10_31_34GCA_002763225.1_ASM276322v1	299	99.43	1.88	57.61
Candidatus Diapherotrites archaeon CG08_land_8_20_14_0_20_30_16GCA_002779075.1_ASM277907v1	Candidatus Diapherotrites archaeon CG09_land_8_20_14_0_10_32_12GCA_002778895.1_ASM277889v1	159	49.14	10.33	27.94
Candidatus Diapherotrites archaeon CG08_land_8_20_14_0_20_30_16GCA_002779075.1_ASM277907v1	Candidatus Diapherotrites archaeon CG09_land_8_20_14_0_10_32_12GCA_002778895.1_ASM277889v1	159	49.14	10.33	27.94
Candidatus Diapherotrites archaeon CG08_land_8_20_14_0_20_34_12GCA_002779065.1_ASM277906v1	Candidatus Diapherotrites archaeonGCA_003661665.1_ASM366166v1	179	51.75	10.35	32.6
Candidatus Diapherotrites archaeon UBA493GCA_002499505.1_ASM249950v1	Candidatus Diapherotrites archaeonGCA_002688035.1_ASM268803v1	181	53.86	12.44	26.81
Candidatus Diapherotrites archaeon UBA493GCA_002499505.1_ASM249950v1	Candidatus Diapherotrites archaeonGCA_002687735.1_ASM268773v1	386	99.77	2.91	62.46
Candidatus Diapherotrites archaeon UBA493GCA_002499505.1_ASM249950v1	Candidatus Diapherotrites archaeonGCA_002687735.1_ASM268773v1	386	99.77	2.91	62.46
Candidatus Diapherotrites archaeonGCA_002687735.1_ASM268773v1	Candidatus Diapherotrites archaeonGCA_003556695.1_ASM355669v1	147	50.04	10.85	23.79
Candidatus Diapherotrites archaeonGCA_002687735.1_ASM268773v1	Candidatus Diapherotrites archaeon CG11_big_fil_rev_8_21_14_0_20_37_9GCA_002762975.1_ASM276297v1	369	64.26	11.51	59.71
Candidatus Diapherotrites archaeonGCA_003551125.1_ASM355112v1	Candidatus Diapherotrites archaeonGCA_003558235.1_ASM355823v1	227	59.45	10.48	50.11
Candidatus Diapherotrites archaeonGCA_003553825.1_ASM355382v1	Candidatus Diapherotrites archaeonGCA_003551125.1_ASM355112v1	219	71.25	11.63	48.34
Candidatus Diapherotrites archaeonGCA_003553825.1_ASM355382v1	Candidatus Diapherotrites archaeonGCA_003551125.1_ASM355112v1	219	71.25	11.63	48.34
Candidatus Diapherotrites archaeonGCA_003559395.1_ASM355939v1	Candidatus Diapherotrites archaeonGCA_003556695.1_ASM355669v1	152	46.36	11.29	16.91
Candidatus Diapherotrites archaeonGCA_003661665.1_ASM366166v1	Candidatus Diapherotrites archaeonGCA_002688035.1_ASM268803v1	149	52.95	9.7	27.14
Candidatus Diapherotrites archaeonGCA_003661685.1_ASM366168v1	Candidatus Diapherotrites archaeonGCA_003661665.1_ASM366166v1	98	51.25	10.6	17.85
Candidatus Micrarchaeota archaeon CG_4_10_14_0_2_um_filter_49_7GCA_002792955.1_ASM279295v1	Candidatus Micrarchaeota archaeon CG1_02_49_24GCA_001871535.1_ASM187153v1	881	99.76	2.4	73.66
Candidatus Micrarchaeota archaeon CG_4_10_14_0_2_um_filter_55_9GCA_002792935.1_ASM279293v1	Candidatus Micrarchaeota archaeon CG1_02_55_41GCA_001871605.1_ASM187160v1	651	99.7	1.75	81.99
Candidatus Micrarchaeota archaeon CG_4_10_14_0_2_um_filter_60_11GCA_002792915.1_ASM279291v1	Candidatus Micrarchaeota archaeon UBA93GCA_002505035.1_ASM250503v1	737	99.85	0.78	85.01
Candidatus Micrarchaeota archaeon CG_4_10_14_0_8_um_filter_60_7GCA_002785255.1_ASM278525v1	Candidatus Micrarchaeota archaeon CG1_02_51_15GCA_001871495.1_ASM187149v1	268	52.65	11.49	28.57
Candidatus Micrarchaeota archaeon CG06_land_8_20_14_3_00_50_6GCA_002779685.1_ASM277968v1	Candidatus Micrarchaeota archaeon CG1_02_49_24GCA_001871535.1_ASM187153v1	625	99.5	2.94	58.3
Candidatus Micrarchaeota archaeon CG09_land_8_20_14_0_10_55_25GCA_002763275.1_ASM276327v1	Candidatus Micrarchaeota archaeon CG10_big_fil_rev_8_21_14_0_10_54_18GCA_002785565.1_ASM278556v1	629	99.85	0.72	83.98
Candidatus Micrarchaeota archaeon CG09_land_8_20_14_0_10_55_25GCA_002763275.1_ASM276327v1	Candidatus Micrarchaeota archaeon CG1_02_55_41GCA_001871605.1_ASM187160v1	637	99.89	0.45	85.05
Candidatus Micrarchaeota archaeon CG09_land_8_20_14_0_10_55_25GCA_002763275.1_ASM276327v1	Candidatus Micrarchaeota archaeon CG1_02_55_41GCA_001871605.1_ASM187160v1	637	99.89	0.45	85.05
Candidatus Micrarchaeota archaeon CG09_land_8_20_14_0_10_60_16GCA_002763255.1_ASM276325v1	Candidatus Micrarchaeota archaeon CG10_big_fil_rev_8_21_14_0_10_60_32GCA_002763205.1_ASM276320v1	733	99.87	0.99	88.63
Candidatus Micrarchaeota archaeon CG09_land_8_20_14_0_10_60_16GCA_002763255.1_ASM276325v1	Candidatus Micrarchaeota archaeon CG10_big_fil_rev_8_21_14_0_10_60_32GCA_002763205.1_ASM276320v1	733	99.87	0.99	88.63
Candidatus Micrarchaeota archaeon CG1_02_49_24GCA_001871535.1_ASM187153v1	Candidatus Micrarchaeota archaeon CG08_land_8_20_14_0_20_49_17GCA_002778915.1_ASM277891v1	909	99.85	2.15	85.67
Candidatus Micrarchaeota archaeon CG1_02_49_24GCA_001871535.1_ASM187153v1	Candidatus Micrarchaeota archaeon CG08_land_8_20_14_0_20_49_17GCA_002778915.1_ASM277891v1	909	99.85	2.15	85.67
Candidatus Micrarchaeota archaeon CG1_02_60_51GCA_001871655.1_ASM187165v1	Candidatus Micrarchaeota archaeon CG_4_10_14_0_8_um_filter_60_7GCA_002785255.1_ASM278525v1	680	99.75	0.97	73.2
Candidatus Micrarchaeota archaeon CG1_02_60_51GCA_001871655.1_ASM187165v1	Candidatus Micrarchaeota archaeon UBA93GCA_002505035.1_ASM250503v1	754	99.85	1.45	84.81
Candidatus Micrarchaeota archaeon CG1_02_60_51GCA_001871655.1_ASM187165v1	Candidatus Micrarchaeota archaeon UBA93GCA_002505035.1_ASM250503v1	754	99.85	1.45	84.81
Candidatus Micrarchaeota archaeon CG10_big_fil_rev_8_21_14_0_10_45_29GCA_002778455.1_ASM277845v1	Candidatus Micrarchaeota archaeon UBA96GCA_002499375.1_ASM249937v1	411	51.37	11.15	35.49
Candidatus Micrarchaeota archaeon CG10_big_fil_rev_8_21_14_0_10_59_7GCA_002778425.1_ASM277842v1	Candidatus Micrarchaeota archaeon CG08_land_8_20_14_0_20_59_11GCA_002763345.1_ASM276334v1	434	87.73	10.51	48.01
Candidatus Micrarchaeota archaeon CG10_big_fil_rev_8_21_14_0_10_59_7GCA_002778425.1_ASM277842v1	Candidatus Micrarchaeota archaeon CG08_land_8_20_14_0_20_59_11GCA_002763345.1_ASM276334v1	434	87.73	10.51	48.01
Candidatus Micrarchaeota archaeon CG11_big_fil_rev_8_21_14_0_20_47_5GCA_002762955.1_ASM276295v1	Candidatus Micrarchaeota archaeon CG1_02_47_40GCA_001871475.1_ASM187147v1	648	99.68	2.94	65.92
Candidatus Micrarchaeota archaeon RBG_16_49_10GCA_001784635.1_ASM178463v1	Candidatus Micrarchaeota archaeon RBG_16_36_9GCA_001786585.1_ASM178658v1	168	46.99	9.09	18.92
Candidatus Micrarchaeota archaeon RBG_16_49_10GCA_001784635.1_ASM178463v1	Candidatus Micrarchaeota archaeon RBG_16_36_9GCA_001786585.1_ASM178658v1	168	46.99	9.09	18.92
Candidatus Micrarchaeota archaeon UBA267GCA_002503145.1_ASM250314v1	Candidatus Micrarchaeota archaeon UBA514GCA_002498635.1_ASM249863v1	719	99.61	2.2	88.44
Candidatus Micrarchaeota archaeon UBA448GCA_002503225.1_ASM250322v1	Candidatus Micrarchaeota archaeon UBA615GCA_002505145.1_ASM250514v1	818	99.82	2.43	87.58
Candidatus Micrarchaeota archaeon UBA448GCA_002503225.1_ASM250322v1	Candidatus Micrarchaeota archaeon UBA514GCA_002498635.1_ASM249863v1	720	99.94	0.37	88.56
Candidatus Micrarchaeota archaeon UBA448GCA_002503225.1_ASM250322v1	Candidatus Micrarchaeota archaeon UBA514GCA_002498635.1_ASM249863v1	720	99.94	0.37	88.56
Candidatus Micrarchaeota archaeon UBA510GCA_002505655.1_ASM250565v1	Candidatus Micrarchaeota archaeon UBA523GCA_002501775.1_ASM250177v1	997	99.98	0.29	96.98
Candidatus Micrarchaeota archaeon UBA510GCA_002505655.1_ASM250565v1	Candidatus Micrarchaeota archaeon UBA523GCA_002501775.1_ASM250177v1	997	99.98	0.29	96.98
Candidatus Micrarchaeota archaeon UBA514GCA_002498635.1_ASM249863v1	Candidatus Micrarchaeota archaeon UBA524GCA_002499095.1_ASM249909v1	680	99.82	1.11	83.64
Candidatus Micrarchaeota archaeon UBA523GCA_002501775.1_ASM250177v1	Candidatus Micrarchaeota archaeon UBA581GCA_002502725.1_ASM250272v1	904	99.96	0.5	93.87
Candidatus Micrarchaeota archaeon UBA615GCA_002505145.1_ASM250514v1	Candidatus_Micrarchaeota_archaeon_LFW-125_1GCA_902385515.1_Candidatus_Micrarchaeota_archaeon_LFW-125_1	287	50.88	10.68	30.83
Candidatus Micrarchaeota archaeon UBA95GCA_002499405.1_ASM249940v1	Candidatus Micrarchaeota archaeon CG09_land_8_20_14_0_10_55_25GCA_002763275.1_ASM276327v1	658	99.81	0.84	87.85
Candidatus Micrarchaeota archaeon UBA96GCA_002499375.1_ASM249937v1	Candidatus Micrarchaeota archaeon CG1_02_47_40GCA_001871475.1_ASM187147v1	1137	99.99	0.18	98.19
Candidatus Micrarchaeota archaeon UBA96GCA_002499375.1_ASM249937v1	Candidatus Micrarchaeota archaeon CG1_02_47_40GCA_001871475.1_ASM187147v1	1137	99.99	0.18	98.19
Candidatus Micrarchaeota archaeon UBA97GCA_002507385.1_ASM250738v1	Candidatus Micrarchaeota archaeon CG1_02_55_22GCA_001871595.1_ASM187159v1	1013	99.86	0.92	84.91
Candidatus Micrarchaeota archaeon UBA97GCA_002507385.1_ASM250738v1	Candidatus Micrarchaeota archaeon CG1_02_55_22GCA_001871595.1_ASM187159v1	1013	99.86	0.92	84.91
Candidatus Micrarchaeota archaeonGCA_003660965.1_ASM366096v1	Candidatus Micrarchaeota archaeonGCA_003660975.1_ASM366097v1	156	44.84	8.34	17.55
Candidatus Micrarchaeota archaeonGCA_003660965.1_ASM366096v1	Candidatus Micrarchaeota archaeon UBA96GCA_002499375.1_ASM249937v1	306	50.4	10.75	34.42
Candidatus Nanohaloarchaeota archaeonGCA_003660905.1_ASM366090v1	Candidatus Nanohaloarchaeota archaeonGCA_003660865.1_ASM366086v1	238	48.99	10.97	28.54
Candidatus Nanohaloarchaeota archaeonGCA_003660905.1_ASM366090v1	Candidatus Nanohaloarchaeota archaeonGCA_003660865.1_ASM366086v1	238	48.99	10.97	28.54
Candidatus Pacearchaeota archaeon CG_4_10_14_0_2_um_filter_05_32_18GCA_002792685.1_ASM279268v1	Candidatus Pacearchaeota archaeon CG1_02_32_21GCA_001872185.1_ASM187218v1	673	99.18	5.17	82.27
Candidatus Pacearchaeota archaeon CG_4_10_14_0_2_um_filter_05_32_18GCA_002792685.1_ASM279268v1	Candidatus Pacearchaeota archaeon CG10_big_fil_rev_8_21_14_0_10_31_9GCA_002763105.1_ASM276310v1	757	99.47	2.29	80.53
Candidatus Pacearchaeota archaeon CG_4_10_14_0_2_um_filter_05_32_18GCA_002792685.1_ASM279268v1	Candidatus Pacearchaeota archaeon CG10_big_fil_rev_8_21_14_0_10_31_9GCA_002763105.1_ASM276310v1	757	99.47	2.29	80.53
Candidatus Pacearchaeota archaeon CG_4_10_14_0_2_um_filter_31_10GCA_002792655.1_ASM279265v1	Candidatus Pacearchaeota archaeon CG10_big_fil_rev_8_21_14_0_10_31_59GCA_002763115.1_ASM276311v1	656	99.82	1.92	93.98
Candidatus Pacearchaeota archaeon CG_4_10_14_0_2_um_filter_31_10GCA_002792655.1_ASM279265v1	Candidatus Pacearchaeota archaeon CG_4_9_14_3_um_filter_31_7GCA_002790895.1_ASM279089v1	477	99.89	0.4	89.16
Candidatus Pacearchaeota archaeon CG_4_10_14_0_2_um_filter_31_10GCA_002792655.1_ASM279265v1	Candidatus Pacearchaeota archaeon CG_4_9_14_3_um_filter_31_7GCA_002790895.1_ASM279089v1	477	99.89	0.4	89.16
Candidatus Pacearchaeota archaeon CG_4_10_14_0_2_um_filter_35_33GCA_002792635.1_ASM279263v1	Candidatus Pacearchaeota archaeon CG_4_9_14_3_um_filter_35_19GCA_002790905.1_ASM279090v1	934	99.95	0.23	94.63
Candidatus Pacearchaeota archaeon CG_4_10_14_0_2_um_filter_35_33GCA_002792635.1_ASM279263v1	Candidatus Pacearchaeota archaeon CG_4_9_14_3_um_filter_35_19GCA_002790905.1_ASM279090v1	934	99.95	0.23	94.63
Candidatus Pacearchaeota archaeon CG_4_10_14_0_2_um_filter_35_33GCA_002792635.1_ASM279263v1	Candidatus Pacearchaeota archaeon CG_4_10_14_0_8_um_filter_35_169GCA_002784645.1_ASM278464v1	937	99.95	0.58	94.93
Candidatus Pacearchaeota archaeon CG_4_9_14_0_2_um_filter_30_8GCA_002788575.1_ASM278857v1	Candidatus Pacearchaeota archaeon CG10_big_fil_rev_8_21_14_0_10_32_42GCA_002794195.1_ASM279419v1	278	68.63	13.61	51.48
Candidatus Pacearchaeota archaeon CG_4_9_14_0_2_um_filter_30_8GCA_002788575.1_ASM278857v1	Candidatus Pacearchaeota archaeonGCA_003229945.1_ASM322994v1	115	68.74	12.69	21.3
Candidatus Pacearchaeota archaeon CG_4_9_14_0_2_um_filter_30_8GCA_002788575.1_ASM278857v1	Candidatus Pacearchaeota archaeon CG1_02_30_18GCA_001872125.1_ASM187212v1	286	76.07	11.83	52.96
Candidatus Pacearchaeota archaeon CG_4_9_14_3_um_filter_30_11GCA_002790875.1_ASM279087v1	Candidatus Pacearchaeota archaeon CG1_02_30_18GCA_001872125.1_ASM187212v1	620	99.63	2.14	88.19
Candidatus Pacearchaeota archaeon CG_4_9_14_3_um_filter_35_19GCA_002790905.1_ASM279090v1	Candidatus Pacearchaeota archaeon CG_4_9_14_0_8_um_filter_35_24GCA_002789435.1_ASM278943v1	929	99.95	0.31	94.41
Candidatus Pacearchaeota archaeon CG1_02_35_32GCA_001872325.1_ASM187232v1	Candidatus Pacearchaeota archaeon CG10_big_fil_rev_8_21_14_0_10_35_219GCA_002794155.1_ASM279415v1	856	99.87	1.51	89.07
Candidatus Pacearchaeota archaeon CG1_02_39_14GCA_001872315.1_ASM187231v1	Candidatus Pacearchaeota archaeon CG_4_9_14_0_2_um_filter_39_13GCA_002788615.1_ASM278861v1	776	99.95	0.36	91.19
Candidatus Pacearchaeota archaeon CG1_02_39_14GCA_001872315.1_ASM187231v1	Candidatus Pacearchaeota archaeon CG_4_9_14_0_2_um_filter_39_13GCA_002788615.1_ASM278861v1	776	99.95	0.36	91.19
Candidatus Pacearchaeota archaeon CG10_big_fil_rev_8_21_14_0_10_31_59GCA_002763115.1_ASM276311v1	Candidatus Pacearchaeota archaeon CG1_02_31_27GCA_001872145.1_ASM187214v1	639	99.79	2.9	86.35
Candidatus Pacearchaeota archaeon CG10_big_fil_rev_8_21_14_0_10_32_14GCA_002763085.1_ASM276308v1	Candidatus Pacearchaeota archaeonGCA_002689985.1_ASM268998v1	233	58.26	12.6	42.44
Candidatus Pacearchaeota archaeon CG10_big_fil_rev_8_21_14_0_10_34_12GCA_002794175.1_ASM279417v1	Candidatus Pacearchaeota archaeonGCA_002689985.1_ASM268998v1	209	60.97	12.77	38.07
Candidatus Pacearchaeota archaeon CG10_big_fil_rev_8_21_14_0_10_34_76GCA_002763075.1_ASM276307v1	Candidatus Pacearchaeota archaeon CG1_02_32_132GCA_001872795.1_ASM187279v1	429	60.09	12.72	45.64
Candidatus Pacearchaeota archaeon CG10_big_fil_rev_8_21_14_0_10_35_13GCA_002763035.1_ASM276303v1	Candidatus Pacearchaeota archaeon CG10_big_fil_rev_8_21_14_0_10_32_42GCA_002794195.1_ASM279419v1	217	51.64	11.85	22.94
Candidatus Pacearchaeota archaeon CG10_big_fil_rev_8_21_14_0_10_35_219GCA_002794155.1_ASM279415v1	Candidatus Pacearchaeota archaeon CG_4_10_14_0_8_um_filter_35_169GCA_002784645.1_ASM278464v1	898	99.89	1.27	93.44
Candidatus Pacearchaeota archaeon CG11_big_fil_rev_8_21_14_0_20_30_13GCA_002762735.1_ASM276273v1	Candidatus Pacearchaeota archaeon CG09_land_8_20_14_0_10_30_9GCA_002763285.1_ASM276328v1	589	99.58	1.18	83.43
Candidatus Pacearchaeota archaeon CG11_big_fil_rev_8_21_14_0_20_30_13GCA_002762735.1_ASM276273v1	Candidatus Pacearchaeota archaeon CG_4_10_14_0_2_um_filter_30_11GCA_002792675.1_ASM279267v1	573	99.65	1.32	91.68
Candidatus Pacearchaeota archaeon CG11_big_fil_rev_8_21_14_0_20_30_13GCA_002762735.1_ASM276273v1	Candidatus Pacearchaeota archaeon CG1_02_30_18GCA_001872125.1_ASM187212v1	636	99.76	0.99	90.47
Candidatus Pacearchaeota archaeon CG11_big_fil_rev_8_21_14_0_20_30_13GCA_002762735.1_ASM276273v1	Candidatus Pacearchaeota archaeon CG1_02_30_18GCA_001872125.1_ASM187212v1	636	99.76	0.99	90.47
Candidatus Pacearchaeota archaeon ex4484_26GCA_002254495.1_ASM225449v1	Candidatus Pacearchaeota archaeonGCA_003660845.1_ASM366084v1	105	56	18.04	20.79
Candidatus Pacearchaeota archaeon ex4484_31GCA_002254805.1_ASM225480v1	Candidatus Pacearchaeota archaeon CG06_land_8_20_14_3_00_35_12GCA_002780285.1_ASM278028v1	126	52.11	10.99	38.07
Candidatus Pacearchaeota archaeon ex4484_31GCA_002254805.1_ASM225480v1	Candidatus Pacearchaeota archaeon UBA284GCA_002499185.1_ASM249918v1	134	53.76	11.88	40.48
Candidatus Pacearchaeota archaeon ex4484_31GCA_002254805.1_ASM225480v1	Candidatus Pacearchaeota archaeon UBA284GCA_002499185.1_ASM249918v1	134	53.76	11.88	40.48
Candidatus Pacearchaeota archaeon RBG_16_35_8GCA_001786425.1_ASM178642v1	Candidatus Pacearchaeota archaeonGCA_002689985.1_ASM268998v1	191	62.78	11.74	34.98
Candidatus Pacearchaeota archaeon RBG_19FT_COMBO_34_9GCA_001786415.1_ASM178641v1	Candidatus_Pacearchaeota_archaeon_LFW-273_1GCA_902386025.1_Candidatus_Pacearchaeota_archaeon_LFW-273_1	397	68.85	13.54	55.99
Candidatus Pacearchaeota archaeon RBG_19FT_COMBO_34_9GCA_001786415.1_ASM178641v1	Candidatus Pacearchaeota archaeon RBG_13_33_26GCA_001787285.1_ASM178728v1	653	99.81	0.99	91.97
Candidatus Pacearchaeota archaeon RBG_19FT_COMBO_34_9GCA_001786415.1_ASM178641v1	Candidatus Pacearchaeota archaeon RBG_13_33_26GCA_001787285.1_ASM178728v1	653	99.81	0.99	91.97
Candidatus Pacearchaeota archaeon UBA92GCA_002497285.1_ASM249728v1	Candidatus Pacearchaeota archaeon CG1_02_32_132GCA_001872795.1_ASM187279v1	911	100	0.01	96.91
Candidatus Pacearchaeota archaeon UBA92GCA_002497285.1_ASM249728v1	Candidatus Pacearchaeota archaeon CG1_02_32_132GCA_001872795.1_ASM187279v1	911	100	0.01	96.91
Candidatus Pacearchaeota archaeonGCA_002686195.1_ASM268619v1	Candidatus Pacearchaeota archaeonGCA_003694055.1_ASM369405v1	207	56.58	11.91	20.66
Candidatus Pacearchaeota archaeonGCA_002686195.1_ASM268619v1	Candidatus Pacearchaeota archaeon UBA73GCA_002496015.1_ASM249601v1	240	58.35	13.1	22.79
Candidatus Pacearchaeota archaeonGCA_002686195.1_ASM268619v1	Candidatus Pacearchaeota archaeonGCA_002688015.1_ASM268801v1	264	61	12.77	37.13
Candidatus Pacearchaeota archaeonGCA_002686195.1_ASM268619v1	Candidatus Pacearchaeota archaeonGCA_002688015.1_ASM268801v1	264	61	12.77	37.13
Candidatus Pacearchaeota archaeonGCA_002687975.1_ASM268797v1	Candidatus Pacearchaeota archaeon CG10_big_fil_rev_8_21_14_0_10_30_48GCA_002763155.1_ASM276315v1	231	61.16	13.48	35.27
Candidatus Pacearchaeota archaeonGCA_002687975.1_ASM268797v1	Candidatus Pacearchaeota archaeon CG10_big_fil_rev_8_21_14_0_10_30_48GCA_002763155.1_ASM276315v1	231	61.16	13.48	35.27
Candidatus Pacearchaeota archaeonGCA_002688015.1_ASM268801v1	Candidatus Pacearchaeota archaeonGCA_002687255.1_ASM268725v1	216	57.05	12.07	30.38
Candidatus Pacearchaeota archaeonGCA_002688015.1_ASM268801v1	Candidatus Pacearchaeota archaeon CG10_big_fil_rev_8_21_14_0_10_31_24GCA_002763165.1_ASM276316v1	274	57.9	11.89	38.54
Candidatus Pacearchaeota archaeonGCA_002688335.1_ASM268833v1	Candidatus Pacearchaeota archaeonGCA_002688165.1_ASM268816v1	303	62.73	13.49	41.22
Candidatus Pacearchaeota archaeonGCA_002688335.1_ASM268833v1	Candidatus Pacearchaeota archaeonGCA_002688875.1_ASM268887v1	367	64.76	14.22	27.47
Candidatus Pacearchaeota archaeonGCA_002688335.1_ASM268833v1	Candidatus Pacearchaeota archaeonGCA_002688875.1_ASM268887v1	367	64.76	14.22	27.47
Candidatus Pacearchaeota archaeonGCA_002688415.1_ASM268841v1	Candidatus Pacearchaeota archaeonGCA_003693875.1_ASM369387v1	209	58.42	12.72	38.92
Candidatus Pacearchaeota archaeonGCA_002688415.1_ASM268841v1	Candidatus Pacearchaeota archaeonGCA_003693875.1_ASM369387v1	209	58.42	12.72	38.92
Candidatus Pacearchaeota archaeonGCA_002688755.1_ASM268875v1	Candidatus Pacearchaeota archaeonGCA_002686355.1_ASM268635v1	260	63.61	11.33	51.59
Candidatus Pacearchaeota archaeonGCA_002690445.1_ASM269044v1	Candidatus_Pacearchaeota_archaeon_LFW-170_1GCA_902385655.1_Candidatus_Pacearchaeota_archaeon_LFW-170_1	235	56.21	12.4	22.95
Candidatus Pacearchaeota archaeonGCA_002690445.1_ASM269044v1	Candidatus Pacearchaeota archaeonGCA_003693875.1_ASM369387v1	180	58.05	12.33	33.52
Candidatus Pacearchaeota archaeonGCA_002731115.1_ASM273111v1	Candidatus Pacearchaeota archaeonGCA_002689985.1_ASM268998v1	290	79.57	10.5	52.92
Candidatus Pacearchaeota archaeonGCA_002731115.1_ASM273111v1	Candidatus Pacearchaeota archaeonGCA_002688755.1_ASM268875v1	368	83.8	10.37	67.15
Candidatus Pacearchaeota archaeonGCA_002731115.1_ASM273111v1	Candidatus Pacearchaeota archaeonGCA_002688755.1_ASM268875v1	368	83.8	10.37	67.15
Candidatus Pacearchaeota archaeonGCA_003554465.1_ASM355446v1	Candidatus Pacearchaeota archaeon RBG_13_36_9GCA_001786395.1_ASM178639v1	169	51.23	10.72	18.74
Candidatus Pacearchaeota archaeonGCA_003564875.1_ASM356487v1	Candidatus Pacearchaeota archaeonGCA_002689985.1_ASM268998v1	128	60.99	11.16	25.6
Candidatus Pacearchaeota archaeonGCA_003660825.1_ASM366082v1	Candidatus Pacearchaeota archaeon ex4484_71GCA_002254395.1_ASM225439v1	185	60.86	13.46	40.39
Candidatus Pacearchaeota archaeonGCA_003660825.1_ASM366082v1	Candidatus Pacearchaeota archaeonGCA_002689985.1_ASM268998v1	224	63.14	13.03	40.8
Candidatus Pacearchaeota archaeonGCA_003660845.1_ASM366084v1	Candidatus Pacearchaeota archaeonGCA_002689985.1_ASM268998v1	173	61.6	13.72	31.51
Candidatus Parvarchaeota archaeon UBA446GCA_002503215.1_ASM250321v1	Candidatus Parvarchaeota archaeon UBA264GCA_002503915.1_ASM250391v1	861	99.77	2.87	96.96
Candidatus Parvarchaeota archaeon UBA446GCA_002503215.1_ASM250321v1	Candidatus Parvarchaeota archaeon UBA506GCA_002499655.1_ASM249965v1	724	99.92	0.6	89.6
Candidatus Parvarchaeota archaeon UBA515GCA_002498685.1_ASM249868v1	Candidatus Parvarchaeota archaeon UBA614GCA_002505115.1_ASM250511v1	885	99.95	0.87	97.9
Candidatus Parvarchaeota archaeon UBA519GCA_002496215.1_ASM249621v1	Candidatus Parvarchaeota archaeon UBA265GCA_002503995.1_ASM250399v1	722	99.92	0.52	86.78
Candidatus Parvarchaeota archaeon UBA569GCA_002505075.1_ASM250507v1	Candidatus Parvarchaeota archaeon UBA449GCA_002503305.1_ASM250330v1	757	99.66	2.5	83.37
Candidatus Parvarchaeota archaeon UBA573GCA_002502045.1_ASM250204v1	Candidatus Parvarchaeota archaeon UBA449GCA_002503305.1_ASM250330v1	833	99.98	0.19	96.97
Candidatus Parvarchaeota archaeon UBA573GCA_002502045.1_ASM250204v1	Candidatus Parvarchaeota archaeon UBA265GCA_002503995.1_ASM250399v1	843	99.99	0.35	98.14
Candidatus Parvarchaeota archaeon UBA573GCA_002502045.1_ASM250204v1	Candidatus Parvarchaeota archaeon UBA265GCA_002503995.1_ASM250399v1	843	99.99	0.35	98.14
Candidatus Parvarchaeota archaeonGCA_003563585.1_ASM356358v1	Candidatus Parvarchaeota archaeonGCA_003557155.1_ASM355715v1	238	74.15	11.94	38.2
Candidatus Parvarchaeota archaeonGCA_003563585.1_ASM356358v1	Candidatus Parvarchaeota archaeonGCA_003557155.1_ASM355715v1	238	74.15	11.94	38.2
Candidatus Parvarchaeota archaeonGCA_004195435.1_ASM419543v1	Candidatus Parvarchaeota archaeonGCA_003202545.1_ASM320254v1	142	95.75	8.08	36.41
Candidatus Parvarchaeota archaeonGCA_004195435.1_ASM419543v1	Candidatus Parvarchaeota archaeonGCA_003202545.1_ASM320254v1	142	95.75	8.08	36.41
Candidatus Parvarchaeum acidiphilum ARMAN-4_'5-way FS'GCA_000192595.1_ASM19259v1	Candidatus Parvarchaeota archaeon UBA265GCA_002503995.1_ASM250399v1	39	99.74	1.61	69.64
Candidatus Parvarchaeum acidophilus ARMAN-5_'5-way FS'GCA_000192615.1_ASM19261v1	Candidatus Parvarchaeota archaeon UBA446GCA_002503215.1_ASM250321v1	116	99.99	0.03	97.48
Candidatus Parvarchaeum acidophilus ARMAN-5_'5-way FS'GCA_000192615.1_ASM19261v1	Candidatus Parvarchaeota archaeon UBA575GCA_002502525.1_ASM250252v1	116	99.99	0.09	97.48
Candidatus Parvarchaeum acidophilus ARMAN-5_'5-way FS'GCA_000192615.1_ASM19261v1	Candidatus Parvarchaeota archaeon UBA614GCA_002505115.1_ASM250511v1	116	100	0.03	97.48
Candidatus Parvarchaeum acidophilus ARMAN-5_'5-way FS'GCA_000192615.1_ASM19261v1	Candidatus Parvarchaeota archaeon UBA614GCA_002505115.1_ASM250511v1	116	100	0.03	97.48
Candidatus Woesearchaeota archaeon CG06_land_8_20_14_3_00_33_13GCA_002780105.1_ASM278010v1	Candidatus Woesearchaeota archaeon RBG_13_36_6GCA_001791825.1_ASM179182v1	149	56.96	11.1	18.91
Candidatus Woesearchaeota archaeon CG06_land_8_20_14_3_00_33_13GCA_002780105.1_ASM278010v1	Candidatus Woesearchaeota archaeon CG_4_10_14_0_2_um_filter_33_10GCA_002792055.1_ASM279205v1	671	99.73	3.17	70.26
Candidatus Woesearchaeota archaeon CG08_land_8_20_14_0_20_43_7GCA_002794135.1_ASM279413v1	Candidatus Woesearchaeota archaeonGCA_003599145.1_ASM359914v1	320	54.5	16.75	21.65
Candidatus Woesearchaeota archaeon CG08_land_8_20_14_0_20_43_7GCA_002794135.1_ASM279413v1	Candidatus Woesearchaeota archaeon CG11_big_fil_rev_8_21_14_0_20_43_8GCA_002762705.1_ASM276270v1	1180	99.86	1.98	71.17
Candidatus Woesearchaeota archaeon CG08_land_8_20_14_0_20_43_7GCA_002794135.1_ASM279413v1	Candidatus Woesearchaeota archaeon CG11_big_fil_rev_8_21_14_0_20_43_8GCA_002762705.1_ASM276270v1	1180	99.86	1.98	71.17
Candidatus Woesearchaeota archaeon CG1_02_33_12GCA_001872765.1_ASM187276v1	Candidatus Woesearchaeota archaeon CG_4_10_14_0_2_um_filter_33_10GCA_002792055.1_ASM279205v1	678	99.31	5.33	68
Candidatus Woesearchaeota archaeon CG1_02_47_18GCA_001872825.1_ASM187282v1	Candidatus Woesearchaeota archaeon CG08_land_8_20_14_0_20_47_9GCA_002763335.1_ASM276333v1	795	99.62	2.97	86.6
Candidatus Woesearchaeota archaeon CG1_02_47_18GCA_001872825.1_ASM187282v1	Candidatus Woesearchaeota archaeon CG08_land_8_20_14_0_20_47_9GCA_002763335.1_ASM276333v1	795	99.62	2.97	86.6
Candidatus Woesearchaeota archaeon CG1_02_57_44GCA_001871415.1_ASM187141v1	Candidatus Woesearchaeota archaeon UBA94GCA_002503425.1_ASM250342v1	1332	99.92	0.78	89.64
Candidatus Woesearchaeota archaeon CG1_02_57_44GCA_001871415.1_ASM187141v1	Candidatus Woesearchaeota archaeon UBA94GCA_002503425.1_ASM250342v1	1332	99.92	0.78	89.64
Candidatus Woesearchaeota archaeon CG10_big_fil_rev_8_21_14_0_10_30_7GCA_002762925.1_ASM276292v1	Candidatus Woesearchaeota archaeonGCA_003649055.1_ASM364905v1	174	52.4	12.1	18.55
Candidatus Woesearchaeota archaeon CG10_big_fil_rev_8_21_14_0_10_32_9GCA_002762915.1_ASM276291v1	Candidatus Woesearchaeota archaeonGCA_007117735.1_ASM711773v1	224	50.88	11.98	29.79
Candidatus Woesearchaeota archaeon CG10_big_fil_rev_8_21_14_0_10_32_9GCA_002762915.1_ASM276291v1	Candidatus Woesearchaeota archaeonGCA_003558875.1_ASM355887v1	237	59.9	13.44	30.11
Candidatus Woesearchaeota archaeon CG10_big_fil_rev_8_21_14_0_10_32_9GCA_002762915.1_ASM276291v1	Candidatus Woesearchaeota archaeonGCA_007131205.1_ASM713120v1	350	60.05	13.24	42.22
Candidatus Woesearchaeota archaeon CG10_big_fil_rev_8_21_14_0_10_33_12GCA_002762865.1_ASM276286v1	Candidatus Woesearchaeota archaeon CG_4_10_14_0_8_um_filter_47_5GCA_002784405.1_ASM278440v1	127	53.59	11.62	11.6
Candidatus Woesearchaeota archaeon CG10_big_fil_rev_8_21_14_0_10_33_12GCA_002762865.1_ASM276286v1	Candidatus Woesearchaeota archaeonGCA_002687795.1_ASM268779v1	329	55.73	11.61	33.03
Candidatus Woesearchaeota archaeon CG10_big_fil_rev_8_21_14_0_10_33_12GCA_002762865.1_ASM276286v1	Candidatus Woesearchaeota archaeon CG06_land_8_20_14_3_00_33_13GCA_002780105.1_ASM278010v1	737	99.85	2.27	77.17
Candidatus Woesearchaeota archaeon CG10_big_fil_rev_8_21_14_0_10_33_12GCA_002762865.1_ASM276286v1	Candidatus Woesearchaeota archaeon CG06_land_8_20_14_3_00_33_13GCA_002780105.1_ASM278010v1	737	99.85	2.27	77.17
Candidatus Woesearchaeota archaeon CG10_big_fil_rev_8_21_14_0_10_34_12GCA_002762835.1_ASM276283v1	Candidatus Woesearchaeota archaeon CG06_land_8_20_14_3_00_33_13GCA_002780105.1_ASM278010v1	115	48.56	9.71	16.64
Candidatus Woesearchaeota archaeon CG10_big_fil_rev_8_21_14_0_10_34_8GCA_002762855.1_ASM276285v1	Candidatus Woesearchaeota archaeonGCA_003694495.1_ASM369449v1	245	52.53	12.59	26.54
Candidatus Woesearchaeota archaeon CG10_big_fil_rev_8_21_14_0_10_34_8GCA_002762855.1_ASM276285v1	Candidatus Woesearchaeota archaeon CG1_02_33_12GCA_001872765.1_ASM187276v1	196	52.71	11.41	19.66
Candidatus Woesearchaeota archaeon CG10_big_fil_rev_8_21_14_0_10_36_11GCA_002762845.1_ASM276284v1	Candidatus Woesearchaeota archaeon CG_4_10_14_0_2_um_filter_33_13GCA_002792115.1_ASM279211v1	504	60.67	13.03	54.55
Candidatus Woesearchaeota archaeon CG10_big_fil_rev_8_21_14_0_10_36_11GCA_002762845.1_ASM276284v1	Candidatus Woesearchaeota archaeon CG10_big_fil_rev_8_21_14_0_10_32_24GCA_002763025.1_ASM276302v1	321	60.86	13.14	39
Candidatus Woesearchaeota archaeon CG10_big_fil_rev_8_21_14_0_10_37_12GCA_002762795.1_ASM276279v1	Candidatus Woesearchaeota archaeonGCA_003599055.1_ASM359905v1	551	57.32	12.71	40.51
Candidatus Woesearchaeota archaeon CG10_big_fil_rev_8_21_14_0_10_44_13GCA_002762985.1_ASM276298v1	Candidatus Woesearchaeota archaeon CG10_big_fil_rev_8_21_14_0_10_33_12GCA_002762865.1_ASM276286v1	407	54.3	11.84	34.06
Candidatus Woesearchaeota archaeon CG10_big_fil_rev_8_21_14_0_10_45_16GCA_002762785.1_ASM276278v1	Candidatus Woesearchaeota archaeon CG10_big_fil_rev_8_21_14_0_10_32_24GCA_002763025.1_ASM276302v1	396	61.45	12.55	48.12
Candidatus Woesearchaeota archaeon CG10_big_fil_rev_8_21_14_0_10_45_16GCA_002762785.1_ASM276278v1	Candidatus Woesearchaeota archaeon CG10_big_fil_rev_8_21_14_0_10_32_24GCA_002763025.1_ASM276302v1	396	61.45	12.55	48.12
Candidatus Woesearchaeota archaeon CG10_big_fil_rev_8_21_14_0_10_45_5GCA_002762765.1_ASM276276v1	Candidatus Woesearchaeota archaeon CG07_land_8_20_14_0_80_44_23GCA_002779235.1_ASM277923v1	386	98.37	8.52	58.75
Candidatus Woesearchaeota archaeon CG10_big_fil_rev_8_21_14_0_10_45_5GCA_002762765.1_ASM276276v1	Candidatus Woesearchaeota archaeon CG07_land_8_20_14_0_80_44_23GCA_002779235.1_ASM277923v1	386	98.37	8.52	58.75
Candidatus Woesearchaeota archaeon CG10_big_fil_rev_8_21_14_0_10_47_5GCA_002762745.1_ASM276274v1	Candidatus Woesearchaeota archaeon CG08_land_8_20_14_0_20_47_9GCA_002763335.1_ASM276333v1	466	98.95	5.05	55.02
Candidatus Woesearchaeota archaeon ex4484_78GCA_002254705.1_ASM225470v1	Candidatus Woesearchaeota archaeonGCA_002687275.1_ASM268727v1	185	51.67	12.47	20.26
Candidatus Woesearchaeota archaeon ex4484_78GCA_002254705.1_ASM225470v1	Candidatus Woesearchaeota archaeonGCA_003649055.1_ASM364905v1	263	56.71	14.16	28.81
Candidatus Woesearchaeota archaeon ex4484_78GCA_002254705.1_ASM225470v1	Candidatus Woesearchaeota archaeonGCA_003649035.1_ASM364903v1	542	97.46	10.62	59.36
Candidatus Woesearchaeota archaeon ex4484_78GCA_002254705.1_ASM225470v1	Candidatus Woesearchaeota archaeonGCA_003649035.1_ASM364903v1	542	97.46	10.62	59.36
Candidatus Woesearchaeota archaeon UBA153GCA_002503705.1_ASM250370v1	Candidatus Woesearchaeota archaeonGCA_003694385.1_ASM369438v1	344	60.11	12.96	36.6
Candidatus Woesearchaeota archaeon UBA153GCA_002503705.1_ASM250370v1	Candidatus Woesearchaeota archaeonGCA_003694385.1_ASM369438v1	344	60.11	12.96	36.6
Candidatus Woesearchaeota archaeon UBA492GCA_002503745.1_ASM250374v1	Candidatus Woesearchaeota archaeon UBA142GCA_002505845.1_ASM250584v1	794	99.97	0.17	87.73
Candidatus Woesearchaeota archaeon UBA492GCA_002503745.1_ASM250374v1	Candidatus Woesearchaeota archaeon UBA142GCA_002505845.1_ASM250584v1	794	99.97	0.17	87.73
Candidatus Woesearchaeota archaeon UBA525GCA_002498125.1_ASM249812v1	Candidatus Woesearchaeota archaeonGCA_003694385.1_ASM369438v1	316	52.61	12.87	33.62
Candidatus Woesearchaeota archaeon UBA544GCA_002506165.1_ASM250616v1	Candidatus Woesearchaeota archaeon UBA489GCA_002505585.1_ASM250558v1	805	98.88	6.46	90.45
Candidatus Woesearchaeota archaeon UBA544GCA_002506165.1_ASM250616v1	Candidatus Woesearchaeota archaeon UBA489GCA_002505585.1_ASM250558v1	805	98.88	6.46	90.45
Candidatus Woesearchaeota archaeon UBA94GCA_002503425.1_ASM250342v1	Candidatus Woesearchaeota archaeon CG11_big_fil_rev_8_21_14_0_20_57_5GCA_002762695.1_ASM276269v1	748	99.5	2.82	53.7
Candidatus Woesearchaeota archaeon UBA94GCA_002503425.1_ASM250342v1	Candidatus Woesearchaeota archaeon CG_4_10_14_0_2_um_filter_57_5GCA_002792075.1_ASM279207v1	754	99.65	2.65	53.67
Candidatus Woesearchaeota archaeonGCA_002685855.1_ASM268585v1	Candidatus Woesearchaeota archaeonGCA_002686295.1_ASM268629v1	259	53.1	11.4	28.81
Candidatus Woesearchaeota archaeonGCA_002686215.1_ASM268621v1	Candidatus Woesearchaeota archaeonGCA_002725495.1_ASM272549v1	264	89.84	17.33	35.06
Candidatus Woesearchaeota archaeonGCA_002686215.1_ASM268621v1	Candidatus Woesearchaeota archaeonGCA_002725495.1_ASM272549v1	264	89.84	17.33	35.06
Candidatus Woesearchaeota archaeonGCA_002686495.1_ASM268649v1	Candidatus Woesearchaeota archaeonGCA_002686515.1_ASM268651v1	74	43.53	9.19	6.34
Candidatus Woesearchaeota archaeonGCA_002686855.1_ASM268685v1	Candidatus Woesearchaeota archaeonGCA_007117405.1_ASM711740v1	105	47.15	9.52	20.71
Candidatus Woesearchaeota archaeonGCA_002686855.1_ASM268685v1	Candidatus Woesearchaeota archaeonGCA_002688775.1_ASM268877v1	449	60.08	12.66	39.66
Candidatus Woesearchaeota archaeonGCA_002686855.1_ASM268685v1	Candidatus Woesearchaeota archaeonGCA_002730625.1_ASM273062v1	366	69.54	13.08	41.22
Candidatus Woesearchaeota archaeonGCA_002688315.1_ASM268831v1	Candidatus Woesearchaeota archaeon UBA492GCA_002503745.1_ASM250374v1	898	99.95	0.36	94.63
Candidatus Woesearchaeota archaeonGCA_002730625.1_ASM273062v1	Candidatus Woesearchaeota archaeon B3_WoesGCA_005222965.1_ASM522296v1	252	56.37	11.94	28.38
Candidatus Woesearchaeota archaeonGCA_002730625.1_ASM273062v1	Candidatus Woesearchaeota archaeonGCA_002690055.1_ASM269005v1	236	75.19	13.13	40.97
Candidatus Woesearchaeota archaeonGCA_002730625.1_ASM273062v1	Candidatus Woesearchaeota archaeonGCA_002690055.1_ASM269005v1	236	75.19	13.13	40.97
Candidatus Woesearchaeota archaeonGCA_003555225.1_ASM355522v1	Candidatus Woesearchaeota archaeonGCA_002730625.1_ASM273062v1	138	52.35	12.35	15.54
Candidatus Woesearchaeota archaeonGCA_003560545.1_ASM356054v1	Candidatus Woesearchaeota archaeonGCA_002686295.1_ASM268629v1	275	53.28	11.92	30.59
Candidatus Woesearchaeota archaeonGCA_003561825.1_ASM356182v1	Candidatus Woesearchaeota archaeon CG_4_10_14_0_2_um_filter_33_10GCA_002792055.1_ASM279205v1	324	62.86	12.82	30.45
Candidatus Woesearchaeota archaeonGCA_003564925.1_ASM356492v1	Candidatus Woesearchaeota archaeonGCA_002867475.1_ASM286747v1	342	52.31	11.82	35.44
Candidatus Woesearchaeota archaeonGCA_003564925.1_ASM356492v1	Candidatus Woesearchaeota archaeon CG06_land_8_20_14_3_00_33_13GCA_002780105.1_ASM278010v1	268	55.32	10.78	28.06
Candidatus Woesearchaeota archaeonGCA_003649025.1_ASM364902v1	Candidatus Woesearchaeota archaeonGCA_002686515.1_ASM268651v1	15	44.59	9.87	1.38
Candidatus Woesearchaeota archaeonGCA_003649025.1_ASM364902v1	Candidatus Woesearchaeota archaeonGCA_003650575.1_ASM365057v1	372	95.36	11.47	34.22
Candidatus Woesearchaeota archaeonGCA_003649025.1_ASM364902v1	Candidatus Woesearchaeota archaeonGCA_003650575.1_ASM365057v1	372	95.36	11.47	34.22
Candidatus Woesearchaeota archaeonGCA_003650545.1_ASM365054v1	Candidatus Woesearchaeota archaeon CG1_02_33_12GCA_001872765.1_ASM187276v1	230	55.76	12.17	23.07
Candidatus Woesearchaeota archaeonGCA_003650575.1_ASM365057v1	Candidatus Woesearchaeota archaeon UBA119GCA_002505945.1_ASM250594v1	158	50.12	11.38	15.9
Candidatus Woesearchaeota archaeonGCA_003650575.1_ASM365057v1	Candidatus Woesearchaeota archaeonGCA_003648985.1_ASM364898v1	333	91.3	10.04	50.84
Candidatus Woesearchaeota archaeonGCA_003694525.1_ASM369452v1	Candidatus Woesearchaeota archaeonGCA_003599055.1_ASM359905v1	383	59.15	12.43	50.2
Candidatus Woesearchaeota archaeonGCA_003694525.1_ASM369452v1	Candidatus Woesearchaeota archaeonGCA_003599055.1_ASM359905v1	383	59.15	12.43	50.2
Candidatus Woesearchaeota archaeonGCA_003694805.1_ASM369480v1	Candidatus Woesearchaeota archaeonGCA_003694385.1_ASM369438v1	317	53.31	12.4	33.72
Candidatus Woesearchaeota archaeonGCA_003695045.1_ASM369504v1	Candidatus Woesearchaeota archaeon CG06_land_8_20_14_3_00_33_13GCA_002780105.1_ASM278010v1	225	53.9	12.21	23.56
Candidatus Woesearchaeota archaeonGCA_003695265.1_ASM369526v1	Candidatus Woesearchaeota archaeonGCA_003650585.1_ASM365058v1	290	51.69	11.66	27.91
Candidatus Woesearchaeota archaeonGCA_003695265.1_ASM369526v1	Candidatus Woesearchaeota archaeonGCA_003695435.1_ASM369543v1	295	51.87	11.48	31.42
Candidatus Woesearchaeota archaeonGCA_003695265.1_ASM369526v1	Candidatus Woesearchaeota archaeon CG10_big_fil_rev_8_21_14_0_10_33_12GCA_002762865.1_ASM276286v1	359	55.72	11.62	32
Candidatus Woesearchaeota archaeonGCA_007116295.1_ASM711629v1	Candidatus Woesearchaeota archaeonGCA_007117145.1_ASM711714v1	229	58.27	13.25	38.68
Candidatus Woesearchaeota archaeonGCA_007116295.1_ASM711629v1	Candidatus Woesearchaeota archaeonGCA_007117145.1_ASM711714v1	229	58.27	13.25	38.68
Candidatus Woesearchaeota archaeonGCA_007116315.1_ASM711631v1	Candidatus Woesearchaeota archaeon CG10_big_fil_rev_8_21_14_0_10_33_12GCA_002762865.1_ASM276286v1	194	52	11.31	24.53
Candidatus Woesearchaeota archaeonGCA_007116645.1_ASM711664v1	Candidatus Woesearchaeota archaeonGCA_007128245.1_ASM712824v1	609	75.92	13.86	58.33
Candidatus Woesearchaeota archaeonGCA_007116655.1_ASM711665v1	Candidatus Woesearchaeota archaeonGCA_007117475.1_ASM711747v1	161	53.74	12.95	20.1
Candidatus Woesearchaeota archaeonGCA_007116655.1_ASM711665v1	Candidatus Woesearchaeota archaeonGCA_007117475.1_ASM711747v1	161	53.74	12.95	20.1
Candidatus Woesearchaeota archaeonGCA_007116795.1_ASM711679v1	Candidatus Woesearchaeota archaeonGCA_007117065.1_ASM711706v1	332	55.68	13.43	43.51
Candidatus Woesearchaeota archaeonGCA_007116795.1_ASM711679v1	Candidatus Woesearchaeota archaeonGCA_007128245.1_ASM712824v1	648	99.71	0.72	84.93
Candidatus Woesearchaeota archaeonGCA_007116795.1_ASM711679v1	Candidatus Woesearchaeota archaeonGCA_007128245.1_ASM712824v1	648	99.71	0.72	84.93
Candidatus Woesearchaeota archaeonGCA_007117755.1_ASM711775v1	Candidatus Woesearchaeota archaeonGCA_007117145.1_ASM711714v1	370	57.87	13.43	49.6
Candidatus Woesearchaeota archaeonGCA_007126015.1_ASM712601v1	Candidatus Woesearchaeota archaeonGCA_007133845.1_ASM713384v1	218	75.33	12.8	53.83
Candidatus Woesearchaeota archaeonGCA_007126015.1_ASM712601v1	Candidatus Woesearchaeota archaeonGCA_007130955.1_ASM713095v1	229	98.76	5.43	56.54
Candidatus Woesearchaeota archaeonGCA_007126015.1_ASM712601v1	Candidatus Woesearchaeota archaeonGCA_007130955.1_ASM713095v1	229	98.76	5.43	56.54
Candidatus Woesearchaeota archaeonGCA_007131205.1_ASM713120v1	Candidatus Woesearchaeota archaeonGCA_003560545.1_ASM356054v1	652	79.07	14.83	64.11
Candidatus Woesearchaeota archaeonGCA_007131205.1_ASM713120v1	Candidatus Woesearchaeota archaeonGCA_003562145.1_ASM356214v1	480	79.12	13.61	66.57
Candidatus Woesearchaeota archaeonGCA_007131205.1_ASM713120v1	Candidatus Woesearchaeota archaeonGCA_003557205.1_ASM355720v1	729	99.64	3.49	72.11
Candidatus Woesearchaeota archaeonGCA_007131205.1_ASM713120v1	Candidatus Woesearchaeota archaeonGCA_003557205.1_ASM355720v1	729	99.64	3.49	72.11
Candidatus_Pacearchaeota_archaeon_LFW-165_1GCA_902385625.1_Candidatus_Pacearchaeota_archaeon_LFW-165_1	Candidatus Pacearchaeota archaeon RBG_13_36_9GCA_001786395.1_ASM178639v1	386	54.1	11.65	25.85
Candidatus_Pacearchaeota_archaeon_LFW-165_1GCA_902385625.1_Candidatus_Pacearchaeota_archaeon_LFW-165_1	Candidatus Pacearchaeota archaeonGCA_002688165.1_ASM268816v1	295	59.87	12.27	40.14
Diapherotrites archaeon SCGC AAA011-K09GCA_000404545.1_ASM40454v1	Candidatus Diapherotrites archaeonGCA_002687735.1_ASM268773v1	41	49.45	9.41	11.52
Diapherotrites archaeon SCGC AAA011-N19GCA_000404525.1_ASM40452v1	Candidatus Diapherotrites archaeon CG10_big_fil_rev_8_21_14_0_10_31_34GCA_002763225.1_ASM276322v1	69	47.01	9.76	21.1
Nanoarchaeota archaeon M10-121GCA_004285895.1_ASM428589v1	Nanoarchaeota archaeon Gua-46GCA_004285905.1_ASM428590v1	51	53.75	10.1	21.61
Nanoarchaeota archaeon NZ13-NGCA_003344645.1_ASM334464v1	Nanoarchaeota archaeon M10-121GCA_004285895.1_ASM428589v1	147	72.43	11.64	62.29
Nanoarchaeota archaeon NZ13-NGCA_003344645.1_ASM334464v1	Nanoarchaeota archaeon M10-121GCA_004285895.1_ASM428589v1	147	72.43	11.64	62.29
Nanoarchaeota archaeon SCGC AAA011-G17GCA_000402515.1_ASM40251v1	Nanoarchaeota archaeon SCGC AAA011-L22GCA_000380905.1_ASM38090v1	1258	99.73	2.26	95.59
Nanoarchaeota archaeon SCGC AAA011-G17GCA_000402515.1_ASM40251v1	Nanoarchaeota archaeon SCGC AAA011-L22GCA_000380905.1_ASM38090v1	1258	99.73	2.26	95.59
Nanoarchaeota archaeon SCGC AAA011-J2GCA_000402255.1_ASM40225v1	Nanoarchaeota archaeon SCGC AAA011-D5GCA_000405225.1_ASM40522v1	48	48.15	9.39	12.7
Nanoarchaeota archaeon SCGC AAA011-J2GCA_000402255.1_ASM40225v1	Nanoarchaeota archaeon SCGC AAA011-K22GCA_000402735.1_ASM40273v1	355	99.28	4.81	93.92
Nanoarchaeota archaeon SCGC AAA011-J2GCA_000402255.1_ASM40225v1	Nanoarchaeota archaeon SCGC AAA011-K22GCA_000402735.1_ASM40273v1	355	99.28	4.81	93.92
Nanoarchaeota archaeon SCGC AAA011-K22GCA_000402735.1_ASM40273v1	Nanoarchaeota archaeonGCA_002687775.1_ASM268777v1	78	50.09	10.99	12.34
Nanoarchaeota archaeon SCGC AAA011-K22GCA_000402735.1_ASM40273v1	Nanoarchaeota archaeon SCGC AAA011-L15GCA_000402475.1_ASM40247v1	39	53.47	12.12	15.85
Nanoarchaeota archaeonGCA_002688395.1_ASM268839v1	Nanoarchaeota archaeonGCA_002688095.1_ASM268809v1	283	57.01	12.47	37.83
Nanoarchaeota archaeonGCA_002688395.1_ASM268839v1	Nanoarchaeota archaeonGCA_002687825.1_ASM268782v1	359	71.27	12.25	45.67
Nanoarchaeota archaeonGCA_002688395.1_ASM268839v1	Nanoarchaeota archaeonGCA_002687825.1_ASM268782v1	359	71.27	12.25	45.67
Nanoarchaeota archaeonGCA_003660885.1_ASM366088v1	Nanoarchaeota archaeonGCA_003660925.1_ASM366092v1	153	50.38	11.15	19.62
Nanoarchaeota archaeonGCA_003660885.1_ASM366088v1	Nanoarchaeota archaeonGCA_003660925.1_ASM366092v1	153	50.38	11.15	19.62
Nanoarchaeota archaeonGCA_003660945.1_ASM366094v1	Nanoarchaeota archaeonGCA_003660885.1_ASM366088v1	93	48.78	10.12	11.51
Nanoarchaeota archaeonGCA_004299525.1_ASM429952v1	Nanoarchaeota archaeon SCGC AAA011-K22GCA_000402735.1_ASM40273v1	102	49.16	10.92	13.28
Nanohaloarchaea archaeon AB578-D14GCA_000740075.1_ASM74007v1	Nanohaloarchaea archaeon PL-Br10_U2g5GCA_001564205.1_ASM156420v1	59	45.95	11.37	4.26
Nanohaloarchaea archaeon B1-Br10_U2g19GCA_001563905.1_ASM156390v1	Nanohaloarchaea archaeon AB578-D14GCA_000740075.1_ASM74007v1	142	57.26	12.25	18.59
Nanohaloarchaea archaeon B1-Br10_U2g19GCA_001563905.1_ASM156390v1	Nanohaloarchaea archaeon PL-Br10_U2g19GCA_001564195.1_ASM156419v1	452	74.97	13.79	59.16
Nanohaloarchaea archaeon B1-Br10_U2g21GCA_001563915.1_ASM156391v1	Nanohaloarchaea archaeon PL-Br10_U2g27GCA_001564035.1_ASM156403v1	473	78.46	13.78	68.95
Nanohaloarchaea archaeon B1-Br10_U2g21GCA_001563915.1_ASM156391v1	Nanohaloarchaea archaeon PL-Br10_U2g27GCA_001564035.1_ASM156403v1	473	78.46	13.78	68.95
Nanohaloarchaea archaeon PL-Br10_U2g19GCA_001564195.1_ASM156419v1	Candidatus Nanohaloarchaeota archaeonGCA_003554305.1_ASM355430v1	148	51.09	10.4	16.59
Nanohaloarchaea archaeon PL-Br10_U2g19GCA_001564195.1_ASM156419v1	Nanohaloarchaea archaeon B1-Br10_U2g1GCA_001563875.1_ASM156387v1	684	99.42	2.75	80.85
Nanohaloarchaea archaeon PL-Br10_U2g19GCA_001564195.1_ASM156419v1	Nanohaloarchaea archaeon B1-Br10_U2g1GCA_001563875.1_ASM156387v1	684	99.42	2.75	80.85
Nanohaloarchaea archaeon PL-Br10_U2g27GCA_001564035.1_ASM156403v1	Nanohaloarchaea archaeon B1-Br10_U2g29GCA_001564145.1_ASM156414v1	331	68.17	13.67	53.65
Nanohaloarchaea archaeon SG9GCA_001761425.1_ASM176142v1	Nanohaloarchaea archaeon SW_7_46_7GCA_003009775.1_ASM300977v1	439	93.76	7.25	65.72
Nanohaloarchaea archaeon SG9GCA_001761425.1_ASM176142v1	Nanohaloarchaea archaeon SW_7_46_7GCA_003009775.1_ASM300977v1	439	93.76	7.25	65.72
Nanohaloarchaea archaeon SW_10_44_10GCA_003009825.1_ASM300982v1	Nanohaloarchaea archaeon PL-Br10_U2g16GCA_001563995.1_ASM156399v1	212	65.2	13.85	41.81
Nanohaloarchaea archaeon SW_10_44_10GCA_003009825.1_ASM300982v1	Nanohaloarchaea archaeon QH_8_44_6GCA_003009845.1_ASM300984v1	168	86.4	17.02	33.14
Nanohaloarchaea archaeon SW_10_44_10GCA_003009825.1_ASM300982v1	Nanohaloarchaea archaeon SW_7_43_1GCA_003009795.1_ASM300979v1	355	90.56	8.15	70.02
Nanohaloarchaea archaeon SW_10_44_10GCA_003009825.1_ASM300982v1	Nanohaloarchaea archaeon SW_4_43_9GCA_003009815.1_ASM300981v1	309	94.66	7.4	60.95
Nanohaloarchaea archaeon SW_10_44_10GCA_003009825.1_ASM300982v1	Nanohaloarchaea archaeon SW_4_43_9GCA_003009815.1_ASM300981v1	309	94.66	7.4	60.95
