# Supplementary material for: Metagenomic Insights into the Metabolic and Ecological Functions of Abundant Deep-Sea Hydrothermal Vent DPANN Archaea
Source: Appl Environ Microbiol. 2021 Apr 13;87(9):e03009-20. doi: 10.1128/AEM.03009-20 (PMC8091004; doi:10.1128/AEM.03009-20)
Supplement: Supplemental file 4 [file AEM.03009-20-s0004.xls]

## Sheet: Caption
Dataset S3. The information of genomes used for calculating genome size ranges. All information of referenced archaeal genomes was downloaded from NCBI.

## Sheet: archaeon_genbank_summary_used
ID	URL
Acidilobaceae archaeon UBA158	ftp://ftp.ncbi.nlm.nih.gov/genomes/all/GCA/002/506/595/GCA_002506595.1_ASM250659v1
Acidilobaceae archaeon UBA162	ftp://ftp.ncbi.nlm.nih.gov/genomes/all/GCA/002/496/425/GCA_002496425.1_ASM249642v1
Aigarchaeota archaeon JGI 0000001-A7	ftp://ftp.ncbi.nlm.nih.gov/genomes/all/GCA/000/398/565/GCA_000398565.1_ASM39856v1
Aigarchaeota archaeon JGI 0000001-B8	ftp://ftp.ncbi.nlm.nih.gov/genomes/all/GCA/000/405/765/GCA_000405765.1_ASM40576v1
Aigarchaeota archaeon JGI 0000001-H6	ftp://ftp.ncbi.nlm.nih.gov/genomes/all/GCA/000/398/585/GCA_000398585.1_ASM39858v1
Aigarchaeota archaeon JGI 0000106-J15	ftp://ftp.ncbi.nlm.nih.gov/genomes/all/GCA/000/405/685/GCA_000405685.1_ASM40568v1
Aigarchaeota archaeon NZ13_MG1	ftp://ftp.ncbi.nlm.nih.gov/genomes/all/GCA/003/056/285/GCA_003056285.1_ASM305628v1
Aigarchaeota archaeon SCGC AAA471-A16	ftp://ftp.ncbi.nlm.nih.gov/genomes/all/GCA/000/380/685/GCA_000380685.1_ASM38068v1
Aigarchaeota archaeon SCGC AAA471-B22	ftp://ftp.ncbi.nlm.nih.gov/genomes/all/GCA/000/402/935/GCA_000402935.1_ASM40293v1
Aigarchaeota archaeon SCGC AAA471-D15	ftp://ftp.ncbi.nlm.nih.gov/genomes/all/GCA/000/402/915/GCA_000402915.1_ASM40291v1
Aigarchaeota archaeon SCGC AAA471-E14	ftp://ftp.ncbi.nlm.nih.gov/genomes/all/GCA/000/402/965/GCA_000402965.1_ASM40296v1
Aigarchaeota archaeon SCGC AAA471-E16	ftp://ftp.ncbi.nlm.nih.gov/genomes/all/GCA/000/398/485/GCA_000398485.1_ASM39848v1
Aigarchaeota archaeon SCGC AAA471-F17	ftp://ftp.ncbi.nlm.nih.gov/genomes/all/GCA/000/405/905/GCA_000405905.1_ASM40590v1
Aigarchaeota archaeon SCGC AAA471-G05	ftp://ftp.ncbi.nlm.nih.gov/genomes/all/GCA/000/398/505/GCA_000398505.1_ASM39850v1
Aigarchaeota archaeon SCGC AAA471-I13	ftp://ftp.ncbi.nlm.nih.gov/genomes/all/GCA/000/405/925/GCA_000405925.1_ASM40592v1
Aigarchaeota archaeon SCGC AAA471-J07	ftp://ftp.ncbi.nlm.nih.gov/genomes/all/GCA/000/398/525/GCA_000398525.1_ASM39852v1
Aigarchaeota archaeon SCGC AAA471-J08	ftp://ftp.ncbi.nlm.nih.gov/genomes/all/GCA/000/398/545/GCA_000398545.1_ASM39854v1
anaerobic archaeon MK-D1	ftp://ftp.ncbi.nlm.nih.gov/genomes/all/GCA/008/000/775/GCA_008000775.1_ASM800077v1
ANME-1 cluster archaeon ex4572_4	ftp://ftp.ncbi.nlm.nih.gov/genomes/all/GCA/002/254/785/GCA_002254785.1_ASM225478v1
ANME-2 cluster archaeon	ftp://ftp.ncbi.nlm.nih.gov/genomes/all/GCA/003/194/445/GCA_003194445.1_ASM319444v1
ANME-2 cluster archaeon	ftp://ftp.ncbi.nlm.nih.gov/genomes/all/GCA/003/336/385/GCA_003336385.1_ASM333638v1
ANME-2 cluster archaeon	ftp://ftp.ncbi.nlm.nih.gov/genomes/all/GCA/003/601/535/GCA_003601535.1_ASM360153v1
ANME-2 cluster archaeon	ftp://ftp.ncbi.nlm.nih.gov/genomes/all/GCA/004/526/155/GCA_004526155.1_ASM452615v1
ANME-2 cluster archaeon	ftp://ftp.ncbi.nlm.nih.gov/genomes/all/GCA/005/504/395/GCA_005504395.1_ASM550439v1
ANME-2 cluster archaeon HR1	ftp://ftp.ncbi.nlm.nih.gov/genomes/all/GCA/002/926/195/GCA_002926195.1_ASM292619v1
Arc I group archaeon	ftp://ftp.ncbi.nlm.nih.gov/genomes/all/GCA/003/558/335/GCA_003558335.1_ASM355833v1
Arc I group archaeon	ftp://ftp.ncbi.nlm.nih.gov/genomes/all/GCA/003/563/815/GCA_003563815.1_ASM356381v1
Arc I group archaeon ADurb1013_Bin02101	ftp://ftp.ncbi.nlm.nih.gov/genomes/all/GCA/001/587/595/GCA_001587595.1_ASM158759v1
Arc I group archaeon ADurb1113_Bin01801	ftp://ftp.ncbi.nlm.nih.gov/genomes/all/GCA/001/587/605/GCA_001587605.1_ASM158760v1
Arc I group archaeon ADurb1213_Bin02801	ftp://ftp.ncbi.nlm.nih.gov/genomes/all/GCA/001/587/635/GCA_001587635.1_ASM158763v1
Arc I group archaeon B03fssc0709_Meth_Bin005	ftp://ftp.ncbi.nlm.nih.gov/genomes/all/GCA/001/587/655/GCA_001587655.1_ASM158765v1
Arc I group archaeon B15fssc0709_Meth_Bin003	ftp://ftp.ncbi.nlm.nih.gov/genomes/all/GCA/001/587/695/GCA_001587695.1_ASM158769v1
Arc I group archaeon BMIXfssc0709_Meth_Bin006	ftp://ftp.ncbi.nlm.nih.gov/genomes/all/GCA/001/587/575/GCA_001587575.1_ASM158757v1
Arc I group archaeon U1lsi0528_Bin055	ftp://ftp.ncbi.nlm.nih.gov/genomes/all/GCA/001/587/715/GCA_001587715.1_ASM158771v1
Arc I group archaeon U1lsi0528_Bin089	ftp://ftp.ncbi.nlm.nih.gov/genomes/all/GCA/001/587/675/GCA_001587675.1_ASM158767v1
Archaeoglobaceae archaeon	ftp://ftp.ncbi.nlm.nih.gov/genomes/all/GCA/004/366/975/GCA_004366975.1_ASM436697v1
Archaeoglobaceae archaeon	ftp://ftp.ncbi.nlm.nih.gov/genomes/all/GCA/004/366/995/GCA_004366995.1_ASM436699v1
Archaeoglobaceae archaeon	ftp://ftp.ncbi.nlm.nih.gov/genomes/all/GCA/004/367/345/GCA_004367345.1_ASM436734v1
Archaeoglobales archaeon	ftp://ftp.ncbi.nlm.nih.gov/genomes/all/GCA/003/662/925/GCA_003662925.1_ASM366292v1
Archaeoglobales archaeon	ftp://ftp.ncbi.nlm.nih.gov/genomes/all/GCA/003/662/965/GCA_003662965.1_ASM366296v1
Archaeoglobales archaeon	ftp://ftp.ncbi.nlm.nih.gov/genomes/all/GCA/003/662/985/GCA_003662985.1_ASM366298v1
Archaeoglobales archaeon	ftp://ftp.ncbi.nlm.nih.gov/genomes/all/GCA/003/662/995/GCA_003662995.1_ASM366299v1
Archaeoglobales archaeon	ftp://ftp.ncbi.nlm.nih.gov/genomes/all/GCA/003/663/025/GCA_003663025.1_ASM366302v1
Archaeoglobales archaeon	ftp://ftp.ncbi.nlm.nih.gov/genomes/all/GCA/003/663/055/GCA_003663055.1_ASM366305v1
Archaeoglobales archaeon ex4484_92	ftp://ftp.ncbi.nlm.nih.gov/genomes/all/GCA/002/254/865/GCA_002254865.1_ASM225486v1
Archaeoglobi archaeon	ftp://ftp.ncbi.nlm.nih.gov/genomes/all/GCA/003/935/005/GCA_003935005.1_ASM393500v1
Archaeoglobi archaeon	ftp://ftp.ncbi.nlm.nih.gov/genomes/all/GCA/004/347/825/GCA_004347825.1_ASM434782v1
Archaeoglobi archaeon	ftp://ftp.ncbi.nlm.nih.gov/genomes/all/GCA/004/347/845/GCA_004347845.1_ASM434784v1
Archaeoglobi archaeon	ftp://ftp.ncbi.nlm.nih.gov/genomes/all/GCA/004/347/865/GCA_004347865.1_ASM434786v1
Archaeoglobi archaeon JdFR-42	ftp://ftp.ncbi.nlm.nih.gov/genomes/all/GCA/002/010/305/GCA_002010305.1_ASM201030v1
archaeon	ftp://ftp.ncbi.nlm.nih.gov/genomes/all/GCA/002/686/315/GCA_002686315.1_ASM268631v1
archaeon	ftp://ftp.ncbi.nlm.nih.gov/genomes/all/GCA/002/687/185/GCA_002687185.1_ASM268718v1
archaeon	ftp://ftp.ncbi.nlm.nih.gov/genomes/all/GCA/002/687/815/GCA_002687815.1_ASM268781v1
archaeon	ftp://ftp.ncbi.nlm.nih.gov/genomes/all/GCA/002/688/265/GCA_002688265.1_ASM268826v1
archaeon	ftp://ftp.ncbi.nlm.nih.gov/genomes/all/GCA/002/688/325/GCA_002688325.1_ASM268832v1
archaeon	ftp://ftp.ncbi.nlm.nih.gov/genomes/all/GCA/002/688/355/GCA_002688355.1_ASM268835v1
archaeon	ftp://ftp.ncbi.nlm.nih.gov/genomes/all/GCA/002/688/745/GCA_002688745.1_ASM268874v1
archaeon	ftp://ftp.ncbi.nlm.nih.gov/genomes/all/GCA/002/688/925/GCA_002688925.1_ASM268892v1
archaeon	ftp://ftp.ncbi.nlm.nih.gov/genomes/all/GCA/002/688/965/GCA_002688965.1_ASM268896v1
archaeon	ftp://ftp.ncbi.nlm.nih.gov/genomes/all/GCA/003/661/545/GCA_003661545.1_ASM366154v1
archaeon	ftp://ftp.ncbi.nlm.nih.gov/genomes/all/GCA/003/661/565/GCA_003661565.1_ASM366156v1
archaeon	ftp://ftp.ncbi.nlm.nih.gov/genomes/all/GCA/003/661/585/GCA_003661585.1_ASM366158v1
archaeon	ftp://ftp.ncbi.nlm.nih.gov/genomes/all/GCA/003/661/605/GCA_003661605.1_ASM366160v1
archaeon	ftp://ftp.ncbi.nlm.nih.gov/genomes/all/GCA/003/661/625/GCA_003661625.1_ASM366162v1
archaeon	ftp://ftp.ncbi.nlm.nih.gov/genomes/all/GCA/004/145/285/GCA_004145285.1_ASM414528v1
archaeon	ftp://ftp.ncbi.nlm.nih.gov/genomes/all/GCA/004/145/295/GCA_004145295.1_ASM414529v1
archaeon	ftp://ftp.ncbi.nlm.nih.gov/genomes/all/GCA/004/145/385/GCA_004145385.1_ASM414538v1
archaeon	ftp://ftp.ncbi.nlm.nih.gov/genomes/all/GCA/004/145/555/GCA_004145555.1_ASM414555v1
archaeon	ftp://ftp.ncbi.nlm.nih.gov/genomes/all/GCA/004/146/225/GCA_004146225.1_ASM414622v1
archaeon	ftp://ftp.ncbi.nlm.nih.gov/genomes/all/GCA/004/173/275/GCA_004173275.1_ASM417327v1
archaeon	ftp://ftp.ncbi.nlm.nih.gov/genomes/all/GCA/004/173/375/GCA_004173375.1_ASM417337v1
archaeon	ftp://ftp.ncbi.nlm.nih.gov/genomes/all/GCA/004/212/155/GCA_004212155.1_ASM421215v1
archaeon	ftp://ftp.ncbi.nlm.nih.gov/genomes/all/GCA/004/297/575/GCA_004297575.1_ASM429757v1
archaeon	ftp://ftp.ncbi.nlm.nih.gov/genomes/all/GCA/005/239/615/GCA_005239615.1_ASM523961v1
archaeon	ftp://ftp.ncbi.nlm.nih.gov/genomes/all/GCA/005/239/845/GCA_005239845.1_ASM523984v1
archaeon	ftp://ftp.ncbi.nlm.nih.gov/genomes/all/GCA/005/240/025/GCA_005240025.1_ASM524002v1
archaeon	ftp://ftp.ncbi.nlm.nih.gov/genomes/all/GCA/006/538/205/GCA_006538205.1_ASM653820v1
archaeon	ftp://ftp.ncbi.nlm.nih.gov/genomes/all/GCA/007/279/865/GCA_007279865.1_ASM727986v1
archaeon	ftp://ftp.ncbi.nlm.nih.gov/genomes/all/GCA/007/280/995/GCA_007280995.1_ASM728099v1
archaeon	ftp://ftp.ncbi.nlm.nih.gov/genomes/all/GCA/007/281/115/GCA_007281115.1_ASM728111v1
archaeon	ftp://ftp.ncbi.nlm.nih.gov/genomes/all/GCA/007/281/275/GCA_007281275.1_ASM728127v1
archaeon 13_1_20CM_2_51_12	ftp://ftp.ncbi.nlm.nih.gov/genomes/all/GCA/001/920/715/GCA_001920715.1_ASM192071v1
archaeon 13_1_20CM_2_54_9	ftp://ftp.ncbi.nlm.nih.gov/genomes/all/GCA/001/920/655/GCA_001920655.1_ASM192065v1
archaeon 13_1_20CM_52_20	ftp://ftp.ncbi.nlm.nih.gov/genomes/all/GCA/001/919/675/GCA_001919675.1_ASM191967v1
archaeon 13_1_40CM_2_52_13	ftp://ftp.ncbi.nlm.nih.gov/genomes/all/GCA/001/919/285/GCA_001919285.1_ASM191928v1
archaeon 13_1_40CM_2_52_4	ftp://ftp.ncbi.nlm.nih.gov/genomes/all/GCA/001/919/275/GCA_001919275.1_ASM191927v1
archaeon 13_1_40CM_4_53_4	ftp://ftp.ncbi.nlm.nih.gov/genomes/all/GCA/001/918/315/GCA_001918315.1_ASM191831v1
archaeon 13_2_20CM_2_52_21	ftp://ftp.ncbi.nlm.nih.gov/genomes/all/GCA/001/915/075/GCA_001915075.1_ASM191507v1
archaeon 13_2_20CM_2_53_6	ftp://ftp.ncbi.nlm.nih.gov/genomes/all/GCA/001/915/065/GCA_001915065.1_ASM191506v1
archaeon AArc-Sl	ftp://ftp.ncbi.nlm.nih.gov/genomes/all/GCA/002/952/775/GCA_002952775.1_ASM295277v1
archaeon BMS3Abin16	ftp://ftp.ncbi.nlm.nih.gov/genomes/all/GCA/002/923/215/GCA_002923215.1_ASM292321v1
archaeon BMS3Abin17	ftp://ftp.ncbi.nlm.nih.gov/genomes/all/GCA/002/897/655/GCA_002897655.1_ASM289765v1
archaeon BMS3Bbin15	ftp://ftp.ncbi.nlm.nih.gov/genomes/all/GCA/002/897/955/GCA_002897955.1_ASM289795v1
archaeon BMS3Bbin16	ftp://ftp.ncbi.nlm.nih.gov/genomes/all/GCA/002/898/035/GCA_002898035.1_ASM289803v1
archaeon CG_4_10_14_0_2_um_filter_Archaea_38_6	ftp://ftp.ncbi.nlm.nih.gov/genomes/all/GCA/002/793/475/GCA_002793475.1_ASM279347v1
archaeon CG_4_8_14_3_um_filter_38_5	ftp://ftp.ncbi.nlm.nih.gov/genomes/all/GCA/002/783/805/GCA_002783805.1_ASM278380v1
archaeon CG06_land_8_20_14_3_00_37_11	ftp://ftp.ncbi.nlm.nih.gov/genomes/all/GCA/002/779/795/GCA_002779795.1_ASM277979v1
archaeon CG07_land_8_20_14_0_80_38_8	ftp://ftp.ncbi.nlm.nih.gov/genomes/all/GCA/002/779/595/GCA_002779595.1_ASM277959v1
archaeon CG10_big_fil_rev_8_21_14_0_10_43_11	ftp://ftp.ncbi.nlm.nih.gov/genomes/all/GCA/002/763/265/GCA_002763265.1_ASM276326v1
archaeon CG2_30_31_98	ftp://ftp.ncbi.nlm.nih.gov/genomes/all/GCA/001/872/885/GCA_001872885.1_ASM187288v1
archaeon D22	ftp://ftp.ncbi.nlm.nih.gov/genomes/all/GCA/002/176/885/GCA_002176885.1_ASM217688v1
archaeon GW2011_AR1	ftp://ftp.ncbi.nlm.nih.gov/genomes/all/GCA/000/806/055/GCA_000806055.1_ASM80605v1
archaeon GW2011_AR10	ftp://ftp.ncbi.nlm.nih.gov/genomes/all/GCA/000/830/275/GCA_000830275.1_ASM83027v1
archaeon GW2011_AR11	ftp://ftp.ncbi.nlm.nih.gov/genomes/all/GCA/000/806/135/GCA_000806135.1_ASM80613v1
archaeon GW2011_AR13	ftp://ftp.ncbi.nlm.nih.gov/genomes/all/GCA/000/805/965/GCA_000805965.1_ASM80596v1
archaeon GW2011_AR15	ftp://ftp.ncbi.nlm.nih.gov/genomes/all/GCA/000/830/295/GCA_000830295.1_ASM83029v1
archaeon GW2011_AR16	ftp://ftp.ncbi.nlm.nih.gov/genomes/all/GCA/000/805/925/GCA_000805925.1_ASM80592v1
archaeon GW2011_AR17	ftp://ftp.ncbi.nlm.nih.gov/genomes/all/GCA/000/805/995/GCA_000805995.1_ASM80599v1
archaeon GW2011_AR18	ftp://ftp.ncbi.nlm.nih.gov/genomes/all/GCA/000/806/155/GCA_000806155.1_ASM80615v1
archaeon GW2011_AR19	ftp://ftp.ncbi.nlm.nih.gov/genomes/all/GCA/000/806/015/GCA_000806015.1_ASM80601v1
archaeon GW2011_AR20	ftp://ftp.ncbi.nlm.nih.gov/genomes/all/GCA/000/830/315/GCA_000830315.1_ASM83031v1
archaeon GW2011_AR21	ftp://ftp.ncbi.nlm.nih.gov/genomes/all/GCA/000/806/035/GCA_000806035.1_ASM80603v1
archaeon GW2011_AR3	ftp://ftp.ncbi.nlm.nih.gov/genomes/all/GCA/000/806/075/GCA_000806075.1_ASM80607v1
archaeon GW2011_AR4	ftp://ftp.ncbi.nlm.nih.gov/genomes/all/GCA/000/806/095/GCA_000806095.1_ASM80609v1
archaeon GW2011_AR5	ftp://ftp.ncbi.nlm.nih.gov/genomes/all/GCA/000/806/115/GCA_000806115.1_ASM80611v1
archaeon GW2011_AR6	ftp://ftp.ncbi.nlm.nih.gov/genomes/all/GCA/000/805/915/GCA_000805915.1_ASM80591v1
archaeon GW2011_AR9	ftp://ftp.ncbi.nlm.nih.gov/genomes/all/GCA/000/805/935/GCA_000805935.1_ASM80593v1
archaeon HR01	ftp://ftp.ncbi.nlm.nih.gov/genomes/all/GCA/002/898/355/GCA_002898355.1_ASM289835v1
archaeon HR02	ftp://ftp.ncbi.nlm.nih.gov/genomes/all/GCA/002/898/395/GCA_002898395.1_ASM289839v1
archaeon HR03	ftp://ftp.ncbi.nlm.nih.gov/genomes/all/GCA/002/898/595/GCA_002898595.1_ASM289859v1
archaeon HR04	ftp://ftp.ncbi.nlm.nih.gov/genomes/all/GCA/002/898/655/GCA_002898655.1_ASM289865v1
archaeon HR05	ftp://ftp.ncbi.nlm.nih.gov/genomes/all/GCA/002/898/445/GCA_002898445.1_ASM289844v1
archaeon HR06	ftp://ftp.ncbi.nlm.nih.gov/genomes/all/GCA/002/898/815/GCA_002898815.1_ASM289881v1
archaeon RBG_16_50_20	ftp://ftp.ncbi.nlm.nih.gov/genomes/all/GCA/001/768/965/GCA_001768965.1_ASM176896v1
archaeon SCG-AAA382B04	ftp://ftp.ncbi.nlm.nih.gov/genomes/all/GCA/003/034/855/GCA_003034855.1_ASM303485v1
archaeon UBA140	ftp://ftp.ncbi.nlm.nih.gov/genomes/all/GCA/002/501/985/GCA_002501985.1_ASM250198v1
archaeon UBA168	ftp://ftp.ncbi.nlm.nih.gov/genomes/all/GCA/002/507/085/GCA_002507085.1_ASM250708v1
archaeon UBA431	ftp://ftp.ncbi.nlm.nih.gov/genomes/all/GCA/002/505/525/GCA_002505525.1_ASM250552v1
archaeon UBA460	ftp://ftp.ncbi.nlm.nih.gov/genomes/all/GCA/002/505/645/GCA_002505645.1_ASM250564v1
archaeon UBA490	ftp://ftp.ncbi.nlm.nih.gov/genomes/all/GCA/002/494/525/GCA_002494525.1_ASM249452v1
archaeon UBA543	ftp://ftp.ncbi.nlm.nih.gov/genomes/all/GCA/002/502/135/GCA_002502135.1_ASM250213v1
archaeon UBA55	ftp://ftp.ncbi.nlm.nih.gov/genomes/all/GCA/002/495/465/GCA_002495465.1_ASM249546v1
archaeon UBA583	ftp://ftp.ncbi.nlm.nih.gov/genomes/all/GCA/002/506/365/GCA_002506365.1_ASM250636v1
candidate division MSBL1 archaeon	ftp://ftp.ncbi.nlm.nih.gov/genomes/all/GCA/003/555/245/GCA_003555245.1_ASM355524v1
candidate division MSBL1 archaeon SCGC-AAA259A05	ftp://ftp.ncbi.nlm.nih.gov/genomes/all/GCA/001/548/885/GCA_001548885.1_SCGC-AAA259A05
candidate division MSBL1 archaeon SCGC-AAA259B11	ftp://ftp.ncbi.nlm.nih.gov/genomes/all/GCA/001/549/035/GCA_001549035.1_SCGC-AAA259B11
candidate division MSBL1 archaeon SCGC-AAA259D14	ftp://ftp.ncbi.nlm.nih.gov/genomes/all/GCA/001/548/915/GCA_001548915.1_SCGC-AAA259D14
candidate division MSBL1 archaeon SCGC-AAA259D18	ftp://ftp.ncbi.nlm.nih.gov/genomes/all/GCA/001/549/075/GCA_001549075.1_SCGC-AAA259D18
candidate division MSBL1 archaeon SCGC-AAA259E17	ftp://ftp.ncbi.nlm.nih.gov/genomes/all/GCA/001/548/935/GCA_001548935.1_SCGC-AAA259E17
candidate division MSBL1 archaeon SCGC-AAA259E19	ftp://ftp.ncbi.nlm.nih.gov/genomes/all/GCA/001/549/095/GCA_001549095.1_SCGC-AAA259E19
candidate division MSBL1 archaeon SCGC-AAA259E22	ftp://ftp.ncbi.nlm.nih.gov/genomes/all/GCA/001/548/955/GCA_001548955.1_SCGC-AAA259E22
candidate division MSBL1 archaeon SCGC-AAA259I07	ftp://ftp.ncbi.nlm.nih.gov/genomes/all/GCA/001/548/965/GCA_001548965.1_SCGC-AAA259I07
candidate division MSBL1 archaeon SCGC-AAA259I09	ftp://ftp.ncbi.nlm.nih.gov/genomes/all/GCA/001/548/995/GCA_001548995.1_SCGC-AAA259I09
candidate division MSBL1 archaeon SCGC-AAA259I14	ftp://ftp.ncbi.nlm.nih.gov/genomes/all/GCA/001/549/015/GCA_001549015.1_SCGC-AAA259I14
candidate division MSBL1 archaeon SCGC-AAA259J03	ftp://ftp.ncbi.nlm.nih.gov/genomes/all/GCA/001/549/045/GCA_001549045.1_SCGC-AAA259J03
candidate division MSBL1 archaeon SCGC-AAA259M10	ftp://ftp.ncbi.nlm.nih.gov/genomes/all/GCA/001/549/115/GCA_001549115.1_SCGC-AAA259M10
candidate division MSBL1 archaeon SCGC-AAA259O05	ftp://ftp.ncbi.nlm.nih.gov/genomes/all/GCA/001/549/135/GCA_001549135.1_SCGC-AAA259O05
candidate division MSBL1 archaeon SCGC-AAA261C02	ftp://ftp.ncbi.nlm.nih.gov/genomes/all/GCA/001/549/125/GCA_001549125.1_SCGC-AAA261C02
candidate division MSBL1 archaeon SCGC-AAA261D19	ftp://ftp.ncbi.nlm.nih.gov/genomes/all/GCA/001/549/175/GCA_001549175.1_SCGC-AAA261D19
candidate division MSBL1 archaeon SCGC-AAA261F17	ftp://ftp.ncbi.nlm.nih.gov/genomes/all/GCA/001/549/195/GCA_001549195.1_SCGC-AAA261F17
candidate division MSBL1 archaeon SCGC-AAA261F19	ftp://ftp.ncbi.nlm.nih.gov/genomes/all/GCA/001/549/215/GCA_001549215.1_SCGC-AAA261F19
candidate division MSBL1 archaeon SCGC-AAA261G05	ftp://ftp.ncbi.nlm.nih.gov/genomes/all/GCA/001/549/415/GCA_001549415.1_SCGC-AAA261G05
candidate division MSBL1 archaeon SCGC-AAA261O19	ftp://ftp.ncbi.nlm.nih.gov/genomes/all/GCA/001/549/225/GCA_001549225.1_SCGC-AAA261O19
candidate division MSBL1 archaeon SCGC-AAA382A03	ftp://ftp.ncbi.nlm.nih.gov/genomes/all/GCA/001/549/255/GCA_001549255.1_SCGC-AAA382A03
candidate division MSBL1 archaeon SCGC-AAA382A13	ftp://ftp.ncbi.nlm.nih.gov/genomes/all/GCA/001/549/435/GCA_001549435.1_SCGC-AAA382A13
candidate division MSBL1 archaeon SCGC-AAA382A20	ftp://ftp.ncbi.nlm.nih.gov/genomes/all/GCA/001/549/275/GCA_001549275.1_SCGC-AAA382A20
candidate division MSBL1 archaeon SCGC-AAA382C18	ftp://ftp.ncbi.nlm.nih.gov/genomes/all/GCA/001/549/445/GCA_001549445.1_SCGC-AAA382C18
candidate division MSBL1 archaeon SCGC-AAA382F02	ftp://ftp.ncbi.nlm.nih.gov/genomes/all/GCA/001/549/285/GCA_001549285.1_SCGC-AAA382F02
candidate division MSBL1 archaeon SCGC-AAA382K21	ftp://ftp.ncbi.nlm.nih.gov/genomes/all/GCA/001/549/315/GCA_001549315.1_SCGC-AAA382K21
candidate division MSBL1 archaeon SCGC-AAA382M17	ftp://ftp.ncbi.nlm.nih.gov/genomes/all/GCA/001/549/475/GCA_001549475.1_SCGC-AAA382M17
candidate division MSBL1 archaeon SCGC-AAA382N08	ftp://ftp.ncbi.nlm.nih.gov/genomes/all/GCA/001/549/325/GCA_001549325.1_SCGC-AAA382N08
candidate division MSBL1 archaeon SCGC-AAA385D11	ftp://ftp.ncbi.nlm.nih.gov/genomes/all/GCA/001/549/495/GCA_001549495.1_SCGC-AAA385D11
candidate division MSBL1 archaeon SCGC-AAA385M02	ftp://ftp.ncbi.nlm.nih.gov/genomes/all/GCA/001/549/515/GCA_001549515.1_SCGC-AAA385M02
candidate division MSBL1 archaeon SCGC-AAA385M11	ftp://ftp.ncbi.nlm.nih.gov/genomes/all/GCA/001/549/355/GCA_001549355.1_SCGC-AAA385M11
candidate division MSBL1 archaeon SCGC-AAA833F18	ftp://ftp.ncbi.nlm.nih.gov/genomes/all/GCA/001/549/395/GCA_001549395.1_SCGC-AAA833F18
candidate division MSBL1 archaeon SCGC-AAA833K04	ftp://ftp.ncbi.nlm.nih.gov/genomes/all/GCA/001/549/365/GCA_001549365.1_SCGC-AAA833K04
Candidatus Aenigmarchaeota archaeon	ftp://ftp.ncbi.nlm.nih.gov/genomes/all/GCA/003/550/625/GCA_003550625.1_ASM355062v1
Candidatus Aenigmarchaeota archaeon	ftp://ftp.ncbi.nlm.nih.gov/genomes/all/GCA/003/553/585/GCA_003553585.1_ASM355358v1
Candidatus Aenigmarchaeota archaeon	ftp://ftp.ncbi.nlm.nih.gov/genomes/all/GCA/003/553/905/GCA_003553905.1_ASM355390v1
Candidatus Aenigmarchaeota archaeon	ftp://ftp.ncbi.nlm.nih.gov/genomes/all/GCA/003/554/045/GCA_003554045.1_ASM355404v1
Candidatus Aenigmarchaeota archaeon	ftp://ftp.ncbi.nlm.nih.gov/genomes/all/GCA/003/554/235/GCA_003554235.1_ASM355423v1
Candidatus Aenigmarchaeota archaeon	ftp://ftp.ncbi.nlm.nih.gov/genomes/all/GCA/003/554/845/GCA_003554845.1_ASM355484v1
Candidatus Aenigmarchaeota archaeon	ftp://ftp.ncbi.nlm.nih.gov/genomes/all/GCA/003/555/465/GCA_003555465.1_ASM355546v1
Candidatus Aenigmarchaeota archaeon	ftp://ftp.ncbi.nlm.nih.gov/genomes/all/GCA/003/663/225/GCA_003663225.1_ASM366322v1
Candidatus Aenigmarchaeota archaeon	ftp://ftp.ncbi.nlm.nih.gov/genomes/all/GCA/003/663/235/GCA_003663235.1_ASM366323v1
Candidatus Aenigmarchaeota archaeon	ftp://ftp.ncbi.nlm.nih.gov/genomes/all/GCA/003/663/265/GCA_003663265.1_ASM366326v1
Candidatus Aenigmarchaeota archaeon	ftp://ftp.ncbi.nlm.nih.gov/genomes/all/GCA/003/663/285/GCA_003663285.1_ASM366328v1
Candidatus Aenigmarchaeota archaeon	ftp://ftp.ncbi.nlm.nih.gov/genomes/all/GCA/003/663/295/GCA_003663295.1_ASM366329v1
Candidatus Aenigmarchaeota archaeon	ftp://ftp.ncbi.nlm.nih.gov/genomes/all/GCA/003/663/325/GCA_003663325.1_ASM366332v1
Candidatus Aenigmarchaeota archaeon	ftp://ftp.ncbi.nlm.nih.gov/genomes/all/GCA/003/663/345/GCA_003663345.1_ASM366334v1
Candidatus Aenigmarchaeota archaeon	ftp://ftp.ncbi.nlm.nih.gov/genomes/all/GCA/003/663/355/GCA_003663355.1_ASM366335v1
Candidatus Aenigmarchaeota archaeon	ftp://ftp.ncbi.nlm.nih.gov/genomes/all/GCA/003/663/385/GCA_003663385.1_ASM366338v1
Candidatus Aenigmarchaeota archaeon	ftp://ftp.ncbi.nlm.nih.gov/genomes/all/GCA/003/663/405/GCA_003663405.1_ASM366340v1
Candidatus Aenigmarchaeota archaeon	ftp://ftp.ncbi.nlm.nih.gov/genomes/all/GCA/003/663/415/GCA_003663415.1_ASM366341v1
Candidatus Aenigmarchaeota archaeon	ftp://ftp.ncbi.nlm.nih.gov/genomes/all/GCA/003/663/445/GCA_003663445.1_ASM366344v1
Candidatus Aenigmarchaeota archaeon	ftp://ftp.ncbi.nlm.nih.gov/genomes/all/GCA/003/663/465/GCA_003663465.1_ASM366346v1
Candidatus Aenigmarchaeota archaeon	ftp://ftp.ncbi.nlm.nih.gov/genomes/all/GCA/003/663/475/GCA_003663475.1_ASM366347v1
Candidatus Aenigmarchaeota archaeon CG_4_10_14_0_8_um_filter_37_24	ftp://ftp.ncbi.nlm.nih.gov/genomes/all/GCA/002/791/855/GCA_002791855.1_ASM279185v1
Candidatus Aenigmarchaeota archaeon CG_4_10_14_3_um_filter_37_21	ftp://ftp.ncbi.nlm.nih.gov/genomes/all/GCA/002/784/265/GCA_002784265.1_ASM278426v1
Candidatus Aenigmarchaeota archaeon CG_4_8_14_3_um_filter_37_24	ftp://ftp.ncbi.nlm.nih.gov/genomes/all/GCA/002/782/805/GCA_002782805.1_ASM278280v1
Candidatus Aenigmarchaeota archaeon CG_4_9_14_3_um_filter_37_18	ftp://ftp.ncbi.nlm.nih.gov/genomes/all/GCA/002/789/635/GCA_002789635.1_ASM278963v1
Candidatus Aenigmarchaeota archaeon CG01_land_8_20_14_3_00_37_9	ftp://ftp.ncbi.nlm.nih.gov/genomes/all/GCA/002/781/145/GCA_002781145.1_ASM278114v1
Candidatus Aenigmarchaeota archaeon CG1_02_38_14	ftp://ftp.ncbi.nlm.nih.gov/genomes/all/GCA/001/873/985/GCA_001873985.1_ASM187398v1
Candidatus Aenigmarchaeota archaeon CG15_BIG_FIL_POST_REV_8_21_14_020_37_27	ftp://ftp.ncbi.nlm.nih.gov/genomes/all/GCA/002/781/865/GCA_002781865.1_ASM278186v1
Candidatus Aenigmarchaeota archaeon ex4484_14	ftp://ftp.ncbi.nlm.nih.gov/genomes/all/GCA/002/255/055/GCA_002255055.1_ASM225505v1
Candidatus Aenigmarchaeota archaeon ex4484_224	ftp://ftp.ncbi.nlm.nih.gov/genomes/all/GCA/002/254/545/GCA_002254545.1_ASM225454v1
Candidatus Aenigmarchaeota archaeon ex4484_52	ftp://ftp.ncbi.nlm.nih.gov/genomes/all/GCA/002/254/415/GCA_002254415.1_ASM225441v1
Candidatus Aenigmarchaeota archaeon ex4484_56	ftp://ftp.ncbi.nlm.nih.gov/genomes/all/GCA/002/254/685/GCA_002254685.1_ASM225468v1
Candidatus Aenigmarchaeota archaeon JGI 0000106-F11	ftp://ftp.ncbi.nlm.nih.gov/genomes/all/GCA/000/404/305/GCA_000404305.1_ASM40430v1
Candidatus Aenigmarchaeota archaeon SCGC AAA011-F07	ftp://ftp.ncbi.nlm.nih.gov/genomes/all/GCA/000/380/865/GCA_000380865.1_ASM38086v1
Candidatus Altiarchaeales archaeon	ftp://ftp.ncbi.nlm.nih.gov/genomes/all/GCA/003/663/045/GCA_003663045.1_ASM366304v1
Candidatus Altiarchaeales archaeon	ftp://ftp.ncbi.nlm.nih.gov/genomes/all/GCA/003/663/075/GCA_003663075.1_ASM366307v1
Candidatus Altiarchaeales archaeon	ftp://ftp.ncbi.nlm.nih.gov/genomes/all/GCA/003/663/105/GCA_003663105.1_ASM366310v1
Candidatus Altiarchaeales archaeon	ftp://ftp.ncbi.nlm.nih.gov/genomes/all/GCA/003/663/115/GCA_003663115.1_ASM366311v1
Candidatus Altiarchaeales archaeon	ftp://ftp.ncbi.nlm.nih.gov/genomes/all/GCA/003/663/125/GCA_003663125.1_ASM366312v1
Candidatus Altiarchaeales archaeon	ftp://ftp.ncbi.nlm.nih.gov/genomes/all/GCA/003/663/165/GCA_003663165.1_ASM366316v1
Candidatus Altiarchaeales archaeon	ftp://ftp.ncbi.nlm.nih.gov/genomes/all/GCA/003/663/175/GCA_003663175.1_ASM366317v1
Candidatus Altiarchaeales archaeon	ftp://ftp.ncbi.nlm.nih.gov/genomes/all/GCA/003/663/205/GCA_003663205.1_ASM366320v1
Candidatus Altiarchaeales archaeon A3	ftp://ftp.ncbi.nlm.nih.gov/genomes/all/GCA/002/083/985/GCA_002083985.1_ASM208398v1
Candidatus Altiarchaeales archaeon ex4484_2	ftp://ftp.ncbi.nlm.nih.gov/genomes/all/GCA/002/254/565/GCA_002254565.1_ASM225456v1
Candidatus Altiarchaeales archaeon ex4484_43	ftp://ftp.ncbi.nlm.nih.gov/genomes/all/GCA/002/254/945/GCA_002254945.1_ASM225494v1
Candidatus Altiarchaeales archaeon ex4484_96	ftp://ftp.ncbi.nlm.nih.gov/genomes/all/GCA/002/254/405/GCA_002254405.1_ASM225440v1
Candidatus Altiarchaeales archaeon HGW-Altiarchaeales-1	ftp://ftp.ncbi.nlm.nih.gov/genomes/all/GCA/002/841/105/GCA_002841105.1_ASM284110v1
Candidatus Altiarchaeales archaeon HGW-Altiarchaeales-2	ftp://ftp.ncbi.nlm.nih.gov/genomes/all/GCA/002/841/095/GCA_002841095.1_ASM284109v1
Candidatus Altiarchaeales archaeon HGW-Altiarchaeales-3	ftp://ftp.ncbi.nlm.nih.gov/genomes/all/GCA/002/842/715/GCA_002842715.1_ASM284271v1
Candidatus Altiarchaeales archaeon IMC4	ftp://ftp.ncbi.nlm.nih.gov/genomes/all/GCA/001/742/785/GCA_001742785.1_ASM174278v1
Candidatus Altiarchaeales archaeon WOR_SM1_79	ftp://ftp.ncbi.nlm.nih.gov/genomes/all/GCA/001/723/835/GCA_001723835.1_ASM172383v1
Candidatus Altiarchaeales archaeon WOR_SM1_86-2	ftp://ftp.ncbi.nlm.nih.gov/genomes/all/GCA/001/723/855/GCA_001723855.1_ASM172385v1
Candidatus Altiarchaeales archaeon WOR_SM1_SCG	ftp://ftp.ncbi.nlm.nih.gov/genomes/all/GCA/001/723/845/GCA_001723845.1_ASM172384v1
Candidatus Bathyarchaeota archaeon	ftp://ftp.ncbi.nlm.nih.gov/genomes/all/GCA/002/726/865/GCA_002726865.1_ASM272686v1
Candidatus Bathyarchaeota archaeon	ftp://ftp.ncbi.nlm.nih.gov/genomes/all/GCA/002/871/235/GCA_002871235.1_ASM287123v1
Candidatus Bathyarchaeota archaeon	ftp://ftp.ncbi.nlm.nih.gov/genomes/all/GCA/002/871/245/GCA_002871245.1_ASM287124v1
Candidatus Bathyarchaeota archaeon	ftp://ftp.ncbi.nlm.nih.gov/genomes/all/GCA/002/871/255/GCA_002871255.1_ASM287125v1
Candidatus Bathyarchaeota archaeon	ftp://ftp.ncbi.nlm.nih.gov/genomes/all/GCA/003/096/235/GCA_003096235.1_ASM309623v1
Candidatus Bathyarchaeota archaeon	ftp://ftp.ncbi.nlm.nih.gov/genomes/all/GCA/003/096/255/GCA_003096255.1_ASM309625v1
Candidatus Bathyarchaeota archaeon	ftp://ftp.ncbi.nlm.nih.gov/genomes/all/GCA/003/133/625/GCA_003133625.1_20120500_P19
Candidatus Bathyarchaeota archaeon	ftp://ftp.ncbi.nlm.nih.gov/genomes/all/GCA/003/141/295/GCA_003141295.1_20120800_E3X
Candidatus Bathyarchaeota archaeon	ftp://ftp.ncbi.nlm.nih.gov/genomes/all/GCA/003/141/855/GCA_003141855.1_20120800_E1X
Candidatus Bathyarchaeota archaeon	ftp://ftp.ncbi.nlm.nih.gov/genomes/all/GCA/003/151/735/GCA_003151735.1_20120700_P3D
Candidatus Bathyarchaeota archaeon	ftp://ftp.ncbi.nlm.nih.gov/genomes/all/GCA/003/152/735/GCA_003152735.1_20120700_E3M
Candidatus Bathyarchaeota archaeon	ftp://ftp.ncbi.nlm.nih.gov/genomes/all/GCA/003/152/955/GCA_003152955.1_20120700_E3M
Candidatus Bathyarchaeota archaeon	ftp://ftp.ncbi.nlm.nih.gov/genomes/all/GCA/003/164/295/GCA_003164295.1_20120700_S1D
Candidatus Bathyarchaeota archaeon	ftp://ftp.ncbi.nlm.nih.gov/genomes/all/GCA/003/165/195/GCA_003165195.1_20120700_S1D
Candidatus Bathyarchaeota archaeon	ftp://ftp.ncbi.nlm.nih.gov/genomes/all/GCA/003/235/175/GCA_003235175.1_ASM323517v1
Candidatus Bathyarchaeota archaeon	ftp://ftp.ncbi.nlm.nih.gov/genomes/all/GCA/003/235/725/GCA_003235725.1_ASM323572v1
Candidatus Bathyarchaeota archaeon	ftp://ftp.ncbi.nlm.nih.gov/genomes/all/GCA/003/246/955/GCA_003246955.1_ASM324695v1
Candidatus Bathyarchaeota archaeon	ftp://ftp.ncbi.nlm.nih.gov/genomes/all/GCA/003/247/875/GCA_003247875.1_ASM324787v1
Candidatus Bathyarchaeota archaeon	ftp://ftp.ncbi.nlm.nih.gov/genomes/all/GCA/003/249/775/GCA_003249775.1_ASM324977v1
Candidatus Bathyarchaeota archaeon	ftp://ftp.ncbi.nlm.nih.gov/genomes/all/GCA/003/250/545/GCA_003250545.1_ASM325054v1
Candidatus Bathyarchaeota archaeon	ftp://ftp.ncbi.nlm.nih.gov/genomes/all/GCA/003/589/585/GCA_003589585.1_ASM358958v1
Candidatus Bathyarchaeota archaeon	ftp://ftp.ncbi.nlm.nih.gov/genomes/all/GCA/003/601/595/GCA_003601595.1_ASM360159v1
Candidatus Bathyarchaeota archaeon	ftp://ftp.ncbi.nlm.nih.gov/genomes/all/GCA/003/601/605/GCA_003601605.1_ASM360160v1
Candidatus Bathyarchaeota archaeon	ftp://ftp.ncbi.nlm.nih.gov/genomes/all/GCA/003/601/635/GCA_003601635.1_ASM360163v1
Candidatus Bathyarchaeota archaeon	ftp://ftp.ncbi.nlm.nih.gov/genomes/all/GCA/003/601/655/GCA_003601655.1_ASM360165v1
Candidatus Bathyarchaeota archaeon	ftp://ftp.ncbi.nlm.nih.gov/genomes/all/GCA/003/601/665/GCA_003601665.1_ASM360166v1
Candidatus Bathyarchaeota archaeon	ftp://ftp.ncbi.nlm.nih.gov/genomes/all/GCA/003/601/695/GCA_003601695.1_ASM360169v1
Candidatus Bathyarchaeota archaeon	ftp://ftp.ncbi.nlm.nih.gov/genomes/all/GCA/003/601/715/GCA_003601715.1_ASM360171v1
Candidatus Bathyarchaeota archaeon	ftp://ftp.ncbi.nlm.nih.gov/genomes/all/GCA/003/601/725/GCA_003601725.1_ASM360172v1
Candidatus Bathyarchaeota archaeon	ftp://ftp.ncbi.nlm.nih.gov/genomes/all/GCA/003/601/735/GCA_003601735.1_ASM360173v1
Candidatus Bathyarchaeota archaeon	ftp://ftp.ncbi.nlm.nih.gov/genomes/all/GCA/003/601/775/GCA_003601775.1_ASM360177v1
Candidatus Bathyarchaeota archaeon	ftp://ftp.ncbi.nlm.nih.gov/genomes/all/GCA/003/601/785/GCA_003601785.1_ASM360178v1
Candidatus Bathyarchaeota archaeon	ftp://ftp.ncbi.nlm.nih.gov/genomes/all/GCA/003/601/835/GCA_003601835.1_ASM360183v1
Candidatus Bathyarchaeota archaeon	ftp://ftp.ncbi.nlm.nih.gov/genomes/all/GCA/003/601/845/GCA_003601845.1_ASM360184v1
Candidatus Bathyarchaeota archaeon	ftp://ftp.ncbi.nlm.nih.gov/genomes/all/GCA/003/601/875/GCA_003601875.1_ASM360187v1
Candidatus Bathyarchaeota archaeon	ftp://ftp.ncbi.nlm.nih.gov/genomes/all/GCA/003/601/885/GCA_003601885.1_ASM360188v1
Candidatus Bathyarchaeota archaeon	ftp://ftp.ncbi.nlm.nih.gov/genomes/all/GCA/003/604/315/GCA_003604315.1_ASM360431v1
Candidatus Bathyarchaeota archaeon	ftp://ftp.ncbi.nlm.nih.gov/genomes/all/GCA/003/661/945/GCA_003661945.1_ASM366194v1
Candidatus Bathyarchaeota archaeon	ftp://ftp.ncbi.nlm.nih.gov/genomes/all/GCA/003/661/965/GCA_003661965.1_ASM366196v1
Candidatus Bathyarchaeota archaeon	ftp://ftp.ncbi.nlm.nih.gov/genomes/all/GCA/003/661/975/GCA_003661975.1_ASM366197v1
Candidatus Bathyarchaeota archaeon	ftp://ftp.ncbi.nlm.nih.gov/genomes/all/GCA/003/662/005/GCA_003662005.1_ASM366200v1
Candidatus Bathyarchaeota archaeon	ftp://ftp.ncbi.nlm.nih.gov/genomes/all/GCA/003/662/025/GCA_003662025.1_ASM366202v1
Candidatus Bathyarchaeota archaeon	ftp://ftp.ncbi.nlm.nih.gov/genomes/all/GCA/003/662/035/GCA_003662035.1_ASM366203v1
Candidatus Bathyarchaeota archaeon	ftp://ftp.ncbi.nlm.nih.gov/genomes/all/GCA/003/662/065/GCA_003662065.1_ASM366206v1
Candidatus Bathyarchaeota archaeon	ftp://ftp.ncbi.nlm.nih.gov/genomes/all/GCA/003/662/085/GCA_003662085.1_ASM366208v1
Candidatus Bathyarchaeota archaeon	ftp://ftp.ncbi.nlm.nih.gov/genomes/all/GCA/003/662/095/GCA_003662095.1_ASM366209v1
Candidatus Bathyarchaeota archaeon	ftp://ftp.ncbi.nlm.nih.gov/genomes/all/GCA/003/662/125/GCA_003662125.1_ASM366212v1
Candidatus Bathyarchaeota archaeon	ftp://ftp.ncbi.nlm.nih.gov/genomes/all/GCA/003/662/145/GCA_003662145.1_ASM366214v1
Candidatus Bathyarchaeota archaeon	ftp://ftp.ncbi.nlm.nih.gov/genomes/all/GCA/003/662/155/GCA_003662155.1_ASM366215v1
Candidatus Bathyarchaeota archaeon	ftp://ftp.ncbi.nlm.nih.gov/genomes/all/GCA/003/662/185/GCA_003662185.1_ASM366218v1
Candidatus Bathyarchaeota archaeon	ftp://ftp.ncbi.nlm.nih.gov/genomes/all/GCA/003/662/205/GCA_003662205.1_ASM366220v1
Candidatus Bathyarchaeota archaeon	ftp://ftp.ncbi.nlm.nih.gov/genomes/all/GCA/003/662/215/GCA_003662215.1_ASM366221v1
Candidatus Bathyarchaeota archaeon	ftp://ftp.ncbi.nlm.nih.gov/genomes/all/GCA/003/662/245/GCA_003662245.1_ASM366224v1
Candidatus Bathyarchaeota archaeon	ftp://ftp.ncbi.nlm.nih.gov/genomes/all/GCA/003/662/265/GCA_003662265.1_ASM366226v1
Candidatus Bathyarchaeota archaeon	ftp://ftp.ncbi.nlm.nih.gov/genomes/all/GCA/003/662/275/GCA_003662275.1_ASM366227v1
Candidatus Bathyarchaeota archaeon	ftp://ftp.ncbi.nlm.nih.gov/genomes/all/GCA/003/662/305/GCA_003662305.1_ASM366230v1
Candidatus Bathyarchaeota archaeon	ftp://ftp.ncbi.nlm.nih.gov/genomes/all/GCA/003/662/325/GCA_003662325.1_ASM366232v1
Candidatus Bathyarchaeota archaeon	ftp://ftp.ncbi.nlm.nih.gov/genomes/all/GCA/003/662/345/GCA_003662345.1_ASM366234v1
Candidatus Bathyarchaeota archaeon	ftp://ftp.ncbi.nlm.nih.gov/genomes/all/GCA/003/662/365/GCA_003662365.1_ASM366236v1
Candidatus Bathyarchaeota archaeon	ftp://ftp.ncbi.nlm.nih.gov/genomes/all/GCA/003/662/385/GCA_003662385.1_ASM366238v1
Candidatus Bathyarchaeota archaeon	ftp://ftp.ncbi.nlm.nih.gov/genomes/all/GCA/003/662/395/GCA_003662395.1_ASM366239v1
Candidatus Bathyarchaeota archaeon	ftp://ftp.ncbi.nlm.nih.gov/genomes/all/GCA/003/662/425/GCA_003662425.1_ASM366242v1
Candidatus Bathyarchaeota archaeon	ftp://ftp.ncbi.nlm.nih.gov/genomes/all/GCA/003/662/445/GCA_003662445.1_ASM366244v1
Candidatus Bathyarchaeota archaeon	ftp://ftp.ncbi.nlm.nih.gov/genomes/all/GCA/003/662/455/GCA_003662455.1_ASM366245v1
Candidatus Bathyarchaeota archaeon	ftp://ftp.ncbi.nlm.nih.gov/genomes/all/GCA/003/662/485/GCA_003662485.1_ASM366248v1
Candidatus Bathyarchaeota archaeon	ftp://ftp.ncbi.nlm.nih.gov/genomes/all/GCA/003/662/505/GCA_003662505.1_ASM366250v1
Candidatus Bathyarchaeota archaeon	ftp://ftp.ncbi.nlm.nih.gov/genomes/all/GCA/003/662/515/GCA_003662515.1_ASM366251v1
Candidatus Bathyarchaeota archaeon	ftp://ftp.ncbi.nlm.nih.gov/genomes/all/GCA/003/662/535/GCA_003662535.1_ASM366253v1
Candidatus Bathyarchaeota archaeon	ftp://ftp.ncbi.nlm.nih.gov/genomes/all/GCA/003/662/565/GCA_003662565.1_ASM366256v1
Candidatus Bathyarchaeota archaeon	ftp://ftp.ncbi.nlm.nih.gov/genomes/all/GCA/003/662/585/GCA_003662585.1_ASM366258v1
Candidatus Bathyarchaeota archaeon	ftp://ftp.ncbi.nlm.nih.gov/genomes/all/GCA/003/662/595/GCA_003662595.1_ASM366259v1
Candidatus Bathyarchaeota archaeon	ftp://ftp.ncbi.nlm.nih.gov/genomes/all/GCA/003/662/625/GCA_003662625.1_ASM366262v1
Candidatus Bathyarchaeota archaeon	ftp://ftp.ncbi.nlm.nih.gov/genomes/all/GCA/003/662/645/GCA_003662645.1_ASM366264v1
Candidatus Bathyarchaeota archaeon	ftp://ftp.ncbi.nlm.nih.gov/genomes/all/GCA/003/662/655/GCA_003662655.1_ASM366265v1
Candidatus Bathyarchaeota archaeon	ftp://ftp.ncbi.nlm.nih.gov/genomes/all/GCA/003/662/685/GCA_003662685.1_ASM366268v1
Candidatus Bathyarchaeota archaeon	ftp://ftp.ncbi.nlm.nih.gov/genomes/all/GCA/003/662/705/GCA_003662705.1_ASM366270v1
Candidatus Bathyarchaeota archaeon	ftp://ftp.ncbi.nlm.nih.gov/genomes/all/GCA/003/662/715/GCA_003662715.1_ASM366271v1
Candidatus Bathyarchaeota archaeon	ftp://ftp.ncbi.nlm.nih.gov/genomes/all/GCA/003/662/745/GCA_003662745.1_ASM366274v1
Candidatus Bathyarchaeota archaeon	ftp://ftp.ncbi.nlm.nih.gov/genomes/all/GCA/004/376/295/GCA_004376295.1_ASM437629v1
Candidatus Bathyarchaeota archaeon	ftp://ftp.ncbi.nlm.nih.gov/genomes/all/GCA/004/376/385/GCA_004376385.1_ASM437638v1
Candidatus Bathyarchaeota archaeon	ftp://ftp.ncbi.nlm.nih.gov/genomes/all/GCA/004/376/645/GCA_004376645.1_ASM437664v1
Candidatus Bathyarchaeota archaeon	ftp://ftp.ncbi.nlm.nih.gov/genomes/all/GCA/004/376/975/GCA_004376975.1_ASM437697v1
Candidatus Bathyarchaeota archaeon	ftp://ftp.ncbi.nlm.nih.gov/genomes/all/GCA/004/377/085/GCA_004377085.1_ASM437708v1
Candidatus Bathyarchaeota archaeon	ftp://ftp.ncbi.nlm.nih.gov/genomes/all/GCA/004/377/325/GCA_004377325.1_ASM437732v1
Candidatus Bathyarchaeota archaeon	ftp://ftp.ncbi.nlm.nih.gov/genomes/all/GCA/004/377/395/GCA_004377395.1_ASM437739v1
Candidatus Bathyarchaeota archaeon	ftp://ftp.ncbi.nlm.nih.gov/genomes/all/GCA/004/525/915/GCA_004525915.1_ASM452591v1
Candidatus Bathyarchaeota archaeon	ftp://ftp.ncbi.nlm.nih.gov/genomes/all/GCA/004/526/075/GCA_004526075.1_ASM452607v1
Candidatus Bathyarchaeota archaeon	ftp://ftp.ncbi.nlm.nih.gov/genomes/all/GCA/005/881/615/GCA_005881615.1_ASM588161v1
Candidatus Bathyarchaeota archaeon	ftp://ftp.ncbi.nlm.nih.gov/genomes/all/GCA/005/881/655/GCA_005881655.1_ASM588165v1
Candidatus Bathyarchaeota archaeon	ftp://ftp.ncbi.nlm.nih.gov/genomes/all/GCA/005/881/695/GCA_005881695.1_ASM588169v1
Candidatus Bathyarchaeota archaeon	ftp://ftp.ncbi.nlm.nih.gov/genomes/all/GCA/005/882/885/GCA_005882885.1_ASM588288v1
Candidatus Bathyarchaeota archaeon	ftp://ftp.ncbi.nlm.nih.gov/genomes/all/GCA/005/882/895/GCA_005882895.1_ASM588289v1
Candidatus Bathyarchaeota archaeon	ftp://ftp.ncbi.nlm.nih.gov/genomes/all/GCA/005/882/905/GCA_005882905.1_ASM588290v1
Candidatus Bathyarchaeota archaeon	ftp://ftp.ncbi.nlm.nih.gov/genomes/all/GCA/005/882/955/GCA_005882955.1_ASM588295v1
Candidatus Bathyarchaeota archaeon	ftp://ftp.ncbi.nlm.nih.gov/genomes/all/GCA/005/883/075/GCA_005883075.1_ASM588307v1
Candidatus Bathyarchaeota archaeon	ftp://ftp.ncbi.nlm.nih.gov/genomes/all/GCA/005/883/085/GCA_005883085.1_ASM588308v1
Candidatus Bathyarchaeota archaeon	ftp://ftp.ncbi.nlm.nih.gov/genomes/all/GCA/005/883/695/GCA_005883695.1_ASM588369v1
Candidatus Bathyarchaeota archaeon	ftp://ftp.ncbi.nlm.nih.gov/genomes/all/GCA/005/883/735/GCA_005883735.1_ASM588373v1
Candidatus Bathyarchaeota archaeon	ftp://ftp.ncbi.nlm.nih.gov/genomes/all/GCA/005/883/755/GCA_005883755.1_ASM588375v1
Candidatus Bathyarchaeota archaeon	ftp://ftp.ncbi.nlm.nih.gov/genomes/all/GCA/005/884/195/GCA_005884195.1_ASM588419v1
Candidatus Bathyarchaeota archaeon	ftp://ftp.ncbi.nlm.nih.gov/genomes/all/GCA/005/884/215/GCA_005884215.1_ASM588421v1
Candidatus Bathyarchaeota archaeon	ftp://ftp.ncbi.nlm.nih.gov/genomes/all/GCA/005/884/235/GCA_005884235.1_ASM588423v1
Candidatus Bathyarchaeota archaeon	ftp://ftp.ncbi.nlm.nih.gov/genomes/all/GCA/005/884/265/GCA_005884265.1_ASM588426v1
Candidatus Bathyarchaeota archaeon	ftp://ftp.ncbi.nlm.nih.gov/genomes/all/GCA/005/884/605/GCA_005884605.1_ASM588460v1
Candidatus Bathyarchaeota archaeon	ftp://ftp.ncbi.nlm.nih.gov/genomes/all/GCA/005/884/635/GCA_005884635.1_ASM588463v1
Candidatus Bathyarchaeota archaeon	ftp://ftp.ncbi.nlm.nih.gov/genomes/all/GCA/005/888/625/GCA_005888625.1_ASM588862v1
Candidatus Bathyarchaeota archaeon	ftp://ftp.ncbi.nlm.nih.gov/genomes/all/GCA/005/888/635/GCA_005888635.1_ASM588863v1
Candidatus Bathyarchaeota archaeon	ftp://ftp.ncbi.nlm.nih.gov/genomes/all/GCA/005/888/675/GCA_005888675.1_ASM588867v1
Candidatus Bathyarchaeota archaeon	ftp://ftp.ncbi.nlm.nih.gov/genomes/all/GCA/005/888/695/GCA_005888695.1_ASM588869v1
Candidatus Bathyarchaeota archaeon	ftp://ftp.ncbi.nlm.nih.gov/genomes/all/GCA/005/888/705/GCA_005888705.1_ASM588870v1
Candidatus Bathyarchaeota archaeon	ftp://ftp.ncbi.nlm.nih.gov/genomes/all/GCA/005/888/735/GCA_005888735.1_ASM588873v1
Candidatus Bathyarchaeota archaeon	ftp://ftp.ncbi.nlm.nih.gov/genomes/all/GCA/005/888/745/GCA_005888745.1_ASM588874v1
Candidatus Bathyarchaeota archaeon	ftp://ftp.ncbi.nlm.nih.gov/genomes/all/GCA/005/888/755/GCA_005888755.1_ASM588875v1
Candidatus Bathyarchaeota archaeon	ftp://ftp.ncbi.nlm.nih.gov/genomes/all/GCA/005/888/795/GCA_005888795.1_ASM588879v1
Candidatus Bathyarchaeota archaeon	ftp://ftp.ncbi.nlm.nih.gov/genomes/all/GCA/007/049/895/GCA_007049895.1_ASM704989v1
Candidatus Bathyarchaeota archaeon	ftp://ftp.ncbi.nlm.nih.gov/genomes/all/GCA/007/049/905/GCA_007049905.1_ASM704990v1
Candidatus Bathyarchaeota archaeon	ftp://ftp.ncbi.nlm.nih.gov/genomes/all/GCA/007/049/975/GCA_007049975.1_ASM704997v1
Candidatus Bathyarchaeota archaeon	ftp://ftp.ncbi.nlm.nih.gov/genomes/all/GCA/007/049/995/GCA_007049995.1_ASM704999v1
Candidatus Bathyarchaeota archaeon	ftp://ftp.ncbi.nlm.nih.gov/genomes/all/GCA/007/050/015/GCA_007050015.1_ASM705001v1
Candidatus Bathyarchaeota archaeon	ftp://ftp.ncbi.nlm.nih.gov/genomes/all/GCA/007/050/865/GCA_007050865.1_ASM705086v1
Candidatus Bathyarchaeota archaeon	ftp://ftp.ncbi.nlm.nih.gov/genomes/all/GCA/007/050/875/GCA_007050875.1_ASM705087v1
Candidatus Bathyarchaeota archaeon	ftp://ftp.ncbi.nlm.nih.gov/genomes/all/GCA/007/050/885/GCA_007050885.1_ASM705088v1
Candidatus Bathyarchaeota archaeon	ftp://ftp.ncbi.nlm.nih.gov/genomes/all/GCA/007/050/895/GCA_007050895.1_ASM705089v1
Candidatus Bathyarchaeota archaeon B23	ftp://ftp.ncbi.nlm.nih.gov/genomes/all/GCA/001/593/875/GCA_001593875.1_ASM159387v1
Candidatus Bathyarchaeota archaeon B24	ftp://ftp.ncbi.nlm.nih.gov/genomes/all/GCA/001/593/865/GCA_001593865.1_ASM159386v1
Candidatus Bathyarchaeota archaeon B24-2	ftp://ftp.ncbi.nlm.nih.gov/genomes/all/GCA/002/490/245/GCA_002490245.1_ASM249024v1
Candidatus Bathyarchaeota archaeon B25	ftp://ftp.ncbi.nlm.nih.gov/genomes/all/GCA/001/593/855/GCA_001593855.1_ASM159385v1
Candidatus Bathyarchaeota archaeon B26-1	ftp://ftp.ncbi.nlm.nih.gov/genomes/all/GCA/001/593/925/GCA_001593925.1_ASM159392v1
Candidatus Bathyarchaeota archaeon B26-2	ftp://ftp.ncbi.nlm.nih.gov/genomes/all/GCA/001/593/935/GCA_001593935.1_ASM159393v1
Candidatus Bathyarchaeota archaeon B63	ftp://ftp.ncbi.nlm.nih.gov/genomes/all/GCA/001/593/845/GCA_001593845.1_ASM159384v1
Candidatus Bathyarchaeota archaeon BA1	ftp://ftp.ncbi.nlm.nih.gov/genomes/all/GCA/001/399/805/GCA_001399805.1_ASM139980v1
Candidatus Bathyarchaeota archaeon BA2	ftp://ftp.ncbi.nlm.nih.gov/genomes/all/GCA/001/399/795/GCA_001399795.1_ASM139979v1
Candidatus Bathyarchaeota archaeon CG_4_8_14_3_um_filter_42_8	ftp://ftp.ncbi.nlm.nih.gov/genomes/all/GCA/002/782/745/GCA_002782745.1_ASM278274v1
Candidatus Bathyarchaeota archaeon CG07_land_8_20_14_0_80_47_9	ftp://ftp.ncbi.nlm.nih.gov/genomes/all/GCA/002/779/555/GCA_002779555.1_ASM277955v1
Candidatus Bathyarchaeota archaeon ex4484_135	ftp://ftp.ncbi.nlm.nih.gov/genomes/all/GCA/002/255/025/GCA_002255025.1_ASM225502v1
Candidatus Bathyarchaeota archaeon ex4484_205	ftp://ftp.ncbi.nlm.nih.gov/genomes/all/GCA/002/255/045/GCA_002255045.1_ASM225504v1
Candidatus Bathyarchaeota archaeon ex4484_218	ftp://ftp.ncbi.nlm.nih.gov/genomes/all/GCA/002/254/975/GCA_002254975.1_ASM225497v1
Candidatus Bathyarchaeota archaeon ex4484_231	ftp://ftp.ncbi.nlm.nih.gov/genomes/all/GCA/002/254/965/GCA_002254965.1_ASM225496v1
Candidatus Bathyarchaeota archaeon ex4484_40	ftp://ftp.ncbi.nlm.nih.gov/genomes/all/GCA/002/254/475/GCA_002254475.1_ASM225447v1
Candidatus Bathyarchaeota archaeon JdFR-01	ftp://ftp.ncbi.nlm.nih.gov/genomes/all/GCA/002/010/885/GCA_002010885.1_ASM201088v1
Candidatus Bathyarchaeota archaeon JdFR-04	ftp://ftp.ncbi.nlm.nih.gov/genomes/all/GCA/002/010/925/GCA_002010925.1_ASM201092v1
Candidatus Bathyarchaeota archaeon JdFR-05	ftp://ftp.ncbi.nlm.nih.gov/genomes/all/GCA/002/009/955/GCA_002009955.1_ASM200995v1
Candidatus Bathyarchaeota archaeon JdFR-06	ftp://ftp.ncbi.nlm.nih.gov/genomes/all/GCA/002/010/955/GCA_002010955.1_ASM201095v1
Candidatus Bathyarchaeota archaeon JdFR-07	ftp://ftp.ncbi.nlm.nih.gov/genomes/all/GCA/002/010/975/GCA_002010975.1_ASM201097v1
Candidatus Bathyarchaeota archaeon JdFR-08	ftp://ftp.ncbi.nlm.nih.gov/genomes/all/GCA/002/010/995/GCA_002010995.1_ASM201099v1
Candidatus Bathyarchaeota archaeon JdFR-09	ftp://ftp.ncbi.nlm.nih.gov/genomes/all/GCA/002/011/005/GCA_002011005.1_ASM201100v1
Candidatus Bathyarchaeota archaeon JdFR-10	ftp://ftp.ncbi.nlm.nih.gov/genomes/all/GCA/002/009/985/GCA_002009985.1_ASM200998v1
Candidatus Bathyarchaeota archaeon JdFR-11	ftp://ftp.ncbi.nlm.nih.gov/genomes/all/GCA/002/011/035/GCA_002011035.1_ASM201103v1
Candidatus Bathyarchaeota archaeon RBG_13_38_9	ftp://ftp.ncbi.nlm.nih.gov/genomes/all/GCA/001/775/955/GCA_001775955.1_ASM177595v1
Candidatus Bathyarchaeota archaeon RBG_13_46_16b	ftp://ftp.ncbi.nlm.nih.gov/genomes/all/GCA/001/774/235/GCA_001774235.1_ASM177423v1
Candidatus Bathyarchaeota archaeon RBG_13_52_12	ftp://ftp.ncbi.nlm.nih.gov/genomes/all/GCA/001/774/245/GCA_001774245.1_ASM177424v1
Candidatus Bathyarchaeota archaeon RBG_13_60_20	ftp://ftp.ncbi.nlm.nih.gov/genomes/all/GCA/001/775/965/GCA_001775965.1_ASM177596v1
Candidatus Bathyarchaeota archaeon RBG_16_48_13	ftp://ftp.ncbi.nlm.nih.gov/genomes/all/GCA/001/775/995/GCA_001775995.1_ASM177599v1
Candidatus Bathyarchaeota archaeon RBG_16_57_9	ftp://ftp.ncbi.nlm.nih.gov/genomes/all/GCA/001/776/015/GCA_001776015.1_ASM177601v1
Candidatus Bathyarchaeota archaeon TCS64	ftp://ftp.ncbi.nlm.nih.gov/genomes/all/GCA/001/577/155/GCA_001577155.1_ASM157715v1
Candidatus Bathyarchaeota archaeon UBA185	ftp://ftp.ncbi.nlm.nih.gov/genomes/all/GCA/002/495/485/GCA_002495485.1_ASM249548v1
Candidatus Bathyarchaeota archaeon UBA233	ftp://ftp.ncbi.nlm.nih.gov/genomes/all/GCA/002/507/245/GCA_002507245.1_ASM250724v1
Candidatus Bathyarchaeota archaeon UBA589	ftp://ftp.ncbi.nlm.nih.gov/genomes/all/GCA/002/509/245/GCA_002509245.1_ASM250924v1
Candidatus Diapherotrites archaeon	ftp://ftp.ncbi.nlm.nih.gov/genomes/all/GCA/002/687/735/GCA_002687735.1_ASM268773v1
Candidatus Diapherotrites archaeon	ftp://ftp.ncbi.nlm.nih.gov/genomes/all/GCA/002/688/035/GCA_002688035.1_ASM268803v1
Candidatus Diapherotrites archaeon	ftp://ftp.ncbi.nlm.nih.gov/genomes/all/GCA/003/551/125/GCA_003551125.1_ASM355112v1
Candidatus Diapherotrites archaeon	ftp://ftp.ncbi.nlm.nih.gov/genomes/all/GCA/003/553/825/GCA_003553825.1_ASM355382v1
Candidatus Diapherotrites archaeon	ftp://ftp.ncbi.nlm.nih.gov/genomes/all/GCA/003/556/695/GCA_003556695.1_ASM355669v1
Candidatus Diapherotrites archaeon	ftp://ftp.ncbi.nlm.nih.gov/genomes/all/GCA/003/558/235/GCA_003558235.1_ASM355823v1
Candidatus Diapherotrites archaeon	ftp://ftp.ncbi.nlm.nih.gov/genomes/all/GCA/003/559/395/GCA_003559395.1_ASM355939v1
Candidatus Diapherotrites archaeon	ftp://ftp.ncbi.nlm.nih.gov/genomes/all/GCA/003/661/665/GCA_003661665.1_ASM366166v1
Candidatus Diapherotrites archaeon	ftp://ftp.ncbi.nlm.nih.gov/genomes/all/GCA/003/661/685/GCA_003661685.1_ASM366168v1
Candidatus Diapherotrites archaeon CG_4_10_14_0_2_um_filter_31_5	ftp://ftp.ncbi.nlm.nih.gov/genomes/all/GCA/002/793/375/GCA_002793375.1_ASM279337v1
Candidatus Diapherotrites archaeon CG08_land_8_20_14_0_20_30_16	ftp://ftp.ncbi.nlm.nih.gov/genomes/all/GCA/002/779/075/GCA_002779075.1_ASM277907v1
Candidatus Diapherotrites archaeon CG08_land_8_20_14_0_20_34_12	ftp://ftp.ncbi.nlm.nih.gov/genomes/all/GCA/002/779/065/GCA_002779065.1_ASM277906v1
Candidatus Diapherotrites archaeon CG09_land_8_20_14_0_10_32_12	ftp://ftp.ncbi.nlm.nih.gov/genomes/all/GCA/002/778/895/GCA_002778895.1_ASM277889v1
Candidatus Diapherotrites archaeon CG10_big_fil_rev_8_21_14_0_10_31_34	ftp://ftp.ncbi.nlm.nih.gov/genomes/all/GCA/002/763/225/GCA_002763225.1_ASM276322v1
Candidatus Diapherotrites archaeon CG11_big_fil_rev_8_21_14_0_20_37_9	ftp://ftp.ncbi.nlm.nih.gov/genomes/all/GCA/002/762/975/GCA_002762975.1_ASM276297v1
Candidatus Diapherotrites archaeon UBA493	ftp://ftp.ncbi.nlm.nih.gov/genomes/all/GCA/002/499/505/GCA_002499505.1_ASM249950v1
Candidatus Geothermarchaeota archaeon	ftp://ftp.ncbi.nlm.nih.gov/genomes/all/GCA/003/661/485/GCA_003661485.1_ASM366148v1
Candidatus Geothermarchaeota archaeon	ftp://ftp.ncbi.nlm.nih.gov/genomes/all/GCA/003/661/505/GCA_003661505.1_ASM366150v1
Candidatus Geothermarchaeota archaeon	ftp://ftp.ncbi.nlm.nih.gov/genomes/all/GCA/003/661/525/GCA_003661525.1_ASM366152v1
Candidatus Geothermarchaeota archaeon ex4572_27	ftp://ftp.ncbi.nlm.nih.gov/genomes/all/GCA/002/412/205/GCA_002412205.1_ASM241220v1
Candidatus Geothermarchaeota archaeon JdFR-13	ftp://ftp.ncbi.nlm.nih.gov/genomes/all/GCA/002/011/075/GCA_002011075.1_ASM201107v1
Candidatus Geothermarchaeota archaeon JdFR-14	ftp://ftp.ncbi.nlm.nih.gov/genomes/all/GCA/002/011/085/GCA_002011085.1_ASM201108v1
Candidatus Heimdallarchaeota archaeon	ftp://ftp.ncbi.nlm.nih.gov/genomes/all/GCA/002/728/275/GCA_002728275.1_ASM272827v1
Candidatus Heimdallarchaeota archaeon	ftp://ftp.ncbi.nlm.nih.gov/genomes/all/GCA/003/662/875/GCA_003662875.1_ASM366287v1
Candidatus Heimdallarchaeota archaeon	ftp://ftp.ncbi.nlm.nih.gov/genomes/all/GCA/003/662/885/GCA_003662885.1_ASM366288v1
Candidatus Heimdallarchaeota archaeon	ftp://ftp.ncbi.nlm.nih.gov/genomes/all/GCA/003/662/935/GCA_003662935.1_ASM366293v1
Candidatus Heimdallarchaeota archaeon	ftp://ftp.ncbi.nlm.nih.gov/genomes/all/GCA/004/376/455/GCA_004376455.1_ASM437645v1
Candidatus Heimdallarchaeota archaeon	ftp://ftp.ncbi.nlm.nih.gov/genomes/all/GCA/004/376/735/GCA_004376735.1_ASM437673v1
Candidatus Heimdallarchaeota archaeon	ftp://ftp.ncbi.nlm.nih.gov/genomes/all/GCA/004/524/125/GCA_004524125.1_ASM452412v1
Candidatus Heimdallarchaeota archaeon	ftp://ftp.ncbi.nlm.nih.gov/genomes/all/GCA/004/524/685/GCA_004524685.1_ASM452468v1
Candidatus Heimdallarchaeota archaeon AB_125	ftp://ftp.ncbi.nlm.nih.gov/genomes/all/GCA/001/940/755/GCA_001940755.1_ASM194075v1
Candidatus Heimdallarchaeota archaeon B3_Heim	ftp://ftp.ncbi.nlm.nih.gov/genomes/all/GCA/003/144/275/GCA_003144275.1_ASM314427v1
Candidatus Heimdallarchaeota archaeon LC_2	ftp://ftp.ncbi.nlm.nih.gov/genomes/all/GCA/001/940/725/GCA_001940725.1_ASM194072v1
Candidatus Heimdallarchaeota archaeon LC_3	ftp://ftp.ncbi.nlm.nih.gov/genomes/all/GCA/001/940/645/GCA_001940645.1_ASM194064v1
Candidatus Helarchaeota ASGARD archaeon Hel_GB_A	ftp://ftp.ncbi.nlm.nih.gov/genomes/all/GCA/005/191/415/GCA_005191415.1_ASM519141v1
Candidatus Helarchaeota ASGARD archaeon Hel_GB_B	ftp://ftp.ncbi.nlm.nih.gov/genomes/all/GCA/005/191/425/GCA_005191425.1_ASM519142v1
Candidatus Hydrothermarchaeota archaeon	ftp://ftp.ncbi.nlm.nih.gov/genomes/all/GCA/003/661/405/GCA_003661405.1_ASM366140v1
Candidatus Hydrothermarchaeota archaeon	ftp://ftp.ncbi.nlm.nih.gov/genomes/all/GCA/003/661/425/GCA_003661425.1_ASM366142v1
Candidatus Hydrothermarchaeota archaeon JdFR-16	ftp://ftp.ncbi.nlm.nih.gov/genomes/all/GCA/002/010/065/GCA_002010065.1_ASM201006v1
Candidatus Hydrothermarchaeota archaeon JdFR-17	ftp://ftp.ncbi.nlm.nih.gov/genomes/all/GCA/002/011/115/GCA_002011115.1_ASM201111v1
Candidatus Hydrothermarchaeota archaeon JdFR-18	ftp://ftp.ncbi.nlm.nih.gov/genomes/all/GCA/002/011/125/GCA_002011125.1_ASM201112v1
Candidatus Korarchaeota archaeon	ftp://ftp.ncbi.nlm.nih.gov/genomes/all/GCA/002/878/355/GCA_002878355.1_ASM287835v1
Candidatus Korarchaeota archaeon	ftp://ftp.ncbi.nlm.nih.gov/genomes/all/GCA/002/899/815/GCA_002899815.1_ASM289981v1
Candidatus Korarchaeota archaeon	ftp://ftp.ncbi.nlm.nih.gov/genomes/all/GCA/003/661/225/GCA_003661225.1_ASM366122v1
Candidatus Korarchaeota archaeon	ftp://ftp.ncbi.nlm.nih.gov/genomes/all/GCA/003/661/245/GCA_003661245.1_ASM366124v1
Candidatus Korarchaeota archaeon	ftp://ftp.ncbi.nlm.nih.gov/genomes/all/GCA/003/661/265/GCA_003661265.1_ASM366126v1
Candidatus Korarchaeota archaeon	ftp://ftp.ncbi.nlm.nih.gov/genomes/all/GCA/003/661/285/GCA_003661285.1_ASM366128v1
Candidatus Korarchaeota archaeon	ftp://ftp.ncbi.nlm.nih.gov/genomes/all/GCA/003/661/305/GCA_003661305.1_ASM366130v1
Candidatus Korarchaeota archaeon	ftp://ftp.ncbi.nlm.nih.gov/genomes/all/GCA/003/661/315/GCA_003661315.1_ASM366131v1
Candidatus Korarchaeota archaeon	ftp://ftp.ncbi.nlm.nih.gov/genomes/all/GCA/003/661/345/GCA_003661345.1_ASM366134v1
Candidatus Korarchaeota archaeon	ftp://ftp.ncbi.nlm.nih.gov/genomes/all/GCA/003/661/365/GCA_003661365.1_ASM366136v1
Candidatus Korarchaeota archaeon	ftp://ftp.ncbi.nlm.nih.gov/genomes/all/GCA/003/661/385/GCA_003661385.1_ASM366138v1
Candidatus Korarchaeota archaeon	ftp://ftp.ncbi.nlm.nih.gov/genomes/all/GCA/003/661/445/GCA_003661445.1_ASM366144v1
Candidatus Korarchaeota archaeon	ftp://ftp.ncbi.nlm.nih.gov/genomes/all/GCA/004/347/975/GCA_004347975.1_ASM434797v1
Candidatus Korarchaeota archaeon NZ13-K	ftp://ftp.ncbi.nlm.nih.gov/genomes/all/GCA/003/344/655/GCA_003344655.1_ASM334465v1
Candidatus Lokiarchaeota archaeon	ftp://ftp.ncbi.nlm.nih.gov/genomes/all/GCA/003/662/865/GCA_003662865.1_ASM366286v1
Candidatus Lokiarchaeota archaeon	ftp://ftp.ncbi.nlm.nih.gov/genomes/all/GCA/004/375/715/GCA_004375715.1_ASM437571v1
Candidatus Lokiarchaeota archaeon	ftp://ftp.ncbi.nlm.nih.gov/genomes/all/GCA/004/376/705/GCA_004376705.1_ASM437670v1
Candidatus Lokiarchaeota archaeon	ftp://ftp.ncbi.nlm.nih.gov/genomes/all/GCA/004/524/035/GCA_004524035.1_ASM452403v1
Candidatus Lokiarchaeota archaeon	ftp://ftp.ncbi.nlm.nih.gov/genomes/all/GCA/004/524/075/GCA_004524075.1_ASM452407v1
Candidatus Lokiarchaeota archaeon	ftp://ftp.ncbi.nlm.nih.gov/genomes/all/GCA/004/524/155/GCA_004524155.1_ASM452415v1
Candidatus Lokiarchaeota archaeon	ftp://ftp.ncbi.nlm.nih.gov/genomes/all/GCA/004/524/165/GCA_004524165.1_ASM452416v1
Candidatus Lokiarchaeota archaeon	ftp://ftp.ncbi.nlm.nih.gov/genomes/all/GCA/004/524/185/GCA_004524185.1_ASM452418v1
Candidatus Lokiarchaeota archaeon	ftp://ftp.ncbi.nlm.nih.gov/genomes/all/GCA/004/524/205/GCA_004524205.1_ASM452420v1
Candidatus Lokiarchaeota archaeon	ftp://ftp.ncbi.nlm.nih.gov/genomes/all/GCA/004/524/255/GCA_004524255.1_ASM452425v1
Candidatus Lokiarchaeota archaeon	ftp://ftp.ncbi.nlm.nih.gov/genomes/all/GCA/004/524/265/GCA_004524265.1_ASM452426v1
Candidatus Lokiarchaeota archaeon	ftp://ftp.ncbi.nlm.nih.gov/genomes/all/GCA/004/524/325/GCA_004524325.1_ASM452432v1
Candidatus Lokiarchaeota archaeon	ftp://ftp.ncbi.nlm.nih.gov/genomes/all/GCA/004/524/355/GCA_004524355.1_ASM452435v1
Candidatus Lokiarchaeota archaeon	ftp://ftp.ncbi.nlm.nih.gov/genomes/all/GCA/004/524/365/GCA_004524365.1_ASM452436v1
Candidatus Lokiarchaeota archaeon	ftp://ftp.ncbi.nlm.nih.gov/genomes/all/GCA/004/524/385/GCA_004524385.1_ASM452438v1
Candidatus Lokiarchaeota archaeon	ftp://ftp.ncbi.nlm.nih.gov/genomes/all/GCA/004/524/425/GCA_004524425.1_ASM452442v1
Candidatus Lokiarchaeota archaeon	ftp://ftp.ncbi.nlm.nih.gov/genomes/all/GCA/004/524/455/GCA_004524455.1_ASM452445v1
Candidatus Lokiarchaeota archaeon	ftp://ftp.ncbi.nlm.nih.gov/genomes/all/GCA/004/524/495/GCA_004524495.1_ASM452449v1
Candidatus Lokiarchaeota archaeon	ftp://ftp.ncbi.nlm.nih.gov/genomes/all/GCA/004/524/515/GCA_004524515.1_ASM452451v1
Candidatus Lokiarchaeota archaeon	ftp://ftp.ncbi.nlm.nih.gov/genomes/all/GCA/004/524/535/GCA_004524535.1_ASM452453v1
Candidatus Lokiarchaeota archaeon	ftp://ftp.ncbi.nlm.nih.gov/genomes/all/GCA/004/524/545/GCA_004524545.1_ASM452454v1
Candidatus Lokiarchaeota archaeon	ftp://ftp.ncbi.nlm.nih.gov/genomes/all/GCA/004/524/615/GCA_004524615.1_ASM452461v1
Candidatus Lokiarchaeota archaeon	ftp://ftp.ncbi.nlm.nih.gov/genomes/all/GCA/004/524/635/GCA_004524635.1_ASM452463v1
Candidatus Lokiarchaeota archaeon	ftp://ftp.ncbi.nlm.nih.gov/genomes/all/GCA/004/524/645/GCA_004524645.1_ASM452464v1
Candidatus Lokiarchaeota archaeon	ftp://ftp.ncbi.nlm.nih.gov/genomes/all/GCA/004/524/705/GCA_004524705.1_ASM452470v1
Candidatus Lokiarchaeota archaeon	ftp://ftp.ncbi.nlm.nih.gov/genomes/all/GCA/004/524/725/GCA_004524725.1_ASM452472v1
Candidatus Lokiarchaeota archaeon	ftp://ftp.ncbi.nlm.nih.gov/genomes/all/GCA/004/526/085/GCA_004526085.1_ASM452608v1
Candidatus Lokiarchaeota archaeon	ftp://ftp.ncbi.nlm.nih.gov/genomes/all/GCA/007/133/855/GCA_007133855.1_ASM713385v1
Candidatus Lokiarchaeota archaeon	ftp://ftp.ncbi.nlm.nih.gov/genomes/all/GCA/008/080/735/GCA_008080735.1_ASM808073v1
Candidatus Lokiarchaeota archaeon	ftp://ftp.ncbi.nlm.nih.gov/genomes/all/GCA/008/080/755/GCA_008080755.1_ASM808075v1
Candidatus Lokiarchaeota archaeon	ftp://ftp.ncbi.nlm.nih.gov/genomes/all/GCA/008/080/765/GCA_008080765.1_ASM808076v1
Candidatus Lokiarchaeota archaeon CR_4	ftp://ftp.ncbi.nlm.nih.gov/genomes/all/GCA/001/940/655/GCA_001940655.1_ASM194065v1
Candidatus Lokiarchaeota archaeon Loki_b31	ftp://ftp.ncbi.nlm.nih.gov/genomes/all/GCA/005/222/975/GCA_005222975.1_ASM522297v1
Candidatus Lokiarchaeota archaeon Loki_b32	ftp://ftp.ncbi.nlm.nih.gov/genomes/all/GCA/005/223/125/GCA_005223125.1_ASM522312v1
Candidatus Marsarchaeota G1 archaeon BE_D	ftp://ftp.ncbi.nlm.nih.gov/genomes/all/GCA/003/019/595/GCA_003019595.1_ASM301959v1
Candidatus Marsarchaeota G1 archaeon OSP_B	ftp://ftp.ncbi.nlm.nih.gov/genomes/all/GCA/003/019/445/GCA_003019445.1_ASM301944v1
Candidatus Marsarchaeota G1 archaeon OSP_C	ftp://ftp.ncbi.nlm.nih.gov/genomes/all/GCA/003/019/615/GCA_003019615.1_ASM301961v1
Candidatus Marsarchaeota G1 archaeon OSP_D	ftp://ftp.ncbi.nlm.nih.gov/genomes/all/GCA/003/019/565/GCA_003019565.1_ASM301956v1
Candidatus Marsarchaeota G2 archaeon BE_D	ftp://ftp.ncbi.nlm.nih.gov/genomes/all/GCA/003/019/435/GCA_003019435.1_ASM301943v1
Candidatus Marsarchaeota G2 archaeon ECH_B_1	ftp://ftp.ncbi.nlm.nih.gov/genomes/all/GCA/003/019/535/GCA_003019535.1_ASM301953v1
Candidatus Marsarchaeota G2 archaeon ECH_B_2	ftp://ftp.ncbi.nlm.nih.gov/genomes/all/GCA/003/019/515/GCA_003019515.1_ASM301951v1
Candidatus Marsarchaeota G2 archaeon ECH_B_3	ftp://ftp.ncbi.nlm.nih.gov/genomes/all/GCA/003/019/475/GCA_003019475.1_ASM301947v1
Candidatus Marsarchaeota G2 archaeon ECH_B_SAG-C16	ftp://ftp.ncbi.nlm.nih.gov/genomes/all/GCA/003/019/485/GCA_003019485.1_ASM301948v1
Candidatus Marsarchaeota G2 archaeon ECH_B_SAG-E12	ftp://ftp.ncbi.nlm.nih.gov/genomes/all/GCA/003/019/375/GCA_003019375.1_ASM301937v1
Candidatus Marsarchaeota G2 archaeon ECH_B_SAG-F08	ftp://ftp.ncbi.nlm.nih.gov/genomes/all/GCA/003/019/415/GCA_003019415.1_ASM301941v1
Candidatus Marsarchaeota G2 archaeon ECH_B_SAG-G06	ftp://ftp.ncbi.nlm.nih.gov/genomes/all/GCA/003/019/335/GCA_003019335.1_ASM301933v1
Candidatus Marsarchaeota G2 archaeon ECH_B_SAG-G16	ftp://ftp.ncbi.nlm.nih.gov/genomes/all/GCA/003/019/385/GCA_003019385.1_ASM301938v1
Candidatus Marsarchaeota G2 archaeon ECH_B_SAG-M15	ftp://ftp.ncbi.nlm.nih.gov/genomes/all/GCA/003/019/345/GCA_003019345.1_ASM301934v1
Candidatus Marsarchaeota G2 archaeon OSP_D	ftp://ftp.ncbi.nlm.nih.gov/genomes/all/GCA/003/019/545/GCA_003019545.1_ASM301954v1
Candidatus Methanomethylophilaceae archaeon	ftp://ftp.ncbi.nlm.nih.gov/genomes/all/GCA/007/116/915/GCA_007116915.1_ASM711691v1
Candidatus Methanomethylophilaceae archaeon	ftp://ftp.ncbi.nlm.nih.gov/genomes/all/GCA/007/117/095/GCA_007117095.1_ASM711709v1
Candidatus Methanomethylophilaceae archaeon	ftp://ftp.ncbi.nlm.nih.gov/genomes/all/GCA/007/117/455/GCA_007117455.1_ASM711745v1
Candidatus Methanomethylophilaceae archaeon	ftp://ftp.ncbi.nlm.nih.gov/genomes/all/GCA/007/128/455/GCA_007128455.1_ASM712845v1
Candidatus Methanomethylophilaceae archaeon	ftp://ftp.ncbi.nlm.nih.gov/genomes/all/GCA/007/130/035/GCA_007130035.1_ASM713003v1
Candidatus Methanomethylophilaceae archaeon	ftp://ftp.ncbi.nlm.nih.gov/genomes/all/GCA/007/131/865/GCA_007131865.1_ASM713186v1
Candidatus Methanoperedenaceae archaeon	ftp://ftp.ncbi.nlm.nih.gov/genomes/all/GCA/003/104/905/GCA_003104905.1_ASM310490v1
Candidatus Methanoperedenaceae archaeon HGW-Methanoperedenaceae-1	ftp://ftp.ncbi.nlm.nih.gov/genomes/all/GCA/002/839/545/GCA_002839545.1_ASM283954v1
Candidatus Micrarchaeota archaeon	ftp://ftp.ncbi.nlm.nih.gov/genomes/all/GCA/003/660/965/GCA_003660965.1_ASM366096v1
Candidatus Micrarchaeota archaeon	ftp://ftp.ncbi.nlm.nih.gov/genomes/all/GCA/003/660/975/GCA_003660975.1_ASM366097v1
Candidatus Micrarchaeota archaeon CG_4_10_14_0_2_um_filter_49_7	ftp://ftp.ncbi.nlm.nih.gov/genomes/all/GCA/002/792/955/GCA_002792955.1_ASM279295v1
Candidatus Micrarchaeota archaeon CG_4_10_14_0_2_um_filter_55_9	ftp://ftp.ncbi.nlm.nih.gov/genomes/all/GCA/002/792/935/GCA_002792935.1_ASM279293v1
Candidatus Micrarchaeota archaeon CG_4_10_14_0_2_um_filter_60_11	ftp://ftp.ncbi.nlm.nih.gov/genomes/all/GCA/002/792/915/GCA_002792915.1_ASM279291v1
Candidatus Micrarchaeota archaeon CG_4_10_14_0_8_um_filter_60_7	ftp://ftp.ncbi.nlm.nih.gov/genomes/all/GCA/002/785/255/GCA_002785255.1_ASM278525v1
Candidatus Micrarchaeota archaeon CG06_land_8_20_14_3_00_50_6	ftp://ftp.ncbi.nlm.nih.gov/genomes/all/GCA/002/779/685/GCA_002779685.1_ASM277968v1
Candidatus Micrarchaeota archaeon CG08_land_8_20_14_0_20_49_17	ftp://ftp.ncbi.nlm.nih.gov/genomes/all/GCA/002/778/915/GCA_002778915.1_ASM277891v1
Candidatus Micrarchaeota archaeon CG08_land_8_20_14_0_20_59_11	ftp://ftp.ncbi.nlm.nih.gov/genomes/all/GCA/002/763/345/GCA_002763345.1_ASM276334v1
Candidatus Micrarchaeota archaeon CG09_land_8_20_14_0_10_55_25	ftp://ftp.ncbi.nlm.nih.gov/genomes/all/GCA/002/763/275/GCA_002763275.1_ASM276327v1
Candidatus Micrarchaeota archaeon CG09_land_8_20_14_0_10_60_16	ftp://ftp.ncbi.nlm.nih.gov/genomes/all/GCA/002/763/255/GCA_002763255.1_ASM276325v1
Candidatus Micrarchaeota archaeon CG1_02_47_40	ftp://ftp.ncbi.nlm.nih.gov/genomes/all/GCA/001/871/475/GCA_001871475.1_ASM187147v1
Candidatus Micrarchaeota archaeon CG1_02_49_24	ftp://ftp.ncbi.nlm.nih.gov/genomes/all/GCA/001/871/535/GCA_001871535.1_ASM187153v1
Candidatus Micrarchaeota archaeon CG1_02_51_15	ftp://ftp.ncbi.nlm.nih.gov/genomes/all/GCA/001/871/495/GCA_001871495.1_ASM187149v1
Candidatus Micrarchaeota archaeon CG1_02_55_22	ftp://ftp.ncbi.nlm.nih.gov/genomes/all/GCA/001/871/595/GCA_001871595.1_ASM187159v1
Candidatus Micrarchaeota archaeon CG1_02_55_41	ftp://ftp.ncbi.nlm.nih.gov/genomes/all/GCA/001/871/605/GCA_001871605.1_ASM187160v1
Candidatus Micrarchaeota archaeon CG1_02_60_51	ftp://ftp.ncbi.nlm.nih.gov/genomes/all/GCA/001/871/655/GCA_001871655.1_ASM187165v1
Candidatus Micrarchaeota archaeon CG10_big_fil_rev_8_21_14_0_10_45_29	ftp://ftp.ncbi.nlm.nih.gov/genomes/all/GCA/002/778/455/GCA_002778455.1_ASM277845v1
Candidatus Micrarchaeota archaeon CG10_big_fil_rev_8_21_14_0_10_54_18	ftp://ftp.ncbi.nlm.nih.gov/genomes/all/GCA/002/785/565/GCA_002785565.1_ASM278556v1
Candidatus Micrarchaeota archaeon CG10_big_fil_rev_8_21_14_0_10_59_7	ftp://ftp.ncbi.nlm.nih.gov/genomes/all/GCA/002/778/425/GCA_002778425.1_ASM277842v1
Candidatus Micrarchaeota archaeon CG10_big_fil_rev_8_21_14_0_10_60_32	ftp://ftp.ncbi.nlm.nih.gov/genomes/all/GCA/002/763/205/GCA_002763205.1_ASM276320v1
Candidatus Micrarchaeota archaeon CG11_big_fil_rev_8_21_14_0_20_47_5	ftp://ftp.ncbi.nlm.nih.gov/genomes/all/GCA/002/762/955/GCA_002762955.1_ASM276295v1
Candidatus Micrarchaeota archaeon RBG_16_36_9	ftp://ftp.ncbi.nlm.nih.gov/genomes/all/GCA/001/786/585/GCA_001786585.1_ASM178658v1
Candidatus Micrarchaeota archaeon RBG_16_49_10	ftp://ftp.ncbi.nlm.nih.gov/genomes/all/GCA/001/784/635/GCA_001784635.1_ASM178463v1
Candidatus Micrarchaeota archaeon UBA267	ftp://ftp.ncbi.nlm.nih.gov/genomes/all/GCA/002/503/145/GCA_002503145.1_ASM250314v1
Candidatus Micrarchaeota archaeon UBA448	ftp://ftp.ncbi.nlm.nih.gov/genomes/all/GCA/002/503/225/GCA_002503225.1_ASM250322v1
Candidatus Micrarchaeota archaeon UBA510	ftp://ftp.ncbi.nlm.nih.gov/genomes/all/GCA/002/505/655/GCA_002505655.1_ASM250565v1
Candidatus Micrarchaeota archaeon UBA514	ftp://ftp.ncbi.nlm.nih.gov/genomes/all/GCA/002/498/635/GCA_002498635.1_ASM249863v1
Candidatus Micrarchaeota archaeon UBA523	ftp://ftp.ncbi.nlm.nih.gov/genomes/all/GCA/002/501/775/GCA_002501775.1_ASM250177v1
Candidatus Micrarchaeota archaeon UBA524	ftp://ftp.ncbi.nlm.nih.gov/genomes/all/GCA/002/499/095/GCA_002499095.1_ASM249909v1
Candidatus Micrarchaeota archaeon UBA581	ftp://ftp.ncbi.nlm.nih.gov/genomes/all/GCA/002/502/725/GCA_002502725.1_ASM250272v1
Candidatus Micrarchaeota archaeon UBA615	ftp://ftp.ncbi.nlm.nih.gov/genomes/all/GCA/002/505/145/GCA_002505145.1_ASM250514v1
Candidatus Micrarchaeota archaeon UBA93	ftp://ftp.ncbi.nlm.nih.gov/genomes/all/GCA/002/505/035/GCA_002505035.1_ASM250503v1
Candidatus Micrarchaeota archaeon UBA95	ftp://ftp.ncbi.nlm.nih.gov/genomes/all/GCA/002/499/405/GCA_002499405.1_ASM249940v1
Candidatus Micrarchaeota archaeon UBA96	ftp://ftp.ncbi.nlm.nih.gov/genomes/all/GCA/002/499/375/GCA_002499375.1_ASM249937v1
Candidatus Micrarchaeota archaeon UBA97	ftp://ftp.ncbi.nlm.nih.gov/genomes/all/GCA/002/507/385/GCA_002507385.1_ASM250738v1
Candidatus Nanohaloarchaeota archaeon	ftp://ftp.ncbi.nlm.nih.gov/genomes/all/GCA/003/554/305/GCA_003554305.1_ASM355430v1
Candidatus Nanohaloarchaeota archaeon	ftp://ftp.ncbi.nlm.nih.gov/genomes/all/GCA/003/660/865/GCA_003660865.1_ASM366086v1
Candidatus Nanohaloarchaeota archaeon	ftp://ftp.ncbi.nlm.nih.gov/genomes/all/GCA/003/660/905/GCA_003660905.1_ASM366090v1
Candidatus Nezhaarchaeota archaeon WYZ-LMO7	ftp://ftp.ncbi.nlm.nih.gov/genomes/all/GCA/004/347/915/GCA_004347915.1_ASM434791v1
Candidatus Nezhaarchaeota archaeon WYZ-LMO8	ftp://ftp.ncbi.nlm.nih.gov/genomes/all/GCA/004/347/965/GCA_004347965.1_ASM434796v1
Candidatus Odinarchaeota archaeon LCB_4	ftp://ftp.ncbi.nlm.nih.gov/genomes/all/GCA/001/940/665/GCA_001940665.1_ASM194066v1
Candidatus Pacearchaeota archaeon	ftp://ftp.ncbi.nlm.nih.gov/genomes/all/GCA/002/686/195/GCA_002686195.1_ASM268619v1
Candidatus Pacearchaeota archaeon	ftp://ftp.ncbi.nlm.nih.gov/genomes/all/GCA/002/686/355/GCA_002686355.1_ASM268635v1
Candidatus Pacearchaeota archaeon	ftp://ftp.ncbi.nlm.nih.gov/genomes/all/GCA/002/687/255/GCA_002687255.1_ASM268725v1
Candidatus Pacearchaeota archaeon	ftp://ftp.ncbi.nlm.nih.gov/genomes/all/GCA/002/687/975/GCA_002687975.1_ASM268797v1
Candidatus Pacearchaeota archaeon	ftp://ftp.ncbi.nlm.nih.gov/genomes/all/GCA/002/688/015/GCA_002688015.1_ASM268801v1
Candidatus Pacearchaeota archaeon	ftp://ftp.ncbi.nlm.nih.gov/genomes/all/GCA/002/688/165/GCA_002688165.1_ASM268816v1
Candidatus Pacearchaeota archaeon	ftp://ftp.ncbi.nlm.nih.gov/genomes/all/GCA/002/688/335/GCA_002688335.1_ASM268833v1
Candidatus Pacearchaeota archaeon	ftp://ftp.ncbi.nlm.nih.gov/genomes/all/GCA/002/688/415/GCA_002688415.1_ASM268841v1
Candidatus Pacearchaeota archaeon	ftp://ftp.ncbi.nlm.nih.gov/genomes/all/GCA/002/688/755/GCA_002688755.1_ASM268875v1
Candidatus Pacearchaeota archaeon	ftp://ftp.ncbi.nlm.nih.gov/genomes/all/GCA/002/688/875/GCA_002688875.1_ASM268887v1
Candidatus Pacearchaeota archaeon	ftp://ftp.ncbi.nlm.nih.gov/genomes/all/GCA/002/689/985/GCA_002689985.1_ASM268998v1
Candidatus Pacearchaeota archaeon	ftp://ftp.ncbi.nlm.nih.gov/genomes/all/GCA/002/690/445/GCA_002690445.1_ASM269044v1
Candidatus Pacearchaeota archaeon	ftp://ftp.ncbi.nlm.nih.gov/genomes/all/GCA/002/731/115/GCA_002731115.1_ASM273111v1
Candidatus Pacearchaeota archaeon	ftp://ftp.ncbi.nlm.nih.gov/genomes/all/GCA/003/229/945/GCA_003229945.1_ASM322994v1
Candidatus Pacearchaeota archaeon	ftp://ftp.ncbi.nlm.nih.gov/genomes/all/GCA/003/554/465/GCA_003554465.1_ASM355446v1
Candidatus Pacearchaeota archaeon	ftp://ftp.ncbi.nlm.nih.gov/genomes/all/GCA/003/564/875/GCA_003564875.1_ASM356487v1
Candidatus Pacearchaeota archaeon	ftp://ftp.ncbi.nlm.nih.gov/genomes/all/GCA/003/660/825/GCA_003660825.1_ASM366082v1
Candidatus Pacearchaeota archaeon	ftp://ftp.ncbi.nlm.nih.gov/genomes/all/GCA/003/660/845/GCA_003660845.1_ASM366084v1
Candidatus Pacearchaeota archaeon	ftp://ftp.ncbi.nlm.nih.gov/genomes/all/GCA/003/693/875/GCA_003693875.1_ASM369387v1
Candidatus Pacearchaeota archaeon	ftp://ftp.ncbi.nlm.nih.gov/genomes/all/GCA/003/694/055/GCA_003694055.1_ASM369405v1
Candidatus Pacearchaeota archaeon CG_4_10_14_0_2_um_filter_05_32_18	ftp://ftp.ncbi.nlm.nih.gov/genomes/all/GCA/002/792/685/GCA_002792685.1_ASM279268v1
Candidatus Pacearchaeota archaeon CG_4_10_14_0_2_um_filter_30_11	ftp://ftp.ncbi.nlm.nih.gov/genomes/all/GCA/002/792/675/GCA_002792675.1_ASM279267v1
Candidatus Pacearchaeota archaeon CG_4_10_14_0_2_um_filter_31_10	ftp://ftp.ncbi.nlm.nih.gov/genomes/all/GCA/002/792/655/GCA_002792655.1_ASM279265v1
Candidatus Pacearchaeota archaeon CG_4_10_14_0_2_um_filter_35_33	ftp://ftp.ncbi.nlm.nih.gov/genomes/all/GCA/002/792/635/GCA_002792635.1_ASM279263v1
Candidatus Pacearchaeota archaeon CG_4_10_14_0_8_um_filter_35_169	ftp://ftp.ncbi.nlm.nih.gov/genomes/all/GCA/002/784/645/GCA_002784645.1_ASM278464v1
Candidatus Pacearchaeota archaeon CG_4_9_14_0_2_um_filter_30_8	ftp://ftp.ncbi.nlm.nih.gov/genomes/all/GCA/002/788/575/GCA_002788575.1_ASM278857v1
Candidatus Pacearchaeota archaeon CG_4_9_14_0_2_um_filter_39_13	ftp://ftp.ncbi.nlm.nih.gov/genomes/all/GCA/002/788/615/GCA_002788615.1_ASM278861v1
Candidatus Pacearchaeota archaeon CG_4_9_14_0_8_um_filter_35_24	ftp://ftp.ncbi.nlm.nih.gov/genomes/all/GCA/002/789/435/GCA_002789435.1_ASM278943v1
Candidatus Pacearchaeota archaeon CG_4_9_14_3_um_filter_30_11	ftp://ftp.ncbi.nlm.nih.gov/genomes/all/GCA/002/790/875/GCA_002790875.1_ASM279087v1
Candidatus Pacearchaeota archaeon CG_4_9_14_3_um_filter_31_7	ftp://ftp.ncbi.nlm.nih.gov/genomes/all/GCA/002/790/895/GCA_002790895.1_ASM279089v1
Candidatus Pacearchaeota archaeon CG_4_9_14_3_um_filter_35_19	ftp://ftp.ncbi.nlm.nih.gov/genomes/all/GCA/002/790/905/GCA_002790905.1_ASM279090v1
Candidatus Pacearchaeota archaeon CG06_land_8_20_14_3_00_35_12	ftp://ftp.ncbi.nlm.nih.gov/genomes/all/GCA/002/780/285/GCA_002780285.1_ASM278028v1
Candidatus Pacearchaeota archaeon CG09_land_8_20_14_0_10_30_9	ftp://ftp.ncbi.nlm.nih.gov/genomes/all/GCA/002/763/285/GCA_002763285.1_ASM276328v1
Candidatus Pacearchaeota archaeon CG1_02_30_18	ftp://ftp.ncbi.nlm.nih.gov/genomes/all/GCA/001/872/125/GCA_001872125.1_ASM187212v1
Candidatus Pacearchaeota archaeon CG1_02_31_27	ftp://ftp.ncbi.nlm.nih.gov/genomes/all/GCA/001/872/145/GCA_001872145.1_ASM187214v1
Candidatus Pacearchaeota archaeon CG1_02_32_132	ftp://ftp.ncbi.nlm.nih.gov/genomes/all/GCA/001/872/795/GCA_001872795.1_ASM187279v1
Candidatus Pacearchaeota archaeon CG1_02_32_21	ftp://ftp.ncbi.nlm.nih.gov/genomes/all/GCA/001/872/185/GCA_001872185.1_ASM187218v1
Candidatus Pacearchaeota archaeon CG1_02_35_32	ftp://ftp.ncbi.nlm.nih.gov/genomes/all/GCA/001/872/325/GCA_001872325.1_ASM187232v1
Candidatus Pacearchaeota archaeon CG1_02_39_14	ftp://ftp.ncbi.nlm.nih.gov/genomes/all/GCA/001/872/315/GCA_001872315.1_ASM187231v1
Candidatus Pacearchaeota archaeon CG10_big_fil_rev_8_21_14_0_10_30_48	ftp://ftp.ncbi.nlm.nih.gov/genomes/all/GCA/002/763/155/GCA_002763155.1_ASM276315v1
Candidatus Pacearchaeota archaeon CG10_big_fil_rev_8_21_14_0_10_31_24	ftp://ftp.ncbi.nlm.nih.gov/genomes/all/GCA/002/763/165/GCA_002763165.1_ASM276316v1
Candidatus Pacearchaeota archaeon CG10_big_fil_rev_8_21_14_0_10_31_59	ftp://ftp.ncbi.nlm.nih.gov/genomes/all/GCA/002/763/115/GCA_002763115.1_ASM276311v1
Candidatus Pacearchaeota archaeon CG10_big_fil_rev_8_21_14_0_10_31_9	ftp://ftp.ncbi.nlm.nih.gov/genomes/all/GCA/002/763/105/GCA_002763105.1_ASM276310v1
Candidatus Pacearchaeota archaeon CG10_big_fil_rev_8_21_14_0_10_32_14	ftp://ftp.ncbi.nlm.nih.gov/genomes/all/GCA/002/763/085/GCA_002763085.1_ASM276308v1
Candidatus Pacearchaeota archaeon CG10_big_fil_rev_8_21_14_0_10_32_42	ftp://ftp.ncbi.nlm.nih.gov/genomes/all/GCA/002/794/195/GCA_002794195.1_ASM279419v1
Candidatus Pacearchaeota archaeon CG10_big_fil_rev_8_21_14_0_10_34_12	ftp://ftp.ncbi.nlm.nih.gov/genomes/all/GCA/002/794/175/GCA_002794175.1_ASM279417v1
Candidatus Pacearchaeota archaeon CG10_big_fil_rev_8_21_14_0_10_34_76	ftp://ftp.ncbi.nlm.nih.gov/genomes/all/GCA/002/763/075/GCA_002763075.1_ASM276307v1
Candidatus Pacearchaeota archaeon CG10_big_fil_rev_8_21_14_0_10_35_13	ftp://ftp.ncbi.nlm.nih.gov/genomes/all/GCA/002/763/035/GCA_002763035.1_ASM276303v1
Candidatus Pacearchaeota archaeon CG10_big_fil_rev_8_21_14_0_10_35_219	ftp://ftp.ncbi.nlm.nih.gov/genomes/all/GCA/002/794/155/GCA_002794155.1_ASM279415v1
Candidatus Pacearchaeota archaeon CG11_big_fil_rev_8_21_14_0_20_30_13	ftp://ftp.ncbi.nlm.nih.gov/genomes/all/GCA/002/762/735/GCA_002762735.1_ASM276273v1
Candidatus Pacearchaeota archaeon ex4484_26	ftp://ftp.ncbi.nlm.nih.gov/genomes/all/GCA/002/254/495/GCA_002254495.1_ASM225449v1
Candidatus Pacearchaeota archaeon ex4484_31	ftp://ftp.ncbi.nlm.nih.gov/genomes/all/GCA/002/254/805/GCA_002254805.1_ASM225480v1
Candidatus Pacearchaeota archaeon ex4484_71	ftp://ftp.ncbi.nlm.nih.gov/genomes/all/GCA/002/254/395/GCA_002254395.1_ASM225439v1
Candidatus Pacearchaeota archaeon RBG_13_33_26	ftp://ftp.ncbi.nlm.nih.gov/genomes/all/GCA/001/787/285/GCA_001787285.1_ASM178728v1
Candidatus Pacearchaeota archaeon RBG_13_36_9	ftp://ftp.ncbi.nlm.nih.gov/genomes/all/GCA/001/786/395/GCA_001786395.1_ASM178639v1
Candidatus Pacearchaeota archaeon RBG_16_35_8	ftp://ftp.ncbi.nlm.nih.gov/genomes/all/GCA/001/786/425/GCA_001786425.1_ASM178642v1
Candidatus Pacearchaeota archaeon RBG_19FT_COMBO_34_9	ftp://ftp.ncbi.nlm.nih.gov/genomes/all/GCA/001/786/415/GCA_001786415.1_ASM178641v1
Candidatus Pacearchaeota archaeon UBA284	ftp://ftp.ncbi.nlm.nih.gov/genomes/all/GCA/002/499/185/GCA_002499185.1_ASM249918v1
Candidatus Pacearchaeota archaeon UBA73	ftp://ftp.ncbi.nlm.nih.gov/genomes/all/GCA/002/496/015/GCA_002496015.1_ASM249601v1
Candidatus Pacearchaeota archaeon UBA92	ftp://ftp.ncbi.nlm.nih.gov/genomes/all/GCA/002/497/285/GCA_002497285.1_ASM249728v1
Candidatus Parvarchaeota archaeon	ftp://ftp.ncbi.nlm.nih.gov/genomes/all/GCA/003/202/545/GCA_003202545.1_ASM320254v1
Candidatus Parvarchaeota archaeon	ftp://ftp.ncbi.nlm.nih.gov/genomes/all/GCA/003/557/155/GCA_003557155.1_ASM355715v1
Candidatus Parvarchaeota archaeon	ftp://ftp.ncbi.nlm.nih.gov/genomes/all/GCA/003/563/585/GCA_003563585.1_ASM356358v1
Candidatus Parvarchaeota archaeon	ftp://ftp.ncbi.nlm.nih.gov/genomes/all/GCA/004/195/435/GCA_004195435.1_ASM419543v1
Candidatus Parvarchaeota archaeon UBA264	ftp://ftp.ncbi.nlm.nih.gov/genomes/all/GCA/002/503/915/GCA_002503915.1_ASM250391v1
Candidatus Parvarchaeota archaeon UBA265	ftp://ftp.ncbi.nlm.nih.gov/genomes/all/GCA/002/503/995/GCA_002503995.1_ASM250399v1
Candidatus Parvarchaeota archaeon UBA446	ftp://ftp.ncbi.nlm.nih.gov/genomes/all/GCA/002/503/215/GCA_002503215.1_ASM250321v1
Candidatus Parvarchaeota archaeon UBA449	ftp://ftp.ncbi.nlm.nih.gov/genomes/all/GCA/002/503/305/GCA_002503305.1_ASM250330v1
Candidatus Parvarchaeota archaeon UBA506	ftp://ftp.ncbi.nlm.nih.gov/genomes/all/GCA/002/499/655/GCA_002499655.1_ASM249965v1
Candidatus Parvarchaeota archaeon UBA515	ftp://ftp.ncbi.nlm.nih.gov/genomes/all/GCA/002/498/685/GCA_002498685.1_ASM249868v1
Candidatus Parvarchaeota archaeon UBA519	ftp://ftp.ncbi.nlm.nih.gov/genomes/all/GCA/002/496/215/GCA_002496215.1_ASM249621v1
Candidatus Parvarchaeota archaeon UBA569	ftp://ftp.ncbi.nlm.nih.gov/genomes/all/GCA/002/505/075/GCA_002505075.1_ASM250507v1
Candidatus Parvarchaeota archaeon UBA573	ftp://ftp.ncbi.nlm.nih.gov/genomes/all/GCA/002/502/045/GCA_002502045.1_ASM250204v1
Candidatus Parvarchaeota archaeon UBA575	ftp://ftp.ncbi.nlm.nih.gov/genomes/all/GCA/002/502/525/GCA_002502525.1_ASM250252v1
Candidatus Parvarchaeota archaeon UBA614	ftp://ftp.ncbi.nlm.nih.gov/genomes/all/GCA/002/505/115/GCA_002505115.1_ASM250511v1
Candidatus Poseidoniales archaeon	ftp://ftp.ncbi.nlm.nih.gov/genomes/all/GCA/003/324/595/GCA_003324595.1_ASM332459v1
Candidatus Poseidoniales archaeon	ftp://ftp.ncbi.nlm.nih.gov/genomes/all/GCA/003/324/605/GCA_003324605.1_ASM332460v1
Candidatus Poseidoniales archaeon	ftp://ftp.ncbi.nlm.nih.gov/genomes/all/GCA/003/324/635/GCA_003324635.1_ASM332463v1
Candidatus Poseidoniales archaeon	ftp://ftp.ncbi.nlm.nih.gov/genomes/all/GCA/003/324/645/GCA_003324645.1_ASM332464v1
Candidatus Poseidoniales archaeon	ftp://ftp.ncbi.nlm.nih.gov/genomes/all/GCA/003/602/395/GCA_003602395.1_ASM360239v1
Candidatus Poseidoniales archaeon	ftp://ftp.ncbi.nlm.nih.gov/genomes/all/GCA/003/602/405/GCA_003602405.1_ASM360240v1
Candidatus Poseidoniales archaeon	ftp://ftp.ncbi.nlm.nih.gov/genomes/all/GCA/003/602/415/GCA_003602415.1_ASM360241v1
Candidatus Poseidoniales archaeon	ftp://ftp.ncbi.nlm.nih.gov/genomes/all/GCA/003/602/455/GCA_003602455.1_ASM360245v1
Candidatus Poseidoniales archaeon	ftp://ftp.ncbi.nlm.nih.gov/genomes/all/GCA/003/602/475/GCA_003602475.1_ASM360247v1
Candidatus Poseidoniales archaeon	ftp://ftp.ncbi.nlm.nih.gov/genomes/all/GCA/003/602/485/GCA_003602485.1_ASM360248v1
Candidatus Poseidoniales archaeon	ftp://ftp.ncbi.nlm.nih.gov/genomes/all/GCA/003/602/515/GCA_003602515.1_ASM360251v1
Candidatus Poseidoniales archaeon	ftp://ftp.ncbi.nlm.nih.gov/genomes/all/GCA/003/602/525/GCA_003602525.1_ASM360252v1
Candidatus Poseidoniales archaeon	ftp://ftp.ncbi.nlm.nih.gov/genomes/all/GCA/003/602/535/GCA_003602535.1_ASM360253v1
Candidatus Poseidoniales archaeon	ftp://ftp.ncbi.nlm.nih.gov/genomes/all/GCA/003/602/575/GCA_003602575.1_ASM360257v1
Candidatus Poseidoniales archaeon	ftp://ftp.ncbi.nlm.nih.gov/genomes/all/GCA/003/602/595/GCA_003602595.1_ASM360259v1
Candidatus Poseidoniales archaeon	ftp://ftp.ncbi.nlm.nih.gov/genomes/all/GCA/003/602/605/GCA_003602605.1_ASM360260v1
Candidatus Poseidoniales archaeon	ftp://ftp.ncbi.nlm.nih.gov/genomes/all/GCA/003/602/635/GCA_003602635.1_ASM360263v1
Candidatus Poseidoniales archaeon	ftp://ftp.ncbi.nlm.nih.gov/genomes/all/GCA/003/602/645/GCA_003602645.1_ASM360264v1
Candidatus Poseidoniales archaeon	ftp://ftp.ncbi.nlm.nih.gov/genomes/all/GCA/003/602/665/GCA_003602665.1_ASM360266v1
Candidatus Poseidoniales archaeon	ftp://ftp.ncbi.nlm.nih.gov/genomes/all/GCA/003/672/115/GCA_003672115.1_ASM367211v1
Candidatus Poseidoniales archaeon	ftp://ftp.ncbi.nlm.nih.gov/genomes/all/GCA/003/672/125/GCA_003672125.1_ASM367212v1
Candidatus Poseidoniales archaeon	ftp://ftp.ncbi.nlm.nih.gov/genomes/all/GCA/003/672/175/GCA_003672175.1_ASM367217v1
Candidatus Poseidoniales archaeon	ftp://ftp.ncbi.nlm.nih.gov/genomes/all/GCA/003/672/205/GCA_003672205.1_ASM367220v1
Candidatus Poseidoniales archaeon	ftp://ftp.ncbi.nlm.nih.gov/genomes/all/GCA/003/672/215/GCA_003672215.1_ASM367221v1
Candidatus Poseidoniales archaeon	ftp://ftp.ncbi.nlm.nih.gov/genomes/all/GCA/003/672/235/GCA_003672235.1_ASM367223v1
Candidatus Poseidoniales archaeon	ftp://ftp.ncbi.nlm.nih.gov/genomes/all/GCA/003/672/265/GCA_003672265.1_ASM367226v1
Candidatus Poseidoniales archaeon	ftp://ftp.ncbi.nlm.nih.gov/genomes/all/GCA/003/672/275/GCA_003672275.1_ASM367227v1
Candidatus Poseidoniales archaeon	ftp://ftp.ncbi.nlm.nih.gov/genomes/all/GCA/003/672/295/GCA_003672295.1_ASM367229v1
Candidatus Poseidoniales archaeon	ftp://ftp.ncbi.nlm.nih.gov/genomes/all/GCA/003/672/325/GCA_003672325.1_ASM367232v1
Candidatus Poseidoniales archaeon	ftp://ftp.ncbi.nlm.nih.gov/genomes/all/GCA/003/672/335/GCA_003672335.1_ASM367233v1
Candidatus Poseidoniales archaeon	ftp://ftp.ncbi.nlm.nih.gov/genomes/all/GCA/003/672/355/GCA_003672355.1_ASM367235v1
Candidatus Poseidoniales archaeon	ftp://ftp.ncbi.nlm.nih.gov/genomes/all/GCA/003/672/385/GCA_003672385.1_ASM367238v1
Candidatus Poseidoniales archaeon	ftp://ftp.ncbi.nlm.nih.gov/genomes/all/GCA/003/672/405/GCA_003672405.1_ASM367240v1
Candidatus Poseidoniales archaeon	ftp://ftp.ncbi.nlm.nih.gov/genomes/all/GCA/003/672/415/GCA_003672415.1_ASM367241v1
Candidatus Poseidoniales archaeon	ftp://ftp.ncbi.nlm.nih.gov/genomes/all/GCA/003/672/445/GCA_003672445.1_ASM367244v1
Candidatus Poseidoniales archaeon	ftp://ftp.ncbi.nlm.nih.gov/genomes/all/GCA/003/672/465/GCA_003672465.1_ASM367246v1
Candidatus Poseidoniales archaeon	ftp://ftp.ncbi.nlm.nih.gov/genomes/all/GCA/003/672/475/GCA_003672475.1_ASM367247v1
Candidatus Poseidoniales archaeon	ftp://ftp.ncbi.nlm.nih.gov/genomes/all/GCA/003/672/505/GCA_003672505.1_ASM367250v1
Candidatus Poseidoniales archaeon	ftp://ftp.ncbi.nlm.nih.gov/genomes/all/GCA/003/672/515/GCA_003672515.1_ASM367251v1
Candidatus Poseidoniales archaeon	ftp://ftp.ncbi.nlm.nih.gov/genomes/all/GCA/003/672/545/GCA_003672545.1_ASM367254v1
Candidatus Poseidoniales archaeon	ftp://ftp.ncbi.nlm.nih.gov/genomes/all/GCA/003/672/555/GCA_003672555.1_ASM367255v1
Candidatus Poseidoniales archaeon	ftp://ftp.ncbi.nlm.nih.gov/genomes/all/GCA/003/672/585/GCA_003672585.1_ASM367258v1
Candidatus Poseidoniales archaeon	ftp://ftp.ncbi.nlm.nih.gov/genomes/all/GCA/003/672/595/GCA_003672595.1_ASM367259v1
Candidatus Poseidoniales archaeon	ftp://ftp.ncbi.nlm.nih.gov/genomes/all/GCA/003/672/615/GCA_003672615.1_ASM367261v1
Candidatus Poseidoniales archaeon	ftp://ftp.ncbi.nlm.nih.gov/genomes/all/GCA/003/672/645/GCA_003672645.1_ASM367264v1
Candidatus Poseidoniales archaeon	ftp://ftp.ncbi.nlm.nih.gov/genomes/all/GCA/003/672/655/GCA_003672655.1_ASM367265v1
Candidatus Poseidoniales archaeon	ftp://ftp.ncbi.nlm.nih.gov/genomes/all/GCA/003/672/685/GCA_003672685.1_ASM367268v1
Candidatus Poseidoniales archaeon	ftp://ftp.ncbi.nlm.nih.gov/genomes/all/GCA/003/672/705/GCA_003672705.1_ASM367270v1
Candidatus Poseidoniales archaeon	ftp://ftp.ncbi.nlm.nih.gov/genomes/all/GCA/003/672/715/GCA_003672715.1_ASM367271v1
Candidatus Poseidoniales archaeon	ftp://ftp.ncbi.nlm.nih.gov/genomes/all/GCA/003/672/735/GCA_003672735.1_ASM367273v1
Candidatus Poseidoniales archaeon	ftp://ftp.ncbi.nlm.nih.gov/genomes/all/GCA/003/672/765/GCA_003672765.1_ASM367276v1
Candidatus Poseidoniales archaeon	ftp://ftp.ncbi.nlm.nih.gov/genomes/all/GCA/003/672/785/GCA_003672785.1_ASM367278v1
Candidatus Poseidoniales archaeon	ftp://ftp.ncbi.nlm.nih.gov/genomes/all/GCA/003/672/795/GCA_003672795.1_ASM367279v1
Candidatus Poseidoniales archaeon	ftp://ftp.ncbi.nlm.nih.gov/genomes/all/GCA/003/672/825/GCA_003672825.1_ASM367282v1
Candidatus Poseidoniales archaeon	ftp://ftp.ncbi.nlm.nih.gov/genomes/all/GCA/003/672/845/GCA_003672845.1_ASM367284v1
Candidatus Poseidoniales archaeon	ftp://ftp.ncbi.nlm.nih.gov/genomes/all/GCA/003/672/855/GCA_003672855.1_ASM367285v1
Candidatus Poseidoniales archaeon	ftp://ftp.ncbi.nlm.nih.gov/genomes/all/GCA/003/672/885/GCA_003672885.1_ASM367288v1
Candidatus Poseidoniales archaeon	ftp://ftp.ncbi.nlm.nih.gov/genomes/all/GCA/003/672/895/GCA_003672895.1_ASM367289v1
Candidatus Poseidoniales archaeon	ftp://ftp.ncbi.nlm.nih.gov/genomes/all/GCA/003/672/915/GCA_003672915.1_ASM367291v1
Candidatus Poseidoniales archaeon	ftp://ftp.ncbi.nlm.nih.gov/genomes/all/GCA/003/672/945/GCA_003672945.1_ASM367294v1
Candidatus Poseidoniales archaeon	ftp://ftp.ncbi.nlm.nih.gov/genomes/all/GCA/003/672/965/GCA_003672965.1_ASM367296v1
Candidatus Poseidoniales archaeon	ftp://ftp.ncbi.nlm.nih.gov/genomes/all/GCA/003/672/975/GCA_003672975.1_ASM367297v1
Candidatus Poseidoniales archaeon	ftp://ftp.ncbi.nlm.nih.gov/genomes/all/GCA/003/673/005/GCA_003673005.1_ASM367300v1
Candidatus Poseidoniales archaeon	ftp://ftp.ncbi.nlm.nih.gov/genomes/all/GCA/003/673/025/GCA_003673025.1_ASM367302v1
Candidatus Poseidoniales archaeon	ftp://ftp.ncbi.nlm.nih.gov/genomes/all/GCA/003/673/035/GCA_003673035.1_ASM367303v1
Candidatus Poseidoniales archaeon	ftp://ftp.ncbi.nlm.nih.gov/genomes/all/GCA/003/973/285/GCA_003973285.1_ASM397328v1
Candidatus Poseidoniales archaeon	ftp://ftp.ncbi.nlm.nih.gov/genomes/all/GCA/003/973/295/GCA_003973295.1_ASM397329v1
Candidatus Poseidoniales archaeon	ftp://ftp.ncbi.nlm.nih.gov/genomes/all/GCA/004/214/165/GCA_004214165.1_ASM421416v1
Candidatus Poseidoniales archaeon	ftp://ftp.ncbi.nlm.nih.gov/genomes/all/GCA/008/080/825/GCA_008080825.1_ASM808082v1
Candidatus Poseidoniales archaeon	ftp://ftp.ncbi.nlm.nih.gov/genomes/all/GCA/008/080/995/GCA_008080995.1_ASM808099v1
Candidatus Thorarchaeota archaeon	ftp://ftp.ncbi.nlm.nih.gov/genomes/all/GCA/003/345/545/GCA_003345545.1_ASM334554v1
Candidatus Thorarchaeota archaeon	ftp://ftp.ncbi.nlm.nih.gov/genomes/all/GCA/003/345/555/GCA_003345555.1_ASM334555v1
Candidatus Thorarchaeota archaeon	ftp://ftp.ncbi.nlm.nih.gov/genomes/all/GCA/003/345/595/GCA_003345595.1_ASM334559v1
Candidatus Thorarchaeota archaeon	ftp://ftp.ncbi.nlm.nih.gov/genomes/all/GCA/003/662/765/GCA_003662765.1_ASM366276v1
Candidatus Thorarchaeota archaeon	ftp://ftp.ncbi.nlm.nih.gov/genomes/all/GCA/003/662/775/GCA_003662775.1_ASM366277v1
Candidatus Thorarchaeota archaeon	ftp://ftp.ncbi.nlm.nih.gov/genomes/all/GCA/003/662/805/GCA_003662805.1_ASM366280v1
Candidatus Thorarchaeota archaeon	ftp://ftp.ncbi.nlm.nih.gov/genomes/all/GCA/003/662/815/GCA_003662815.1_ASM366281v1
Candidatus Thorarchaeota archaeon	ftp://ftp.ncbi.nlm.nih.gov/genomes/all/GCA/003/662/835/GCA_003662835.1_ASM366283v1
Candidatus Thorarchaeota archaeon	ftp://ftp.ncbi.nlm.nih.gov/genomes/all/GCA/004/376/265/GCA_004376265.1_ASM437626v1
Candidatus Thorarchaeota archaeon	ftp://ftp.ncbi.nlm.nih.gov/genomes/all/GCA/004/376/425/GCA_004376425.1_ASM437642v1
Candidatus Thorarchaeota archaeon	ftp://ftp.ncbi.nlm.nih.gov/genomes/all/GCA/004/524/055/GCA_004524055.1_ASM452405v1
Candidatus Thorarchaeota archaeon	ftp://ftp.ncbi.nlm.nih.gov/genomes/all/GCA/004/524/145/GCA_004524145.1_ASM452414v1
Candidatus Thorarchaeota archaeon	ftp://ftp.ncbi.nlm.nih.gov/genomes/all/GCA/004/524/225/GCA_004524225.1_ASM452422v1
Candidatus Thorarchaeota archaeon	ftp://ftp.ncbi.nlm.nih.gov/genomes/all/GCA/004/524/285/GCA_004524285.1_ASM452428v1
Candidatus Thorarchaeota archaeon	ftp://ftp.ncbi.nlm.nih.gov/genomes/all/GCA/004/524/305/GCA_004524305.1_ASM452430v1
Candidatus Thorarchaeota archaeon	ftp://ftp.ncbi.nlm.nih.gov/genomes/all/GCA/004/524/435/GCA_004524435.1_ASM452443v1
Candidatus Thorarchaeota archaeon	ftp://ftp.ncbi.nlm.nih.gov/genomes/all/GCA/004/524/445/GCA_004524445.1_ASM452444v1
Candidatus Thorarchaeota archaeon	ftp://ftp.ncbi.nlm.nih.gov/genomes/all/GCA/004/524/565/GCA_004524565.1_ASM452456v1
Candidatus Thorarchaeota archaeon	ftp://ftp.ncbi.nlm.nih.gov/genomes/all/GCA/004/524/595/GCA_004524595.1_ASM452459v1
Candidatus Thorarchaeota archaeon	ftp://ftp.ncbi.nlm.nih.gov/genomes/all/GCA/004/524/665/GCA_004524665.1_ASM452466v1
Candidatus Thorarchaeota archaeon	ftp://ftp.ncbi.nlm.nih.gov/genomes/all/GCA/004/525/575/GCA_004525575.1_ASM452557v1
Candidatus Thorarchaeota archaeon	ftp://ftp.ncbi.nlm.nih.gov/genomes/all/GCA/004/525/645/GCA_004525645.1_ASM452564v1
Candidatus Thorarchaeota archaeon	ftp://ftp.ncbi.nlm.nih.gov/genomes/all/GCA/008/080/745/GCA_008080745.1_ASM808074v1
Candidatus Thorarchaeota archaeon AB_25	ftp://ftp.ncbi.nlm.nih.gov/genomes/all/GCA/001/940/705/GCA_001940705.1_ASM194070v1
Candidatus Thorarchaeota archaeon MP11T_1	ftp://ftp.ncbi.nlm.nih.gov/genomes/all/GCA/002/825/515/GCA_002825515.1_ASM282551v1
Candidatus Thorarchaeota archaeon MP8T_1	ftp://ftp.ncbi.nlm.nih.gov/genomes/all/GCA/002/825/465/GCA_002825465.1_ASM282546v1
Candidatus Thorarchaeota archaeon MP9T_1	ftp://ftp.ncbi.nlm.nih.gov/genomes/all/GCA/002/825/535/GCA_002825535.1_ASM282553v1
Candidatus Thorarchaeota archaeon SMTZ1-45	ftp://ftp.ncbi.nlm.nih.gov/genomes/all/GCA/001/563/335/GCA_001563335.1_ASM156333v1
Candidatus Thorarchaeota archaeon SMTZ1-83	ftp://ftp.ncbi.nlm.nih.gov/genomes/all/GCA/001/563/325/GCA_001563325.1_ASM156332v1
Candidatus Thorarchaeota archaeon SMTZ-45	ftp://ftp.ncbi.nlm.nih.gov/genomes/all/GCA/001/563/465/GCA_001563465.1_ASM156346v1
Candidatus Verstraetearchaeota archaeon	ftp://ftp.ncbi.nlm.nih.gov/genomes/all/GCA/003/649/085/GCA_003649085.1_ASM364908v1
Candidatus Verstraetearchaeota archaeon	ftp://ftp.ncbi.nlm.nih.gov/genomes/all/GCA/003/649/095/GCA_003649095.1_ASM364909v1
Candidatus Verstraetearchaeota archaeon	ftp://ftp.ncbi.nlm.nih.gov/genomes/all/GCA/003/649/105/GCA_003649105.1_ASM364910v1
Candidatus Verstraetearchaeota archaeon	ftp://ftp.ncbi.nlm.nih.gov/genomes/all/GCA/003/649/145/GCA_003649145.1_ASM364914v1
Candidatus Verstraetearchaeota archaeon	ftp://ftp.ncbi.nlm.nih.gov/genomes/all/GCA/003/649/155/GCA_003649155.1_ASM364915v1
Candidatus Verstraetearchaeota archaeon	ftp://ftp.ncbi.nlm.nih.gov/genomes/all/GCA/003/649/185/GCA_003649185.1_ASM364918v1
Candidatus Verstraetearchaeota archaeon	ftp://ftp.ncbi.nlm.nih.gov/genomes/all/GCA/003/650/625/GCA_003650625.1_ASM365062v1
Candidatus Verstraetearchaeota archaeon	ftp://ftp.ncbi.nlm.nih.gov/genomes/all/GCA/004/212/145/GCA_004212145.1_ASM421214v1
Candidatus Verstraetearchaeota archaeon	ftp://ftp.ncbi.nlm.nih.gov/genomes/all/GCA/004/347/955/GCA_004347955.1_ASM434795v1
Candidatus Verstraetearchaeota archaeon	ftp://ftp.ncbi.nlm.nih.gov/genomes/all/GCA/004/348/015/GCA_004348015.1_ASM434801v1
Candidatus Verstraetearchaeota archaeon UBA156	ftp://ftp.ncbi.nlm.nih.gov/genomes/all/GCA/002/504/985/GCA_002504985.1_ASM250498v1
Candidatus Verstraetearchaeota archaeon UBA76	ftp://ftp.ncbi.nlm.nih.gov/genomes/all/GCA/002/507/395/GCA_002507395.1_ASM250739v1
Candidatus Woesearchaeota archaeon	ftp://ftp.ncbi.nlm.nih.gov/genomes/all/GCA/002/685/855/GCA_002685855.1_ASM268585v1
Candidatus Woesearchaeota archaeon	ftp://ftp.ncbi.nlm.nih.gov/genomes/all/GCA/002/686/215/GCA_002686215.1_ASM268621v1
Candidatus Woesearchaeota archaeon	ftp://ftp.ncbi.nlm.nih.gov/genomes/all/GCA/002/686/295/GCA_002686295.1_ASM268629v1
Candidatus Woesearchaeota archaeon	ftp://ftp.ncbi.nlm.nih.gov/genomes/all/GCA/002/686/495/GCA_002686495.1_ASM268649v1
Candidatus Woesearchaeota archaeon	ftp://ftp.ncbi.nlm.nih.gov/genomes/all/GCA/002/686/515/GCA_002686515.1_ASM268651v1
Candidatus Woesearchaeota archaeon	ftp://ftp.ncbi.nlm.nih.gov/genomes/all/GCA/002/686/855/GCA_002686855.1_ASM268685v1
Candidatus Woesearchaeota archaeon	ftp://ftp.ncbi.nlm.nih.gov/genomes/all/GCA/002/687/275/GCA_002687275.1_ASM268727v1
Candidatus Woesearchaeota archaeon	ftp://ftp.ncbi.nlm.nih.gov/genomes/all/GCA/002/687/795/GCA_002687795.1_ASM268779v1
Candidatus Woesearchaeota archaeon	ftp://ftp.ncbi.nlm.nih.gov/genomes/all/GCA/002/688/315/GCA_002688315.1_ASM268831v1
Candidatus Woesearchaeota archaeon	ftp://ftp.ncbi.nlm.nih.gov/genomes/all/GCA/002/688/775/GCA_002688775.1_ASM268877v1
Candidatus Woesearchaeota archaeon	ftp://ftp.ncbi.nlm.nih.gov/genomes/all/GCA/002/690/055/GCA_002690055.1_ASM269005v1
Candidatus Woesearchaeota archaeon	ftp://ftp.ncbi.nlm.nih.gov/genomes/all/GCA/002/725/495/GCA_002725495.1_ASM272549v1
Candidatus Woesearchaeota archaeon	ftp://ftp.ncbi.nlm.nih.gov/genomes/all/GCA/002/730/625/GCA_002730625.1_ASM273062v1
Candidatus Woesearchaeota archaeon	ftp://ftp.ncbi.nlm.nih.gov/genomes/all/GCA/002/867/475/GCA_002867475.1_ASM286747v1
Candidatus Woesearchaeota archaeon	ftp://ftp.ncbi.nlm.nih.gov/genomes/all/GCA/003/555/225/GCA_003555225.1_ASM355522v1
Candidatus Woesearchaeota archaeon	ftp://ftp.ncbi.nlm.nih.gov/genomes/all/GCA/003/557/205/GCA_003557205.1_ASM355720v1
Candidatus Woesearchaeota archaeon	ftp://ftp.ncbi.nlm.nih.gov/genomes/all/GCA/003/558/875/GCA_003558875.1_ASM355887v1
Candidatus Woesearchaeota archaeon	ftp://ftp.ncbi.nlm.nih.gov/genomes/all/GCA/003/560/545/GCA_003560545.1_ASM356054v1
Candidatus Woesearchaeota archaeon	ftp://ftp.ncbi.nlm.nih.gov/genomes/all/GCA/003/561/825/GCA_003561825.1_ASM356182v1
Candidatus Woesearchaeota archaeon	ftp://ftp.ncbi.nlm.nih.gov/genomes/all/GCA/003/562/145/GCA_003562145.1_ASM356214v1
Candidatus Woesearchaeota archaeon	ftp://ftp.ncbi.nlm.nih.gov/genomes/all/GCA/003/564/925/GCA_003564925.1_ASM356492v1
Candidatus Woesearchaeota archaeon	ftp://ftp.ncbi.nlm.nih.gov/genomes/all/GCA/003/599/055/GCA_003599055.1_ASM359905v1
Candidatus Woesearchaeota archaeon	ftp://ftp.ncbi.nlm.nih.gov/genomes/all/GCA/003/599/145/GCA_003599145.1_ASM359914v1
Candidatus Woesearchaeota archaeon	ftp://ftp.ncbi.nlm.nih.gov/genomes/all/GCA/003/648/985/GCA_003648985.1_ASM364898v1
Candidatus Woesearchaeota archaeon	ftp://ftp.ncbi.nlm.nih.gov/genomes/all/GCA/003/649/025/GCA_003649025.1_ASM364902v1
Candidatus Woesearchaeota archaeon	ftp://ftp.ncbi.nlm.nih.gov/genomes/all/GCA/003/649/035/GCA_003649035.1_ASM364903v1
Candidatus Woesearchaeota archaeon	ftp://ftp.ncbi.nlm.nih.gov/genomes/all/GCA/003/649/055/GCA_003649055.1_ASM364905v1
Candidatus Woesearchaeota archaeon	ftp://ftp.ncbi.nlm.nih.gov/genomes/all/GCA/003/650/545/GCA_003650545.1_ASM365054v1
Candidatus Woesearchaeota archaeon	ftp://ftp.ncbi.nlm.nih.gov/genomes/all/GCA/003/650/575/GCA_003650575.1_ASM365057v1
Candidatus Woesearchaeota archaeon	ftp://ftp.ncbi.nlm.nih.gov/genomes/all/GCA/003/650/585/GCA_003650585.1_ASM365058v1
Candidatus Woesearchaeota archaeon	ftp://ftp.ncbi.nlm.nih.gov/genomes/all/GCA/003/694/385/GCA_003694385.1_ASM369438v1
Candidatus Woesearchaeota archaeon	ftp://ftp.ncbi.nlm.nih.gov/genomes/all/GCA/003/694/495/GCA_003694495.1_ASM369449v1
Candidatus Woesearchaeota archaeon	ftp://ftp.ncbi.nlm.nih.gov/genomes/all/GCA/003/694/525/GCA_003694525.1_ASM369452v1
Candidatus Woesearchaeota archaeon	ftp://ftp.ncbi.nlm.nih.gov/genomes/all/GCA/003/694/805/GCA_003694805.1_ASM369480v1
Candidatus Woesearchaeota archaeon	ftp://ftp.ncbi.nlm.nih.gov/genomes/all/GCA/003/695/045/GCA_003695045.1_ASM369504v1
Candidatus Woesearchaeota archaeon	ftp://ftp.ncbi.nlm.nih.gov/genomes/all/GCA/003/695/265/GCA_003695265.1_ASM369526v1
Candidatus Woesearchaeota archaeon	ftp://ftp.ncbi.nlm.nih.gov/genomes/all/GCA/003/695/435/GCA_003695435.1_ASM369543v1
Candidatus Woesearchaeota archaeon	ftp://ftp.ncbi.nlm.nih.gov/genomes/all/GCA/007/116/295/GCA_007116295.1_ASM711629v1
Candidatus Woesearchaeota archaeon	ftp://ftp.ncbi.nlm.nih.gov/genomes/all/GCA/007/116/315/GCA_007116315.1_ASM711631v1
Candidatus Woesearchaeota archaeon	ftp://ftp.ncbi.nlm.nih.gov/genomes/all/GCA/007/116/645/GCA_007116645.1_ASM711664v1
Candidatus Woesearchaeota archaeon	ftp://ftp.ncbi.nlm.nih.gov/genomes/all/GCA/007/116/655/GCA_007116655.1_ASM711665v1
Candidatus Woesearchaeota archaeon	ftp://ftp.ncbi.nlm.nih.gov/genomes/all/GCA/007/116/795/GCA_007116795.1_ASM711679v1
Candidatus Woesearchaeota archaeon	ftp://ftp.ncbi.nlm.nih.gov/genomes/all/GCA/007/117/065/GCA_007117065.1_ASM711706v1
Candidatus Woesearchaeota archaeon	ftp://ftp.ncbi.nlm.nih.gov/genomes/all/GCA/007/117/145/GCA_007117145.1_ASM711714v1
Candidatus Woesearchaeota archaeon	ftp://ftp.ncbi.nlm.nih.gov/genomes/all/GCA/007/117/405/GCA_007117405.1_ASM711740v1
Candidatus Woesearchaeota archaeon	ftp://ftp.ncbi.nlm.nih.gov/genomes/all/GCA/007/117/475/GCA_007117475.1_ASM711747v1
Candidatus Woesearchaeota archaeon	ftp://ftp.ncbi.nlm.nih.gov/genomes/all/GCA/007/117/735/GCA_007117735.1_ASM711773v1
Candidatus Woesearchaeota archaeon	ftp://ftp.ncbi.nlm.nih.gov/genomes/all/GCA/007/117/755/GCA_007117755.1_ASM711775v1
Candidatus Woesearchaeota archaeon	ftp://ftp.ncbi.nlm.nih.gov/genomes/all/GCA/007/126/015/GCA_007126015.1_ASM712601v1
Candidatus Woesearchaeota archaeon	ftp://ftp.ncbi.nlm.nih.gov/genomes/all/GCA/007/128/245/GCA_007128245.1_ASM712824v1
Candidatus Woesearchaeota archaeon	ftp://ftp.ncbi.nlm.nih.gov/genomes/all/GCA/007/130/955/GCA_007130955.1_ASM713095v1
Candidatus Woesearchaeota archaeon	ftp://ftp.ncbi.nlm.nih.gov/genomes/all/GCA/007/131/205/GCA_007131205.1_ASM713120v1
Candidatus Woesearchaeota archaeon	ftp://ftp.ncbi.nlm.nih.gov/genomes/all/GCA/007/133/845/GCA_007133845.1_ASM713384v1
Candidatus Woesearchaeota archaeon B3_Woes	ftp://ftp.ncbi.nlm.nih.gov/genomes/all/GCA/005/222/965/GCA_005222965.1_ASM522296v1
Candidatus Woesearchaeota archaeon CG_4_10_14_0_2_um_filter_33_10	ftp://ftp.ncbi.nlm.nih.gov/genomes/all/GCA/002/792/055/GCA_002792055.1_ASM279205v1
Candidatus Woesearchaeota archaeon CG_4_10_14_0_2_um_filter_33_13	ftp://ftp.ncbi.nlm.nih.gov/genomes/all/GCA/002/792/115/GCA_002792115.1_ASM279211v1
Candidatus Woesearchaeota archaeon CG_4_10_14_0_2_um_filter_57_5	ftp://ftp.ncbi.nlm.nih.gov/genomes/all/GCA/002/792/075/GCA_002792075.1_ASM279207v1
Candidatus Woesearchaeota archaeon CG_4_10_14_0_8_um_filter_47_5	ftp://ftp.ncbi.nlm.nih.gov/genomes/all/GCA/002/784/405/GCA_002784405.1_ASM278440v1
Candidatus Woesearchaeota archaeon CG06_land_8_20_14_3_00_33_13	ftp://ftp.ncbi.nlm.nih.gov/genomes/all/GCA/002/780/105/GCA_002780105.1_ASM278010v1
Candidatus Woesearchaeota archaeon CG07_land_8_20_14_0_80_44_23	ftp://ftp.ncbi.nlm.nih.gov/genomes/all/GCA/002/779/235/GCA_002779235.1_ASM277923v1
Candidatus Woesearchaeota archaeon CG08_land_8_20_14_0_20_43_7	ftp://ftp.ncbi.nlm.nih.gov/genomes/all/GCA/002/794/135/GCA_002794135.1_ASM279413v1
Candidatus Woesearchaeota archaeon CG08_land_8_20_14_0_20_47_9	ftp://ftp.ncbi.nlm.nih.gov/genomes/all/GCA/002/763/335/GCA_002763335.1_ASM276333v1
Candidatus Woesearchaeota archaeon CG1_02_33_12	ftp://ftp.ncbi.nlm.nih.gov/genomes/all/GCA/001/872/765/GCA_001872765.1_ASM187276v1
Candidatus Woesearchaeota archaeon CG1_02_47_18	ftp://ftp.ncbi.nlm.nih.gov/genomes/all/GCA/001/872/825/GCA_001872825.1_ASM187282v1
Candidatus Woesearchaeota archaeon CG1_02_57_44	ftp://ftp.ncbi.nlm.nih.gov/genomes/all/GCA/001/871/415/GCA_001871415.1_ASM187141v1
Candidatus Woesearchaeota archaeon CG10_big_fil_rev_8_21_14_0_10_30_7	ftp://ftp.ncbi.nlm.nih.gov/genomes/all/GCA/002/762/925/GCA_002762925.1_ASM276292v1
Candidatus Woesearchaeota archaeon CG10_big_fil_rev_8_21_14_0_10_32_24	ftp://ftp.ncbi.nlm.nih.gov/genomes/all/GCA/002/763/025/GCA_002763025.1_ASM276302v1
Candidatus Woesearchaeota archaeon CG10_big_fil_rev_8_21_14_0_10_32_9	ftp://ftp.ncbi.nlm.nih.gov/genomes/all/GCA/002/762/915/GCA_002762915.1_ASM276291v1
Candidatus Woesearchaeota archaeon CG10_big_fil_rev_8_21_14_0_10_33_12	ftp://ftp.ncbi.nlm.nih.gov/genomes/all/GCA/002/762/865/GCA_002762865.1_ASM276286v1
Candidatus Woesearchaeota archaeon CG10_big_fil_rev_8_21_14_0_10_34_12	ftp://ftp.ncbi.nlm.nih.gov/genomes/all/GCA/002/762/835/GCA_002762835.1_ASM276283v1
Candidatus Woesearchaeota archaeon CG10_big_fil_rev_8_21_14_0_10_34_8	ftp://ftp.ncbi.nlm.nih.gov/genomes/all/GCA/002/762/855/GCA_002762855.1_ASM276285v1
Candidatus Woesearchaeota archaeon CG10_big_fil_rev_8_21_14_0_10_36_11	ftp://ftp.ncbi.nlm.nih.gov/genomes/all/GCA/002/762/845/GCA_002762845.1_ASM276284v1
Candidatus Woesearchaeota archaeon CG10_big_fil_rev_8_21_14_0_10_37_12	ftp://ftp.ncbi.nlm.nih.gov/genomes/all/GCA/002/762/795/GCA_002762795.1_ASM276279v1
Candidatus Woesearchaeota archaeon CG10_big_fil_rev_8_21_14_0_10_44_13	ftp://ftp.ncbi.nlm.nih.gov/genomes/all/GCA/002/762/985/GCA_002762985.1_ASM276298v1
Candidatus Woesearchaeota archaeon CG10_big_fil_rev_8_21_14_0_10_45_16	ftp://ftp.ncbi.nlm.nih.gov/genomes/all/GCA/002/762/785/GCA_002762785.1_ASM276278v1
Candidatus Woesearchaeota archaeon CG10_big_fil_rev_8_21_14_0_10_45_5	ftp://ftp.ncbi.nlm.nih.gov/genomes/all/GCA/002/762/765/GCA_002762765.1_ASM276276v1
Candidatus Woesearchaeota archaeon CG10_big_fil_rev_8_21_14_0_10_47_5	ftp://ftp.ncbi.nlm.nih.gov/genomes/all/GCA/002/762/745/GCA_002762745.1_ASM276274v1
Candidatus Woesearchaeota archaeon CG11_big_fil_rev_8_21_14_0_20_43_8	ftp://ftp.ncbi.nlm.nih.gov/genomes/all/GCA/002/762/705/GCA_002762705.1_ASM276270v1
Candidatus Woesearchaeota archaeon CG11_big_fil_rev_8_21_14_0_20_57_5	ftp://ftp.ncbi.nlm.nih.gov/genomes/all/GCA/002/762/695/GCA_002762695.1_ASM276269v1
Candidatus Woesearchaeota archaeon ex4484_78	ftp://ftp.ncbi.nlm.nih.gov/genomes/all/GCA/002/254/705/GCA_002254705.1_ASM225470v1
Candidatus Woesearchaeota archaeon RBG_13_36_6	ftp://ftp.ncbi.nlm.nih.gov/genomes/all/GCA/001/791/825/GCA_001791825.1_ASM179182v1
Candidatus Woesearchaeota archaeon UBA119	ftp://ftp.ncbi.nlm.nih.gov/genomes/all/GCA/002/505/945/GCA_002505945.1_ASM250594v1
Candidatus Woesearchaeota archaeon UBA142	ftp://ftp.ncbi.nlm.nih.gov/genomes/all/GCA/002/505/845/GCA_002505845.1_ASM250584v1
Candidatus Woesearchaeota archaeon UBA153	ftp://ftp.ncbi.nlm.nih.gov/genomes/all/GCA/002/503/705/GCA_002503705.1_ASM250370v1
Candidatus Woesearchaeota archaeon UBA489	ftp://ftp.ncbi.nlm.nih.gov/genomes/all/GCA/002/505/585/GCA_002505585.1_ASM250558v1
Candidatus Woesearchaeota archaeon UBA492	ftp://ftp.ncbi.nlm.nih.gov/genomes/all/GCA/002/503/745/GCA_002503745.1_ASM250374v1
Candidatus Woesearchaeota archaeon UBA525	ftp://ftp.ncbi.nlm.nih.gov/genomes/all/GCA/002/498/125/GCA_002498125.1_ASM249812v1
Candidatus Woesearchaeota archaeon UBA544	ftp://ftp.ncbi.nlm.nih.gov/genomes/all/GCA/002/506/165/GCA_002506165.1_ASM250616v1
Candidatus Woesearchaeota archaeon UBA94	ftp://ftp.ncbi.nlm.nih.gov/genomes/all/GCA/002/503/425/GCA_002503425.1_ASM250342v1
Crenarchaeota archaeon	ftp://ftp.ncbi.nlm.nih.gov/genomes/all/GCA/003/352/245/GCA_003352245.1_ASM335224v1
Crenarchaeota archaeon	ftp://ftp.ncbi.nlm.nih.gov/genomes/all/GCA/003/352/265/GCA_003352265.1_ASM335226v1
Crenarchaeota archaeon	ftp://ftp.ncbi.nlm.nih.gov/genomes/all/GCA/003/352/285/GCA_003352285.1_ASM335228v1
Crenarchaeota archaeon	ftp://ftp.ncbi.nlm.nih.gov/genomes/all/GCA/003/352/295/GCA_003352295.1_ASM335229v1
Crenarchaeota archaeon 13_1_20CM_2_51_8	ftp://ftp.ncbi.nlm.nih.gov/genomes/all/GCA/001/920/635/GCA_001920635.1_ASM192063v1
Crenarchaeota archaeon 13_1_20CM_2_53_14	ftp://ftp.ncbi.nlm.nih.gov/genomes/all/GCA/001/920/575/GCA_001920575.1_ASM192057v1
Crenarchaeota archaeon 13_1_40CM_2_52_14	ftp://ftp.ncbi.nlm.nih.gov/genomes/all/GCA/001/919/175/GCA_001919175.1_ASM191917v1
Crenarchaeota archaeon 13_1_40CM_3_52_10	ftp://ftp.ncbi.nlm.nih.gov/genomes/all/GCA/001/918/765/GCA_001918765.1_ASM191876v1
Crenarchaeota archaeon 13_1_40CM_3_52_17	ftp://ftp.ncbi.nlm.nih.gov/genomes/all/GCA/001/918/745/GCA_001918745.1_ASM191874v1
Crenarchaeota archaeon 13_1_40CM_3_52_4	ftp://ftp.ncbi.nlm.nih.gov/genomes/all/GCA/001/918/735/GCA_001918735.1_ASM191873v1
Crenarchaeota archaeon 13_1_40CM_3_53_5	ftp://ftp.ncbi.nlm.nih.gov/genomes/all/GCA/001/918/715/GCA_001918715.1_ASM191871v1
Crenarchaeota archaeon JdFR-12	ftp://ftp.ncbi.nlm.nih.gov/genomes/all/GCA/002/011/055/GCA_002011055.1_ASM201105v1
Crenarchaeota archaeon SCGC AAA471-B05	ftp://ftp.ncbi.nlm.nih.gov/genomes/all/GCA/000/380/705/GCA_000380705.1_ASM38070v1
Crenarchaeota archaeon SCGC AAA471-B23	ftp://ftp.ncbi.nlm.nih.gov/genomes/all/GCA/000/405/885/GCA_000405885.1_ASM40588v1
Crenarchaeota archaeon SCGC AAA471-C03	ftp://ftp.ncbi.nlm.nih.gov/genomes/all/GCA/000/402/895/GCA_000402895.1_ASM40289v1
Crenarchaeota archaeon SCGC AAA471-L13	ftp://ftp.ncbi.nlm.nih.gov/genomes/all/GCA/000/402/095/GCA_000402095.1_ASM40209v1
Crenarchaeota archaeon SCGC AAA471-L14	ftp://ftp.ncbi.nlm.nih.gov/genomes/all/GCA/000/399/825/GCA_000399825.1_ASM39982v1
Crenarchaeota archaeon SCGC AAA471-O08	ftp://ftp.ncbi.nlm.nih.gov/genomes/all/GCA/000/398/765/GCA_000398765.1_ASM39876v1
crenarchaeote JGI-OTU-1	ftp://ftp.ncbi.nlm.nih.gov/genomes/all/GCA/000/494/205/GCA_000494205.1_Geoarchaeota_archaeon_OTU_1
Desulfurococcaceae archaeon	ftp://ftp.ncbi.nlm.nih.gov/genomes/all/GCA/003/177/295/GCA_003177295.1_ASM317729v1
Desulfurococcaceae archaeon AG1	ftp://ftp.ncbi.nlm.nih.gov/genomes/all/GCA/003/116/855/GCA_003116855.1_ASM311685v1
Desulfurococcaceae archaeon UBA150	ftp://ftp.ncbi.nlm.nih.gov/genomes/all/GCA/002/496/045/GCA_002496045.1_ASM249604v1
Desulfurococcaceae archaeon UBA285	ftp://ftp.ncbi.nlm.nih.gov/genomes/all/GCA/002/495/025/GCA_002495025.1_ASM249502v1
Desulfurococcales archaeon ex4484_204	ftp://ftp.ncbi.nlm.nih.gov/genomes/all/GCA/002/255/065/GCA_002255065.1_ASM225506v1
Desulfurococcales archaeon ex4484_217_1	ftp://ftp.ncbi.nlm.nih.gov/genomes/all/GCA/002/254/745/GCA_002254745.1_ASM225474v1
Desulfurococcales archaeon ex4484_217_2	ftp://ftp.ncbi.nlm.nih.gov/genomes/all/GCA/002/254/985/GCA_002254985.1_ASM225498v1
Desulfurococcales archaeon ex4484_42	ftp://ftp.ncbi.nlm.nih.gov/genomes/all/GCA/002/254/465/GCA_002254465.1_ASM225446v1
Desulfurococcales archaeon ex4484_58	ftp://ftp.ncbi.nlm.nih.gov/genomes/all/GCA/002/254/665/GCA_002254665.1_ASM225466v1
Diapherotrites archaeon SCGC AAA011-K09	ftp://ftp.ncbi.nlm.nih.gov/genomes/all/GCA/000/404/545/GCA_000404545.1_ASM40454v1
Diapherotrites archaeon SCGC AAA011-N19	ftp://ftp.ncbi.nlm.nih.gov/genomes/all/GCA/000/404/525/GCA_000404525.1_ASM40452v1
Euryarchaeota archaeon	ftp://ftp.ncbi.nlm.nih.gov/genomes/all/GCA/002/317/815/GCA_002317815.1_ASM231781v1
Euryarchaeota archaeon	ftp://ftp.ncbi.nlm.nih.gov/genomes/all/GCA/002/683/155/GCA_002683155.1_ASM268315v1
Euryarchaeota archaeon	ftp://ftp.ncbi.nlm.nih.gov/genomes/all/GCA/002/685/215/GCA_002685215.1_ASM268521v1
Euryarchaeota archaeon	ftp://ftp.ncbi.nlm.nih.gov/genomes/all/GCA/002/685/315/GCA_002685315.1_ASM268531v1
Euryarchaeota archaeon	ftp://ftp.ncbi.nlm.nih.gov/genomes/all/GCA/002/685/415/GCA_002685415.1_ASM268541v1
Euryarchaeota archaeon	ftp://ftp.ncbi.nlm.nih.gov/genomes/all/GCA/002/685/635/GCA_002685635.1_ASM268563v1
Euryarchaeota archaeon	ftp://ftp.ncbi.nlm.nih.gov/genomes/all/GCA/002/685/735/GCA_002685735.1_ASM268573v1
Euryarchaeota archaeon	ftp://ftp.ncbi.nlm.nih.gov/genomes/all/GCA/002/685/895/GCA_002685895.1_ASM268589v1
Euryarchaeota archaeon	ftp://ftp.ncbi.nlm.nih.gov/genomes/all/GCA/002/686/035/GCA_002686035.1_ASM268603v1
Euryarchaeota archaeon	ftp://ftp.ncbi.nlm.nih.gov/genomes/all/GCA/002/686/525/GCA_002686525.1_ASM268652v1
Euryarchaeota archaeon	ftp://ftp.ncbi.nlm.nih.gov/genomes/all/GCA/002/686/775/GCA_002686775.1_ASM268677v1
Euryarchaeota archaeon	ftp://ftp.ncbi.nlm.nih.gov/genomes/all/GCA/002/687/075/GCA_002687075.1_ASM268707v1
Euryarchaeota archaeon	ftp://ftp.ncbi.nlm.nih.gov/genomes/all/GCA/002/687/305/GCA_002687305.1_ASM268730v1
Euryarchaeota archaeon	ftp://ftp.ncbi.nlm.nih.gov/genomes/all/GCA/002/687/355/GCA_002687355.1_ASM268735v1
Euryarchaeota archaeon	ftp://ftp.ncbi.nlm.nih.gov/genomes/all/GCA/002/687/935/GCA_002687935.1_ASM268793v1
Euryarchaeota archaeon	ftp://ftp.ncbi.nlm.nih.gov/genomes/all/GCA/002/688/825/GCA_002688825.1_ASM268882v1
Euryarchaeota archaeon	ftp://ftp.ncbi.nlm.nih.gov/genomes/all/GCA/002/688/905/GCA_002688905.1_ASM268890v1
Euryarchaeota archaeon	ftp://ftp.ncbi.nlm.nih.gov/genomes/all/GCA/002/689/085/GCA_002689085.1_ASM268908v1
Euryarchaeota archaeon	ftp://ftp.ncbi.nlm.nih.gov/genomes/all/GCA/002/689/165/GCA_002689165.1_ASM268916v1
Euryarchaeota archaeon	ftp://ftp.ncbi.nlm.nih.gov/genomes/all/GCA/002/689/345/GCA_002689345.1_ASM268934v1
Euryarchaeota archaeon	ftp://ftp.ncbi.nlm.nih.gov/genomes/all/GCA/002/689/565/GCA_002689565.1_ASM268956v1
Euryarchaeota archaeon	ftp://ftp.ncbi.nlm.nih.gov/genomes/all/GCA/002/689/805/GCA_002689805.1_ASM268980v1
Euryarchaeota archaeon	ftp://ftp.ncbi.nlm.nih.gov/genomes/all/GCA/002/690/785/GCA_002690785.1_ASM269078v1
Euryarchaeota archaeon	ftp://ftp.ncbi.nlm.nih.gov/genomes/all/GCA/002/690/815/GCA_002690815.1_ASM269081v1
Euryarchaeota archaeon	ftp://ftp.ncbi.nlm.nih.gov/genomes/all/GCA/002/690/835/GCA_002690835.1_ASM269083v1
Euryarchaeota archaeon	ftp://ftp.ncbi.nlm.nih.gov/genomes/all/GCA/002/692/145/GCA_002692145.1_ASM269214v1
Euryarchaeota archaeon	ftp://ftp.ncbi.nlm.nih.gov/genomes/all/GCA/002/692/365/GCA_002692365.2_ASM269236v2
Euryarchaeota archaeon	ftp://ftp.ncbi.nlm.nih.gov/genomes/all/GCA/002/692/465/GCA_002692465.1_ASM269246v1
Euryarchaeota archaeon	ftp://ftp.ncbi.nlm.nih.gov/genomes/all/GCA/002/692/555/GCA_002692555.1_ASM269255v1
Euryarchaeota archaeon	ftp://ftp.ncbi.nlm.nih.gov/genomes/all/GCA/002/692/625/GCA_002692625.1_ASM269262v1
Euryarchaeota archaeon	ftp://ftp.ncbi.nlm.nih.gov/genomes/all/GCA/002/692/695/GCA_002692695.1_ASM269269v1
Euryarchaeota archaeon	ftp://ftp.ncbi.nlm.nih.gov/genomes/all/GCA/002/692/765/GCA_002692765.1_ASM269276v1
Euryarchaeota archaeon	ftp://ftp.ncbi.nlm.nih.gov/genomes/all/GCA/002/692/775/GCA_002692775.1_ASM269277v1
Euryarchaeota archaeon	ftp://ftp.ncbi.nlm.nih.gov/genomes/all/GCA/002/693/225/GCA_002693225.1_ASM269322v1
Euryarchaeota archaeon	ftp://ftp.ncbi.nlm.nih.gov/genomes/all/GCA/002/693/485/GCA_002693485.1_ASM269348v1
Euryarchaeota archaeon	ftp://ftp.ncbi.nlm.nih.gov/genomes/all/GCA/002/693/705/GCA_002693705.1_ASM269370v1
Euryarchaeota archaeon	ftp://ftp.ncbi.nlm.nih.gov/genomes/all/GCA/002/693/905/GCA_002693905.2_ASM269390v2
Euryarchaeota archaeon	ftp://ftp.ncbi.nlm.nih.gov/genomes/all/GCA/002/693/925/GCA_002693925.2_ASM269392v2
Euryarchaeota archaeon	ftp://ftp.ncbi.nlm.nih.gov/genomes/all/GCA/002/694/235/GCA_002694235.1_ASM269423v1
Euryarchaeota archaeon	ftp://ftp.ncbi.nlm.nih.gov/genomes/all/GCA/002/694/245/GCA_002694245.1_ASM269424v1
Euryarchaeota archaeon	ftp://ftp.ncbi.nlm.nih.gov/genomes/all/GCA/002/694/255/GCA_002694255.1_ASM269425v1
Euryarchaeota archaeon	ftp://ftp.ncbi.nlm.nih.gov/genomes/all/GCA/002/694/525/GCA_002694525.1_ASM269452v1
Euryarchaeota archaeon	ftp://ftp.ncbi.nlm.nih.gov/genomes/all/GCA/002/694/585/GCA_002694585.1_ASM269458v1
Euryarchaeota archaeon	ftp://ftp.ncbi.nlm.nih.gov/genomes/all/GCA/002/695/105/GCA_002695105.1_ASM269510v1
Euryarchaeota archaeon	ftp://ftp.ncbi.nlm.nih.gov/genomes/all/GCA/002/695/145/GCA_002695145.1_ASM269514v1
Euryarchaeota archaeon	ftp://ftp.ncbi.nlm.nih.gov/genomes/all/GCA/002/695/525/GCA_002695525.1_ASM269552v1
Euryarchaeota archaeon	ftp://ftp.ncbi.nlm.nih.gov/genomes/all/GCA/002/696/315/GCA_002696315.1_ASM269631v1
Euryarchaeota archaeon	ftp://ftp.ncbi.nlm.nih.gov/genomes/all/GCA/002/696/505/GCA_002696505.1_ASM269650v1
Euryarchaeota archaeon	ftp://ftp.ncbi.nlm.nih.gov/genomes/all/GCA/002/696/565/GCA_002696565.1_ASM269656v1
Euryarchaeota archaeon	ftp://ftp.ncbi.nlm.nih.gov/genomes/all/GCA/002/696/615/GCA_002696615.1_ASM269661v1
Euryarchaeota archaeon	ftp://ftp.ncbi.nlm.nih.gov/genomes/all/GCA/002/696/845/GCA_002696845.1_ASM269684v1
Euryarchaeota archaeon	ftp://ftp.ncbi.nlm.nih.gov/genomes/all/GCA/002/697/065/GCA_002697065.1_ASM269706v1
Euryarchaeota archaeon	ftp://ftp.ncbi.nlm.nih.gov/genomes/all/GCA/002/697/105/GCA_002697105.1_ASM269710v1
Euryarchaeota archaeon	ftp://ftp.ncbi.nlm.nih.gov/genomes/all/GCA/002/697/175/GCA_002697175.1_ASM269717v1
Euryarchaeota archaeon	ftp://ftp.ncbi.nlm.nih.gov/genomes/all/GCA/002/697/305/GCA_002697305.1_ASM269730v1
Euryarchaeota archaeon	ftp://ftp.ncbi.nlm.nih.gov/genomes/all/GCA/002/697/685/GCA_002697685.1_ASM269768v1
Euryarchaeota archaeon	ftp://ftp.ncbi.nlm.nih.gov/genomes/all/GCA/002/697/705/GCA_002697705.1_ASM269770v1
Euryarchaeota archaeon	ftp://ftp.ncbi.nlm.nih.gov/genomes/all/GCA/002/697/845/GCA_002697845.1_ASM269784v1
Euryarchaeota archaeon	ftp://ftp.ncbi.nlm.nih.gov/genomes/all/GCA/002/698/105/GCA_002698105.1_ASM269810v1
Euryarchaeota archaeon	ftp://ftp.ncbi.nlm.nih.gov/genomes/all/GCA/002/698/145/GCA_002698145.1_ASM269814v1
Euryarchaeota archaeon	ftp://ftp.ncbi.nlm.nih.gov/genomes/all/GCA/002/698/225/GCA_002698225.1_ASM269822v1
Euryarchaeota archaeon	ftp://ftp.ncbi.nlm.nih.gov/genomes/all/GCA/002/698/285/GCA_002698285.1_ASM269828v1
Euryarchaeota archaeon	ftp://ftp.ncbi.nlm.nih.gov/genomes/all/GCA/002/698/405/GCA_002698405.1_ASM269840v1
Euryarchaeota archaeon	ftp://ftp.ncbi.nlm.nih.gov/genomes/all/GCA/002/698/465/GCA_002698465.1_ASM269846v1
Euryarchaeota archaeon	ftp://ftp.ncbi.nlm.nih.gov/genomes/all/GCA/002/698/545/GCA_002698545.1_ASM269854v1
Euryarchaeota archaeon	ftp://ftp.ncbi.nlm.nih.gov/genomes/all/GCA/002/698/565/GCA_002698565.1_ASM269856v1
Euryarchaeota archaeon	ftp://ftp.ncbi.nlm.nih.gov/genomes/all/GCA/002/698/725/GCA_002698725.1_ASM269872v1
Euryarchaeota archaeon	ftp://ftp.ncbi.nlm.nih.gov/genomes/all/GCA/002/698/805/GCA_002698805.1_ASM269880v1
Euryarchaeota archaeon	ftp://ftp.ncbi.nlm.nih.gov/genomes/all/GCA/002/699/425/GCA_002699425.1_ASM269942v1
Euryarchaeota archaeon	ftp://ftp.ncbi.nlm.nih.gov/genomes/all/GCA/002/699/515/GCA_002699515.1_ASM269951v1
Euryarchaeota archaeon	ftp://ftp.ncbi.nlm.nih.gov/genomes/all/GCA/002/699/665/GCA_002699665.1_ASM269966v1
Euryarchaeota archaeon	ftp://ftp.ncbi.nlm.nih.gov/genomes/all/GCA/002/700/555/GCA_002700555.1_ASM270055v1
Euryarchaeota archaeon	ftp://ftp.ncbi.nlm.nih.gov/genomes/all/GCA/002/700/615/GCA_002700615.1_ASM270061v1
Euryarchaeota archaeon	ftp://ftp.ncbi.nlm.nih.gov/genomes/all/GCA/002/700/955/GCA_002700955.2_ASM270095v2
Euryarchaeota archaeon	ftp://ftp.ncbi.nlm.nih.gov/genomes/all/GCA/002/701/025/GCA_002701025.1_ASM270102v1
Euryarchaeota archaeon	ftp://ftp.ncbi.nlm.nih.gov/genomes/all/GCA/002/701/145/GCA_002701145.1_ASM270114v1
Euryarchaeota archaeon	ftp://ftp.ncbi.nlm.nih.gov/genomes/all/GCA/002/701/965/GCA_002701965.1_ASM270196v1
Euryarchaeota archaeon	ftp://ftp.ncbi.nlm.nih.gov/genomes/all/GCA/002/702/035/GCA_002702035.1_ASM270203v1
Euryarchaeota archaeon	ftp://ftp.ncbi.nlm.nih.gov/genomes/all/GCA/002/702/155/GCA_002702155.1_ASM270215v1
Euryarchaeota archaeon	ftp://ftp.ncbi.nlm.nih.gov/genomes/all/GCA/002/702/305/GCA_002702305.1_ASM270230v1
Euryarchaeota archaeon	ftp://ftp.ncbi.nlm.nih.gov/genomes/all/GCA/002/702/645/GCA_002702645.1_ASM270264v1
Euryarchaeota archaeon	ftp://ftp.ncbi.nlm.nih.gov/genomes/all/GCA/002/702/715/GCA_002702715.1_ASM270271v1
Euryarchaeota archaeon	ftp://ftp.ncbi.nlm.nih.gov/genomes/all/GCA/002/702/945/GCA_002702945.1_ASM270294v1
Euryarchaeota archaeon	ftp://ftp.ncbi.nlm.nih.gov/genomes/all/GCA/002/702/985/GCA_002702985.1_ASM270298v1
Euryarchaeota archaeon	ftp://ftp.ncbi.nlm.nih.gov/genomes/all/GCA/002/703/075/GCA_002703075.2_ASM270307v2
Euryarchaeota archaeon	ftp://ftp.ncbi.nlm.nih.gov/genomes/all/GCA/002/703/125/GCA_002703125.1_ASM270312v1
Euryarchaeota archaeon	ftp://ftp.ncbi.nlm.nih.gov/genomes/all/GCA/002/703/295/GCA_002703295.1_ASM270329v1
Euryarchaeota archaeon	ftp://ftp.ncbi.nlm.nih.gov/genomes/all/GCA/002/704/515/GCA_002704515.1_ASM270451v1
Euryarchaeota archaeon	ftp://ftp.ncbi.nlm.nih.gov/genomes/all/GCA/002/704/585/GCA_002704585.1_ASM270458v1
Euryarchaeota archaeon	ftp://ftp.ncbi.nlm.nih.gov/genomes/all/GCA/002/704/705/GCA_002704705.1_ASM270470v1
Euryarchaeota archaeon	ftp://ftp.ncbi.nlm.nih.gov/genomes/all/GCA/002/704/975/GCA_002704975.1_ASM270497v1
Euryarchaeota archaeon	ftp://ftp.ncbi.nlm.nih.gov/genomes/all/GCA/002/705/285/GCA_002705285.1_ASM270528v1
Euryarchaeota archaeon	ftp://ftp.ncbi.nlm.nih.gov/genomes/all/GCA/002/705/345/GCA_002705345.1_ASM270534v1
Euryarchaeota archaeon	ftp://ftp.ncbi.nlm.nih.gov/genomes/all/GCA/002/706/065/GCA_002706065.1_ASM270606v1
Euryarchaeota archaeon	ftp://ftp.ncbi.nlm.nih.gov/genomes/all/GCA/002/706/615/GCA_002706615.1_ASM270661v1
Euryarchaeota archaeon	ftp://ftp.ncbi.nlm.nih.gov/genomes/all/GCA/002/706/635/GCA_002706635.1_ASM270663v1
Euryarchaeota archaeon	ftp://ftp.ncbi.nlm.nih.gov/genomes/all/GCA/002/706/825/GCA_002706825.1_ASM270682v1
Euryarchaeota archaeon	ftp://ftp.ncbi.nlm.nih.gov/genomes/all/GCA/002/707/335/GCA_002707335.2_ASM270733v2
Euryarchaeota archaeon	ftp://ftp.ncbi.nlm.nih.gov/genomes/all/GCA/002/708/015/GCA_002708015.1_ASM270801v1
Euryarchaeota archaeon	ftp://ftp.ncbi.nlm.nih.gov/genomes/all/GCA/002/708/275/GCA_002708275.1_ASM270827v1
Euryarchaeota archaeon	ftp://ftp.ncbi.nlm.nih.gov/genomes/all/GCA/002/708/385/GCA_002708385.1_ASM270838v1
Euryarchaeota archaeon	ftp://ftp.ncbi.nlm.nih.gov/genomes/all/GCA/002/708/695/GCA_002708695.1_ASM270869v1
Euryarchaeota archaeon	ftp://ftp.ncbi.nlm.nih.gov/genomes/all/GCA/002/708/745/GCA_002708745.1_ASM270874v1
Euryarchaeota archaeon	ftp://ftp.ncbi.nlm.nih.gov/genomes/all/GCA/002/708/785/GCA_002708785.1_ASM270878v1
Euryarchaeota archaeon	ftp://ftp.ncbi.nlm.nih.gov/genomes/all/GCA/002/709/705/GCA_002709705.1_ASM270970v1
Euryarchaeota archaeon	ftp://ftp.ncbi.nlm.nih.gov/genomes/all/GCA/002/710/015/GCA_002710015.1_ASM271001v1
Euryarchaeota archaeon	ftp://ftp.ncbi.nlm.nih.gov/genomes/all/GCA/002/710/035/GCA_002710035.1_ASM271003v1
Euryarchaeota archaeon	ftp://ftp.ncbi.nlm.nih.gov/genomes/all/GCA/002/710/205/GCA_002710205.1_ASM271020v1
Euryarchaeota archaeon	ftp://ftp.ncbi.nlm.nih.gov/genomes/all/GCA/002/711/575/GCA_002711575.1_ASM271157v1
Euryarchaeota archaeon	ftp://ftp.ncbi.nlm.nih.gov/genomes/all/GCA/002/711/795/GCA_002711795.1_ASM271179v1
Euryarchaeota archaeon	ftp://ftp.ncbi.nlm.nih.gov/genomes/all/GCA/002/711/985/GCA_002711985.1_ASM271198v1
Euryarchaeota archaeon	ftp://ftp.ncbi.nlm.nih.gov/genomes/all/GCA/002/712/285/GCA_002712285.1_ASM271228v1
Euryarchaeota archaeon	ftp://ftp.ncbi.nlm.nih.gov/genomes/all/GCA/002/712/495/GCA_002712495.1_ASM271249v1
Euryarchaeota archaeon	ftp://ftp.ncbi.nlm.nih.gov/genomes/all/GCA/002/712/545/GCA_002712545.1_ASM271254v1
Euryarchaeota archaeon	ftp://ftp.ncbi.nlm.nih.gov/genomes/all/GCA/002/712/575/GCA_002712575.1_ASM271257v1
Euryarchaeota archaeon	ftp://ftp.ncbi.nlm.nih.gov/genomes/all/GCA/002/712/645/GCA_002712645.1_ASM271264v1
Euryarchaeota archaeon	ftp://ftp.ncbi.nlm.nih.gov/genomes/all/GCA/002/712/685/GCA_002712685.1_ASM271268v1
Euryarchaeota archaeon	ftp://ftp.ncbi.nlm.nih.gov/genomes/all/GCA/002/712/805/GCA_002712805.2_ASM271280v2
Euryarchaeota archaeon	ftp://ftp.ncbi.nlm.nih.gov/genomes/all/GCA/002/712/925/GCA_002712925.1_ASM271292v1
Euryarchaeota archaeon	ftp://ftp.ncbi.nlm.nih.gov/genomes/all/GCA/002/713/185/GCA_002713185.1_ASM271318v1
Euryarchaeota archaeon	ftp://ftp.ncbi.nlm.nih.gov/genomes/all/GCA/002/713/585/GCA_002713585.1_ASM271358v1
Euryarchaeota archaeon	ftp://ftp.ncbi.nlm.nih.gov/genomes/all/GCA/002/713/665/GCA_002713665.1_ASM271366v1
Euryarchaeota archaeon	ftp://ftp.ncbi.nlm.nih.gov/genomes/all/GCA/002/713/925/GCA_002713925.1_ASM271392v1
Euryarchaeota archaeon	ftp://ftp.ncbi.nlm.nih.gov/genomes/all/GCA/002/714/305/GCA_002714305.1_ASM271430v1
Euryarchaeota archaeon	ftp://ftp.ncbi.nlm.nih.gov/genomes/all/GCA/002/714/545/GCA_002714545.1_ASM271454v1
Euryarchaeota archaeon	ftp://ftp.ncbi.nlm.nih.gov/genomes/all/GCA/002/714/605/GCA_002714605.1_ASM271460v1
Euryarchaeota archaeon	ftp://ftp.ncbi.nlm.nih.gov/genomes/all/GCA/002/714/745/GCA_002714745.1_ASM271474v1
Euryarchaeota archaeon	ftp://ftp.ncbi.nlm.nih.gov/genomes/all/GCA/002/714/905/GCA_002714905.1_ASM271490v1
Euryarchaeota archaeon	ftp://ftp.ncbi.nlm.nih.gov/genomes/all/GCA/002/715/245/GCA_002715245.1_ASM271524v1
Euryarchaeota archaeon	ftp://ftp.ncbi.nlm.nih.gov/genomes/all/GCA/002/715/325/GCA_002715325.1_ASM271532v1
Euryarchaeota archaeon	ftp://ftp.ncbi.nlm.nih.gov/genomes/all/GCA/002/715/545/GCA_002715545.1_ASM271554v1
Euryarchaeota archaeon	ftp://ftp.ncbi.nlm.nih.gov/genomes/all/GCA/002/715/725/GCA_002715725.1_ASM271572v1
Euryarchaeota archaeon	ftp://ftp.ncbi.nlm.nih.gov/genomes/all/GCA/002/716/085/GCA_002716085.1_ASM271608v1
Euryarchaeota archaeon	ftp://ftp.ncbi.nlm.nih.gov/genomes/all/GCA/002/716/785/GCA_002716785.1_ASM271678v1
Euryarchaeota archaeon	ftp://ftp.ncbi.nlm.nih.gov/genomes/all/GCA/002/717/835/GCA_002717835.1_ASM271783v1
Euryarchaeota archaeon	ftp://ftp.ncbi.nlm.nih.gov/genomes/all/GCA/002/718/195/GCA_002718195.1_ASM271819v1
Euryarchaeota archaeon	ftp://ftp.ncbi.nlm.nih.gov/genomes/all/GCA/002/718/215/GCA_002718215.1_ASM271821v1
Euryarchaeota archaeon	ftp://ftp.ncbi.nlm.nih.gov/genomes/all/GCA/002/718/575/GCA_002718575.1_ASM271857v1
Euryarchaeota archaeon	ftp://ftp.ncbi.nlm.nih.gov/genomes/all/GCA/002/718/695/GCA_002718695.1_ASM271869v1
Euryarchaeota archaeon	ftp://ftp.ncbi.nlm.nih.gov/genomes/all/GCA/002/718/755/GCA_002718755.1_ASM271875v1
Euryarchaeota archaeon	ftp://ftp.ncbi.nlm.nih.gov/genomes/all/GCA/002/718/915/GCA_002718915.1_ASM271891v1
Euryarchaeota archaeon	ftp://ftp.ncbi.nlm.nih.gov/genomes/all/GCA/002/718/975/GCA_002718975.1_ASM271897v1
Euryarchaeota archaeon	ftp://ftp.ncbi.nlm.nih.gov/genomes/all/GCA/002/718/995/GCA_002718995.2_ASM271899v2
Euryarchaeota archaeon	ftp://ftp.ncbi.nlm.nih.gov/genomes/all/GCA/002/719/015/GCA_002719015.1_ASM271901v1
Euryarchaeota archaeon	ftp://ftp.ncbi.nlm.nih.gov/genomes/all/GCA/002/719/035/GCA_002719035.1_ASM271903v1
Euryarchaeota archaeon	ftp://ftp.ncbi.nlm.nih.gov/genomes/all/GCA/002/719/055/GCA_002719055.1_ASM271905v1
Euryarchaeota archaeon	ftp://ftp.ncbi.nlm.nih.gov/genomes/all/GCA/002/719/255/GCA_002719255.1_ASM271925v1
Euryarchaeota archaeon	ftp://ftp.ncbi.nlm.nih.gov/genomes/all/GCA/002/719/265/GCA_002719265.1_ASM271926v1
Euryarchaeota archaeon	ftp://ftp.ncbi.nlm.nih.gov/genomes/all/GCA/002/719/355/GCA_002719355.1_ASM271935v1
Euryarchaeota archaeon	ftp://ftp.ncbi.nlm.nih.gov/genomes/all/GCA/002/719/395/GCA_002719395.1_ASM271939v1
Euryarchaeota archaeon	ftp://ftp.ncbi.nlm.nih.gov/genomes/all/GCA/002/719/455/GCA_002719455.1_ASM271945v1
Euryarchaeota archaeon	ftp://ftp.ncbi.nlm.nih.gov/genomes/all/GCA/002/719/475/GCA_002719475.1_ASM271947v1
Euryarchaeota archaeon	ftp://ftp.ncbi.nlm.nih.gov/genomes/all/GCA/002/719/555/GCA_002719555.1_ASM271955v1
Euryarchaeota archaeon	ftp://ftp.ncbi.nlm.nih.gov/genomes/all/GCA/002/719/615/GCA_002719615.1_ASM271961v1
Euryarchaeota archaeon	ftp://ftp.ncbi.nlm.nih.gov/genomes/all/GCA/002/719/635/GCA_002719635.1_ASM271963v1
Euryarchaeota archaeon	ftp://ftp.ncbi.nlm.nih.gov/genomes/all/GCA/002/719/655/GCA_002719655.1_ASM271965v1
Euryarchaeota archaeon	ftp://ftp.ncbi.nlm.nih.gov/genomes/all/GCA/002/719/795/GCA_002719795.1_ASM271979v1
Euryarchaeota archaeon	ftp://ftp.ncbi.nlm.nih.gov/genomes/all/GCA/002/719/815/GCA_002719815.1_ASM271981v1
Euryarchaeota archaeon	ftp://ftp.ncbi.nlm.nih.gov/genomes/all/GCA/002/719/965/GCA_002719965.1_ASM271996v1
Euryarchaeota archaeon	ftp://ftp.ncbi.nlm.nih.gov/genomes/all/GCA/002/719/975/GCA_002719975.1_ASM271997v1
Euryarchaeota archaeon	ftp://ftp.ncbi.nlm.nih.gov/genomes/all/GCA/002/720/055/GCA_002720055.1_ASM272005v1
Euryarchaeota archaeon	ftp://ftp.ncbi.nlm.nih.gov/genomes/all/GCA/002/720/095/GCA_002720095.2_ASM272009v2
Euryarchaeota archaeon	ftp://ftp.ncbi.nlm.nih.gov/genomes/all/GCA/002/720/115/GCA_002720115.1_ASM272011v1
Euryarchaeota archaeon	ftp://ftp.ncbi.nlm.nih.gov/genomes/all/GCA/002/720/275/GCA_002720275.1_ASM272027v1
Euryarchaeota archaeon	ftp://ftp.ncbi.nlm.nih.gov/genomes/all/GCA/002/720/395/GCA_002720395.1_ASM272039v1
Euryarchaeota archaeon	ftp://ftp.ncbi.nlm.nih.gov/genomes/all/GCA/002/721/085/GCA_002721085.1_ASM272108v1
Euryarchaeota archaeon	ftp://ftp.ncbi.nlm.nih.gov/genomes/all/GCA/002/721/855/GCA_002721855.1_ASM272185v1
Euryarchaeota archaeon	ftp://ftp.ncbi.nlm.nih.gov/genomes/all/GCA/002/722/075/GCA_002722075.1_ASM272207v1
Euryarchaeota archaeon	ftp://ftp.ncbi.nlm.nih.gov/genomes/all/GCA/002/722/135/GCA_002722135.1_ASM272213v1
Euryarchaeota archaeon	ftp://ftp.ncbi.nlm.nih.gov/genomes/all/GCA/002/722/595/GCA_002722595.1_ASM272259v1
Euryarchaeota archaeon	ftp://ftp.ncbi.nlm.nih.gov/genomes/all/GCA/002/722/615/GCA_002722615.1_ASM272261v1
Euryarchaeota archaeon	ftp://ftp.ncbi.nlm.nih.gov/genomes/all/GCA/002/722/625/GCA_002722625.1_ASM272262v1
Euryarchaeota archaeon	ftp://ftp.ncbi.nlm.nih.gov/genomes/all/GCA/002/722/695/GCA_002722695.1_ASM272269v1
Euryarchaeota archaeon	ftp://ftp.ncbi.nlm.nih.gov/genomes/all/GCA/002/722/735/GCA_002722735.1_ASM272273v1
Euryarchaeota archaeon	ftp://ftp.ncbi.nlm.nih.gov/genomes/all/GCA/002/723/045/GCA_002723045.1_ASM272304v1
Euryarchaeota archaeon	ftp://ftp.ncbi.nlm.nih.gov/genomes/all/GCA/002/723/115/GCA_002723115.1_ASM272311v1
Euryarchaeota archaeon	ftp://ftp.ncbi.nlm.nih.gov/genomes/all/GCA/002/723/635/GCA_002723635.1_ASM272363v1
Euryarchaeota archaeon	ftp://ftp.ncbi.nlm.nih.gov/genomes/all/GCA/002/724/175/GCA_002724175.1_ASM272417v1
Euryarchaeota archaeon	ftp://ftp.ncbi.nlm.nih.gov/genomes/all/GCA/002/724/535/GCA_002724535.1_ASM272453v1
Euryarchaeota archaeon	ftp://ftp.ncbi.nlm.nih.gov/genomes/all/GCA/002/724/655/GCA_002724655.1_ASM272465v1
Euryarchaeota archaeon	ftp://ftp.ncbi.nlm.nih.gov/genomes/all/GCA/002/724/775/GCA_002724775.1_ASM272477v1
Euryarchaeota archaeon	ftp://ftp.ncbi.nlm.nih.gov/genomes/all/GCA/002/724/815/GCA_002724815.1_ASM272481v1
Euryarchaeota archaeon	ftp://ftp.ncbi.nlm.nih.gov/genomes/all/GCA/002/725/245/GCA_002725245.1_ASM272524v1
Euryarchaeota archaeon	ftp://ftp.ncbi.nlm.nih.gov/genomes/all/GCA/002/725/275/GCA_002725275.1_ASM272527v1
Euryarchaeota archaeon	ftp://ftp.ncbi.nlm.nih.gov/genomes/all/GCA/002/725/315/GCA_002725315.1_ASM272531v1
Euryarchaeota archaeon	ftp://ftp.ncbi.nlm.nih.gov/genomes/all/GCA/002/725/475/GCA_002725475.1_ASM272547v1
Euryarchaeota archaeon	ftp://ftp.ncbi.nlm.nih.gov/genomes/all/GCA/002/725/535/GCA_002725535.1_ASM272553v1
Euryarchaeota archaeon	ftp://ftp.ncbi.nlm.nih.gov/genomes/all/GCA/002/725/735/GCA_002725735.1_ASM272573v1
Euryarchaeota archaeon	ftp://ftp.ncbi.nlm.nih.gov/genomes/all/GCA/002/725/845/GCA_002725845.1_ASM272584v1
Euryarchaeota archaeon	ftp://ftp.ncbi.nlm.nih.gov/genomes/all/GCA/002/726/115/GCA_002726115.1_ASM272611v1
Euryarchaeota archaeon	ftp://ftp.ncbi.nlm.nih.gov/genomes/all/GCA/002/726/275/GCA_002726275.1_ASM272627v1
Euryarchaeota archaeon	ftp://ftp.ncbi.nlm.nih.gov/genomes/all/GCA/002/726/395/GCA_002726395.1_ASM272639v1
Euryarchaeota archaeon	ftp://ftp.ncbi.nlm.nih.gov/genomes/all/GCA/002/726/495/GCA_002726495.1_ASM272649v1
Euryarchaeota archaeon	ftp://ftp.ncbi.nlm.nih.gov/genomes/all/GCA/002/726/695/GCA_002726695.1_ASM272669v1
Euryarchaeota archaeon	ftp://ftp.ncbi.nlm.nih.gov/genomes/all/GCA/002/726/845/GCA_002726845.1_ASM272684v1
Euryarchaeota archaeon	ftp://ftp.ncbi.nlm.nih.gov/genomes/all/GCA/002/727/275/GCA_002727275.1_ASM272727v1
Euryarchaeota archaeon	ftp://ftp.ncbi.nlm.nih.gov/genomes/all/GCA/002/727/485/GCA_002727485.1_ASM272748v1
Euryarchaeota archaeon	ftp://ftp.ncbi.nlm.nih.gov/genomes/all/GCA/002/727/515/GCA_002727515.1_ASM272751v1
Euryarchaeota archaeon	ftp://ftp.ncbi.nlm.nih.gov/genomes/all/GCA/002/727/695/GCA_002727695.1_ASM272769v1
Euryarchaeota archaeon	ftp://ftp.ncbi.nlm.nih.gov/genomes/all/GCA/002/727/815/GCA_002727815.1_ASM272781v1
Euryarchaeota archaeon	ftp://ftp.ncbi.nlm.nih.gov/genomes/all/GCA/002/728/015/GCA_002728015.1_ASM272801v1
Euryarchaeota archaeon	ftp://ftp.ncbi.nlm.nih.gov/genomes/all/GCA/002/728/035/GCA_002728035.1_ASM272803v1
Euryarchaeota archaeon	ftp://ftp.ncbi.nlm.nih.gov/genomes/all/GCA/002/728/155/GCA_002728155.1_ASM272815v1
Euryarchaeota archaeon	ftp://ftp.ncbi.nlm.nih.gov/genomes/all/GCA/002/728/565/GCA_002728565.1_ASM272856v1
Euryarchaeota archaeon	ftp://ftp.ncbi.nlm.nih.gov/genomes/all/GCA/002/728/595/GCA_002728595.1_ASM272859v1
Euryarchaeota archaeon	ftp://ftp.ncbi.nlm.nih.gov/genomes/all/GCA/002/728/885/GCA_002728885.1_ASM272888v1
Euryarchaeota archaeon	ftp://ftp.ncbi.nlm.nih.gov/genomes/all/GCA/002/728/975/GCA_002728975.1_ASM272897v1
Euryarchaeota archaeon	ftp://ftp.ncbi.nlm.nih.gov/genomes/all/GCA/002/729/095/GCA_002729095.1_ASM272909v1
Euryarchaeota archaeon	ftp://ftp.ncbi.nlm.nih.gov/genomes/all/GCA/002/729/355/GCA_002729355.1_ASM272935v1
Euryarchaeota archaeon	ftp://ftp.ncbi.nlm.nih.gov/genomes/all/GCA/002/730/005/GCA_002730005.1_ASM273000v1
Euryarchaeota archaeon	ftp://ftp.ncbi.nlm.nih.gov/genomes/all/GCA/002/730/095/GCA_002730095.1_ASM273009v1
Euryarchaeota archaeon	ftp://ftp.ncbi.nlm.nih.gov/genomes/all/GCA/002/730/165/GCA_002730165.1_ASM273016v1
Euryarchaeota archaeon	ftp://ftp.ncbi.nlm.nih.gov/genomes/all/GCA/002/730/185/GCA_002730185.1_ASM273018v1
Euryarchaeota archaeon	ftp://ftp.ncbi.nlm.nih.gov/genomes/all/GCA/002/730/445/GCA_002730445.1_ASM273044v1
Euryarchaeota archaeon	ftp://ftp.ncbi.nlm.nih.gov/genomes/all/GCA/002/730/775/GCA_002730775.1_ASM273077v1
Euryarchaeota archaeon	ftp://ftp.ncbi.nlm.nih.gov/genomes/all/GCA/002/731/195/GCA_002731195.1_ASM273119v1
Euryarchaeota archaeon	ftp://ftp.ncbi.nlm.nih.gov/genomes/all/GCA/002/731/395/GCA_002731395.1_ASM273139v1
Euryarchaeota archaeon	ftp://ftp.ncbi.nlm.nih.gov/genomes/all/GCA/002/731/465/GCA_002731465.1_ASM273146v1
Euryarchaeota archaeon	ftp://ftp.ncbi.nlm.nih.gov/genomes/all/GCA/002/731/655/GCA_002731655.1_ASM273165v1
Euryarchaeota archaeon	ftp://ftp.ncbi.nlm.nih.gov/genomes/all/GCA/002/731/905/GCA_002731905.1_ASM273190v1
Euryarchaeota archaeon	ftp://ftp.ncbi.nlm.nih.gov/genomes/all/GCA/002/731/935/GCA_002731935.1_ASM273193v1
Euryarchaeota archaeon	ftp://ftp.ncbi.nlm.nih.gov/genomes/all/GCA/003/132/625/GCA_003132625.1_20120500_P19
Euryarchaeota archaeon	ftp://ftp.ncbi.nlm.nih.gov/genomes/all/GCA/003/133/305/GCA_003133305.1_20120500_P28
Euryarchaeota archaeon	ftp://ftp.ncbi.nlm.nih.gov/genomes/all/GCA/003/136/455/GCA_003136455.1_20111000_E2D
Euryarchaeota archaeon	ftp://ftp.ncbi.nlm.nih.gov/genomes/all/GCA/003/137/055/GCA_003137055.1_20111000_E3D
Euryarchaeota archaeon	ftp://ftp.ncbi.nlm.nih.gov/genomes/all/GCA/003/138/595/GCA_003138595.1_20110800_S3D
Euryarchaeota archaeon	ftp://ftp.ncbi.nlm.nih.gov/genomes/all/GCA/003/139/235/GCA_003139235.1_20110800_S1D
Euryarchaeota archaeon	ftp://ftp.ncbi.nlm.nih.gov/genomes/all/GCA/003/139/855/GCA_003139855.1_20110800_S2M
Euryarchaeota archaeon	ftp://ftp.ncbi.nlm.nih.gov/genomes/all/GCA/003/139/895/GCA_003139895.1_20110800_S2D
Euryarchaeota archaeon	ftp://ftp.ncbi.nlm.nih.gov/genomes/all/GCA/003/141/075/GCA_003141075.1_20120800_S1D
Euryarchaeota archaeon	ftp://ftp.ncbi.nlm.nih.gov/genomes/all/GCA/003/141/775/GCA_003141775.1_20120800_E2D
Euryarchaeota archaeon	ftp://ftp.ncbi.nlm.nih.gov/genomes/all/GCA/003/142/045/GCA_003142045.1_20120800_E1D
Euryarchaeota archaeon	ftp://ftp.ncbi.nlm.nih.gov/genomes/all/GCA/003/142/655/GCA_003142655.1_20120800_E2S
Euryarchaeota archaeon	ftp://ftp.ncbi.nlm.nih.gov/genomes/all/GCA/003/154/225/GCA_003154225.1_20120700_E3M
Euryarchaeota archaeon	ftp://ftp.ncbi.nlm.nih.gov/genomes/all/GCA/003/155/735/GCA_003155735.1_20120700_E2X
Euryarchaeota archaeon	ftp://ftp.ncbi.nlm.nih.gov/genomes/all/GCA/003/155/755/GCA_003155755.1_20120700_E2D
Euryarchaeota archaeon	ftp://ftp.ncbi.nlm.nih.gov/genomes/all/GCA/003/155/855/GCA_003155855.1_20120700_E1S
Euryarchaeota archaeon	ftp://ftp.ncbi.nlm.nih.gov/genomes/all/GCA/003/155/875/GCA_003155875.1_20120700_E1M
Euryarchaeota archaeon	ftp://ftp.ncbi.nlm.nih.gov/genomes/all/GCA/003/156/255/GCA_003156255.1_20120600_S2D
Euryarchaeota archaeon	ftp://ftp.ncbi.nlm.nih.gov/genomes/all/GCA/003/156/955/GCA_003156955.1_20120600_E3M
Euryarchaeota archaeon	ftp://ftp.ncbi.nlm.nih.gov/genomes/all/GCA/003/157/355/GCA_003157355.1_20120600_E3D
Euryarchaeota archaeon	ftp://ftp.ncbi.nlm.nih.gov/genomes/all/GCA/003/157/805/GCA_003157805.1_20120600_E2D
Euryarchaeota archaeon	ftp://ftp.ncbi.nlm.nih.gov/genomes/all/GCA/003/158/275/GCA_003158275.1_20120600_E3D
Euryarchaeota archaeon	ftp://ftp.ncbi.nlm.nih.gov/genomes/all/GCA/003/158/935/GCA_003158935.1_20120600_E1D
Euryarchaeota archaeon	ftp://ftp.ncbi.nlm.nih.gov/genomes/all/GCA/003/159/405/GCA_003159405.1_20120700_S3X
Euryarchaeota archaeon	ftp://ftp.ncbi.nlm.nih.gov/genomes/all/GCA/003/159/635/GCA_003159635.1_20120700_S3D
Euryarchaeota archaeon	ftp://ftp.ncbi.nlm.nih.gov/genomes/all/GCA/003/159/695/GCA_003159695.1_20120700_S2X
Euryarchaeota archaeon	ftp://ftp.ncbi.nlm.nih.gov/genomes/all/GCA/003/160/575/GCA_003160575.1_20120700_S1X
Euryarchaeota archaeon	ftp://ftp.ncbi.nlm.nih.gov/genomes/all/GCA/003/161/665/GCA_003161665.1_20110600_E3M
Euryarchaeota archaeon	ftp://ftp.ncbi.nlm.nih.gov/genomes/all/GCA/003/161/735/GCA_003161735.1_20110600_E3D
Euryarchaeota archaeon	ftp://ftp.ncbi.nlm.nih.gov/genomes/all/GCA/003/161/795/GCA_003161795.1_20110600_E1D
Euryarchaeota archaeon	ftp://ftp.ncbi.nlm.nih.gov/genomes/all/GCA/003/162/075/GCA_003162075.1_20100900_E3D
Euryarchaeota archaeon	ftp://ftp.ncbi.nlm.nih.gov/genomes/all/GCA/003/162/175/GCA_003162175.1_20100900_E2D
Euryarchaeota archaeon	ftp://ftp.ncbi.nlm.nih.gov/genomes/all/GCA/003/162/195/GCA_003162195.1_20100900_E1S
Euryarchaeota archaeon	ftp://ftp.ncbi.nlm.nih.gov/genomes/all/GCA/003/162/535/GCA_003162535.1_20110600_E2D
Euryarchaeota archaeon	ftp://ftp.ncbi.nlm.nih.gov/genomes/all/GCA/003/162/745/GCA_003162745.1_20100900_E1D
Euryarchaeota archaeon	ftp://ftp.ncbi.nlm.nih.gov/genomes/all/GCA/003/163/455/GCA_003163455.1_20120800_S1X
Euryarchaeota archaeon	ftp://ftp.ncbi.nlm.nih.gov/genomes/all/GCA/003/163/595/GCA_003163595.1_20120800_S2X
Euryarchaeota archaeon	ftp://ftp.ncbi.nlm.nih.gov/genomes/all/GCA/003/165/375/GCA_003165375.1_20120700_S1D
Euryarchaeota archaeon	ftp://ftp.ncbi.nlm.nih.gov/genomes/all/GCA/003/166/275/GCA_003166275.1_20110700_S2M
Euryarchaeota archaeon	ftp://ftp.ncbi.nlm.nih.gov/genomes/all/GCA/003/167/795/GCA_003167795.1_20110700_S2D
Euryarchaeota archaeon	ftp://ftp.ncbi.nlm.nih.gov/genomes/all/GCA/003/168/395/GCA_003168395.1_20110700_E3M
Euryarchaeota archaeon	ftp://ftp.ncbi.nlm.nih.gov/genomes/all/GCA/003/168/415/GCA_003168415.1_20110700_E2M
Euryarchaeota archaeon	ftp://ftp.ncbi.nlm.nih.gov/genomes/all/GCA/003/168/515/GCA_003168515.1_20110700_E1M
Euryarchaeota archaeon	ftp://ftp.ncbi.nlm.nih.gov/genomes/all/GCA/003/168/535/GCA_003168535.1_20110700_E1D
Euryarchaeota archaeon	ftp://ftp.ncbi.nlm.nih.gov/genomes/all/GCA/003/168/795/GCA_003168795.1_20110600_S3M
Euryarchaeota archaeon	ftp://ftp.ncbi.nlm.nih.gov/genomes/all/GCA/003/169/565/GCA_003169565.1_20110600_S2D
Euryarchaeota archaeon	ftp://ftp.ncbi.nlm.nih.gov/genomes/all/GCA/003/170/615/GCA_003170615.1_20110800_E2S
Euryarchaeota archaeon	ftp://ftp.ncbi.nlm.nih.gov/genomes/all/GCA/003/170/775/GCA_003170775.1_20110800_E2M
Euryarchaeota archaeon	ftp://ftp.ncbi.nlm.nih.gov/genomes/all/GCA/003/170/935/GCA_003170935.1_20110800_E2D
Euryarchaeota archaeon	ftp://ftp.ncbi.nlm.nih.gov/genomes/all/GCA/003/171/015/GCA_003171015.1_20110800_E1M
Euryarchaeota archaeon	ftp://ftp.ncbi.nlm.nih.gov/genomes/all/GCA/003/171/385/GCA_003171385.1_20110800_E1S
Euryarchaeota archaeon	ftp://ftp.ncbi.nlm.nih.gov/genomes/all/GCA/003/193/625/GCA_003193625.1_ASM319362v1
Euryarchaeota archaeon	ftp://ftp.ncbi.nlm.nih.gov/genomes/all/GCA/003/193/805/GCA_003193805.1_ASM319380v1
Euryarchaeota archaeon	ftp://ftp.ncbi.nlm.nih.gov/genomes/all/GCA/003/193/815/GCA_003193815.1_ASM319381v1
Euryarchaeota archaeon	ftp://ftp.ncbi.nlm.nih.gov/genomes/all/GCA/003/193/825/GCA_003193825.1_ASM319382v1
Euryarchaeota archaeon	ftp://ftp.ncbi.nlm.nih.gov/genomes/all/GCA/003/193/835/GCA_003193835.1_ASM319383v1
Euryarchaeota archaeon	ftp://ftp.ncbi.nlm.nih.gov/genomes/all/GCA/003/193/905/GCA_003193905.1_ASM319390v1
Euryarchaeota archaeon	ftp://ftp.ncbi.nlm.nih.gov/genomes/all/GCA/003/202/535/GCA_003202535.1_ASM320253v1
Euryarchaeota archaeon	ftp://ftp.ncbi.nlm.nih.gov/genomes/all/GCA/003/202/575/GCA_003202575.1_ASM320257v1
Euryarchaeota archaeon	ftp://ftp.ncbi.nlm.nih.gov/genomes/all/GCA/003/202/585/GCA_003202585.1_ASM320258v1
Euryarchaeota archaeon	ftp://ftp.ncbi.nlm.nih.gov/genomes/all/GCA/003/229/275/GCA_003229275.1_ASM322927v1
Euryarchaeota archaeon	ftp://ftp.ncbi.nlm.nih.gov/genomes/all/GCA/003/229/935/GCA_003229935.1_ASM322993v1
Euryarchaeota archaeon	ftp://ftp.ncbi.nlm.nih.gov/genomes/all/GCA/003/230/355/GCA_003230355.1_ASM323035v1
Euryarchaeota archaeon	ftp://ftp.ncbi.nlm.nih.gov/genomes/all/GCA/003/552/645/GCA_003552645.1_ASM355264v1
Euryarchaeota archaeon	ftp://ftp.ncbi.nlm.nih.gov/genomes/all/GCA/003/661/645/GCA_003661645.1_ASM366164v1
Euryarchaeota archaeon	ftp://ftp.ncbi.nlm.nih.gov/genomes/all/GCA/003/694/965/GCA_003694965.1_ASM369496v1
Euryarchaeota archaeon	ftp://ftp.ncbi.nlm.nih.gov/genomes/all/GCA/003/695/745/GCA_003695745.1_ASM369574v1
Euryarchaeota archaeon	ftp://ftp.ncbi.nlm.nih.gov/genomes/all/GCA/003/696/825/GCA_003696825.1_ASM369682v1
Euryarchaeota archaeon	ftp://ftp.ncbi.nlm.nih.gov/genomes/all/GCA/003/820/275/GCA_003820275.1_ASM382027v1
Euryarchaeota archaeon	ftp://ftp.ncbi.nlm.nih.gov/genomes/all/GCA/004/144/665/GCA_004144665.1_ASM414466v1
Euryarchaeota archaeon	ftp://ftp.ncbi.nlm.nih.gov/genomes/all/GCA/004/195/425/GCA_004195425.1_ASM419542v1
Euryarchaeota archaeon	ftp://ftp.ncbi.nlm.nih.gov/genomes/all/GCA/004/195/445/GCA_004195445.1_ASM419544v1
Euryarchaeota archaeon	ftp://ftp.ncbi.nlm.nih.gov/genomes/all/GCA/004/195/515/GCA_004195515.1_ASM419551v1
Euryarchaeota archaeon	ftp://ftp.ncbi.nlm.nih.gov/genomes/all/GCA/004/195/525/GCA_004195525.1_ASM419552v1
Euryarchaeota archaeon	ftp://ftp.ncbi.nlm.nih.gov/genomes/all/GCA/004/195/535/GCA_004195535.1_ASM419553v1
Euryarchaeota archaeon	ftp://ftp.ncbi.nlm.nih.gov/genomes/all/GCA/004/195/545/GCA_004195545.1_ASM419554v1
Euryarchaeota archaeon	ftp://ftp.ncbi.nlm.nih.gov/genomes/all/GCA/004/195/585/GCA_004195585.1_ASM419558v1
Euryarchaeota archaeon	ftp://ftp.ncbi.nlm.nih.gov/genomes/all/GCA/004/195/615/GCA_004195615.1_ASM419561v1
Euryarchaeota archaeon	ftp://ftp.ncbi.nlm.nih.gov/genomes/all/GCA/004/195/625/GCA_004195625.1_ASM419562v1
Euryarchaeota archaeon	ftp://ftp.ncbi.nlm.nih.gov/genomes/all/GCA/004/195/635/GCA_004195635.1_ASM419563v1
Euryarchaeota archaeon	ftp://ftp.ncbi.nlm.nih.gov/genomes/all/GCA/004/195/655/GCA_004195655.1_ASM419565v1
Euryarchaeota archaeon	ftp://ftp.ncbi.nlm.nih.gov/genomes/all/GCA/004/195/715/GCA_004195715.1_ASM419571v1
Euryarchaeota archaeon	ftp://ftp.ncbi.nlm.nih.gov/genomes/all/GCA/005/878/325/GCA_005878325.1_ASM587832v1
Euryarchaeota archaeon	ftp://ftp.ncbi.nlm.nih.gov/genomes/all/GCA/005/878/375/GCA_005878375.1_ASM587837v1
Euryarchaeota archaeon	ftp://ftp.ncbi.nlm.nih.gov/genomes/all/GCA/005/878/385/GCA_005878385.1_ASM587838v1
Euryarchaeota archaeon	ftp://ftp.ncbi.nlm.nih.gov/genomes/all/GCA/005/878/395/GCA_005878395.1_ASM587839v1
Euryarchaeota archaeon	ftp://ftp.ncbi.nlm.nih.gov/genomes/all/GCA/005/878/405/GCA_005878405.1_ASM587840v1
Euryarchaeota archaeon	ftp://ftp.ncbi.nlm.nih.gov/genomes/all/GCA/005/878/415/GCA_005878415.1_ASM587841v1
Euryarchaeota archaeon	ftp://ftp.ncbi.nlm.nih.gov/genomes/all/GCA/005/878/475/GCA_005878475.1_ASM587847v1
Euryarchaeota archaeon	ftp://ftp.ncbi.nlm.nih.gov/genomes/all/GCA/005/878/485/GCA_005878485.1_ASM587848v1
Euryarchaeota archaeon	ftp://ftp.ncbi.nlm.nih.gov/genomes/all/GCA/005/878/495/GCA_005878495.1_ASM587849v1
Euryarchaeota archaeon	ftp://ftp.ncbi.nlm.nih.gov/genomes/all/GCA/005/878/515/GCA_005878515.1_ASM587851v1
Euryarchaeota archaeon	ftp://ftp.ncbi.nlm.nih.gov/genomes/all/GCA/005/878/525/GCA_005878525.1_ASM587852v1
Euryarchaeota archaeon	ftp://ftp.ncbi.nlm.nih.gov/genomes/all/GCA/005/878/575/GCA_005878575.1_ASM587857v1
Euryarchaeota archaeon	ftp://ftp.ncbi.nlm.nih.gov/genomes/all/GCA/005/878/585/GCA_005878585.1_ASM587858v1
Euryarchaeota archaeon	ftp://ftp.ncbi.nlm.nih.gov/genomes/all/GCA/005/878/615/GCA_005878615.1_ASM587861v1
Euryarchaeota archaeon	ftp://ftp.ncbi.nlm.nih.gov/genomes/all/GCA/005/878/625/GCA_005878625.1_ASM587862v1
Euryarchaeota archaeon	ftp://ftp.ncbi.nlm.nih.gov/genomes/all/GCA/005/878/635/GCA_005878635.1_ASM587863v1
Euryarchaeota archaeon	ftp://ftp.ncbi.nlm.nih.gov/genomes/all/GCA/005/878/665/GCA_005878665.1_ASM587866v1
Euryarchaeota archaeon	ftp://ftp.ncbi.nlm.nih.gov/genomes/all/GCA/005/878/875/GCA_005878875.1_ASM587887v1
Euryarchaeota archaeon	ftp://ftp.ncbi.nlm.nih.gov/genomes/all/GCA/005/878/905/GCA_005878905.1_ASM587890v1
Euryarchaeota archaeon	ftp://ftp.ncbi.nlm.nih.gov/genomes/all/GCA/005/878/915/GCA_005878915.1_ASM587891v1
Euryarchaeota archaeon	ftp://ftp.ncbi.nlm.nih.gov/genomes/all/GCA/005/878/955/GCA_005878955.1_ASM587895v1
Euryarchaeota archaeon	ftp://ftp.ncbi.nlm.nih.gov/genomes/all/GCA/005/878/965/GCA_005878965.1_ASM587896v1
Euryarchaeota archaeon	ftp://ftp.ncbi.nlm.nih.gov/genomes/all/GCA/005/878/985/GCA_005878985.1_ASM587898v1
Euryarchaeota archaeon	ftp://ftp.ncbi.nlm.nih.gov/genomes/all/GCA/005/878/995/GCA_005878995.1_ASM587899v1
Euryarchaeota archaeon	ftp://ftp.ncbi.nlm.nih.gov/genomes/all/GCA/005/879/015/GCA_005879015.1_ASM587901v1
Euryarchaeota archaeon	ftp://ftp.ncbi.nlm.nih.gov/genomes/all/GCA/005/879/045/GCA_005879045.1_ASM587904v1
Euryarchaeota archaeon	ftp://ftp.ncbi.nlm.nih.gov/genomes/all/GCA/005/879/065/GCA_005879065.1_ASM587906v1
Euryarchaeota archaeon	ftp://ftp.ncbi.nlm.nih.gov/genomes/all/GCA/005/879/105/GCA_005879105.1_ASM587910v1
Euryarchaeota archaeon 13_1_20CM_2_64_92	ftp://ftp.ncbi.nlm.nih.gov/genomes/all/GCA/001/920/565/GCA_001920565.1_ASM192056v1
Euryarchaeota archaeon 13_1_20CM_4_64_14	ftp://ftp.ncbi.nlm.nih.gov/genomes/all/GCA/001/919/915/GCA_001919915.1_ASM191991v1
Euryarchaeota archaeon 55_53	ftp://ftp.ncbi.nlm.nih.gov/genomes/all/GCA/001/507/975/GCA_001507975.1_ASM150797v1
Euryarchaeota archaeon CG_4_9_14_3_um_filter_38_12	ftp://ftp.ncbi.nlm.nih.gov/genomes/all/GCA/002/790/055/GCA_002790055.1_ASM279005v1
Euryarchaeota archaeon CG01_land_8_20_14_3_00_38_12	ftp://ftp.ncbi.nlm.nih.gov/genomes/all/GCA/002/781/385/GCA_002781385.1_ASM278138v1
Euryarchaeota archaeon ex4484_162	ftp://ftp.ncbi.nlm.nih.gov/genomes/all/GCA/002/255/125/GCA_002255125.1_ASM225512v1
Euryarchaeota archaeon ex4484_178	ftp://ftp.ncbi.nlm.nih.gov/genomes/all/GCA/002/255/165/GCA_002255165.1_ASM225516v1
Euryarchaeota archaeon HGW-Euryarchaeota-1	ftp://ftp.ncbi.nlm.nih.gov/genomes/all/GCA/002/841/675/GCA_002841675.1_ASM284167v1
Euryarchaeota archaeon JdFR-20	ftp://ftp.ncbi.nlm.nih.gov/genomes/all/GCA/002/011/155/GCA_002011155.1_ASM201115v1
Euryarchaeota archaeon JdFR-21	ftp://ftp.ncbi.nlm.nih.gov/genomes/all/GCA/002/011/165/GCA_002011165.1_ASM201116v1
Euryarchaeota archaeon RBG_13_31_8	ftp://ftp.ncbi.nlm.nih.gov/genomes/all/GCA/001/800/665/GCA_001800665.1_ASM180066v1
Euryarchaeota archaeon RBG_13_57_23	ftp://ftp.ncbi.nlm.nih.gov/genomes/all/GCA/001/800/675/GCA_001800675.1_ASM180067v1
Euryarchaeota archaeon RBG_13_61_15	ftp://ftp.ncbi.nlm.nih.gov/genomes/all/GCA/001/800/715/GCA_001800715.1_ASM180071v1
Euryarchaeota archaeon RBG_16_62_10	ftp://ftp.ncbi.nlm.nih.gov/genomes/all/GCA/001/800/735/GCA_001800735.1_ASM180073v1
Euryarchaeota archaeon RBG_16_67_27	ftp://ftp.ncbi.nlm.nih.gov/genomes/all/GCA/001/800/745/GCA_001800745.1_ASM180074v1
Euryarchaeota archaeon RBG_16_68_12	ftp://ftp.ncbi.nlm.nih.gov/genomes/all/GCA/001/800/755/GCA_001800755.1_ASM180075v1
Euryarchaeota archaeon RBG_16_68_13	ftp://ftp.ncbi.nlm.nih.gov/genomes/all/GCA/001/800/795/GCA_001800795.1_ASM180079v1
Euryarchaeota archaeon RBG_19FT_COMBO_56_21	ftp://ftp.ncbi.nlm.nih.gov/genomes/all/GCA/001/800/815/GCA_001800815.1_ASM180081v1
Euryarchaeota archaeon RBG_19FT_COMBO_69_17	ftp://ftp.ncbi.nlm.nih.gov/genomes/all/GCA/001/800/825/GCA_001800825.1_ASM180082v1
Euryarchaeota archaeon SCGC AAA252-I15	ftp://ftp.ncbi.nlm.nih.gov/genomes/all/GCA/000/402/775/GCA_000402775.1_ASM40277v1
Euryarchaeota archaeon SCGC AAA286-E23	ftp://ftp.ncbi.nlm.nih.gov/genomes/all/GCA/000/484/915/GCA_000484915.1_ASM48491v1
Euryarchaeota archaeon SG8-5	ftp://ftp.ncbi.nlm.nih.gov/genomes/all/GCA/001/595/885/GCA_001595885.1_ASM159588v1
Euryarchaeota archaeon SM23-78	ftp://ftp.ncbi.nlm.nih.gov/genomes/all/GCA/001/595/785/GCA_001595785.1_ASM159578v1
Euryarchaeota archaeon TMED103	ftp://ftp.ncbi.nlm.nih.gov/genomes/all/GCA/002/172/575/GCA_002172575.1_ASM217257v1
Euryarchaeota archaeon TMED117	ftp://ftp.ncbi.nlm.nih.gov/genomes/all/GCA/002/171/315/GCA_002171315.2_ASM217131v2
Euryarchaeota archaeon TMED129	ftp://ftp.ncbi.nlm.nih.gov/genomes/all/GCA/002/172/375/GCA_002172375.1_ASM217237v1
Euryarchaeota archaeon TMED132	ftp://ftp.ncbi.nlm.nih.gov/genomes/all/GCA/002/172/355/GCA_002172355.2_ASM217235v2
Euryarchaeota archaeon TMED141	ftp://ftp.ncbi.nlm.nih.gov/genomes/all/GCA/002/170/075/GCA_002170075.2_ASM217007v2
Euryarchaeota archaeon TMED164	ftp://ftp.ncbi.nlm.nih.gov/genomes/all/GCA/002/170/935/GCA_002170935.1_ASM217093v1
Euryarchaeota archaeon TMED173	ftp://ftp.ncbi.nlm.nih.gov/genomes/all/GCA/002/172/185/GCA_002172185.1_ASM217218v1
Euryarchaeota archaeon TMED192	ftp://ftp.ncbi.nlm.nih.gov/genomes/all/GCA/002/170/775/GCA_002170775.2_ASM217077v2
Euryarchaeota archaeon TMED215	ftp://ftp.ncbi.nlm.nih.gov/genomes/all/GCA/002/169/555/GCA_002169555.1_ASM216955v1
Euryarchaeota archaeon TMED248	ftp://ftp.ncbi.nlm.nih.gov/genomes/all/GCA/002/168/805/GCA_002168805.2_ASM216880v2
Euryarchaeota archaeon TMED252	ftp://ftp.ncbi.nlm.nih.gov/genomes/all/GCA/002/168/725/GCA_002168725.1_ASM216872v1
Euryarchaeota archaeon TMED255	ftp://ftp.ncbi.nlm.nih.gov/genomes/all/GCA/002/169/405/GCA_002169405.1_ASM216940v1
Euryarchaeota archaeon TMED279	ftp://ftp.ncbi.nlm.nih.gov/genomes/all/GCA/002/168/385/GCA_002168385.1_ASM216838v1
Euryarchaeota archaeon TMED280	ftp://ftp.ncbi.nlm.nih.gov/genomes/all/GCA/002/168/355/GCA_002168355.1_ASM216835v1
Euryarchaeota archaeon TMED85	ftp://ftp.ncbi.nlm.nih.gov/genomes/all/GCA/002/170/365/GCA_002170365.2_ASM217036v2
Euryarchaeota archaeon TMED97	ftp://ftp.ncbi.nlm.nih.gov/genomes/all/GCA/002/171/445/GCA_002171445.1_ASM217144v1
Euryarchaeota archaeon TMED99	ftp://ftp.ncbi.nlm.nih.gov/genomes/all/GCA/002/170/315/GCA_002170315.2_ASM217031v2
Euryarchaeota archaeon UBA10	ftp://ftp.ncbi.nlm.nih.gov/genomes/all/GCA/002/498/185/GCA_002498185.1_ASM249818v1
Euryarchaeota archaeon UBA100	ftp://ftp.ncbi.nlm.nih.gov/genomes/all/GCA/002/496/245/GCA_002496245.1_ASM249624v1
Euryarchaeota archaeon UBA101	ftp://ftp.ncbi.nlm.nih.gov/genomes/all/GCA/002/495/925/GCA_002495925.1_ASM249592v1
Euryarchaeota archaeon UBA102	ftp://ftp.ncbi.nlm.nih.gov/genomes/all/GCA/002/509/225/GCA_002509225.1_ASM250922v1
Euryarchaeota archaeon UBA103	ftp://ftp.ncbi.nlm.nih.gov/genomes/all/GCA/002/506/825/GCA_002506825.1_ASM250682v1
Euryarchaeota archaeon UBA104	ftp://ftp.ncbi.nlm.nih.gov/genomes/all/GCA/002/496/885/GCA_002496885.1_ASM249688v1
Euryarchaeota archaeon UBA105	ftp://ftp.ncbi.nlm.nih.gov/genomes/all/GCA/002/496/905/GCA_002496905.1_ASM249690v1
Euryarchaeota archaeon UBA106	ftp://ftp.ncbi.nlm.nih.gov/genomes/all/GCA/002/502/365/GCA_002502365.1_ASM250236v1
Euryarchaeota archaeon UBA107	ftp://ftp.ncbi.nlm.nih.gov/genomes/all/GCA/002/504/805/GCA_002504805.1_ASM250480v1
Euryarchaeota archaeon UBA108	ftp://ftp.ncbi.nlm.nih.gov/genomes/all/GCA/002/504/045/GCA_002504045.1_ASM250404v1
Euryarchaeota archaeon UBA109	ftp://ftp.ncbi.nlm.nih.gov/genomes/all/GCA/002/497/525/GCA_002497525.1_ASM249752v1
Euryarchaeota archaeon UBA11	ftp://ftp.ncbi.nlm.nih.gov/genomes/all/GCA/002/495/105/GCA_002495105.1_ASM249510v1
Euryarchaeota archaeon UBA110	ftp://ftp.ncbi.nlm.nih.gov/genomes/all/GCA/002/506/385/GCA_002506385.1_ASM250638v1
Euryarchaeota archaeon UBA111	ftp://ftp.ncbi.nlm.nih.gov/genomes/all/GCA/002/506/025/GCA_002506025.1_ASM250602v1
Euryarchaeota archaeon UBA112	ftp://ftp.ncbi.nlm.nih.gov/genomes/all/GCA/002/505/265/GCA_002505265.1_ASM250526v1
Euryarchaeota archaeon UBA12	ftp://ftp.ncbi.nlm.nih.gov/genomes/all/GCA/002/497/645/GCA_002497645.1_ASM249764v1
Euryarchaeota archaeon UBA120	ftp://ftp.ncbi.nlm.nih.gov/genomes/all/GCA/002/504/995/GCA_002504995.1_ASM250499v1
Euryarchaeota archaeon UBA121	ftp://ftp.ncbi.nlm.nih.gov/genomes/all/GCA/002/499/865/GCA_002499865.1_ASM249986v1
Euryarchaeota archaeon UBA122	ftp://ftp.ncbi.nlm.nih.gov/genomes/all/GCA/002/499/885/GCA_002499885.1_ASM249988v1
Euryarchaeota archaeon UBA123	ftp://ftp.ncbi.nlm.nih.gov/genomes/all/GCA/002/502/485/GCA_002502485.1_ASM250248v1
Euryarchaeota archaeon UBA124	ftp://ftp.ncbi.nlm.nih.gov/genomes/all/GCA/002/502/215/GCA_002502215.1_ASM250221v1
Euryarchaeota archaeon UBA125	ftp://ftp.ncbi.nlm.nih.gov/genomes/all/GCA/002/502/625/GCA_002502625.1_ASM250262v1
Euryarchaeota archaeon UBA126	ftp://ftp.ncbi.nlm.nih.gov/genomes/all/GCA/002/497/025/GCA_002497025.1_ASM249702v1
Euryarchaeota archaeon UBA127	ftp://ftp.ncbi.nlm.nih.gov/genomes/all/GCA/002/502/125/GCA_002502125.1_ASM250212v1
Euryarchaeota archaeon UBA128	ftp://ftp.ncbi.nlm.nih.gov/genomes/all/GCA/002/496/955/GCA_002496955.1_ASM249695v1
Euryarchaeota archaeon UBA129	ftp://ftp.ncbi.nlm.nih.gov/genomes/all/GCA/002/506/065/GCA_002506065.1_ASM250606v1
Euryarchaeota archaeon UBA13	ftp://ftp.ncbi.nlm.nih.gov/genomes/all/GCA/002/495/945/GCA_002495945.1_ASM249594v1
Euryarchaeota archaeon UBA130	ftp://ftp.ncbi.nlm.nih.gov/genomes/all/GCA/002/505/775/GCA_002505775.1_ASM250577v1
Euryarchaeota archaeon UBA131	ftp://ftp.ncbi.nlm.nih.gov/genomes/all/GCA/002/502/415/GCA_002502415.1_ASM250241v1
Euryarchaeota archaeon UBA132	ftp://ftp.ncbi.nlm.nih.gov/genomes/all/GCA/002/496/735/GCA_002496735.1_ASM249673v1
Euryarchaeota archaeon UBA133	ftp://ftp.ncbi.nlm.nih.gov/genomes/all/GCA/002/505/985/GCA_002505985.1_ASM250598v1
Euryarchaeota archaeon UBA134	ftp://ftp.ncbi.nlm.nih.gov/genomes/all/GCA/002/499/915/GCA_002499915.1_ASM249991v1
Euryarchaeota archaeon UBA136	ftp://ftp.ncbi.nlm.nih.gov/genomes/all/GCA/002/506/485/GCA_002506485.1_ASM250648v1
Euryarchaeota archaeon UBA137	ftp://ftp.ncbi.nlm.nih.gov/genomes/all/GCA/002/502/895/GCA_002502895.1_ASM250289v1
Euryarchaeota archaeon UBA138	ftp://ftp.ncbi.nlm.nih.gov/genomes/all/GCA/002/496/125/GCA_002496125.1_ASM249612v1
Euryarchaeota archaeon UBA139	ftp://ftp.ncbi.nlm.nih.gov/genomes/all/GCA/002/495/305/GCA_002495305.1_ASM249530v1
Euryarchaeota archaeon UBA14	ftp://ftp.ncbi.nlm.nih.gov/genomes/all/GCA/002/501/815/GCA_002501815.1_ASM250181v1
Euryarchaeota archaeon UBA15	ftp://ftp.ncbi.nlm.nih.gov/genomes/all/GCA/002/495/405/GCA_002495405.1_ASM249540v1
Euryarchaeota archaeon UBA16	ftp://ftp.ncbi.nlm.nih.gov/genomes/all/GCA/002/504/695/GCA_002504695.1_ASM250469v1
Euryarchaeota archaeon UBA169	ftp://ftp.ncbi.nlm.nih.gov/genomes/all/GCA/002/497/685/GCA_002497685.1_ASM249768v1
Euryarchaeota archaeon UBA17	ftp://ftp.ncbi.nlm.nih.gov/genomes/all/GCA/002/504/595/GCA_002504595.1_ASM250459v1
Euryarchaeota archaeon UBA170	ftp://ftp.ncbi.nlm.nih.gov/genomes/all/GCA/002/499/345/GCA_002499345.1_ASM249934v1
Euryarchaeota archaeon UBA171	ftp://ftp.ncbi.nlm.nih.gov/genomes/all/GCA/002/497/295/GCA_002497295.1_ASM249729v1
Euryarchaeota archaeon UBA172	ftp://ftp.ncbi.nlm.nih.gov/genomes/all/GCA/002/499/285/GCA_002499285.1_ASM249928v1
Euryarchaeota archaeon UBA173	ftp://ftp.ncbi.nlm.nih.gov/genomes/all/GCA/002/498/925/GCA_002498925.1_ASM249892v1
Euryarchaeota archaeon UBA174	ftp://ftp.ncbi.nlm.nih.gov/genomes/all/GCA/002/495/395/GCA_002495395.1_ASM249539v1
Euryarchaeota archaeon UBA175	ftp://ftp.ncbi.nlm.nih.gov/genomes/all/GCA/002/497/895/GCA_002497895.1_ASM249789v1
Euryarchaeota archaeon UBA177	ftp://ftp.ncbi.nlm.nih.gov/genomes/all/GCA/002/507/225/GCA_002507225.1_ASM250722v1
Euryarchaeota archaeon UBA178	ftp://ftp.ncbi.nlm.nih.gov/genomes/all/GCA/002/499/485/GCA_002499485.1_ASM249948v1
Euryarchaeota archaeon UBA179	ftp://ftp.ncbi.nlm.nih.gov/genomes/all/GCA/002/497/565/GCA_002497565.1_ASM249756v1
Euryarchaeota archaeon UBA18	ftp://ftp.ncbi.nlm.nih.gov/genomes/all/GCA/002/495/165/GCA_002495165.1_ASM249516v1
Euryarchaeota archaeon UBA180	ftp://ftp.ncbi.nlm.nih.gov/genomes/all/GCA/002/505/855/GCA_002505855.1_ASM250585v1
Euryarchaeota archaeon UBA181	ftp://ftp.ncbi.nlm.nih.gov/genomes/all/GCA/002/496/725/GCA_002496725.1_ASM249672v1
Euryarchaeota archaeon UBA182	ftp://ftp.ncbi.nlm.nih.gov/genomes/all/GCA/002/495/675/GCA_002495675.1_ASM249567v1
Euryarchaeota archaeon UBA186	ftp://ftp.ncbi.nlm.nih.gov/genomes/all/GCA/002/494/765/GCA_002494765.1_ASM249476v1
Euryarchaeota archaeon UBA19	ftp://ftp.ncbi.nlm.nih.gov/genomes/all/GCA/002/502/175/GCA_002502175.1_ASM250217v1
Euryarchaeota archaeon UBA191	ftp://ftp.ncbi.nlm.nih.gov/genomes/all/GCA/002/495/385/GCA_002495385.1_ASM249538v1
Euryarchaeota archaeon UBA192	ftp://ftp.ncbi.nlm.nih.gov/genomes/all/GCA/002/504/885/GCA_002504885.1_ASM250488v1
Euryarchaeota archaeon UBA193	ftp://ftp.ncbi.nlm.nih.gov/genomes/all/GCA/002/503/725/GCA_002503725.1_ASM250372v1
Euryarchaeota archaeon UBA194	ftp://ftp.ncbi.nlm.nih.gov/genomes/all/GCA/002/496/005/GCA_002496005.1_ASM249600v1
Euryarchaeota archaeon UBA195	ftp://ftp.ncbi.nlm.nih.gov/genomes/all/GCA/002/505/445/GCA_002505445.1_ASM250544v1
Euryarchaeota archaeon UBA196	ftp://ftp.ncbi.nlm.nih.gov/genomes/all/GCA/002/496/985/GCA_002496985.1_ASM249698v1
Euryarchaeota archaeon UBA197	ftp://ftp.ncbi.nlm.nih.gov/genomes/all/GCA/002/506/495/GCA_002506495.1_ASM250649v1
Euryarchaeota archaeon UBA198	ftp://ftp.ncbi.nlm.nih.gov/genomes/all/GCA/002/496/825/GCA_002496825.1_ASM249682v1
Euryarchaeota archaeon UBA199	ftp://ftp.ncbi.nlm.nih.gov/genomes/all/GCA/002/502/055/GCA_002502055.1_ASM250205v1
Euryarchaeota archaeon UBA20	ftp://ftp.ncbi.nlm.nih.gov/genomes/all/GCA/002/502/565/GCA_002502565.1_ASM250256v1
Euryarchaeota archaeon UBA200	ftp://ftp.ncbi.nlm.nih.gov/genomes/all/GCA/002/506/005/GCA_002506005.1_ASM250600v1
Euryarchaeota archaeon UBA202	ftp://ftp.ncbi.nlm.nih.gov/genomes/all/GCA/002/502/685/GCA_002502685.1_ASM250268v1
Euryarchaeota archaeon UBA209	ftp://ftp.ncbi.nlm.nih.gov/genomes/all/GCA/002/505/385/GCA_002505385.1_ASM250538v1
Euryarchaeota archaeon UBA21	ftp://ftp.ncbi.nlm.nih.gov/genomes/all/GCA/002/497/885/GCA_002497885.1_ASM249788v1
Euryarchaeota archaeon UBA211	ftp://ftp.ncbi.nlm.nih.gov/genomes/all/GCA/002/505/885/GCA_002505885.1_ASM250588v1
Euryarchaeota archaeon UBA214	ftp://ftp.ncbi.nlm.nih.gov/genomes/all/GCA/002/502/555/GCA_002502555.1_ASM250255v1
Euryarchaeota archaeon UBA215	ftp://ftp.ncbi.nlm.nih.gov/genomes/all/GCA/002/502/255/GCA_002502255.1_ASM250225v1
Euryarchaeota archaeon UBA22	ftp://ftp.ncbi.nlm.nih.gov/genomes/all/GCA/002/506/405/GCA_002506405.1_ASM250640v1
Euryarchaeota archaeon UBA220	ftp://ftp.ncbi.nlm.nih.gov/genomes/all/GCA/002/501/885/GCA_002501885.1_ASM250188v1
Euryarchaeota archaeon UBA221	ftp://ftp.ncbi.nlm.nih.gov/genomes/all/GCA/002/498/535/GCA_002498535.1_ASM249853v1
Euryarchaeota archaeon UBA222	ftp://ftp.ncbi.nlm.nih.gov/genomes/all/GCA/002/503/665/GCA_002503665.1_ASM250366v1
Euryarchaeota archaeon UBA224	ftp://ftp.ncbi.nlm.nih.gov/genomes/all/GCA/002/503/625/GCA_002503625.1_ASM250362v1
Euryarchaeota archaeon UBA225	ftp://ftp.ncbi.nlm.nih.gov/genomes/all/GCA/002/497/185/GCA_002497185.1_ASM249718v1
Euryarchaeota archaeon UBA226	ftp://ftp.ncbi.nlm.nih.gov/genomes/all/GCA/002/505/935/GCA_002505935.1_ASM250593v1
Euryarchaeota archaeon UBA227	ftp://ftp.ncbi.nlm.nih.gov/genomes/all/GCA/002/496/925/GCA_002496925.1_ASM249692v1
Euryarchaeota archaeon UBA228	ftp://ftp.ncbi.nlm.nih.gov/genomes/all/GCA/002/495/855/GCA_002495855.1_ASM249585v1
Euryarchaeota archaeon UBA229	ftp://ftp.ncbi.nlm.nih.gov/genomes/all/GCA/002/505/355/GCA_002505355.1_ASM250535v1
Euryarchaeota archaeon UBA23	ftp://ftp.ncbi.nlm.nih.gov/genomes/all/GCA/002/498/725/GCA_002498725.1_ASM249872v1
Euryarchaeota archaeon UBA24	ftp://ftp.ncbi.nlm.nih.gov/genomes/all/GCA/002/503/845/GCA_002503845.1_ASM250384v1
Euryarchaeota archaeon UBA242	ftp://ftp.ncbi.nlm.nih.gov/genomes/all/GCA/002/499/015/GCA_002499015.1_ASM249901v1
Euryarchaeota archaeon UBA249	ftp://ftp.ncbi.nlm.nih.gov/genomes/all/GCA/002/506/185/GCA_002506185.1_ASM250618v1
Euryarchaeota archaeon UBA25	ftp://ftp.ncbi.nlm.nih.gov/genomes/all/GCA/002/503/485/GCA_002503485.1_ASM250348v1
Euryarchaeota archaeon UBA250	ftp://ftp.ncbi.nlm.nih.gov/genomes/all/GCA/002/504/845/GCA_002504845.1_ASM250484v1
Euryarchaeota archaeon UBA251	ftp://ftp.ncbi.nlm.nih.gov/genomes/all/GCA/002/497/905/GCA_002497905.1_ASM249790v1
Euryarchaeota archaeon UBA252	ftp://ftp.ncbi.nlm.nih.gov/genomes/all/GCA/002/504/415/GCA_002504415.1_ASM250441v1
Euryarchaeota archaeon UBA253	ftp://ftp.ncbi.nlm.nih.gov/genomes/all/GCA/002/497/225/GCA_002497225.1_ASM249722v1
Euryarchaeota archaeon UBA256	ftp://ftp.ncbi.nlm.nih.gov/genomes/all/GCA/002/494/645/GCA_002494645.1_ASM249464v1
Euryarchaeota archaeon UBA257	ftp://ftp.ncbi.nlm.nih.gov/genomes/all/GCA/002/498/985/GCA_002498985.1_ASM249898v1
Euryarchaeota archaeon UBA258	ftp://ftp.ncbi.nlm.nih.gov/genomes/all/GCA/002/502/605/GCA_002502605.1_ASM250260v1
Euryarchaeota archaeon UBA259	ftp://ftp.ncbi.nlm.nih.gov/genomes/all/GCA/002/506/275/GCA_002506275.1_ASM250627v1
Euryarchaeota archaeon UBA26	ftp://ftp.ncbi.nlm.nih.gov/genomes/all/GCA/002/502/285/GCA_002502285.1_ASM250228v1
Euryarchaeota archaeon UBA260	ftp://ftp.ncbi.nlm.nih.gov/genomes/all/GCA/002/498/145/GCA_002498145.1_ASM249814v1
Euryarchaeota archaeon UBA27	ftp://ftp.ncbi.nlm.nih.gov/genomes/all/GCA/002/501/615/GCA_002501615.1_ASM250161v1
Euryarchaeota archaeon UBA28	ftp://ftp.ncbi.nlm.nih.gov/genomes/all/GCA/002/501/605/GCA_002501605.1_ASM250160v1
Euryarchaeota archaeon UBA287	ftp://ftp.ncbi.nlm.nih.gov/genomes/all/GCA/002/495/235/GCA_002495235.1_ASM249523v1
Euryarchaeota archaeon UBA29	ftp://ftp.ncbi.nlm.nih.gov/genomes/all/GCA/002/499/365/GCA_002499365.1_ASM249936v1
Euryarchaeota archaeon UBA3	ftp://ftp.ncbi.nlm.nih.gov/genomes/all/GCA/002/499/715/GCA_002499715.1_ASM249971v1
Euryarchaeota archaeon UBA30	ftp://ftp.ncbi.nlm.nih.gov/genomes/all/GCA/002/496/435/GCA_002496435.1_ASM249643v1
Euryarchaeota archaeon UBA31	ftp://ftp.ncbi.nlm.nih.gov/genomes/all/GCA/002/501/975/GCA_002501975.1_ASM250197v1
Euryarchaeota archaeon UBA33	ftp://ftp.ncbi.nlm.nih.gov/genomes/all/GCA/002/506/745/GCA_002506745.1_ASM250674v1
Euryarchaeota archaeon UBA34	ftp://ftp.ncbi.nlm.nih.gov/genomes/all/GCA/002/499/425/GCA_002499425.1_ASM249942v1
Euryarchaeota archaeon UBA346	ftp://ftp.ncbi.nlm.nih.gov/genomes/all/GCA/002/496/355/GCA_002496355.1_ASM249635v1
Euryarchaeota archaeon UBA35	ftp://ftp.ncbi.nlm.nih.gov/genomes/all/GCA/002/498/265/GCA_002498265.1_ASM249826v1
Euryarchaeota archaeon UBA36	ftp://ftp.ncbi.nlm.nih.gov/genomes/all/GCA/002/496/485/GCA_002496485.1_ASM249648v1
Euryarchaeota archaeon UBA37	ftp://ftp.ncbi.nlm.nih.gov/genomes/all/GCA/002/498/945/GCA_002498945.1_ASM249894v1
Euryarchaeota archaeon UBA38	ftp://ftp.ncbi.nlm.nih.gov/genomes/all/GCA/002/498/215/GCA_002498215.1_ASM249821v1
Euryarchaeota archaeon UBA39	ftp://ftp.ncbi.nlm.nih.gov/genomes/all/GCA/002/503/045/GCA_002503045.1_ASM250304v1
Euryarchaeota archaeon UBA4	ftp://ftp.ncbi.nlm.nih.gov/genomes/all/GCA/002/497/985/GCA_002497985.1_ASM249798v1
Euryarchaeota archaeon UBA40	ftp://ftp.ncbi.nlm.nih.gov/genomes/all/GCA/002/506/875/GCA_002506875.1_ASM250687v1
Euryarchaeota archaeon UBA41	ftp://ftp.ncbi.nlm.nih.gov/genomes/all/GCA/002/495/045/GCA_002495045.1_ASM249504v1
Euryarchaeota archaeon UBA433	ftp://ftp.ncbi.nlm.nih.gov/genomes/all/GCA/002/495/535/GCA_002495535.1_ASM249553v1
Euryarchaeota archaeon UBA438	ftp://ftp.ncbi.nlm.nih.gov/genomes/all/GCA/002/504/435/GCA_002504435.1_ASM250443v1
Euryarchaeota archaeon UBA439	ftp://ftp.ncbi.nlm.nih.gov/genomes/all/GCA/002/497/245/GCA_002497245.1_ASM249724v1
Euryarchaeota archaeon UBA440	ftp://ftp.ncbi.nlm.nih.gov/genomes/all/GCA/002/509/195/GCA_002509195.1_ASM250919v1
Euryarchaeota archaeon UBA441	ftp://ftp.ncbi.nlm.nih.gov/genomes/all/GCA/002/503/295/GCA_002503295.1_ASM250329v1
Euryarchaeota archaeon UBA442	ftp://ftp.ncbi.nlm.nih.gov/genomes/all/GCA/002/499/205/GCA_002499205.1_ASM249920v1
Euryarchaeota archaeon UBA443	ftp://ftp.ncbi.nlm.nih.gov/genomes/all/GCA/002/499/195/GCA_002499195.1_ASM249919v1
Euryarchaeota archaeon UBA461	ftp://ftp.ncbi.nlm.nih.gov/genomes/all/GCA/002/503/015/GCA_002503015.1_ASM250301v1
Euryarchaeota archaeon UBA462	ftp://ftp.ncbi.nlm.nih.gov/genomes/all/GCA/002/506/755/GCA_002506755.1_ASM250675v1
Euryarchaeota archaeon UBA463	ftp://ftp.ncbi.nlm.nih.gov/genomes/all/GCA/002/501/805/GCA_002501805.1_ASM250180v1
Euryarchaeota archaeon UBA464	ftp://ftp.ncbi.nlm.nih.gov/genomes/all/GCA/002/498/625/GCA_002498625.1_ASM249862v1
Euryarchaeota archaeon UBA465	ftp://ftp.ncbi.nlm.nih.gov/genomes/all/GCA/002/498/585/GCA_002498585.1_ASM249858v1
Euryarchaeota archaeon UBA484	ftp://ftp.ncbi.nlm.nih.gov/genomes/all/GCA/002/497/745/GCA_002497745.1_ASM249774v1
Euryarchaeota archaeon UBA485	ftp://ftp.ncbi.nlm.nih.gov/genomes/all/GCA/002/495/285/GCA_002495285.1_ASM249528v1
Euryarchaeota archaeon UBA486	ftp://ftp.ncbi.nlm.nih.gov/genomes/all/GCA/002/497/765/GCA_002497765.1_ASM249776v1
Euryarchaeota archaeon UBA487	ftp://ftp.ncbi.nlm.nih.gov/genomes/all/GCA/002/505/695/GCA_002505695.1_ASM250569v1
Euryarchaeota archaeon UBA488	ftp://ftp.ncbi.nlm.nih.gov/genomes/all/GCA/002/509/165/GCA_002509165.1_ASM250916v1
Euryarchaeota archaeon UBA49	ftp://ftp.ncbi.nlm.nih.gov/genomes/all/GCA/002/504/925/GCA_002504925.1_ASM250492v1
Euryarchaeota archaeon UBA491	ftp://ftp.ncbi.nlm.nih.gov/genomes/all/GCA/002/501/895/GCA_002501895.1_ASM250189v1
Euryarchaeota archaeon UBA494	ftp://ftp.ncbi.nlm.nih.gov/genomes/all/GCA/002/499/555/GCA_002499555.1_ASM249955v1
Euryarchaeota archaeon UBA495	ftp://ftp.ncbi.nlm.nih.gov/genomes/all/GCA/002/496/845/GCA_002496845.1_ASM249684v1
Euryarchaeota archaeon UBA496	ftp://ftp.ncbi.nlm.nih.gov/genomes/all/GCA/002/503/675/GCA_002503675.1_ASM250367v1
Euryarchaeota archaeon UBA497	ftp://ftp.ncbi.nlm.nih.gov/genomes/all/GCA/002/494/965/GCA_002494965.1_ASM249496v1
Euryarchaeota archaeon UBA498	ftp://ftp.ncbi.nlm.nih.gov/genomes/all/GCA/002/494/905/GCA_002494905.1_ASM249490v1
Euryarchaeota archaeon UBA499	ftp://ftp.ncbi.nlm.nih.gov/genomes/all/GCA/002/499/595/GCA_002499595.1_ASM249959v1
Euryarchaeota archaeon UBA50	ftp://ftp.ncbi.nlm.nih.gov/genomes/all/GCA/002/503/755/GCA_002503755.1_ASM250375v1
Euryarchaeota archaeon UBA500	ftp://ftp.ncbi.nlm.nih.gov/genomes/all/GCA/002/506/305/GCA_002506305.1_ASM250630v1
Euryarchaeota archaeon UBA501	ftp://ftp.ncbi.nlm.nih.gov/genomes/all/GCA/002/505/685/GCA_002505685.1_ASM250568v1
Euryarchaeota archaeon UBA502	ftp://ftp.ncbi.nlm.nih.gov/genomes/all/GCA/002/502/085/GCA_002502085.1_ASM250208v1
Euryarchaeota archaeon UBA503	ftp://ftp.ncbi.nlm.nih.gov/genomes/all/GCA/002/495/245/GCA_002495245.1_ASM249524v1
Euryarchaeota archaeon UBA51	ftp://ftp.ncbi.nlm.nih.gov/genomes/all/GCA/002/501/915/GCA_002501915.1_ASM250191v1
Euryarchaeota archaeon UBA52	ftp://ftp.ncbi.nlm.nih.gov/genomes/all/GCA/002/505/455/GCA_002505455.1_ASM250545v1
Euryarchaeota archaeon UBA528	ftp://ftp.ncbi.nlm.nih.gov/genomes/all/GCA/002/507/125/GCA_002507125.1_ASM250712v1
Euryarchaeota archaeon UBA529	ftp://ftp.ncbi.nlm.nih.gov/genomes/all/GCA/002/507/305/GCA_002507305.1_ASM250730v1
Euryarchaeota archaeon UBA53	ftp://ftp.ncbi.nlm.nih.gov/genomes/all/GCA/002/507/425/GCA_002507425.1_ASM250742v1
Euryarchaeota archaeon UBA530	ftp://ftp.ncbi.nlm.nih.gov/genomes/all/GCA/002/502/335/GCA_002502335.1_ASM250233v1
Euryarchaeota archaeon UBA531	ftp://ftp.ncbi.nlm.nih.gov/genomes/all/GCA/002/497/125/GCA_002497125.1_ASM249712v1
Euryarchaeota archaeon UBA538	ftp://ftp.ncbi.nlm.nih.gov/genomes/all/GCA/002/499/325/GCA_002499325.1_ASM249932v1
Euryarchaeota archaeon UBA54	ftp://ftp.ncbi.nlm.nih.gov/genomes/all/GCA/002/495/735/GCA_002495735.1_ASM249573v1
Euryarchaeota archaeon UBA540	ftp://ftp.ncbi.nlm.nih.gov/genomes/all/GCA/002/504/835/GCA_002504835.1_ASM250483v1
Euryarchaeota archaeon UBA542	ftp://ftp.ncbi.nlm.nih.gov/genomes/all/GCA/002/501/685/GCA_002501685.1_ASM250168v1
Euryarchaeota archaeon UBA545	ftp://ftp.ncbi.nlm.nih.gov/genomes/all/GCA/002/506/725/GCA_002506725.1_ASM250672v1
Euryarchaeota archaeon UBA546	ftp://ftp.ncbi.nlm.nih.gov/genomes/all/GCA/002/496/285/GCA_002496285.1_ASM249628v1
Euryarchaeota archaeon UBA547	ftp://ftp.ncbi.nlm.nih.gov/genomes/all/GCA/002/497/385/GCA_002497385.1_ASM249738v1
Euryarchaeota archaeon UBA548	ftp://ftp.ncbi.nlm.nih.gov/genomes/all/GCA/002/494/865/GCA_002494865.1_ASM249486v1
Euryarchaeota archaeon UBA549	ftp://ftp.ncbi.nlm.nih.gov/genomes/all/GCA/002/495/645/GCA_002495645.1_ASM249564v1
Euryarchaeota archaeon UBA550	ftp://ftp.ncbi.nlm.nih.gov/genomes/all/GCA/002/506/705/GCA_002506705.1_ASM250670v1
Euryarchaeota archaeon UBA551	ftp://ftp.ncbi.nlm.nih.gov/genomes/all/GCA/002/506/675/GCA_002506675.1_ASM250667v1
Euryarchaeota archaeon UBA552	ftp://ftp.ncbi.nlm.nih.gov/genomes/all/GCA/002/499/585/GCA_002499585.1_ASM249958v1
Euryarchaeota archaeon UBA553	ftp://ftp.ncbi.nlm.nih.gov/genomes/all/GCA/002/494/605/GCA_002494605.1_ASM249460v1
Euryarchaeota archaeon UBA554	ftp://ftp.ncbi.nlm.nih.gov/genomes/all/GCA/002/499/645/GCA_002499645.1_ASM249964v1
Euryarchaeota archaeon UBA555	ftp://ftp.ncbi.nlm.nih.gov/genomes/all/GCA/002/504/825/GCA_002504825.1_ASM250482v1
Euryarchaeota archaeon UBA556	ftp://ftp.ncbi.nlm.nih.gov/genomes/all/GCA/002/494/975/GCA_002494975.1_ASM249497v1
Euryarchaeota archaeon UBA557	ftp://ftp.ncbi.nlm.nih.gov/genomes/all/GCA/002/503/285/GCA_002503285.1_ASM250328v1
Euryarchaeota archaeon UBA558	ftp://ftp.ncbi.nlm.nih.gov/genomes/all/GCA/002/507/175/GCA_002507175.1_ASM250717v1
Euryarchaeota archaeon UBA559	ftp://ftp.ncbi.nlm.nih.gov/genomes/all/GCA/002/507/165/GCA_002507165.1_ASM250716v1
Euryarchaeota archaeon UBA56	ftp://ftp.ncbi.nlm.nih.gov/genomes/all/GCA/002/504/755/GCA_002504755.1_ASM250475v1
Euryarchaeota archaeon UBA560	ftp://ftp.ncbi.nlm.nih.gov/genomes/all/GCA/002/497/315/GCA_002497315.1_ASM249731v1
Euryarchaeota archaeon UBA561	ftp://ftp.ncbi.nlm.nih.gov/genomes/all/GCA/002/502/295/GCA_002502295.1_ASM250229v1
Euryarchaeota archaeon UBA562	ftp://ftp.ncbi.nlm.nih.gov/genomes/all/GCA/002/503/905/GCA_002503905.1_ASM250390v1
Euryarchaeota archaeon UBA563	ftp://ftp.ncbi.nlm.nih.gov/genomes/all/GCA/002/503/385/GCA_002503385.1_ASM250338v1
Euryarchaeota archaeon UBA58	ftp://ftp.ncbi.nlm.nih.gov/genomes/all/GCA/002/498/525/GCA_002498525.1_ASM249852v1
Euryarchaeota archaeon UBA584	ftp://ftp.ncbi.nlm.nih.gov/genomes/all/GCA/002/504/675/GCA_002504675.1_ASM250467v1
Euryarchaeota archaeon UBA585	ftp://ftp.ncbi.nlm.nih.gov/genomes/all/GCA/002/509/175/GCA_002509175.1_ASM250917v1
Euryarchaeota archaeon UBA59	ftp://ftp.ncbi.nlm.nih.gov/genomes/all/GCA/002/505/495/GCA_002505495.1_ASM250549v1
Euryarchaeota archaeon UBA595	ftp://ftp.ncbi.nlm.nih.gov/genomes/all/GCA/002/495/815/GCA_002495815.1_ASM249581v1
Euryarchaeota archaeon UBA596	ftp://ftp.ncbi.nlm.nih.gov/genomes/all/GCA/002/498/205/GCA_002498205.1_ASM249820v1
Euryarchaeota archaeon UBA597	ftp://ftp.ncbi.nlm.nih.gov/genomes/all/GCA/002/502/325/GCA_002502325.1_ASM250232v1
Euryarchaeota archaeon UBA598	ftp://ftp.ncbi.nlm.nih.gov/genomes/all/GCA/002/507/145/GCA_002507145.1_ASM250714v1
Euryarchaeota archaeon UBA599	ftp://ftp.ncbi.nlm.nih.gov/genomes/all/GCA/002/497/805/GCA_002497805.1_ASM249780v1
Euryarchaeota archaeon UBA60	ftp://ftp.ncbi.nlm.nih.gov/genomes/all/GCA/002/503/395/GCA_002503395.1_ASM250339v1
Euryarchaeota archaeon UBA600	ftp://ftp.ncbi.nlm.nih.gov/genomes/all/GCA/002/504/565/GCA_002504565.1_ASM250456v1
Euryarchaeota archaeon UBA601	ftp://ftp.ncbi.nlm.nih.gov/genomes/all/GCA/002/499/265/GCA_002499265.1_ASM249926v1
Euryarchaeota archaeon UBA602	ftp://ftp.ncbi.nlm.nih.gov/genomes/all/GCA/002/498/455/GCA_002498455.1_ASM249845v1
Euryarchaeota archaeon UBA603	ftp://ftp.ncbi.nlm.nih.gov/genomes/all/GCA/002/497/465/GCA_002497465.1_ASM249746v1
Euryarchaeota archaeon UBA604	ftp://ftp.ncbi.nlm.nih.gov/genomes/all/GCA/002/504/935/GCA_002504935.1_ASM250493v1
Euryarchaeota archaeon UBA605	ftp://ftp.ncbi.nlm.nih.gov/genomes/all/GCA/002/504/905/GCA_002504905.1_ASM250490v1
Euryarchaeota archaeon UBA606	ftp://ftp.ncbi.nlm.nih.gov/genomes/all/GCA/002/502/385/GCA_002502385.1_ASM250238v1
Euryarchaeota archaeon UBA607	ftp://ftp.ncbi.nlm.nih.gov/genomes/all/GCA/002/499/795/GCA_002499795.1_ASM249979v1
Euryarchaeota archaeon UBA608	ftp://ftp.ncbi.nlm.nih.gov/genomes/all/GCA/002/502/205/GCA_002502205.1_ASM250220v1
Euryarchaeota archaeon UBA609	ftp://ftp.ncbi.nlm.nih.gov/genomes/all/GCA/002/499/835/GCA_002499835.1_ASM249983v1
Euryarchaeota archaeon UBA610	ftp://ftp.ncbi.nlm.nih.gov/genomes/all/GCA/002/502/655/GCA_002502655.1_ASM250265v1
Euryarchaeota archaeon UBA618	ftp://ftp.ncbi.nlm.nih.gov/genomes/all/GCA/002/505/415/GCA_002505415.1_ASM250541v1
Euryarchaeota archaeon UBA619	ftp://ftp.ncbi.nlm.nih.gov/genomes/all/GCA/002/498/935/GCA_002498935.1_ASM249893v1
Euryarchaeota archaeon UBA62	ftp://ftp.ncbi.nlm.nih.gov/genomes/all/GCA/002/502/095/GCA_002502095.1_ASM250209v1
Euryarchaeota archaeon UBA620	ftp://ftp.ncbi.nlm.nih.gov/genomes/all/GCA/002/497/845/GCA_002497845.1_ASM249784v1
Euryarchaeota archaeon UBA621	ftp://ftp.ncbi.nlm.nih.gov/genomes/all/GCA/002/496/595/GCA_002496595.1_ASM249659v1
Euryarchaeota archaeon UBA622	ftp://ftp.ncbi.nlm.nih.gov/genomes/all/GCA/002/497/545/GCA_002497545.1_ASM249754v1
Euryarchaeota archaeon UBA623	ftp://ftp.ncbi.nlm.nih.gov/genomes/all/GCA/002/505/325/GCA_002505325.1_ASM250532v1
Euryarchaeota archaeon UBA63	ftp://ftp.ncbi.nlm.nih.gov/genomes/all/GCA/002/497/405/GCA_002497405.1_ASM249740v1
Euryarchaeota archaeon UBA65	ftp://ftp.ncbi.nlm.nih.gov/genomes/all/GCA/002/497/865/GCA_002497865.1_ASM249786v1
Euryarchaeota archaeon UBA66	ftp://ftp.ncbi.nlm.nih.gov/genomes/all/GCA/002/496/205/GCA_002496205.1_ASM249620v1
Euryarchaeota archaeon UBA67	ftp://ftp.ncbi.nlm.nih.gov/genomes/all/GCA/002/496/675/GCA_002496675.1_ASM249667v1
Euryarchaeota archaeon UBA68	ftp://ftp.ncbi.nlm.nih.gov/genomes/all/GCA/002/497/145/GCA_002497145.1_ASM249714v1
Euryarchaeota archaeon UBA69	ftp://ftp.ncbi.nlm.nih.gov/genomes/all/GCA/002/499/745/GCA_002499745.1_ASM249974v1
Euryarchaeota archaeon UBA82	ftp://ftp.ncbi.nlm.nih.gov/genomes/all/GCA/002/496/635/GCA_002496635.1_ASM249663v1
Euryarchaeota archaeon UBA83	ftp://ftp.ncbi.nlm.nih.gov/genomes/all/GCA/002/505/155/GCA_002505155.1_ASM250515v1
Euryarchaeota archaeon UBA84	ftp://ftp.ncbi.nlm.nih.gov/genomes/all/GCA/002/495/765/GCA_002495765.1_ASM249576v1
Euryarchaeota archaeon UBA85	ftp://ftp.ncbi.nlm.nih.gov/genomes/all/GCA/002/496/175/GCA_002496175.1_ASM249617v1
Euryarchaeota archaeon UBA86	ftp://ftp.ncbi.nlm.nih.gov/genomes/all/GCA/002/503/055/GCA_002503055.1_ASM250305v1
Euryarchaeota archaeon UBA87	ftp://ftp.ncbi.nlm.nih.gov/genomes/all/GCA/002/498/135/GCA_002498135.1_ASM249813v1
Euryarchaeota archaeon UBA88	ftp://ftp.ncbi.nlm.nih.gov/genomes/all/GCA/002/499/545/GCA_002499545.1_ASM249954v1
Euryarchaeota archaeon UBA89	ftp://ftp.ncbi.nlm.nih.gov/genomes/all/GCA/002/495/525/GCA_002495525.1_ASM249552v1
Euryarchaeota archaeon UBA9	ftp://ftp.ncbi.nlm.nih.gov/genomes/all/GCA/002/497/265/GCA_002497265.1_ASM249726v1
Euryarchaeota archaeon UBA90	ftp://ftp.ncbi.nlm.nih.gov/genomes/all/GCA/002/494/685/GCA_002494685.1_ASM249468v1
Euryarchaeota archaeon UBA91	ftp://ftp.ncbi.nlm.nih.gov/genomes/all/GCA/002/499/705/GCA_002499705.1_ASM249970v1
Euryarchaeota archaeon UBA98	ftp://ftp.ncbi.nlm.nih.gov/genomes/all/GCA/002/507/345/GCA_002507345.1_ASM250734v1
Euryarchaeota archaeon UBA99	ftp://ftp.ncbi.nlm.nih.gov/genomes/all/GCA/002/499/785/GCA_002499785.1_ASM249978v1
Ferroplasmaceae archaeon UBA567	ftp://ftp.ncbi.nlm.nih.gov/genomes/all/GCA/002/505/185/GCA_002505185.1_ASM250518v1
Hadesarchaea archaeon	ftp://ftp.ncbi.nlm.nih.gov/genomes/all/GCA/003/661/465/GCA_003661465.1_ASM366146v1
Hadesarchaea archaeon	ftp://ftp.ncbi.nlm.nih.gov/genomes/all/GCA/004/347/815/GCA_004347815.1_ASM434781v1
Hadesarchaea archaeon	ftp://ftp.ncbi.nlm.nih.gov/genomes/all/GCA/004/347/835/GCA_004347835.1_ASM434783v1
Hadesarchaea archaeon	ftp://ftp.ncbi.nlm.nih.gov/genomes/all/GCA/004/347/925/GCA_004347925.1_ASM434792v1
Hadesarchaea archaeon	ftp://ftp.ncbi.nlm.nih.gov/genomes/all/GCA/004/375/695/GCA_004375695.1_ASM437569v1
Hadesarchaea archaeon	ftp://ftp.ncbi.nlm.nih.gov/genomes/all/GCA/004/375/795/GCA_004375795.1_ASM437579v1
Hadesarchaea archaeon	ftp://ftp.ncbi.nlm.nih.gov/genomes/all/GCA/004/376/755/GCA_004376755.1_ASM437675v1
Hadesarchaea archaeon B3_Hades	ftp://ftp.ncbi.nlm.nih.gov/genomes/all/GCA/005/222/995/GCA_005222995.1_ASM522299v1
Hadesarchaea archaeon CG08_land_8_20_14_0_20_51_8	ftp://ftp.ncbi.nlm.nih.gov/genomes/all/GCA/002/779/005/GCA_002779005.1_ASM277900v1
Hadesarchaea archaeon DG-33	ftp://ftp.ncbi.nlm.nih.gov/genomes/all/GCA/001/515/185/GCA_001515185.1_DG-33
Hadesarchaea archaeon DG-33-1	ftp://ftp.ncbi.nlm.nih.gov/genomes/all/GCA/001/515/195/GCA_001515195.1_DG-33-1
Hadesarchaea archaeon YNP_45	ftp://ftp.ncbi.nlm.nih.gov/genomes/all/GCA/001/515/205/GCA_001515205.2_ASM151520v2
Hadesarchaea archaeon YNP_N21	ftp://ftp.ncbi.nlm.nih.gov/genomes/all/GCA/001/515/215/GCA_001515215.1_metagenomics_assembly
haloarchaeon 3A1_DGR	ftp://ftp.ncbi.nlm.nih.gov/genomes/all/GCA/000/447/865/GCA_000447865.2_ASM44786v2
Haloarculaceae archaeon	ftp://ftp.ncbi.nlm.nih.gov/genomes/all/GCA/007/122/455/GCA_007122455.1_ASM712245v1
Haloarculaceae archaeon	ftp://ftp.ncbi.nlm.nih.gov/genomes/all/GCA/007/127/355/GCA_007127355.1_ASM712735v1
Haloarculaceae archaeon HArcel1	ftp://ftp.ncbi.nlm.nih.gov/genomes/all/GCA/003/058/365/GCA_003058365.1_ASM305836v1
Halobacteriaceae archaeon	ftp://ftp.ncbi.nlm.nih.gov/genomes/all/GCA/003/552/705/GCA_003552705.1_ASM355270v1
Halobacteriaceae archaeon SHR37	ftp://ftp.ncbi.nlm.nih.gov/genomes/all/GCA/003/670/115/GCA_003670115.1_ASM367011v1
Halobacteriaceae archaeon Tc-Br11_E2g27	ftp://ftp.ncbi.nlm.nih.gov/genomes/all/GCA/001/564/135/GCA_001564135.1_ASM156413v1
Halobacteriales archaeon	ftp://ftp.ncbi.nlm.nih.gov/genomes/all/GCA/007/118/075/GCA_007118075.1_ASM711807v1
Halobacteriales archaeon	ftp://ftp.ncbi.nlm.nih.gov/genomes/all/GCA/007/118/145/GCA_007118145.1_ASM711814v1
Halobacteriales archaeon	ftp://ftp.ncbi.nlm.nih.gov/genomes/all/GCA/007/118/975/GCA_007118975.1_ASM711897v1
Halobacteriales archaeon	ftp://ftp.ncbi.nlm.nih.gov/genomes/all/GCA/007/122/825/GCA_007122825.1_ASM712282v1
Halobacteriales archaeon	ftp://ftp.ncbi.nlm.nih.gov/genomes/all/GCA/007/125/235/GCA_007125235.1_ASM712523v1
Halobacteriales archaeon QH_1_68_42	ftp://ftp.ncbi.nlm.nih.gov/genomes/all/GCA/003/021/365/GCA_003021365.1_ASM302136v1
Halobacteriales archaeon QH_10_65_19	ftp://ftp.ncbi.nlm.nih.gov/genomes/all/GCA/003/022/085/GCA_003022085.1_ASM302208v1
Halobacteriales archaeon QH_10_67_13	ftp://ftp.ncbi.nlm.nih.gov/genomes/all/GCA/003/021/335/GCA_003021335.1_ASM302133v1
Halobacteriales archaeon QH_10_67_22	ftp://ftp.ncbi.nlm.nih.gov/genomes/all/GCA/003/021/305/GCA_003021305.1_ASM302130v1
Halobacteriales archaeon QH_10_70_21	ftp://ftp.ncbi.nlm.nih.gov/genomes/all/GCA/003/021/325/GCA_003021325.1_ASM302132v1
Halobacteriales archaeon QH_2_65_14	ftp://ftp.ncbi.nlm.nih.gov/genomes/all/GCA/003/021/285/GCA_003021285.1_ASM302128v1
Halobacteriales archaeon QH_2_66_30	ftp://ftp.ncbi.nlm.nih.gov/genomes/all/GCA/003/021/245/GCA_003021245.1_ASM302124v1
Halobacteriales archaeon QH_3_68_24	ftp://ftp.ncbi.nlm.nih.gov/genomes/all/GCA/003/021/225/GCA_003021225.1_ASM302122v1
Halobacteriales archaeon QH_6_64_20	ftp://ftp.ncbi.nlm.nih.gov/genomes/all/GCA/003/021/235/GCA_003021235.1_ASM302123v1
Halobacteriales archaeon QH_6_66_25	ftp://ftp.ncbi.nlm.nih.gov/genomes/all/GCA/003/021/205/GCA_003021205.1_ASM302120v1
Halobacteriales archaeon QH_6_68_27	ftp://ftp.ncbi.nlm.nih.gov/genomes/all/GCA/003/021/795/GCA_003021795.1_ASM302179v1
Halobacteriales archaeon QH_7_65_31	ftp://ftp.ncbi.nlm.nih.gov/genomes/all/GCA/003/021/785/GCA_003021785.1_ASM302178v1
Halobacteriales archaeon QH_7_66_36	ftp://ftp.ncbi.nlm.nih.gov/genomes/all/GCA/003/021/175/GCA_003021175.1_ASM302117v1
Halobacteriales archaeon QH_7_66_37	ftp://ftp.ncbi.nlm.nih.gov/genomes/all/GCA/003/021/165/GCA_003021165.1_ASM302116v1
Halobacteriales archaeon QH_7_68_42	ftp://ftp.ncbi.nlm.nih.gov/genomes/all/GCA/003/021/115/GCA_003021115.1_ASM302111v1
Halobacteriales archaeon QH_7_69_31	ftp://ftp.ncbi.nlm.nih.gov/genomes/all/GCA/003/021/745/GCA_003021745.1_ASM302174v1
Halobacteriales archaeon QH_8_64_26	ftp://ftp.ncbi.nlm.nih.gov/genomes/all/GCA/003/021/725/GCA_003021725.1_ASM302172v1
Halobacteriales archaeon QH_8_67_27	ftp://ftp.ncbi.nlm.nih.gov/genomes/all/GCA/003/022/045/GCA_003022045.1_ASM302204v1
Halobacteriales archaeon QH_8_67_36	ftp://ftp.ncbi.nlm.nih.gov/genomes/all/GCA/003/021/755/GCA_003021755.1_ASM302175v1
Halobacteriales archaeon QH_8_68_33	ftp://ftp.ncbi.nlm.nih.gov/genomes/all/GCA/003/022/055/GCA_003022055.1_ASM302205v1
Halobacteriales archaeon QH_9_66_26	ftp://ftp.ncbi.nlm.nih.gov/genomes/all/GCA/003/021/145/GCA_003021145.1_ASM302114v1
Halobacteriales archaeon QS_1_67_19	ftp://ftp.ncbi.nlm.nih.gov/genomes/all/GCA/003/022/025/GCA_003022025.1_ASM302202v1
Halobacteriales archaeon QS_1_68_17	ftp://ftp.ncbi.nlm.nih.gov/genomes/all/GCA/003/021/105/GCA_003021105.1_ASM302110v1
Halobacteriales archaeon QS_1_68_20	ftp://ftp.ncbi.nlm.nih.gov/genomes/all/GCA/003/021/085/GCA_003021085.1_ASM302108v1
Halobacteriales archaeon QS_1_68_44	ftp://ftp.ncbi.nlm.nih.gov/genomes/all/GCA/003/021/055/GCA_003021055.1_ASM302105v1
Halobacteriales archaeon QS_1_69_70	ftp://ftp.ncbi.nlm.nih.gov/genomes/all/GCA/003/021/005/GCA_003021005.1_ASM302100v1
Halobacteriales archaeon QS_3_64_16	ftp://ftp.ncbi.nlm.nih.gov/genomes/all/GCA/003/021/705/GCA_003021705.1_ASM302170v1
Halobacteriales archaeon QS_4_62_28	ftp://ftp.ncbi.nlm.nih.gov/genomes/all/GCA/003/021/685/GCA_003021685.1_ASM302168v1
Halobacteriales archaeon QS_4_66_20	ftp://ftp.ncbi.nlm.nih.gov/genomes/all/GCA/003/021/015/GCA_003021015.1_ASM302101v1
Halobacteriales archaeon QS_4_69_225	ftp://ftp.ncbi.nlm.nih.gov/genomes/all/GCA/003/020/965/GCA_003020965.1_ASM302096v1
Halobacteriales archaeon QS_4_69_31	ftp://ftp.ncbi.nlm.nih.gov/genomes/all/GCA/003/021/655/GCA_003021655.1_ASM302165v1
Halobacteriales archaeon QS_4_69_34	ftp://ftp.ncbi.nlm.nih.gov/genomes/all/GCA/003/021/045/GCA_003021045.1_ASM302104v1
Halobacteriales archaeon QS_4_70_19	ftp://ftp.ncbi.nlm.nih.gov/genomes/all/GCA/003/020/985/GCA_003020985.1_ASM302098v1
Halobacteriales archaeon QS_5_68_33	ftp://ftp.ncbi.nlm.nih.gov/genomes/all/GCA/003/023/785/GCA_003023785.1_ASM302378v1
Halobacteriales archaeon QS_5_70_15	ftp://ftp.ncbi.nlm.nih.gov/genomes/all/GCA/003/022/005/GCA_003022005.1_ASM302200v1
Halobacteriales archaeon QS_5_70_17	ftp://ftp.ncbi.nlm.nih.gov/genomes/all/GCA/003/021/975/GCA_003021975.1_ASM302197v1
Halobacteriales archaeon QS_6_64_34	ftp://ftp.ncbi.nlm.nih.gov/genomes/all/GCA/003/020/925/GCA_003020925.1_ASM302092v1
Halobacteriales archaeon QS_6_71_20	ftp://ftp.ncbi.nlm.nih.gov/genomes/all/GCA/003/020/945/GCA_003020945.1_ASM302094v1
Halobacteriales archaeon QS_7_68_65	ftp://ftp.ncbi.nlm.nih.gov/genomes/all/GCA/003/023/525/GCA_003023525.1_ASM302352v1
Halobacteriales archaeon QS_7_69_60	ftp://ftp.ncbi.nlm.nih.gov/genomes/all/GCA/003/023/575/GCA_003023575.1_ASM302357v1
Halobacteriales archaeon QS_8_65_32	ftp://ftp.ncbi.nlm.nih.gov/genomes/all/GCA/003/022/925/GCA_003022925.1_ASM302292v1
Halobacteriales archaeon QS_8_69_26	ftp://ftp.ncbi.nlm.nih.gov/genomes/all/GCA/003/023/195/GCA_003023195.1_ASM302319v1
Halobacteriales archaeon QS_8_69_73	ftp://ftp.ncbi.nlm.nih.gov/genomes/all/GCA/003/022/945/GCA_003022945.1_ASM302294v1
Halobacteriales archaeon QS_9_67_15	ftp://ftp.ncbi.nlm.nih.gov/genomes/all/GCA/003/023/165/GCA_003023165.1_ASM302316v1
Halobacteriales archaeon QS_9_67_17	ftp://ftp.ncbi.nlm.nih.gov/genomes/all/GCA/003/023/185/GCA_003023185.1_ASM302318v1
Halobacteriales archaeon QS_9_68_17	ftp://ftp.ncbi.nlm.nih.gov/genomes/all/GCA/003/023/565/GCA_003023565.1_ASM302356v1
Halobacteriales archaeon QS_9_68_42	ftp://ftp.ncbi.nlm.nih.gov/genomes/all/GCA/003/022/905/GCA_003022905.1_ASM302290v1
Halobacteriales archaeon QS_9_70_65	ftp://ftp.ncbi.nlm.nih.gov/genomes/all/GCA/003/023/535/GCA_003023535.1_ASM302353v1
Halobacteriales archaeon SW_10_66_29	ftp://ftp.ncbi.nlm.nih.gov/genomes/all/GCA/003/022/845/GCA_003022845.1_ASM302284v1
Halobacteriales archaeon SW_10_68_16	ftp://ftp.ncbi.nlm.nih.gov/genomes/all/GCA/003/023/485/GCA_003023485.1_ASM302348v1
Halobacteriales archaeon SW_12_67_38	ftp://ftp.ncbi.nlm.nih.gov/genomes/all/GCA/003/023/445/GCA_003023445.1_ASM302344v1
Halobacteriales archaeon SW_12_69_24	ftp://ftp.ncbi.nlm.nih.gov/genomes/all/GCA/003/023/455/GCA_003023455.1_ASM302345v1
Halobacteriales archaeon SW_12_71_31	ftp://ftp.ncbi.nlm.nih.gov/genomes/all/GCA/003/022/885/GCA_003022885.1_ASM302288v1
Halobacteriales archaeon SW_5_68_122	ftp://ftp.ncbi.nlm.nih.gov/genomes/all/GCA/003/022/815/GCA_003022815.1_ASM302281v1
Halobacteriales archaeon SW_5_70_135	ftp://ftp.ncbi.nlm.nih.gov/genomes/all/GCA/003/022/865/GCA_003022865.1_ASM302286v1
Halobacteriales archaeon SW_6_65_15	ftp://ftp.ncbi.nlm.nih.gov/genomes/all/GCA/003/023/465/GCA_003023465.1_ASM302346v1
Halobacteriales archaeon SW_6_65_46	ftp://ftp.ncbi.nlm.nih.gov/genomes/all/GCA/003/023/215/GCA_003023215.1_ASM302321v1
Halobacteriales archaeon SW_7_65_23	ftp://ftp.ncbi.nlm.nih.gov/genomes/all/GCA/003/022/725/GCA_003022725.1_ASM302272v1
Halobacteriales archaeon SW_7_68_16	ftp://ftp.ncbi.nlm.nih.gov/genomes/all/GCA/003/022/785/GCA_003022785.1_ASM302278v1
Halobacteriales archaeon SW_7_71_33	ftp://ftp.ncbi.nlm.nih.gov/genomes/all/GCA/003/022/805/GCA_003022805.1_ASM302280v1
Halobacteriales archaeon SW_8_65_20	ftp://ftp.ncbi.nlm.nih.gov/genomes/all/GCA/003/022/765/GCA_003022765.1_ASM302276v1
Halobacteriales archaeon SW_8_66_22	ftp://ftp.ncbi.nlm.nih.gov/genomes/all/GCA/003/023/415/GCA_003023415.1_ASM302341v1
Halobacteriales archaeon SW_8_68_21	ftp://ftp.ncbi.nlm.nih.gov/genomes/all/GCA/003/023/405/GCA_003023405.1_ASM302340v1
Halobacteriales archaeon SW_9_67_24	ftp://ftp.ncbi.nlm.nih.gov/genomes/all/GCA/003/022/685/GCA_003022685.1_ASM302268v1
Halobacteriales archaeon SW_9_67_25	ftp://ftp.ncbi.nlm.nih.gov/genomes/all/GCA/003/022/745/GCA_003022745.1_ASM302274v1
Halococcaceae archaeon	ftp://ftp.ncbi.nlm.nih.gov/genomes/all/GCA/007/121/215/GCA_007121215.1_ASM712121v1
Halococcaceae archaeon	ftp://ftp.ncbi.nlm.nih.gov/genomes/all/GCA/007/121/475/GCA_007121475.1_ASM712147v1
Halococcaceae archaeon	ftp://ftp.ncbi.nlm.nih.gov/genomes/all/GCA/007/128/515/GCA_007128515.1_ASM712851v1
Halococcaceae archaeon	ftp://ftp.ncbi.nlm.nih.gov/genomes/all/GCA/007/129/135/GCA_007129135.1_ASM712913v1
Halococcaceae archaeon	ftp://ftp.ncbi.nlm.nih.gov/genomes/all/GCA/007/131/485/GCA_007131485.1_ASM713148v1
Haloferacaceae archaeon	ftp://ftp.ncbi.nlm.nih.gov/genomes/all/GCA/007/123/025/GCA_007123025.1_ASM712302v1
Haloferacaceae archaeon B1-Br10_E2g22	ftp://ftp.ncbi.nlm.nih.gov/genomes/all/GCA/001/563/795/GCA_001563795.1_ASM156379v1
Haloferacaceae archaeon KCTC 4243	ftp://ftp.ncbi.nlm.nih.gov/genomes/all/GCA/007/896/465/GCA_007896465.1_ASM789646v1
Haloferacaceae archaeon N1521	ftp://ftp.ncbi.nlm.nih.gov/genomes/all/GCA/005/543/295/GCA_005543295.1_ASM554329v1
Haloferacaceae archaeon PL-Br10_E2g29	ftp://ftp.ncbi.nlm.nih.gov/genomes/all/GCA/001/563/965/GCA_001563965.1_ASM156396v1
Haloferacaceae archaeon PL-Br10_E2g46	ftp://ftp.ncbi.nlm.nih.gov/genomes/all/GCA/001/564/175/GCA_001564175.1_ASM156417v1
Haloferacaceae archaeon SYSU A00711	ftp://ftp.ncbi.nlm.nih.gov/genomes/all/GCA/004/116/405/GCA_004116405.1_ASM411640v1
Haloferacaceae archaeon SYSU A9-0	ftp://ftp.ncbi.nlm.nih.gov/genomes/all/GCA/002/844/195/GCA_002844195.1_ASM284419v1
Haloferacaceae archaeon Tc-Br11_E2g18	ftp://ftp.ncbi.nlm.nih.gov/genomes/all/GCA/001/564/085/GCA_001564085.1_ASM156408v1
halophilic archaeon	ftp://ftp.ncbi.nlm.nih.gov/genomes/all/GCA/003/298/465/GCA_003298465.1_ASM329846v1
halophilic archaeon DL31	ftp://ftp.ncbi.nlm.nih.gov/genomes/all/GCA/000/224/475/GCA_000224475.1_ASM22447v1
halophilic archaeon J07HB67	ftp://ftp.ncbi.nlm.nih.gov/genomes/all/GCA/000/416/105/GCA_000416105.1_J07AB_HB67select
halophilic archaeon J07HX5	ftp://ftp.ncbi.nlm.nih.gov/genomes/all/GCA/000/415/945/GCA_000415945.1_HX64_HX5_0315125.1
halophilic archaeon J07HX64	ftp://ftp.ncbi.nlm.nih.gov/genomes/all/GCA/000/416/085/GCA_000416085.1_J07ABselected
halophilic archaeon LT46	ftp://ftp.ncbi.nlm.nih.gov/genomes/all/GCA/005/239/435/GCA_005239435.1_ASM523943v1
halophilic archaeon NEN6	ftp://ftp.ncbi.nlm.nih.gov/genomes/all/GCA/005/239/425/GCA_005239425.1_ASM523942v1
halophilic archaeon NEN8	ftp://ftp.ncbi.nlm.nih.gov/genomes/all/GCA/005/049/285/GCA_005049285.1_ASM504928v1
halophilic archaeon SHRA6	ftp://ftp.ncbi.nlm.nih.gov/genomes/all/GCA/005/239/175/GCA_005239175.1_ASM523917v1
Halorubraceae archaeon	ftp://ftp.ncbi.nlm.nih.gov/genomes/all/GCA/003/551/725/GCA_003551725.1_ASM355172v1
Halorubraceae archaeon	ftp://ftp.ncbi.nlm.nih.gov/genomes/all/GCA/003/552/265/GCA_003552265.1_ASM355226v1
Halorubraceae archaeon	ftp://ftp.ncbi.nlm.nih.gov/genomes/all/GCA/003/554/115/GCA_003554115.1_ASM355411v1
Methanobacteriaceae archaeon	ftp://ftp.ncbi.nlm.nih.gov/genomes/all/GCA/003/558/085/GCA_003558085.1_ASM355808v1
Methanobacteriaceae archaeon 41_258	ftp://ftp.ncbi.nlm.nih.gov/genomes/all/GCA/001/507/955/GCA_001507955.1_ASM150795v1
Methanobacteriaceae archaeon UBA117	ftp://ftp.ncbi.nlm.nih.gov/genomes/all/GCA/002/494/785/GCA_002494785.1_ASM249478v1
Methanobacteriaceae archaeon UBA237	ftp://ftp.ncbi.nlm.nih.gov/genomes/all/GCA/002/509/125/GCA_002509125.1_ASM250912v1
Methanobacteriaceae archaeon UBA254	ftp://ftp.ncbi.nlm.nih.gov/genomes/all/GCA/002/509/095/GCA_002509095.1_ASM250909v1
Methanobacteriaceae archaeon UBA349	ftp://ftp.ncbi.nlm.nih.gov/genomes/all/GCA/002/509/745/GCA_002509745.1_ASM250974v1
Methanobacteriaceae archaeon UBA541	ftp://ftp.ncbi.nlm.nih.gov/genomes/all/GCA/002/509/725/GCA_002509725.1_ASM250972v1
Methanobacteriaceae archaeon UBA587	ftp://ftp.ncbi.nlm.nih.gov/genomes/all/GCA/002/504/725/GCA_002504725.1_ASM250472v1
Methanobacteriaceae archaeon UBA588	ftp://ftp.ncbi.nlm.nih.gov/genomes/all/GCA/002/509/085/GCA_002509085.1_ASM250908v1
Methanobacteriales archaeon HGW-Methanobacteriales-1	ftp://ftp.ncbi.nlm.nih.gov/genomes/all/GCA/002/839/705/GCA_002839705.1_ASM283970v1
Methanobacteriales archaeon HGW-Methanobacteriales-2	ftp://ftp.ncbi.nlm.nih.gov/genomes/all/GCA/002/839/685/GCA_002839685.1_ASM283968v1
Methanocalculaceae archaeon	ftp://ftp.ncbi.nlm.nih.gov/genomes/all/GCA/003/550/375/GCA_003550375.1_ASM355037v1
Methanocalculaceae archaeon	ftp://ftp.ncbi.nlm.nih.gov/genomes/all/GCA/003/552/845/GCA_003552845.1_ASM355284v1
Methanocalculaceae archaeon	ftp://ftp.ncbi.nlm.nih.gov/genomes/all/GCA/003/559/825/GCA_003559825.1_ASM355982v1
Methanocalculaceae archaeon	ftp://ftp.ncbi.nlm.nih.gov/genomes/all/GCA/003/560/275/GCA_003560275.1_ASM356027v1
Methanocellaceae archaeon UBA148	ftp://ftp.ncbi.nlm.nih.gov/genomes/all/GCA/002/495/885/GCA_002495885.1_ASM249588v1
Methanococcaceae archaeon UBA115	ftp://ftp.ncbi.nlm.nih.gov/genomes/all/GCA/002/494/795/GCA_002494795.1_ASM249479v1
Methanocorpusculaceae archaeon Phil4	ftp://ftp.ncbi.nlm.nih.gov/genomes/all/GCA/001/940/805/GCA_001940805.1_ASM194080v1
Methanocorpusculaceae archaeon UBA425	ftp://ftp.ncbi.nlm.nih.gov/genomes/all/GCA/002/506/085/GCA_002506085.1_ASM250608v1
Methanocorpusculaceae archaeon UBA456	ftp://ftp.ncbi.nlm.nih.gov/genomes/all/GCA/002/496/395/GCA_002496395.1_ASM249639v1
methanogenic archaeon ISO4-H5	ftp://ftp.ncbi.nlm.nih.gov/genomes/all/GCA/001/560/915/GCA_001560915.1_ASM156091v1
methanogenic archaeon mixed culture ISO4-G1	ftp://ftp.ncbi.nlm.nih.gov/genomes/all/GCA/001/563/305/GCA_001563305.1_ASM156330v1
Methanomassiliicoccaceae archaeon	ftp://ftp.ncbi.nlm.nih.gov/genomes/all/GCA/003/135/935/GCA_003135935.1_20110800_E3D
Methanomassiliicoccaceae archaeon	ftp://ftp.ncbi.nlm.nih.gov/genomes/all/GCA/003/153/895/GCA_003153895.1_20120700_E3M
Methanomassiliicoccaceae archaeon	ftp://ftp.ncbi.nlm.nih.gov/genomes/all/GCA/003/550/345/GCA_003550345.1_ASM355034v1
Methanomassiliicoccaceae archaeon	ftp://ftp.ncbi.nlm.nih.gov/genomes/all/GCA/003/555/025/GCA_003555025.1_ASM355502v1
Methanomassiliicoccaceae archaeon	ftp://ftp.ncbi.nlm.nih.gov/genomes/all/GCA/003/557/905/GCA_003557905.1_ASM355790v1
Methanomassiliicoccaceae archaeon	ftp://ftp.ncbi.nlm.nih.gov/genomes/all/GCA/003/560/875/GCA_003560875.1_ASM356087v1
Methanomassiliicoccaceae archaeon UBA113	ftp://ftp.ncbi.nlm.nih.gov/genomes/all/GCA/002/506/175/GCA_002506175.1_ASM250617v1
Methanomassiliicoccaceae archaeon UBA248	ftp://ftp.ncbi.nlm.nih.gov/genomes/all/GCA/002/506/985/GCA_002506985.1_ASM250698v1
Methanomassiliicoccaceae archaeon UBA271	ftp://ftp.ncbi.nlm.nih.gov/genomes/all/GCA/002/498/545/GCA_002498545.1_ASM249854v1
Methanomassiliicoccaceae archaeon UBA296	ftp://ftp.ncbi.nlm.nih.gov/genomes/all/GCA/002/502/465/GCA_002502465.1_ASM250246v1
Methanomassiliicoccaceae archaeon UBA298	ftp://ftp.ncbi.nlm.nih.gov/genomes/all/GCA/002/505/735/GCA_002505735.1_ASM250573v1
Methanomassiliicoccaceae archaeon UBA306	ftp://ftp.ncbi.nlm.nih.gov/genomes/all/GCA/002/504/645/GCA_002504645.1_ASM250464v1
Methanomassiliicoccaceae archaeon UBA308	ftp://ftp.ncbi.nlm.nih.gov/genomes/all/GCA/002/509/465/GCA_002509465.1_ASM250946v1
Methanomassiliicoccaceae archaeon UBA309	ftp://ftp.ncbi.nlm.nih.gov/genomes/all/GCA/002/497/155/GCA_002497155.1_ASM249715v1
Methanomassiliicoccaceae archaeon UBA314	ftp://ftp.ncbi.nlm.nih.gov/genomes/all/GCA/002/506/325/GCA_002506325.1_ASM250632v1
Methanomassiliicoccaceae archaeon UBA317	ftp://ftp.ncbi.nlm.nih.gov/genomes/all/GCA/002/498/425/GCA_002498425.1_ASM249842v1
Methanomassiliicoccaceae archaeon UBA319	ftp://ftp.ncbi.nlm.nih.gov/genomes/all/GCA/002/509/415/GCA_002509415.1_ASM250941v1
Methanomassiliicoccaceae archaeon UBA328	ftp://ftp.ncbi.nlm.nih.gov/genomes/all/GCA/002/506/905/GCA_002506905.1_ASM250690v1
Methanomassiliicoccaceae archaeon UBA329	ftp://ftp.ncbi.nlm.nih.gov/genomes/all/GCA/002/506/865/GCA_002506865.1_ASM250686v1
Methanomassiliicoccaceae archaeon UBA333	ftp://ftp.ncbi.nlm.nih.gov/genomes/all/GCA/002/506/565/GCA_002506565.1_ASM250656v1
Methanomassiliicoccaceae archaeon UBA343	ftp://ftp.ncbi.nlm.nih.gov/genomes/all/GCA/002/498/765/GCA_002498765.1_ASM249876v1
Methanomassiliicoccaceae archaeon UBA344	ftp://ftp.ncbi.nlm.nih.gov/genomes/all/GCA/002/508/625/GCA_002508625.1_ASM250862v1
Methanomassiliicoccaceae archaeon UBA354	ftp://ftp.ncbi.nlm.nih.gov/genomes/all/GCA/002/497/195/GCA_002497195.1_ASM249719v1
Methanomassiliicoccaceae archaeon UBA358	ftp://ftp.ncbi.nlm.nih.gov/genomes/all/GCA/002/502/765/GCA_002502765.1_ASM250276v1
Methanomassiliicoccaceae archaeon UBA359	ftp://ftp.ncbi.nlm.nih.gov/genomes/all/GCA/002/509/425/GCA_002509425.1_ASM250942v1
Methanomassiliicoccaceae archaeon UBA366	ftp://ftp.ncbi.nlm.nih.gov/genomes/all/GCA/002/502/165/GCA_002502165.1_ASM250216v1
Methanomassiliicoccaceae archaeon UBA367	ftp://ftp.ncbi.nlm.nih.gov/genomes/all/GCA/002/506/255/GCA_002506255.1_ASM250625v1
Methanomassiliicoccaceae archaeon UBA370	ftp://ftp.ncbi.nlm.nih.gov/genomes/all/GCA/002/505/345/GCA_002505345.1_ASM250534v1
Methanomassiliicoccaceae archaeon UBA371	ftp://ftp.ncbi.nlm.nih.gov/genomes/all/GCA/002/505/275/GCA_002505275.1_ASM250527v1
Methanomassiliicoccaceae archaeon UBA378	ftp://ftp.ncbi.nlm.nih.gov/genomes/all/GCA/002/495/665/GCA_002495665.1_ASM249566v1
Methanomassiliicoccaceae archaeon UBA381	ftp://ftp.ncbi.nlm.nih.gov/genomes/all/GCA/002/502/965/GCA_002502965.1_ASM250296v1
Methanomassiliicoccaceae archaeon UBA387	ftp://ftp.ncbi.nlm.nih.gov/genomes/all/GCA/002/495/125/GCA_002495125.1_ASM249512v1
Methanomassiliicoccaceae archaeon UBA394	ftp://ftp.ncbi.nlm.nih.gov/genomes/all/GCA/002/495/495/GCA_002495495.1_ASM249549v1
Methanomassiliicoccaceae archaeon UBA396	ftp://ftp.ncbi.nlm.nih.gov/genomes/all/GCA/002/494/945/GCA_002494945.1_ASM249494v1
Methanomassiliicoccaceae archaeon UBA399	ftp://ftp.ncbi.nlm.nih.gov/genomes/all/GCA/002/498/805/GCA_002498805.1_ASM249880v1
Methanomassiliicoccaceae archaeon UBA400	ftp://ftp.ncbi.nlm.nih.gov/genomes/all/GCA/002/498/785/GCA_002498785.1_ASM249878v1
Methanomassiliicoccaceae archaeon UBA404	ftp://ftp.ncbi.nlm.nih.gov/genomes/all/GCA/002/498/605/GCA_002498605.1_ASM249860v1
Methanomassiliicoccaceae archaeon UBA407	ftp://ftp.ncbi.nlm.nih.gov/genomes/all/GCA/002/496/785/GCA_002496785.1_ASM249678v1
Methanomassiliicoccaceae archaeon UBA408	ftp://ftp.ncbi.nlm.nih.gov/genomes/all/GCA/002/496/945/GCA_002496945.1_ASM249694v1
Methanomassiliicoccaceae archaeon UBA409	ftp://ftp.ncbi.nlm.nih.gov/genomes/all/GCA/002/494/585/GCA_002494585.1_ASM249458v1
Methanomassiliicoccaceae archaeon UBA414	ftp://ftp.ncbi.nlm.nih.gov/genomes/all/GCA/002/502/925/GCA_002502925.1_ASM250292v1
Methanomassiliicoccaceae archaeon UBA415	ftp://ftp.ncbi.nlm.nih.gov/genomes/all/GCA/002/502/545/GCA_002502545.1_ASM250254v1
Methanomassiliicoccaceae archaeon UBA421	ftp://ftp.ncbi.nlm.nih.gov/genomes/all/GCA/002/498/365/GCA_002498365.1_ASM249836v1
Methanomassiliicoccaceae archaeon UBA422	ftp://ftp.ncbi.nlm.nih.gov/genomes/all/GCA/002/505/245/GCA_002505245.1_ASM250524v1
Methanomassiliicoccaceae archaeon UBA427	ftp://ftp.ncbi.nlm.nih.gov/genomes/all/GCA/002/506/995/GCA_002506995.1_ASM250699v1
Methanomassiliicoccaceae archaeon UBA472	ftp://ftp.ncbi.nlm.nih.gov/genomes/all/GCA/002/497/075/GCA_002497075.1_ASM249707v1
Methanomassiliicoccaceae archaeon UBA48	ftp://ftp.ncbi.nlm.nih.gov/genomes/all/GCA/002/508/595/GCA_002508595.1_ASM250859v1
Methanomassiliicoccaceae archaeon UBA480	ftp://ftp.ncbi.nlm.nih.gov/genomes/all/GCA/002/506/425/GCA_002506425.1_ASM250642v1
Methanomassiliicoccaceae archaeon UBA481	ftp://ftp.ncbi.nlm.nih.gov/genomes/all/GCA/002/503/925/GCA_002503925.1_ASM250392v1
Methanomassiliicoccaceae archaeon UBA482	ftp://ftp.ncbi.nlm.nih.gov/genomes/all/GCA/002/494/805/GCA_002494805.1_ASM249480v1
Methanomassiliicoccaceae archaeon UBA483	ftp://ftp.ncbi.nlm.nih.gov/genomes/all/GCA/002/497/475/GCA_002497475.1_ASM249747v1
Methanomassiliicoccaceae archaeon UBA537	ftp://ftp.ncbi.nlm.nih.gov/genomes/all/GCA/002/504/495/GCA_002504495.1_ASM250449v1
Methanomassiliicoccaceae archaeon UBA593	ftp://ftp.ncbi.nlm.nih.gov/genomes/all/GCA/002/495/325/GCA_002495325.1_ASM249532v1
Methanomassiliicoccaceae archaeon UBA71	ftp://ftp.ncbi.nlm.nih.gov/genomes/all/GCA/002/504/405/GCA_002504405.1_ASM250440v1
Methanomassiliicoccaceae archaeon UBA72	ftp://ftp.ncbi.nlm.nih.gov/genomes/all/GCA/002/509/405/GCA_002509405.1_ASM250940v1
Methanomassiliicoccaceae archaeon UBA75	ftp://ftp.ncbi.nlm.nih.gov/genomes/all/GCA/002/503/785/GCA_002503785.1_ASM250378v1
Methanomassiliicoccales archaeon	ftp://ftp.ncbi.nlm.nih.gov/genomes/all/GCA/003/246/535/GCA_003246535.1_ASM324653v1
Methanomassiliicoccales archaeon	ftp://ftp.ncbi.nlm.nih.gov/genomes/all/GCA/004/377/185/GCA_004377185.1_ASM437718v1
Methanomassiliicoccales archaeon Mx-02	ftp://ftp.ncbi.nlm.nih.gov/genomes/all/GCA/006/954/405/GCA_006954405.1_ASM695440v1
Methanomassiliicoccales archaeon Mx-03	ftp://ftp.ncbi.nlm.nih.gov/genomes/all/GCA/006/954/425/GCA_006954425.1_ASM695442v1
Methanomassiliicoccales archaeon Mx-06	ftp://ftp.ncbi.nlm.nih.gov/genomes/all/GCA/006/954/465/GCA_006954465.1_ASM695446v1
Methanomassiliicoccales archaeon PtaB.Bin134	ftp://ftp.ncbi.nlm.nih.gov/genomes/all/GCA/002/067/045/GCA_002067045.1_ASM206704v1
Methanomassiliicoccales archaeon PtaB.Bin215	ftp://ftp.ncbi.nlm.nih.gov/genomes/all/GCA/002/067/005/GCA_002067005.1_ASM206700v1
Methanomassiliicoccales archaeon PtaU1.Bin030	ftp://ftp.ncbi.nlm.nih.gov/genomes/all/GCA/002/067/635/GCA_002067635.1_ASM206763v1
Methanomassiliicoccales archaeon PtaU1.Bin124	ftp://ftp.ncbi.nlm.nih.gov/genomes/all/GCA/002/067/865/GCA_002067865.1_ASM206786v1
Methanomassiliicoccales archaeon RumEn M1	ftp://ftp.ncbi.nlm.nih.gov/genomes/all/GCA/001/421/185/GCA_001421185.1_ASM142118v1
Methanomassiliicoccales archaeon RumEn M2	ftp://ftp.ncbi.nlm.nih.gov/genomes/all/GCA/001/421/175/GCA_001421175.1_ASM142117v1
Methanomassiliicoccales archaeon UBA147	ftp://ftp.ncbi.nlm.nih.gov/genomes/all/GCA/002/496/385/GCA_002496385.1_ASM249638v1
Methanomassiliicoccales archaeon UBA149	ftp://ftp.ncbi.nlm.nih.gov/genomes/all/GCA/002/497/815/GCA_002497815.1_ASM249781v1
Methanomassiliicoccales archaeon UBA280	ftp://ftp.ncbi.nlm.nih.gov/genomes/all/GCA/002/499/085/GCA_002499085.1_ASM249908v1
Methanomicrobia archaeon DTU008	ftp://ftp.ncbi.nlm.nih.gov/genomes/all/GCA/001/512/965/GCA_001512965.1_ASM151296v1
Methanomicrobia archaeon JdFR-19	ftp://ftp.ncbi.nlm.nih.gov/genomes/all/GCA/002/010/075/GCA_002010075.1_ASM201007v1
Methanomicrobia archaeon UBA590	ftp://ftp.ncbi.nlm.nih.gov/genomes/all/GCA/002/509/385/GCA_002509385.1_ASM250938v1
Methanomicrobiaceae archaeon UBA2	ftp://ftp.ncbi.nlm.nih.gov/genomes/all/GCA/002/502/815/GCA_002502815.1_ASM250281v1
Methanomicrobiaceae archaeon UBA206	ftp://ftp.ncbi.nlm.nih.gov/genomes/all/GCA/002/503/105/GCA_002503105.1_ASM250310v1
Methanomicrobiaceae archaeon UBA207	ftp://ftp.ncbi.nlm.nih.gov/genomes/all/GCA/002/503/135/GCA_002503135.1_ASM250313v1
Methanomicrobiaceae archaeon UBA436	ftp://ftp.ncbi.nlm.nih.gov/genomes/all/GCA/002/497/965/GCA_002497965.1_ASM249796v1
Methanomicrobiales archaeon	ftp://ftp.ncbi.nlm.nih.gov/genomes/all/GCA/003/160/755/GCA_003160755.1_ASM316075v1
Methanomicrobiales archaeon 53_19	ftp://ftp.ncbi.nlm.nih.gov/genomes/all/GCA/001/508/695/GCA_001508695.1_ASM150869v1
Methanomicrobiales archaeon HGW-Methanomicrobiales-1	ftp://ftp.ncbi.nlm.nih.gov/genomes/all/GCA/002/839/675/GCA_002839675.1_ASM283967v1
Methanomicrobiales archaeon HGW-Methanomicrobiales-2	ftp://ftp.ncbi.nlm.nih.gov/genomes/all/GCA/002/839/645/GCA_002839645.1_ASM283964v1
Methanomicrobiales archaeon HGW-Methanomicrobiales-3	ftp://ftp.ncbi.nlm.nih.gov/genomes/all/GCA/002/839/605/GCA_002839605.1_ASM283960v1
Methanomicrobiales archaeon HGW-Methanomicrobiales-4	ftp://ftp.ncbi.nlm.nih.gov/genomes/all/GCA/002/839/625/GCA_002839625.1_ASM283962v1
Methanomicrobiales archaeon HGW-Methanomicrobiales-5	ftp://ftp.ncbi.nlm.nih.gov/genomes/all/GCA/002/839/585/GCA_002839585.1_ASM283958v1
Methanomicrobiales archaeon HGW-Methanomicrobiales-6	ftp://ftp.ncbi.nlm.nih.gov/genomes/all/GCA/002/839/575/GCA_002839575.1_ASM283957v1
Methanomicrobiales archaeon Methan_05	ftp://ftp.ncbi.nlm.nih.gov/genomes/all/GCA/001/602/685/GCA_001602685.1_ASM160268v1
Methanomicrobiales archaeon Methan_06	ftp://ftp.ncbi.nlm.nih.gov/genomes/all/GCA/001/602/695/GCA_001602695.1_ASM160269v1
Methanomicrobiales archaeon Methan_07	ftp://ftp.ncbi.nlm.nih.gov/genomes/all/GCA/001/603/255/GCA_001603255.1_ASM160325v1
Methanomicrobiales archaeon UBA81	ftp://ftp.ncbi.nlm.nih.gov/genomes/all/GCA/002/496/135/GCA_002496135.1_ASM249613v1
Methanonatronarchaeia archaeon	ftp://ftp.ncbi.nlm.nih.gov/genomes/all/GCA/003/555/005/GCA_003555005.1_ASM355500v1
Methanonatronarchaeia archaeon	ftp://ftp.ncbi.nlm.nih.gov/genomes/all/GCA/004/212/035/GCA_004212035.1_ASM421203v1
Methanophagales archaeon	ftp://ftp.ncbi.nlm.nih.gov/genomes/all/GCA/003/194/425/GCA_003194425.1_ASM319442v1
Methanophagales archaeon	ftp://ftp.ncbi.nlm.nih.gov/genomes/all/GCA/003/194/435/GCA_003194435.1_ASM319443v1
Methanophagales archaeon	ftp://ftp.ncbi.nlm.nih.gov/genomes/all/GCA/003/336/485/GCA_003336485.1_ASM333648v1
Methanophagales archaeon	ftp://ftp.ncbi.nlm.nih.gov/genomes/all/GCA/003/601/545/GCA_003601545.1_ASM360154v1
Methanophagales archaeon	ftp://ftp.ncbi.nlm.nih.gov/genomes/all/GCA/003/601/795/GCA_003601795.1_ASM360179v1
Methanophagales archaeon ANME-1-THS	ftp://ftp.ncbi.nlm.nih.gov/genomes/all/GCA/004/212/135/GCA_004212135.1_ASM421213v1
Methanopyri archaeon JdFR-15	ftp://ftp.ncbi.nlm.nih.gov/genomes/all/GCA/002/010/035/GCA_002010035.1_ASM201003v1
Methanoregulaceae archaeon	ftp://ftp.ncbi.nlm.nih.gov/genomes/all/GCA/003/819/845/GCA_003819845.1_ASM381984v1
Methanoregulaceae archaeon PtaB.Bin009	ftp://ftp.ncbi.nlm.nih.gov/genomes/all/GCA/002/067/115/GCA_002067115.1_ASM206711v1
Methanoregulaceae archaeon PtaB.Bin056	ftp://ftp.ncbi.nlm.nih.gov/genomes/all/GCA/002/067/095/GCA_002067095.1_ASM206709v1
Methanoregulaceae archaeon PtaB.Bin108	ftp://ftp.ncbi.nlm.nih.gov/genomes/all/GCA/002/067/485/GCA_002067485.1_ASM206748v1
Methanoregulaceae archaeon PtaB.Bin152	ftp://ftp.ncbi.nlm.nih.gov/genomes/all/GCA/002/067/155/GCA_002067155.1_ASM206715v1
Methanoregulaceae archaeon PtaU1.Bin059	ftp://ftp.ncbi.nlm.nih.gov/genomes/all/GCA/002/067/335/GCA_002067335.1_ASM206733v1
Methanoregulaceae archaeon PtaU1.Bin066	ftp://ftp.ncbi.nlm.nih.gov/genomes/all/GCA/002/067/665/GCA_002067665.1_ASM206766v1
Methanoregulaceae archaeon PtaU1.Bin222	ftp://ftp.ncbi.nlm.nih.gov/genomes/all/GCA/002/067/685/GCA_002067685.1_ASM206768v1
Methanoregulaceae archaeon UBA288	ftp://ftp.ncbi.nlm.nih.gov/genomes/all/GCA/002/495/225/GCA_002495225.1_ASM249522v1
Methanoregulaceae archaeon UBA467	ftp://ftp.ncbi.nlm.nih.gov/genomes/all/GCA/002/503/825/GCA_002503825.1_ASM250382v1
Methanoregulaceae archaeon UXB-2016	ftp://ftp.ncbi.nlm.nih.gov/genomes/all/GCA/004/332/335/GCA_004332335.1_ASM433233v1
Methanosarcinaceae archaeon	ftp://ftp.ncbi.nlm.nih.gov/genomes/all/GCA/003/551/755/GCA_003551755.1_ASM355175v1
Methanosarcinaceae archaeon	ftp://ftp.ncbi.nlm.nih.gov/genomes/all/GCA/003/555/325/GCA_003555325.1_ASM355532v1
Methanosarcinaceae archaeon	ftp://ftp.ncbi.nlm.nih.gov/genomes/all/GCA/003/559/435/GCA_003559435.1_ASM355943v1
Methanosarcinaceae archaeon	ftp://ftp.ncbi.nlm.nih.gov/genomes/all/GCA/003/565/715/GCA_003565715.1_ASM356571v1
Methanosarcinaceae archaeon UBA151	ftp://ftp.ncbi.nlm.nih.gov/genomes/all/GCA/002/508/385/GCA_002508385.1_ASM250838v1
Methanosarcinaceae archaeon UBA282	ftp://ftp.ncbi.nlm.nih.gov/genomes/all/GCA/002/503/365/GCA_002503365.1_ASM250336v1
Methanosarcinaceae archaeon UBA470	ftp://ftp.ncbi.nlm.nih.gov/genomes/all/GCA/002/508/425/GCA_002508425.1_ASM250842v1
Methanosarcinales archaeon	ftp://ftp.ncbi.nlm.nih.gov/genomes/all/GCA/003/661/005/GCA_003661005.1_ASM366100v1
Methanosarcinales archaeon	ftp://ftp.ncbi.nlm.nih.gov/genomes/all/GCA/003/661/015/GCA_003661015.1_ASM366101v1
Methanosarcinales archaeon	ftp://ftp.ncbi.nlm.nih.gov/genomes/all/GCA/003/661/045/GCA_003661045.1_ASM366104v1
Methanosarcinales archaeon	ftp://ftp.ncbi.nlm.nih.gov/genomes/all/GCA/003/661/065/GCA_003661065.1_ASM366106v1
Methanosarcinales archaeon	ftp://ftp.ncbi.nlm.nih.gov/genomes/all/GCA/003/661/075/GCA_003661075.1_ASM366107v1
Methanosarcinales archaeon	ftp://ftp.ncbi.nlm.nih.gov/genomes/all/GCA/003/661/105/GCA_003661105.1_ASM366110v1
Methanosarcinales archaeon	ftp://ftp.ncbi.nlm.nih.gov/genomes/all/GCA/003/661/125/GCA_003661125.1_ASM366112v1
Methanosarcinales archaeon	ftp://ftp.ncbi.nlm.nih.gov/genomes/all/GCA/003/661/135/GCA_003661135.1_ASM366113v1
Methanosarcinales archaeon	ftp://ftp.ncbi.nlm.nih.gov/genomes/all/GCA/003/661/165/GCA_003661165.1_ASM366116v1
Methanosarcinales archaeon	ftp://ftp.ncbi.nlm.nih.gov/genomes/all/GCA/003/661/185/GCA_003661185.1_ASM366118v1
Methanosarcinales archaeon	ftp://ftp.ncbi.nlm.nih.gov/genomes/all/GCA/003/661/195/GCA_003661195.1_ASM366119v1
Methanosarcinales archaeon	ftp://ftp.ncbi.nlm.nih.gov/genomes/all/GCA/004/144/985/GCA_004144985.1_ASM414498v1
Methanosarcinales archaeon	ftp://ftp.ncbi.nlm.nih.gov/genomes/all/GCA/004/193/545/GCA_004193545.1_ASM419354v1
Methanosarcinales archaeon	ftp://ftp.ncbi.nlm.nih.gov/genomes/all/GCA/004/211/975/GCA_004211975.1_ASM421197v1
Methanosarcinales archaeon	ftp://ftp.ncbi.nlm.nih.gov/genomes/all/GCA/004/212/095/GCA_004212095.1_ASM421209v1
Methanosarcinales archaeon	ftp://ftp.ncbi.nlm.nih.gov/genomes/all/GCA/007/280/025/GCA_007280025.1_ASM728002v1
Methanosarcinales archaeon ex4484_138	ftp://ftp.ncbi.nlm.nih.gov/genomes/all/GCA/002/255/135/GCA_002255135.1_ASM225513v1
Methanosarcinales archaeon ex4572_44	ftp://ftp.ncbi.nlm.nih.gov/genomes/all/GCA/002/254/825/GCA_002254825.2_ASM225482v2
Methanosarcinales archaeon Methan_01	ftp://ftp.ncbi.nlm.nih.gov/genomes/all/GCA/001/602/645/GCA_001602645.1_ASM160264v1
Methanosarcinales archaeon Methan_02	ftp://ftp.ncbi.nlm.nih.gov/genomes/all/GCA/001/603/195/GCA_001603195.1_ASM160319v1
Methanosarcinales archaeon Methan_03	ftp://ftp.ncbi.nlm.nih.gov/genomes/all/GCA/001/603/205/GCA_001603205.1_ASM160320v1
Methanosarcinales archaeon Methan_04	ftp://ftp.ncbi.nlm.nih.gov/genomes/all/GCA/001/603/225/GCA_001603225.1_ASM160322v1
Methanosarcinales archaeon UBA203	ftp://ftp.ncbi.nlm.nih.gov/genomes/all/GCA/002/503/595/GCA_002503595.1_ASM250359v1
Methanosarcinales archaeon UBA261	ftp://ftp.ncbi.nlm.nih.gov/genomes/all/GCA/002/506/015/GCA_002506015.1_ASM250601v1
Methanotrichaceae archaeon UBA116	ftp://ftp.ncbi.nlm.nih.gov/genomes/all/GCA/002/494/745/GCA_002494745.1_ASM249474v1
miscellaneous Crenarchaeota group archaeon SMTZ1-55	ftp://ftp.ncbi.nlm.nih.gov/genomes/all/GCA/001/273/375/GCA_001273375.1_ASM127337v1
miscellaneous Crenarchaeota group archaeon SMTZ-80	ftp://ftp.ncbi.nlm.nih.gov/genomes/all/GCA/001/273/495/GCA_001273495.1_ASM127349v1
miscellaneous Crenarchaeota group-1 archaeon SG8-32-1	ftp://ftp.ncbi.nlm.nih.gov/genomes/all/GCA/001/273/345/GCA_001273345.1_ASM127334v1
miscellaneous Crenarchaeota group-1 archaeon SG8-32-3	ftp://ftp.ncbi.nlm.nih.gov/genomes/all/GCA/001/273/335/GCA_001273335.1_ASM127333v1
miscellaneous Crenarchaeota group-15 archaeon DG-45	ftp://ftp.ncbi.nlm.nih.gov/genomes/all/GCA/001/273/415/GCA_001273415.1_ASM127341v1
miscellaneous Crenarchaeota group-6 archaeon AD8-1	ftp://ftp.ncbi.nlm.nih.gov/genomes/all/GCA/001/273/385/GCA_001273385.1_ASM127338v1
Nanoarchaeota archaeon	ftp://ftp.ncbi.nlm.nih.gov/genomes/all/GCA/002/687/775/GCA_002687775.1_ASM268777v1
Nanoarchaeota archaeon	ftp://ftp.ncbi.nlm.nih.gov/genomes/all/GCA/002/687/825/GCA_002687825.1_ASM268782v1
Nanoarchaeota archaeon	ftp://ftp.ncbi.nlm.nih.gov/genomes/all/GCA/002/688/095/GCA_002688095.1_ASM268809v1
Nanoarchaeota archaeon	ftp://ftp.ncbi.nlm.nih.gov/genomes/all/GCA/002/688/395/GCA_002688395.1_ASM268839v1
Nanoarchaeota archaeon	ftp://ftp.ncbi.nlm.nih.gov/genomes/all/GCA/003/660/885/GCA_003660885.1_ASM366088v1
Nanoarchaeota archaeon	ftp://ftp.ncbi.nlm.nih.gov/genomes/all/GCA/003/660/925/GCA_003660925.1_ASM366092v1
Nanoarchaeota archaeon	ftp://ftp.ncbi.nlm.nih.gov/genomes/all/GCA/003/660/945/GCA_003660945.1_ASM366094v1
Nanoarchaeota archaeon	ftp://ftp.ncbi.nlm.nih.gov/genomes/all/GCA/004/299/525/GCA_004299525.1_ASM429952v1
Nanoarchaeota archaeon Gua-46	ftp://ftp.ncbi.nlm.nih.gov/genomes/all/GCA/004/285/905/GCA_004285905.1_ASM428590v1
Nanoarchaeota archaeon JGI OTU-1	ftp://ftp.ncbi.nlm.nih.gov/genomes/all/GCA/000/494/105/GCA_000494105.1_Nanoarchaeota_archaeon_OTU_1_combined_assembly
Nanoarchaeota archaeon JGI OTU-2	ftp://ftp.ncbi.nlm.nih.gov/genomes/all/GCA/000/494/085/GCA_000494085.1_Nanoarchaeota_archaeon_OTU_2_combined_assembly
Nanoarchaeota archaeon M10-121	ftp://ftp.ncbi.nlm.nih.gov/genomes/all/GCA/004/285/895/GCA_004285895.1_ASM428589v1
Nanoarchaeota archaeon NZ13-N	ftp://ftp.ncbi.nlm.nih.gov/genomes/all/GCA/003/344/645/GCA_003344645.1_ASM334464v1
Nanoarchaeota archaeon SCGC AAA011-D5	ftp://ftp.ncbi.nlm.nih.gov/genomes/all/GCA/000/405/225/GCA_000405225.1_ASM40522v1
Nanoarchaeota archaeon SCGC AAA011-G17	ftp://ftp.ncbi.nlm.nih.gov/genomes/all/GCA/000/402/515/GCA_000402515.1_ASM40251v1
Nanoarchaeota archaeon SCGC AAA011-J2	ftp://ftp.ncbi.nlm.nih.gov/genomes/all/GCA/000/402/255/GCA_000402255.1_ASM40225v1
Nanoarchaeota archaeon SCGC AAA011-K22	ftp://ftp.ncbi.nlm.nih.gov/genomes/all/GCA/000/402/735/GCA_000402735.1_ASM40273v1
Nanoarchaeota archaeon SCGC AAA011-L15	ftp://ftp.ncbi.nlm.nih.gov/genomes/all/GCA/000/402/475/GCA_000402475.1_ASM40247v1
Nanoarchaeota archaeon SCGC AAA011-L22	ftp://ftp.ncbi.nlm.nih.gov/genomes/all/GCA/000/380/905/GCA_000380905.1_ASM38090v1
Nanohaloarchaea archaeon AB578-D14	ftp://ftp.ncbi.nlm.nih.gov/genomes/all/GCA/000/740/075/GCA_000740075.1_ASM74007v1
Nanohaloarchaea archaeon B1-Br10_U2g1	ftp://ftp.ncbi.nlm.nih.gov/genomes/all/GCA/001/563/875/GCA_001563875.1_ASM156387v1
Nanohaloarchaea archaeon B1-Br10_U2g19	ftp://ftp.ncbi.nlm.nih.gov/genomes/all/GCA/001/563/905/GCA_001563905.1_ASM156390v1
Nanohaloarchaea archaeon B1-Br10_U2g21	ftp://ftp.ncbi.nlm.nih.gov/genomes/all/GCA/001/563/915/GCA_001563915.1_ASM156391v1
Nanohaloarchaea archaeon B1-Br10_U2g29	ftp://ftp.ncbi.nlm.nih.gov/genomes/all/GCA/001/564/145/GCA_001564145.1_ASM156414v1
Nanohaloarchaea archaeon PL-Br10_U2g16	ftp://ftp.ncbi.nlm.nih.gov/genomes/all/GCA/001/563/995/GCA_001563995.1_ASM156399v1
Nanohaloarchaea archaeon PL-Br10_U2g19	ftp://ftp.ncbi.nlm.nih.gov/genomes/all/GCA/001/564/195/GCA_001564195.1_ASM156419v1
Nanohaloarchaea archaeon PL-Br10_U2g27	ftp://ftp.ncbi.nlm.nih.gov/genomes/all/GCA/001/564/035/GCA_001564035.1_ASM156403v1
Nanohaloarchaea archaeon PL-Br10_U2g5	ftp://ftp.ncbi.nlm.nih.gov/genomes/all/GCA/001/564/205/GCA_001564205.1_ASM156420v1
Nanohaloarchaea archaeon QH_8_44_6	ftp://ftp.ncbi.nlm.nih.gov/genomes/all/GCA/003/009/845/GCA_003009845.1_ASM300984v1
Nanohaloarchaea archaeon SG9	ftp://ftp.ncbi.nlm.nih.gov/genomes/all/GCA/001/761/425/GCA_001761425.1_ASM176142v1
Nanohaloarchaea archaeon SW_10_44_10	ftp://ftp.ncbi.nlm.nih.gov/genomes/all/GCA/003/009/825/GCA_003009825.1_ASM300982v1
Nanohaloarchaea archaeon SW_4_43_9	ftp://ftp.ncbi.nlm.nih.gov/genomes/all/GCA/003/009/815/GCA_003009815.1_ASM300981v1
Nanohaloarchaea archaeon SW_7_43_1	ftp://ftp.ncbi.nlm.nih.gov/genomes/all/GCA/003/009/795/GCA_003009795.1_ASM300979v1
Nanohaloarchaea archaeon SW_7_46_7	ftp://ftp.ncbi.nlm.nih.gov/genomes/all/GCA/003/009/775/GCA_003009775.1_ASM300977v1
Natrialbaceae archaeon	ftp://ftp.ncbi.nlm.nih.gov/genomes/all/GCA/003/552/045/GCA_003552045.1_ASM355204v1
Natrialbaceae archaeon	ftp://ftp.ncbi.nlm.nih.gov/genomes/all/GCA/003/552/325/GCA_003552325.1_ASM355232v1
Natrialbaceae archaeon	ftp://ftp.ncbi.nlm.nih.gov/genomes/all/GCA/003/552/885/GCA_003552885.1_ASM355288v1
Natrialbaceae archaeon	ftp://ftp.ncbi.nlm.nih.gov/genomes/all/GCA/003/554/885/GCA_003554885.1_ASM355488v1
Natrialbaceae archaeon	ftp://ftp.ncbi.nlm.nih.gov/genomes/all/GCA/003/555/125/GCA_003555125.1_ASM355512v1
Natrialbaceae archaeon	ftp://ftp.ncbi.nlm.nih.gov/genomes/all/GCA/003/557/335/GCA_003557335.1_ASM355733v1
Natrialbaceae archaeon	ftp://ftp.ncbi.nlm.nih.gov/genomes/all/GCA/003/559/215/GCA_003559215.1_ASM355921v1
Natrialbaceae archaeon B1-Br10_E2g2	ftp://ftp.ncbi.nlm.nih.gov/genomes/all/GCA/001/563/805/GCA_001563805.1_ASM156380v1
Natrialbaceae archaeon B1-Br10_E2g27	ftp://ftp.ncbi.nlm.nih.gov/genomes/all/GCA/001/563/885/GCA_001563885.1_ASM156388v1
Natrialbaceae archaeon PL-Br10_E2g26	ftp://ftp.ncbi.nlm.nih.gov/genomes/all/GCA/001/563/955/GCA_001563955.1_ASM156395v1
Natrialbaceae archaeon Tc-Br11_E2g1	ftp://ftp.ncbi.nlm.nih.gov/genomes/all/GCA/001/564/255/GCA_001564255.1_ASM156425v1
Natrialbaceae archaeon Tc-Br11_E2g14	ftp://ftp.ncbi.nlm.nih.gov/genomes/all/GCA/001/564/275/GCA_001564275.1_ASM156427v1
Natrialbaceae archaeon Tc-Br11_E2g28	ftp://ftp.ncbi.nlm.nih.gov/genomes/all/GCA/001/564/285/GCA_001564285.1_ASM156428v1
Natrialbaceae archaeon Tc-Br11_E2g8	ftp://ftp.ncbi.nlm.nih.gov/genomes/all/GCA/001/564/115/GCA_001564115.1_ASM156411v1
Nitrosopumilaceae archaeon	ftp://ftp.ncbi.nlm.nih.gov/genomes/all/GCA/003/229/255/GCA_003229255.1_ASM322925v1
Nitrosopumilaceae archaeon	ftp://ftp.ncbi.nlm.nih.gov/genomes/all/GCA/005/776/525/GCA_005776525.1_ASM577652v1
Nitrosopumilaceae archaeon	ftp://ftp.ncbi.nlm.nih.gov/genomes/all/GCA/005/778/305/GCA_005778305.1_ASM577830v1
Nitrosopumilaceae archaeon	ftp://ftp.ncbi.nlm.nih.gov/genomes/all/GCA/005/787/795/GCA_005787795.1_ASM578779v1
Nitrosopumilaceae archaeon	ftp://ftp.ncbi.nlm.nih.gov/genomes/all/GCA/005/787/845/GCA_005787845.1_ASM578784v1
Nitrosopumilaceae archaeon	ftp://ftp.ncbi.nlm.nih.gov/genomes/all/GCA/005/789/035/GCA_005789035.1_ASM578903v1
Nitrosopumilaceae archaeon	ftp://ftp.ncbi.nlm.nih.gov/genomes/all/GCA/005/790/655/GCA_005790655.1_ASM579065v1
Nitrosopumilaceae archaeon	ftp://ftp.ncbi.nlm.nih.gov/genomes/all/GCA/005/790/695/GCA_005790695.1_ASM579069v1
Nitrosopumilaceae archaeon	ftp://ftp.ncbi.nlm.nih.gov/genomes/all/GCA/005/798/385/GCA_005798385.1_ASM579838v1
Nitrosopumilaceae archaeon	ftp://ftp.ncbi.nlm.nih.gov/genomes/all/GCA/005/798/405/GCA_005798405.1_ASM579840v1
Nitrosopumilaceae archaeon	ftp://ftp.ncbi.nlm.nih.gov/genomes/all/GCA/005/798/995/GCA_005798995.1_ASM579899v1
Nitrosopumilaceae archaeon	ftp://ftp.ncbi.nlm.nih.gov/genomes/all/GCA/005/799/035/GCA_005799035.1_ASM579903v1
Nitrosopumilaceae archaeon	ftp://ftp.ncbi.nlm.nih.gov/genomes/all/GCA/005/800/015/GCA_005800015.1_ASM580001v1
Nitrosopumilaceae archaeon	ftp://ftp.ncbi.nlm.nih.gov/genomes/all/GCA/007/279/895/GCA_007279895.1_ASM727989v1
Nitrosopumilaceae archaeon	ftp://ftp.ncbi.nlm.nih.gov/genomes/all/GCA/007/571/225/GCA_007571225.1_ASM757122v1
Nitrosopumilaceae archaeon	ftp://ftp.ncbi.nlm.nih.gov/genomes/all/GCA/900/620/265/GCA_900620265.1_Nitrosopumilaceae_archaeon_O2_Ibasta
Nitrosopumilales archaeon	ftp://ftp.ncbi.nlm.nih.gov/genomes/all/GCA/002/317/805/GCA_002317805.1_ASM231780v1
Nitrosopumilales archaeon	ftp://ftp.ncbi.nlm.nih.gov/genomes/all/GCA/002/317/825/GCA_002317825.1_ASM231782v1
Nitrosopumilales archaeon	ftp://ftp.ncbi.nlm.nih.gov/genomes/all/GCA/002/731/165/GCA_002731165.1_ASM273116v1
Nitrosopumilales archaeon	ftp://ftp.ncbi.nlm.nih.gov/genomes/all/GCA/003/820/555/GCA_003820555.1_ASM382055v1
Nitrosopumilales archaeon	ftp://ftp.ncbi.nlm.nih.gov/genomes/all/GCA/003/856/905/GCA_003856905.1_ASM385690v1
Nitrosopumilales archaeon	ftp://ftp.ncbi.nlm.nih.gov/genomes/all/GCA/007/280/335/GCA_007280335.1_ASM728033v1
Nitrosopumilales archaeon	ftp://ftp.ncbi.nlm.nih.gov/genomes/all/GCA/007/280/465/GCA_007280465.1_ASM728046v1
Nitrosopumilales archaeon CG_4_10_14_0_8_um_filter_34_8	ftp://ftp.ncbi.nlm.nih.gov/genomes/all/GCA/002/784/675/GCA_002784675.1_ASM278467v1
Nitrosopumilales archaeon CG_4_9_14_0_2_um_filter_34_16	ftp://ftp.ncbi.nlm.nih.gov/genomes/all/GCA/002/788/515/GCA_002788515.1_ASM278851v1
Nitrosopumilales archaeon CG_4_9_14_0_8_um_filter_34_10	ftp://ftp.ncbi.nlm.nih.gov/genomes/all/GCA/002/789/395/GCA_002789395.1_ASM278939v1
Nitrosopumilales archaeon CG11_big_fil_rev_8_21_14_0_20_33_24	ftp://ftp.ncbi.nlm.nih.gov/genomes/all/GCA/002/762/965/GCA_002762965.1_ASM276296v1
Nitrosopumilales archaeon CG15_BIG_FIL_POST_REV_8_21_14_020_33_23	ftp://ftp.ncbi.nlm.nih.gov/genomes/all/GCA/002/783/425/GCA_002783425.1_ASM278342v1
Nitrosopumilales archaeon CG15_BIG_FIL_POST_REV_8_21_14_020_37_12	ftp://ftp.ncbi.nlm.nih.gov/genomes/all/GCA/002/781/805/GCA_002781805.1_ASM278180v1
Nitrosopumilales archaeon UBA218	ftp://ftp.ncbi.nlm.nih.gov/genomes/all/GCA/002/499/525/GCA_002499525.1_ASM249952v1
Nitrosopumilales archaeon UBA219	ftp://ftp.ncbi.nlm.nih.gov/genomes/all/GCA/002/498/105/GCA_002498105.1_ASM249810v1
Nitrosopumilales archaeon UBA459	ftp://ftp.ncbi.nlm.nih.gov/genomes/all/GCA/002/498/045/GCA_002498045.1_ASM249804v1
Nitrososphaeraceae archaeon UBA272	ftp://ftp.ncbi.nlm.nih.gov/genomes/all/GCA/002/504/425/GCA_002504425.1_ASM250442v1
Nitrososphaeraceae archaeon UBA273	ftp://ftp.ncbi.nlm.nih.gov/genomes/all/GCA/002/501/935/GCA_002501935.1_ASM250193v1
Nitrososphaeraceae archaeon UBA347	ftp://ftp.ncbi.nlm.nih.gov/genomes/all/GCA/002/495/965/GCA_002495965.1_ASM249596v1
Nitrososphaeraceae archaeon UBA348	ftp://ftp.ncbi.nlm.nih.gov/genomes/all/GCA/002/501/855/GCA_002501855.1_ASM250185v1
Nitrososphaeraceae archaeon UBA466	ftp://ftp.ncbi.nlm.nih.gov/genomes/all/GCA/002/498/345/GCA_002498345.1_ASM249834v1
Nitrososphaeraceae archaeon UBA536	ftp://ftp.ncbi.nlm.nih.gov/genomes/all/GCA/002/496/625/GCA_002496625.1_ASM249662v1
Nitrososphaerales archaeon UBA213	ftp://ftp.ncbi.nlm.nih.gov/genomes/all/GCA/002/494/485/GCA_002494485.1_ASM249448v1
Sulfolobales archaeon Acd1	ftp://ftp.ncbi.nlm.nih.gov/genomes/all/GCA/000/389/735/GCA_000389735.1_Acd1
Sulfolobales archaeon SCGC AB-777_J03	ftp://ftp.ncbi.nlm.nih.gov/genomes/all/GCA/003/086/535/GCA_003086535.1_ASM308653v1
Sulfolobales archaeon SCGC AB-777_K09	ftp://ftp.ncbi.nlm.nih.gov/genomes/all/GCA/003/086/575/GCA_003086575.1_ASM308657v1
Sulfolobales archaeon SCGC AB-777_K20	ftp://ftp.ncbi.nlm.nih.gov/genomes/all/GCA/003/086/495/GCA_003086495.1_ASM308649v1
Thaumarchaeota archaeon	ftp://ftp.ncbi.nlm.nih.gov/genomes/all/GCA/002/317/795/GCA_002317795.1_ASM231779v1
Thaumarchaeota archaeon	ftp://ftp.ncbi.nlm.nih.gov/genomes/all/GCA/002/690/335/GCA_002690335.1_ASM269033v1
Thaumarchaeota archaeon	ftp://ftp.ncbi.nlm.nih.gov/genomes/all/GCA/002/693/165/GCA_002693165.1_ASM269316v1
Thaumarchaeota archaeon	ftp://ftp.ncbi.nlm.nih.gov/genomes/all/GCA/002/698/885/GCA_002698885.1_ASM269888v1
Thaumarchaeota archaeon	ftp://ftp.ncbi.nlm.nih.gov/genomes/all/GCA/002/709/285/GCA_002709285.1_ASM270928v1
Thaumarchaeota archaeon	ftp://ftp.ncbi.nlm.nih.gov/genomes/all/GCA/002/710/505/GCA_002710505.1_ASM271050v1
Thaumarchaeota archaeon	ftp://ftp.ncbi.nlm.nih.gov/genomes/all/GCA/002/713/205/GCA_002713205.1_ASM271320v1
Thaumarchaeota archaeon	ftp://ftp.ncbi.nlm.nih.gov/genomes/all/GCA/002/713/325/GCA_002713325.1_ASM271332v1
Thaumarchaeota archaeon	ftp://ftp.ncbi.nlm.nih.gov/genomes/all/GCA/002/717/165/GCA_002717165.1_ASM271716v1
Thaumarchaeota archaeon	ftp://ftp.ncbi.nlm.nih.gov/genomes/all/GCA/002/730/325/GCA_002730325.1_ASM273032v1
Thaumarchaeota archaeon	ftp://ftp.ncbi.nlm.nih.gov/genomes/all/GCA/002/737/455/GCA_002737455.1_ASM273745v1
Thaumarchaeota archaeon	ftp://ftp.ncbi.nlm.nih.gov/genomes/all/GCA/003/135/575/GCA_003135575.1_20111000_P3M
Thaumarchaeota archaeon	ftp://ftp.ncbi.nlm.nih.gov/genomes/all/GCA/003/139/715/GCA_003139715.1_20110800_S3D
Thaumarchaeota archaeon	ftp://ftp.ncbi.nlm.nih.gov/genomes/all/GCA/003/164/815/GCA_003164815.1_20120700_S1D
Thaumarchaeota archaeon	ftp://ftp.ncbi.nlm.nih.gov/genomes/all/GCA/003/176/995/GCA_003176995.1_ASM317699v1
Thaumarchaeota archaeon	ftp://ftp.ncbi.nlm.nih.gov/genomes/all/GCA/003/193/945/GCA_003193945.1_ASM319394v1
Thaumarchaeota archaeon	ftp://ftp.ncbi.nlm.nih.gov/genomes/all/GCA/003/193/985/GCA_003193985.1_ASM319398v1
Thaumarchaeota archaeon	ftp://ftp.ncbi.nlm.nih.gov/genomes/all/GCA/003/660/635/GCA_003660635.1_ASM366063v1
Thaumarchaeota archaeon	ftp://ftp.ncbi.nlm.nih.gov/genomes/all/GCA/003/660/665/GCA_003660665.1_ASM366066v1
Thaumarchaeota archaeon	ftp://ftp.ncbi.nlm.nih.gov/genomes/all/GCA/003/660/685/GCA_003660685.1_ASM366068v1
Thaumarchaeota archaeon	ftp://ftp.ncbi.nlm.nih.gov/genomes/all/GCA/003/660/695/GCA_003660695.1_ASM366069v1
Thaumarchaeota archaeon	ftp://ftp.ncbi.nlm.nih.gov/genomes/all/GCA/003/660/725/GCA_003660725.1_ASM366072v1
Thaumarchaeota archaeon	ftp://ftp.ncbi.nlm.nih.gov/genomes/all/GCA/003/660/745/GCA_003660745.1_ASM366074v1
Thaumarchaeota archaeon	ftp://ftp.ncbi.nlm.nih.gov/genomes/all/GCA/003/660/755/GCA_003660755.1_ASM366075v1
Thaumarchaeota archaeon	ftp://ftp.ncbi.nlm.nih.gov/genomes/all/GCA/003/660/785/GCA_003660785.1_ASM366078v1
Thaumarchaeota archaeon	ftp://ftp.ncbi.nlm.nih.gov/genomes/all/GCA/003/660/805/GCA_003660805.1_ASM366080v1
Thaumarchaeota archaeon	ftp://ftp.ncbi.nlm.nih.gov/genomes/all/GCA/003/695/185/GCA_003695185.1_ASM369518v1
Thaumarchaeota archaeon	ftp://ftp.ncbi.nlm.nih.gov/genomes/all/GCA/003/972/945/GCA_003972945.1_ASM397294v1
Thaumarchaeota archaeon	ftp://ftp.ncbi.nlm.nih.gov/genomes/all/GCA/004/195/415/GCA_004195415.1_ASM419541v1
Thaumarchaeota archaeon	ftp://ftp.ncbi.nlm.nih.gov/genomes/all/GCA/004/195/455/GCA_004195455.1_ASM419545v1
Thaumarchaeota archaeon	ftp://ftp.ncbi.nlm.nih.gov/genomes/all/GCA/005/877/075/GCA_005877075.1_ASM587707v1
Thaumarchaeota archaeon	ftp://ftp.ncbi.nlm.nih.gov/genomes/all/GCA/005/877/085/GCA_005877085.1_ASM587708v1
Thaumarchaeota archaeon	ftp://ftp.ncbi.nlm.nih.gov/genomes/all/GCA/005/877/095/GCA_005877095.1_ASM587709v1
Thaumarchaeota archaeon	ftp://ftp.ncbi.nlm.nih.gov/genomes/all/GCA/005/877/105/GCA_005877105.1_ASM587710v1
Thaumarchaeota archaeon	ftp://ftp.ncbi.nlm.nih.gov/genomes/all/GCA/005/877/115/GCA_005877115.1_ASM587711v1
Thaumarchaeota archaeon	ftp://ftp.ncbi.nlm.nih.gov/genomes/all/GCA/005/877/175/GCA_005877175.1_ASM587717v1
Thaumarchaeota archaeon	ftp://ftp.ncbi.nlm.nih.gov/genomes/all/GCA/005/877/185/GCA_005877185.1_ASM587718v1
Thaumarchaeota archaeon	ftp://ftp.ncbi.nlm.nih.gov/genomes/all/GCA/005/877/195/GCA_005877195.1_ASM587719v1
Thaumarchaeota archaeon	ftp://ftp.ncbi.nlm.nih.gov/genomes/all/GCA/005/877/205/GCA_005877205.1_ASM587720v1
Thaumarchaeota archaeon	ftp://ftp.ncbi.nlm.nih.gov/genomes/all/GCA/005/877/225/GCA_005877225.1_ASM587722v1
Thaumarchaeota archaeon	ftp://ftp.ncbi.nlm.nih.gov/genomes/all/GCA/005/877/275/GCA_005877275.1_ASM587727v1
Thaumarchaeota archaeon	ftp://ftp.ncbi.nlm.nih.gov/genomes/all/GCA/005/877/295/GCA_005877295.1_ASM587729v1
Thaumarchaeota archaeon	ftp://ftp.ncbi.nlm.nih.gov/genomes/all/GCA/005/877/305/GCA_005877305.1_ASM587730v1
Thaumarchaeota archaeon	ftp://ftp.ncbi.nlm.nih.gov/genomes/all/GCA/005/877/315/GCA_005877315.1_ASM587731v1
Thaumarchaeota archaeon	ftp://ftp.ncbi.nlm.nih.gov/genomes/all/GCA/005/877/345/GCA_005877345.1_ASM587734v1
Thaumarchaeota archaeon	ftp://ftp.ncbi.nlm.nih.gov/genomes/all/GCA/005/877/365/GCA_005877365.1_ASM587736v1
Thaumarchaeota archaeon	ftp://ftp.ncbi.nlm.nih.gov/genomes/all/GCA/005/877/385/GCA_005877385.1_ASM587738v1
Thaumarchaeota archaeon	ftp://ftp.ncbi.nlm.nih.gov/genomes/all/GCA/005/877/395/GCA_005877395.1_ASM587739v1
Thaumarchaeota archaeon	ftp://ftp.ncbi.nlm.nih.gov/genomes/all/GCA/005/877/425/GCA_005877425.1_ASM587742v1
Thaumarchaeota archaeon	ftp://ftp.ncbi.nlm.nih.gov/genomes/all/GCA/005/877/455/GCA_005877455.1_ASM587745v1
Thaumarchaeota archaeon	ftp://ftp.ncbi.nlm.nih.gov/genomes/all/GCA/005/877/475/GCA_005877475.1_ASM587747v1
Thaumarchaeota archaeon	ftp://ftp.ncbi.nlm.nih.gov/genomes/all/GCA/005/877/765/GCA_005877765.1_ASM587776v1
Thaumarchaeota archaeon	ftp://ftp.ncbi.nlm.nih.gov/genomes/all/GCA/005/887/815/GCA_005887815.1_ASM588781v1
Thaumarchaeota archaeon 13_1_20CM_2_38_5	ftp://ftp.ncbi.nlm.nih.gov/genomes/all/GCA/001/920/445/GCA_001920445.1_ASM192044v1
Thaumarchaeota archaeon 13_1_20CM_2_39_11	ftp://ftp.ncbi.nlm.nih.gov/genomes/all/GCA/001/920/405/GCA_001920405.1_ASM192040v1
Thaumarchaeota archaeon 13_1_20CM_2_39_20	ftp://ftp.ncbi.nlm.nih.gov/genomes/all/GCA/001/920/395/GCA_001920395.1_ASM192039v1
Thaumarchaeota archaeon 13_1_40CM_2_39_13_1	ftp://ftp.ncbi.nlm.nih.gov/genomes/all/GCA/001/918/995/GCA_001918995.1_ASM191899v1
Thaumarchaeota archaeon 13_1_40CM_2_39_13_2	ftp://ftp.ncbi.nlm.nih.gov/genomes/all/GCA/001/918/975/GCA_001918975.1_ASM191897v1
Thaumarchaeota archaeon 13_1_40CM_2_39_4	ftp://ftp.ncbi.nlm.nih.gov/genomes/all/GCA/001/919/295/GCA_001919295.1_ASM191929v1
Thaumarchaeota archaeon 13_1_40CM_2_39_7	ftp://ftp.ncbi.nlm.nih.gov/genomes/all/GCA/001/918/945/GCA_001918945.1_ASM191894v1
Thaumarchaeota archaeon 13_1_40CM_3_38_6	ftp://ftp.ncbi.nlm.nih.gov/genomes/all/GCA/001/918/475/GCA_001918475.1_ASM191847v1
Thaumarchaeota archaeon 13_1_40CM_3_50_5	ftp://ftp.ncbi.nlm.nih.gov/genomes/all/GCA/001/918/455/GCA_001918455.1_ASM191845v1
Thaumarchaeota archaeon 13_1_40CM_38_12	ftp://ftp.ncbi.nlm.nih.gov/genomes/all/GCA/001/917/505/GCA_001917505.1_ASM191750v1
Thaumarchaeota archaeon 13_1_40CM_4_38_7	ftp://ftp.ncbi.nlm.nih.gov/genomes/all/GCA/001/917/995/GCA_001917995.1_ASM191799v1
Thaumarchaeota archaeon 13_1_40CM_4_48_7	ftp://ftp.ncbi.nlm.nih.gov/genomes/all/GCA/001/917/965/GCA_001917965.1_ASM191796v1
Thaumarchaeota archaeon BIN5	ftp://ftp.ncbi.nlm.nih.gov/genomes/all/GCA/001/914/355/GCA_001914355.1_ASM191435v1
Thaumarchaeota archaeon casp-thauma1	ftp://ftp.ncbi.nlm.nih.gov/genomes/all/GCA/001/510/225/GCA_001510225.1_ASM151022v1
Thaumarchaeota archaeon casp-thauma2	ftp://ftp.ncbi.nlm.nih.gov/genomes/all/GCA/001/510/255/GCA_001510255.1_ASM151025v1
Thaumarchaeota archaeon casp-thauma3	ftp://ftp.ncbi.nlm.nih.gov/genomes/all/GCA/001/510/275/GCA_001510275.1_ASM151027v1
Thaumarchaeota archaeon casp-thauma4	ftp://ftp.ncbi.nlm.nih.gov/genomes/all/GCA/001/510/295/GCA_001510295.1_ASM151029v1
Thaumarchaeota archaeon CSP1-1	ftp://ftp.ncbi.nlm.nih.gov/genomes/all/GCA/001/443/365/GCA_001443365.1_ASM144336v1
Thaumarchaeota archaeon ex4484_121	ftp://ftp.ncbi.nlm.nih.gov/genomes/all/GCA/002/255/105/GCA_002255105.1_ASM225510v1
Thaumarchaeota archaeon JGI OTU-1	ftp://ftp.ncbi.nlm.nih.gov/genomes/all/GCA/000/494/145/GCA_000494145.1_Aigarchaeota_archaeon_OTU_1
Thaumarchaeota archaeon JGI OTU-2	ftp://ftp.ncbi.nlm.nih.gov/genomes/all/GCA/000/494/165/GCA_000494165.1_Aigarchaeota_archaeon_OTU_2
Thaumarchaeota archaeon JGI OTU-3	ftp://ftp.ncbi.nlm.nih.gov/genomes/all/GCA/000/494/185/GCA_000494185.1_Aigarchaeota_archaeon_OTU_3
Thaumarchaeota archaeon JGI OTU-4	ftp://ftp.ncbi.nlm.nih.gov/genomes/all/GCA/000/494/125/GCA_000494125.1_Aigarchaeota_archaeon_OTU_4
Thaumarchaeota archaeon N4	ftp://ftp.ncbi.nlm.nih.gov/genomes/all/GCA/000/723/185/GCA_000723185.1_APF_1883_PRJEB4650
Thaumarchaeota archaeon RBG_16_49_8	ftp://ftp.ncbi.nlm.nih.gov/genomes/all/GCA/001/830/115/GCA_001830115.1_ASM183011v1
Thaumarchaeota archaeon S13	ftp://ftp.ncbi.nlm.nih.gov/genomes/all/GCA/003/724/275/GCA_003724275.1_ASM372427v1
Thaumarchaeota archaeon S14	ftp://ftp.ncbi.nlm.nih.gov/genomes/all/GCA/003/724/215/GCA_003724215.1_ASM372421v1
Thaumarchaeota archaeon S15	ftp://ftp.ncbi.nlm.nih.gov/genomes/all/GCA/003/724/175/GCA_003724175.1_ASM372417v1
Thaumarchaeota archaeon SCGC AAA007-O23	ftp://ftp.ncbi.nlm.nih.gov/genomes/all/GCA/000/402/075/GCA_000402075.1_ASM40207v1
Thaumarchaeota archaeon SCGC AAA282-K18	ftp://ftp.ncbi.nlm.nih.gov/genomes/all/GCA/000/484/975/GCA_000484975.1_ASM48497v1
Thaumarchaeota archaeon SCGC AB-179-E04	ftp://ftp.ncbi.nlm.nih.gov/genomes/all/GCA/000/405/745/GCA_000405745.1_ASM40574v1
Thaumarchaeota archaeon SCGC AB-539-E09	ftp://ftp.ncbi.nlm.nih.gov/genomes/all/GCA/000/349/625/GCA_000349625.1_GATC
Thaumarchaeota archaeon SCGC AC-337_F14	ftp://ftp.ncbi.nlm.nih.gov/genomes/all/GCA/003/269/155/GCA_003269155.1_ASM326915v1
Thaumarchaeota archaeon UBA141	ftp://ftp.ncbi.nlm.nih.gov/genomes/all/GCA/002/495/315/GCA_002495315.1_ASM249531v1
Thaumarchaeota archaeon UBA160	ftp://ftp.ncbi.nlm.nih.gov/genomes/all/GCA/002/506/605/GCA_002506605.1_ASM250660v1
Thaumarchaeota archaeon UBA164	ftp://ftp.ncbi.nlm.nih.gov/genomes/all/GCA/002/499/005/GCA_002499005.1_ASM249900v1
Thaumarchaeota archaeon UBA183	ftp://ftp.ncbi.nlm.nih.gov/genomes/all/GCA/002/495/205/GCA_002495205.1_ASM249520v1
Thaumarchaeota archaeon UBA201	ftp://ftp.ncbi.nlm.nih.gov/genomes/all/GCA/002/508/305/GCA_002508305.1_ASM250830v1
Thaumarchaeota archaeon UBA223	ftp://ftp.ncbi.nlm.nih.gov/genomes/all/GCA/002/495/905/GCA_002495905.1_ASM249590v1
Thaumarchaeota archaeon UBA539	ftp://ftp.ncbi.nlm.nih.gov/genomes/all/GCA/002/505/305/GCA_002505305.1_ASM250530v1
Thaumarchaeota archaeon UBA57	ftp://ftp.ncbi.nlm.nih.gov/genomes/all/GCA/002/494/565/GCA_002494565.1_ASM249456v1
Theionarchaea archaeon DG-70	ftp://ftp.ncbi.nlm.nih.gov/genomes/all/GCA/001/595/795/GCA_001595795.1_ASM159579v1
Theionarchaea archaeon DG-70-1	ftp://ftp.ncbi.nlm.nih.gov/genomes/all/GCA/001/595/815/GCA_001595815.1_ASM159581v1
Thermococcales archaeon 44_46	ftp://ftp.ncbi.nlm.nih.gov/genomes/all/GCA/001/507/935/GCA_001507935.1_ASM150793v1
Thermococci archaeon	ftp://ftp.ncbi.nlm.nih.gov/genomes/all/GCA/003/650/065/GCA_003650065.1_ASM365006v1
Thermococci archaeon	ftp://ftp.ncbi.nlm.nih.gov/genomes/all/GCA/003/650/075/GCA_003650075.1_ASM365007v1
Thermococci archaeon	ftp://ftp.ncbi.nlm.nih.gov/genomes/all/GCA/003/660/485/GCA_003660485.1_ASM366048v1
Thermococci archaeon	ftp://ftp.ncbi.nlm.nih.gov/genomes/all/GCA/003/660/495/GCA_003660495.1_ASM366049v1
Thermococci archaeon	ftp://ftp.ncbi.nlm.nih.gov/genomes/all/GCA/003/660/515/GCA_003660515.1_ASM366051v1
Thermococci archaeon	ftp://ftp.ncbi.nlm.nih.gov/genomes/all/GCA/003/660/545/GCA_003660545.1_ASM366054v1
Thermococci archaeon	ftp://ftp.ncbi.nlm.nih.gov/genomes/all/GCA/003/660/555/GCA_003660555.1_ASM366055v1
Thermococci archaeon	ftp://ftp.ncbi.nlm.nih.gov/genomes/all/GCA/003/660/565/GCA_003660565.1_ASM366056v1
Thermococci archaeon	ftp://ftp.ncbi.nlm.nih.gov/genomes/all/GCA/003/660/605/GCA_003660605.1_ASM366060v1
Thermococci archaeon	ftp://ftp.ncbi.nlm.nih.gov/genomes/all/GCA/003/660/625/GCA_003660625.1_ASM366062v1
Thermococci archaeon	ftp://ftp.ncbi.nlm.nih.gov/genomes/all/GCA/003/663/505/GCA_003663505.1_ASM366350v1
Thermococci archaeon	ftp://ftp.ncbi.nlm.nih.gov/genomes/all/GCA/003/663/525/GCA_003663525.1_ASM366352v1
Thermococci archaeon	ftp://ftp.ncbi.nlm.nih.gov/genomes/all/GCA/003/663/535/GCA_003663535.1_ASM366353v1
Thermococci archaeon	ftp://ftp.ncbi.nlm.nih.gov/genomes/all/GCA/003/663/685/GCA_003663685.1_ASM366368v1
Thermococci archaeon	ftp://ftp.ncbi.nlm.nih.gov/genomes/all/GCA/003/663/695/GCA_003663695.1_ASM366369v1
Thermoplasmata archaeon	ftp://ftp.ncbi.nlm.nih.gov/genomes/all/GCA/002/727/675/GCA_002727675.1_ASM272767v1
Thermoplasmata archaeon	ftp://ftp.ncbi.nlm.nih.gov/genomes/all/GCA/003/551/065/GCA_003551065.1_ASM355106v1
Thermoplasmata archaeon	ftp://ftp.ncbi.nlm.nih.gov/genomes/all/GCA/003/551/675/GCA_003551675.1_ASM355167v1
Thermoplasmata archaeon	ftp://ftp.ncbi.nlm.nih.gov/genomes/all/GCA/003/552/585/GCA_003552585.1_ASM355258v1
Thermoplasmata archaeon	ftp://ftp.ncbi.nlm.nih.gov/genomes/all/GCA/003/553/085/GCA_003553085.1_ASM355308v1
Thermoplasmata archaeon	ftp://ftp.ncbi.nlm.nih.gov/genomes/all/GCA/003/553/355/GCA_003553355.1_ASM355335v1
Thermoplasmata archaeon	ftp://ftp.ncbi.nlm.nih.gov/genomes/all/GCA/003/553/425/GCA_003553425.1_ASM355342v1
Thermoplasmata archaeon	ftp://ftp.ncbi.nlm.nih.gov/genomes/all/GCA/003/554/965/GCA_003554965.1_ASM355496v1
Thermoplasmata archaeon	ftp://ftp.ncbi.nlm.nih.gov/genomes/all/GCA/003/555/395/GCA_003555395.1_ASM355539v1
Thermoplasmata archaeon	ftp://ftp.ncbi.nlm.nih.gov/genomes/all/GCA/003/559/355/GCA_003559355.1_ASM355935v1
Thermoplasmata archaeon	ftp://ftp.ncbi.nlm.nih.gov/genomes/all/GCA/003/560/595/GCA_003560595.1_ASM356059v1
Thermoplasmata archaeon	ftp://ftp.ncbi.nlm.nih.gov/genomes/all/GCA/003/561/665/GCA_003561665.1_ASM356166v1
Thermoplasmata archaeon	ftp://ftp.ncbi.nlm.nih.gov/genomes/all/GCA/003/649/695/GCA_003649695.1_ASM364969v1
Thermoplasmata archaeon	ftp://ftp.ncbi.nlm.nih.gov/genomes/all/GCA/003/649/715/GCA_003649715.1_ASM364971v1
Thermoplasmata archaeon	ftp://ftp.ncbi.nlm.nih.gov/genomes/all/GCA/003/649/745/GCA_003649745.1_ASM364974v1
Thermoplasmata archaeon	ftp://ftp.ncbi.nlm.nih.gov/genomes/all/GCA/003/649/765/GCA_003649765.1_ASM364976v1
Thermoplasmata archaeon	ftp://ftp.ncbi.nlm.nih.gov/genomes/all/GCA/003/649/775/GCA_003649775.1_ASM364977v1
Thermoplasmata archaeon	ftp://ftp.ncbi.nlm.nih.gov/genomes/all/GCA/003/649/785/GCA_003649785.1_ASM364978v1
Thermoplasmata archaeon	ftp://ftp.ncbi.nlm.nih.gov/genomes/all/GCA/003/649/825/GCA_003649825.1_ASM364982v1
Thermoplasmata archaeon	ftp://ftp.ncbi.nlm.nih.gov/genomes/all/GCA/003/649/835/GCA_003649835.1_ASM364983v1
Thermoplasmata archaeon	ftp://ftp.ncbi.nlm.nih.gov/genomes/all/GCA/003/649/845/GCA_003649845.1_ASM364984v1
Thermoplasmata archaeon	ftp://ftp.ncbi.nlm.nih.gov/genomes/all/GCA/003/649/885/GCA_003649885.1_ASM364988v1
Thermoplasmata archaeon	ftp://ftp.ncbi.nlm.nih.gov/genomes/all/GCA/003/649/895/GCA_003649895.1_ASM364989v1
Thermoplasmata archaeon	ftp://ftp.ncbi.nlm.nih.gov/genomes/all/GCA/003/649/915/GCA_003649915.1_ASM364991v1
Thermoplasmata archaeon	ftp://ftp.ncbi.nlm.nih.gov/genomes/all/GCA/003/649/945/GCA_003649945.1_ASM364994v1
Thermoplasmata archaeon	ftp://ftp.ncbi.nlm.nih.gov/genomes/all/GCA/003/649/955/GCA_003649955.1_ASM364995v1
Thermoplasmata archaeon	ftp://ftp.ncbi.nlm.nih.gov/genomes/all/GCA/003/649/965/GCA_003649965.1_ASM364996v1
Thermoplasmata archaeon	ftp://ftp.ncbi.nlm.nih.gov/genomes/all/GCA/003/650/005/GCA_003650005.1_ASM365000v1
Thermoplasmata archaeon	ftp://ftp.ncbi.nlm.nih.gov/genomes/all/GCA/003/650/025/GCA_003650025.1_ASM365002v1
Thermoplasmata archaeon	ftp://ftp.ncbi.nlm.nih.gov/genomes/all/GCA/003/650/035/GCA_003650035.1_ASM365003v1
Thermoplasmata archaeon	ftp://ftp.ncbi.nlm.nih.gov/genomes/all/GCA/003/650/935/GCA_003650935.1_ASM365093v1
Thermoplasmata archaeon	ftp://ftp.ncbi.nlm.nih.gov/genomes/all/GCA/003/650/965/GCA_003650965.1_ASM365096v1
Thermoplasmata archaeon	ftp://ftp.ncbi.nlm.nih.gov/genomes/all/GCA/003/650/975/GCA_003650975.1_ASM365097v1
Thermoplasmata archaeon	ftp://ftp.ncbi.nlm.nih.gov/genomes/all/GCA/003/650/985/GCA_003650985.1_ASM365098v1
Thermoplasmata archaeon	ftp://ftp.ncbi.nlm.nih.gov/genomes/all/GCA/003/651/025/GCA_003651025.1_ASM365102v1
Thermoplasmata archaeon	ftp://ftp.ncbi.nlm.nih.gov/genomes/all/GCA/003/651/035/GCA_003651035.1_ASM365103v1
Thermoplasmata archaeon	ftp://ftp.ncbi.nlm.nih.gov/genomes/all/GCA/003/651/045/GCA_003651045.1_ASM365104v1
Thermoplasmata archaeon	ftp://ftp.ncbi.nlm.nih.gov/genomes/all/GCA/003/651/085/GCA_003651085.1_ASM365108v1
Thermoplasmata archaeon	ftp://ftp.ncbi.nlm.nih.gov/genomes/all/GCA/003/651/095/GCA_003651095.1_ASM365109v1
Thermoplasmata archaeon	ftp://ftp.ncbi.nlm.nih.gov/genomes/all/GCA/003/651/105/GCA_003651105.1_ASM365110v1
Thermoplasmata archaeon	ftp://ftp.ncbi.nlm.nih.gov/genomes/all/GCA/003/651/145/GCA_003651145.1_ASM365114v1
Thermoplasmata archaeon	ftp://ftp.ncbi.nlm.nih.gov/genomes/all/GCA/003/651/155/GCA_003651155.1_ASM365115v1
Thermoplasmata archaeon	ftp://ftp.ncbi.nlm.nih.gov/genomes/all/GCA/003/663/565/GCA_003663565.1_ASM366356v1
Thermoplasmata archaeon	ftp://ftp.ncbi.nlm.nih.gov/genomes/all/GCA/003/663/585/GCA_003663585.1_ASM366358v1
Thermoplasmata archaeon	ftp://ftp.ncbi.nlm.nih.gov/genomes/all/GCA/003/663/595/GCA_003663595.1_ASM366359v1
Thermoplasmata archaeon	ftp://ftp.ncbi.nlm.nih.gov/genomes/all/GCA/003/663/625/GCA_003663625.1_ASM366362v1
Thermoplasmata archaeon	ftp://ftp.ncbi.nlm.nih.gov/genomes/all/GCA/003/663/645/GCA_003663645.1_ASM366364v1
Thermoplasmata archaeon	ftp://ftp.ncbi.nlm.nih.gov/genomes/all/GCA/003/663/665/GCA_003663665.1_ASM366366v1
Thermoplasmata archaeon	ftp://ftp.ncbi.nlm.nih.gov/genomes/all/GCA/003/942/085/GCA_003942085.1_ASM394208v1
Thermoplasmata archaeon	ftp://ftp.ncbi.nlm.nih.gov/genomes/all/GCA/007/129/655/GCA_007129655.1_ASM712965v1
Thermoplasmata archaeon	ftp://ftp.ncbi.nlm.nih.gov/genomes/all/GCA/007/130/065/GCA_007130065.1_ASM713006v1
Thermoplasmata archaeon	ftp://ftp.ncbi.nlm.nih.gov/genomes/all/GCA/007/133/925/GCA_007133925.1_ASM713392v1
Thermoplasmata archaeon	ftp://ftp.ncbi.nlm.nih.gov/genomes/all/GCA/008/297/675/GCA_008297675.1_ASM829767v1
Thermoplasmata archaeon	ftp://ftp.ncbi.nlm.nih.gov/genomes/all/GCA/008/297/685/GCA_008297685.1_ASM829768v1
Thermoplasmata archaeon	ftp://ftp.ncbi.nlm.nih.gov/genomes/all/GCA/008/297/695/GCA_008297695.1_ASM829769v1
Thermoplasmata archaeon	ftp://ftp.ncbi.nlm.nih.gov/genomes/all/GCA/008/297/705/GCA_008297705.1_ASM829770v1
Thermoplasmata archaeon	ftp://ftp.ncbi.nlm.nih.gov/genomes/all/GCA/008/297/715/GCA_008297715.1_ASM829771v1
Thermoplasmata archaeon	ftp://ftp.ncbi.nlm.nih.gov/genomes/all/GCA/008/297/775/GCA_008297775.1_ASM829777v1
Thermoplasmata archaeon	ftp://ftp.ncbi.nlm.nih.gov/genomes/all/GCA/008/297/785/GCA_008297785.1_ASM829778v1
Thermoplasmata archaeon	ftp://ftp.ncbi.nlm.nih.gov/genomes/all/GCA/008/297/795/GCA_008297795.1_ASM829779v1
Thermoplasmata archaeon	ftp://ftp.ncbi.nlm.nih.gov/genomes/all/GCA/008/297/815/GCA_008297815.1_ASM829781v1
Thermoplasmata archaeon	ftp://ftp.ncbi.nlm.nih.gov/genomes/all/GCA/008/297/855/GCA_008297855.1_ASM829785v1
Thermoplasmata archaeon	ftp://ftp.ncbi.nlm.nih.gov/genomes/all/GCA/008/297/865/GCA_008297865.1_ASM829786v1
Thermoplasmata archaeon	ftp://ftp.ncbi.nlm.nih.gov/genomes/all/GCA/008/297/885/GCA_008297885.1_ASM829788v1
Thermoplasmata archaeon	ftp://ftp.ncbi.nlm.nih.gov/genomes/all/GCA/008/297/895/GCA_008297895.1_ASM829789v1
Thermoplasmata archaeon	ftp://ftp.ncbi.nlm.nih.gov/genomes/all/GCA/008/297/925/GCA_008297925.1_ASM829792v1
Thermoplasmata archaeon	ftp://ftp.ncbi.nlm.nih.gov/genomes/all/GCA/008/297/965/GCA_008297965.1_ASM829796v1
Thermoplasmata archaeon HGW-Thermoplasmata-1	ftp://ftp.ncbi.nlm.nih.gov/genomes/all/GCA/002/838/935/GCA_002838935.1_ASM283893v1
Thermoplasmata archaeon HGW-Thermoplasmata-2	ftp://ftp.ncbi.nlm.nih.gov/genomes/all/GCA/002/838/995/GCA_002838995.1_ASM283899v1
Thermoplasmata archaeon M11B2D	ftp://ftp.ncbi.nlm.nih.gov/genomes/all/GCA/002/900/545/GCA_002900545.1_ASM290054v1
Thermoplasmata archaeon M8B2D	ftp://ftp.ncbi.nlm.nih.gov/genomes/all/GCA/002/900/525/GCA_002900525.1_ASM290052v1
Thermoplasmata archaeon M9B1D	ftp://ftp.ncbi.nlm.nih.gov/genomes/all/GCA/002/900/535/GCA_002900535.1_ASM290053v1
Thermoplasmata archaeon M9B2D	ftp://ftp.ncbi.nlm.nih.gov/genomes/all/GCA/002/900/555/GCA_002900555.1_ASM290055v1
Thermoplasmata archaeon UBA184	ftp://ftp.ncbi.nlm.nih.gov/genomes/all/GCA/002/495/185/GCA_002495185.1_ASM249518v1
Thermoplasmata archaeon UBA61	ftp://ftp.ncbi.nlm.nih.gov/genomes/all/GCA/002/503/985/GCA_002503985.1_ASM250398v1
Thermoplasmatales archaeon 49_6	ftp://ftp.ncbi.nlm.nih.gov/genomes/all/GCA/001/508/715/GCA_001508715.1_ASM150871v1
Thermoplasmatales archaeon A-plasma	ftp://ftp.ncbi.nlm.nih.gov/genomes/all/GCA/000/447/225/GCA_000447225.1_amd_a-plasma
Thermoplasmatales archaeon ARMAN	ftp://ftp.ncbi.nlm.nih.gov/genomes/all/GCA/002/204/695/GCA_002204695.1_ASM220469v1
[truncated: 157 more rows]

## Sheet: genome_size_except_DPANN
ID	Species	bp	Size
GCA_002506595.1	Acidilobaceae archaeon UBA158	1465940	1.46594
GCA_002496425.1	Acidilobaceae archaeon UBA162	1147742	1.14774
GCA_000398565.1	Aigarchaeota archaeon JGI 0000001-A7	412511	0.412511
GCA_000405765.1	Aigarchaeota archaeon JGI 0000001-B8	373687	0.373687
GCA_000398585.1	Aigarchaeota archaeon JGI 0000001-H6	198883	0.198883
GCA_000405685.1	Aigarchaeota archaeon JGI 0000106-J15	1085321	1.08532
GCA_003056285.1	Aigarchaeota archaeon NZ13_MG1	1536389	1.53639
GCA_000380685.1	Aigarchaeota archaeon SCGC AAA471-A16	624620	0.62462
GCA_000402935.1	Aigarchaeota archaeon SCGC AAA471-B22	267561	0.267561
GCA_000402915.1	Aigarchaeota archaeon SCGC AAA471-D15	667371	0.667371
GCA_000402965.1	Aigarchaeota archaeon SCGC AAA471-E14	703726	0.703726
GCA_000398485.1	Aigarchaeota archaeon SCGC AAA471-E16	525966	0.525966
GCA_000405905.1	Aigarchaeota archaeon SCGC AAA471-F17	741841	0.741841
GCA_000398505.1	Aigarchaeota archaeon SCGC AAA471-G05	640245	0.640245
GCA_000405925.1	Aigarchaeota archaeon SCGC AAA471-I13	164795	0.164795
GCA_000398525.1	Aigarchaeota archaeon SCGC AAA471-J07	249792	0.249792
GCA_000398545.1	Aigarchaeota archaeon SCGC AAA471-J08	252228	0.252228
GCA_008000775.1	anaerobic archaeon MK-D1	4427796	4.4278
GCA_002254785.1	ANME-1 cluster archaeon ex4572_4	1018085	1.01808
GCA_003194445.1	ANME-2 cluster archaeon	3609340	3.60934
GCA_003336385.1	ANME-2 cluster archaeon	1633070	1.63307
GCA_003601535.1	ANME-2 cluster archaeon	1670603	1.6706
GCA_004526155.1	ANME-2 cluster archaeon	2460684	2.46068
GCA_005504395.1	ANME-2 cluster archaeon	1417276	1.41728
GCA_002926195.1	ANME-2 cluster archaeon HR1	2195459	2.19546
GCA_003558335.1	Arc I group archaeon	1390794	1.39079
GCA_003563815.1	Arc I group archaeon	3229418	3.22942
GCA_001587595.1	Arc I group archaeon ADurb1013_Bin02101	1495432	1.49543
GCA_001587605.1	Arc I group archaeon ADurb1113_Bin01801	1497132	1.49713
GCA_001587635.1	Arc I group archaeon ADurb1213_Bin02801	1482298	1.4823
GCA_001587655.1	Arc I group archaeon B03fssc0709_Meth_Bin005	1610745	1.61075
GCA_001587695.1	Arc I group archaeon B15fssc0709_Meth_Bin003	1658046	1.65805
GCA_001587575.1	Arc I group archaeon BMIXfssc0709_Meth_Bin006	1557731	1.55773
GCA_001587715.1	Arc I group archaeon U1lsi0528_Bin055	1994208	1.99421
GCA_001587675.1	Arc I group archaeon U1lsi0528_Bin089	1794460	1.79446
GCA_004366975.1	Archaeoglobaceae archaeon	1861238	1.86124
GCA_004366995.1	Archaeoglobaceae archaeon	2358571	2.35857
GCA_004367345.1	Archaeoglobaceae archaeon	2046314	2.04631
GCA_003662925.1	Archaeoglobales archaeon	2626133	2.62613
GCA_003662965.1	Archaeoglobales archaeon	1860707	1.86071
GCA_003662985.1	Archaeoglobales archaeon	2151393	2.15139
GCA_003662995.1	Archaeoglobales archaeon	2609224	2.60922
GCA_003663025.1	Archaeoglobales archaeon	1869676	1.86968
GCA_003663055.1	Archaeoglobales archaeon	1448793	1.44879
GCA_002254865.1	Archaeoglobales archaeon ex4484_92	3408041	3.40804
GCA_003935005.1	Archaeoglobi archaeon	2128522	2.12852
GCA_004347825.1	Archaeoglobi archaeon	1557307	1.55731
GCA_004347845.1	Archaeoglobi archaeon	1567523	1.56752
GCA_004347865.1	Archaeoglobi archaeon	1514415	1.51442
GCA_002010305.1	Archaeoglobi archaeon JdFR-42	2148619	2.14862
GCA_002686315.1	archaeon	1145350	1.14535
GCA_002687185.1	archaeon	1583763	1.58376
GCA_002687815.1	archaeon	819095	0.819095
GCA_002688265.1	archaeon	1070250	1.07025
GCA_002688325.1	archaeon	606505	0.606505
GCA_002688355.1	archaeon	962007	0.962007
GCA_002688745.1	archaeon	847980	0.84798
GCA_002688925.1	archaeon	864511	0.864511
GCA_002688965.1	archaeon	1897616	1.89762
GCA_003661545.1	archaeon	1561675	1.56167
GCA_003661565.1	archaeon	1298017	1.29802
GCA_003661585.1	archaeon	638917	0.638917
GCA_003661605.1	archaeon	793862	0.793862
GCA_003661625.1	archaeon	986634	0.986634
GCA_004145285.1	archaeon	1926112	1.92611
GCA_004145295.1	archaeon	2396438	2.39644
GCA_004145385.1	archaeon	1224031	1.22403
GCA_004145555.1	archaeon	4732627	4.73263
GCA_004146225.1	archaeon	13399915	13.3999
GCA_004173275.1	archaeon	3741549	3.74155
GCA_004173375.1	archaeon	1626933	1.62693
GCA_004212155.1	archaeon	1492157	1.49216
GCA_004297575.1	archaeon	736572	0.736572
GCA_005239615.1	archaeon	1137048	1.13705
GCA_005239845.1	archaeon	1190917	1.19092
GCA_005240025.1	archaeon	1350824	1.35082
GCA_006538205.1	archaeon	1695311	1.69531
GCA_007279865.1	archaeon	525666	0.525666
GCA_007280995.1	archaeon	197996	0.197996
GCA_007281115.1	archaeon	416526	0.416526
GCA_007281275.1	archaeon	916460	0.91646
GCA_001920715.1	archaeon 13_1_20CM_2_51_12	3137011	3.13701
GCA_001920655.1	archaeon 13_1_20CM_2_54_9	1867800	1.8678
GCA_001919675.1	archaeon 13_1_20CM_52_20	737615	0.737615
GCA_001919285.1	archaeon 13_1_40CM_2_52_13	1500861	1.50086
GCA_001919275.1	archaeon 13_1_40CM_2_52_4	803411	0.803411
GCA_001918315.1	archaeon 13_1_40CM_4_53_4	1608276	1.60828
GCA_001915075.1	archaeon 13_2_20CM_2_52_21	2330049	2.33005
GCA_001915065.1	archaeon 13_2_20CM_2_53_6	1787276	1.78728
GCA_002952775.1	archaeon AArc-Sl	3313120	3.31312
GCA_002923215.1	archaeon BMS3Abin16	1628016	1.62802
GCA_002897655.1	archaeon BMS3Abin17	1091667	1.09167
GCA_002897955.1	archaeon BMS3Bbin15	1738368	1.73837
GCA_002898035.1	archaeon BMS3Bbin16	1164696	1.1647
GCA_002793475.1	archaeon CG_4_10_14_0_2_um_filter_Archaea_38_6	521599	0.521599
GCA_002783805.1	archaeon CG_4_8_14_3_um_filter_38_5	316264	0.316264
GCA_002779795.1	archaeon CG06_land_8_20_14_3_00_37_11	783274	0.783274
GCA_002779595.1	archaeon CG07_land_8_20_14_0_80_38_8	809810	0.80981
GCA_002763265.1	archaeon CG10_big_fil_rev_8_21_14_0_10_43_11	1006051	1.00605
GCA_001872885.1	archaeon CG2_30_31_98	416944	0.416944
GCA_002176885.1	archaeon D22	499102	0.499102
GCA_000806055.1	archaeon GW2011_AR1	562091	0.562091
GCA_000830275.1	archaeon GW2011_AR10	1241428	1.24143
GCA_000806135.1	archaeon GW2011_AR11	916385	0.916385
GCA_000805965.1	archaeon GW2011_AR13	943035	0.943035
GCA_000830295.1	archaeon GW2011_AR15	1157790	1.15779
GCA_000805925.1	archaeon GW2011_AR16	395366	0.395366
GCA_000805995.1	archaeon GW2011_AR17	637001	0.637001
GCA_000806155.1	archaeon GW2011_AR18	822540	0.82254
GCA_000806015.1	archaeon GW2011_AR19	678285	0.678285
GCA_000830315.1	archaeon GW2011_AR20	829411	0.829411
GCA_000806035.1	archaeon GW2011_AR21	362948	0.362948
GCA_000806075.1	archaeon GW2011_AR3	992621	0.992621
GCA_000806095.1	archaeon GW2011_AR4	1233349	1.23335
GCA_000806115.1	archaeon GW2011_AR5	858244	0.858244
GCA_000805915.1	archaeon GW2011_AR6	512955	0.512955
GCA_000805935.1	archaeon GW2011_AR9	486555	0.486555
GCA_002898355.1	archaeon HR01	1761185	1.76119
GCA_002898395.1	archaeon HR02	1733307	1.73331
GCA_002898595.1	archaeon HR03	393979	0.393979
GCA_002898655.1	archaeon HR04	1208457	1.20846
GCA_002898445.1	archaeon HR05	635432	0.635432
GCA_002898815.1	archaeon HR06	992123	0.992123
GCA_001768965.1	archaeon RBG_16_50_20	1337444	1.33744
GCA_003034855.1	archaeon SCG-AAA382B04	1422753	1.42275
GCA_002501985.1	archaeon UBA140	608185	0.608185
GCA_002507085.1	archaeon UBA168	889165	0.889165
GCA_002505525.1	archaeon UBA431	1309476	1.30948
GCA_002505645.1	archaeon UBA460	2834249	2.83425
GCA_002494525.1	archaeon UBA490	635160	0.63516
GCA_002502135.1	archaeon UBA543	733777	0.733777
GCA_002495465.1	archaeon UBA55	613502	0.613502
GCA_002506365.1	archaeon UBA583	1388979	1.38898
GCA_003555245.1	candidate division MSBL1 archaeon	1123217	1.12322
GCA_001548885.1	candidate division MSBL1 archaeon SCGC-AAA259A05	1161635	1.16163
GCA_001549035.1	candidate division MSBL1 archaeon SCGC-AAA259B11	822059	0.822059
GCA_001548915.1	candidate division MSBL1 archaeon SCGC-AAA259D14	850372	0.850372
GCA_001549075.1	candidate division MSBL1 archaeon SCGC-AAA259D18	382865	0.382865
GCA_001548935.1	candidate division MSBL1 archaeon SCGC-AAA259E17	883132	0.883132
GCA_001549095.1	candidate division MSBL1 archaeon SCGC-AAA259E19	1412535	1.41254
GCA_001548955.1	candidate division MSBL1 archaeon SCGC-AAA259E22	825701	0.825701
GCA_001548965.1	candidate division MSBL1 archaeon SCGC-AAA259I07	637942	0.637942
GCA_001548995.1	candidate division MSBL1 archaeon SCGC-AAA259I09	1344261	1.34426
GCA_001549015.1	candidate division MSBL1 archaeon SCGC-AAA259I14	766874	0.766874
GCA_001549045.1	candidate division MSBL1 archaeon SCGC-AAA259J03	893784	0.893784
GCA_001549115.1	candidate division MSBL1 archaeon SCGC-AAA259M10	865782	0.865782
GCA_001549135.1	candidate division MSBL1 archaeon SCGC-AAA259O05	1057572	1.05757
GCA_001549125.1	candidate division MSBL1 archaeon SCGC-AAA261C02	628209	0.628209
GCA_001549175.1	candidate division MSBL1 archaeon SCGC-AAA261D19	673667	0.673667
GCA_001549195.1	candidate division MSBL1 archaeon SCGC-AAA261F17	523733	0.523733
GCA_001549215.1	candidate division MSBL1 archaeon SCGC-AAA261F19	655981	0.655981
GCA_001549415.1	candidate division MSBL1 archaeon SCGC-AAA261G05	532132	0.532132
GCA_001549225.1	candidate division MSBL1 archaeon SCGC-AAA261O19	729384	0.729384
GCA_001549255.1	candidate division MSBL1 archaeon SCGC-AAA382A03	428287	0.428287
GCA_001549435.1	candidate division MSBL1 archaeon SCGC-AAA382A13	408808	0.408808
GCA_001549275.1	candidate division MSBL1 archaeon SCGC-AAA382A20	925397	0.925397
GCA_001549445.1	candidate division MSBL1 archaeon SCGC-AAA382C18	546193	0.546193
GCA_001549285.1	candidate division MSBL1 archaeon SCGC-AAA382F02	336176	0.336176
GCA_001549315.1	candidate division MSBL1 archaeon SCGC-AAA382K21	258290	0.25829
GCA_001549475.1	candidate division MSBL1 archaeon SCGC-AAA382M17	378040	0.37804
GCA_001549325.1	candidate division MSBL1 archaeon SCGC-AAA382N08	422936	0.422936
GCA_001549495.1	candidate division MSBL1 archaeon SCGC-AAA385D11	306358	0.306358
GCA_001549515.1	candidate division MSBL1 archaeon SCGC-AAA385M02	137797	0.137797
GCA_001549355.1	candidate division MSBL1 archaeon SCGC-AAA385M11	215229	0.215229
GCA_001549395.1	candidate division MSBL1 archaeon SCGC-AAA833F18	269915	0.269915
GCA_001549365.1	candidate division MSBL1 archaeon SCGC-AAA833K04	162840	0.16284
GCA_002726865.1	Candidatus Bathyarchaeota archaeon	1996248	1.99625
GCA_002871235.1	Candidatus Bathyarchaeota archaeon	295809	0.295809
GCA_002871245.1	Candidatus Bathyarchaeota archaeon	421985	0.421985
GCA_002871255.1	Candidatus Bathyarchaeota archaeon	597755	0.597755
GCA_003096235.1	Candidatus Bathyarchaeota archaeon	2245644	2.24564
GCA_003096255.1	Candidatus Bathyarchaeota archaeon	2333481	2.33348
GCA_003133625.1	Candidatus Bathyarchaeota archaeon	2545071	2.54507
GCA_003141295.1	Candidatus Bathyarchaeota archaeon	2369190	2.36919
GCA_003141855.1	Candidatus Bathyarchaeota archaeon	2394173	2.39417
GCA_003151735.1	Candidatus Bathyarchaeota archaeon	3506105	3.5061
GCA_003152735.1	Candidatus Bathyarchaeota archaeon	2065301	2.0653
GCA_003152955.1	Candidatus Bathyarchaeota archaeon	2711891	2.71189
GCA_003164295.1	Candidatus Bathyarchaeota archaeon	3264811	3.26481
GCA_003165195.1	Candidatus Bathyarchaeota archaeon	3164738	3.16474
GCA_003235175.1	Candidatus Bathyarchaeota archaeon	399679	0.399679
GCA_003235725.1	Candidatus Bathyarchaeota archaeon	460855	0.460855
GCA_003246955.1	Candidatus Bathyarchaeota archaeon	272161	0.272161
GCA_003247875.1	Candidatus Bathyarchaeota archaeon	475536	0.475536
GCA_003249775.1	Candidatus Bathyarchaeota archaeon	1641847	1.64185
GCA_003250545.1	Candidatus Bathyarchaeota archaeon	320667	0.320667
GCA_003589585.1	Candidatus Bathyarchaeota archaeon	2076091	2.07609
GCA_003601595.1	Candidatus Bathyarchaeota archaeon	503563	0.503563
GCA_003601605.1	Candidatus Bathyarchaeota archaeon	1094533	1.09453
GCA_003601635.1	Candidatus Bathyarchaeota archaeon	497722	0.497722
GCA_003601655.1	Candidatus Bathyarchaeota archaeon	1132007	1.13201
GCA_003601665.1	Candidatus Bathyarchaeota archaeon	907528	0.907528
GCA_003601695.1	Candidatus Bathyarchaeota archaeon	1257418	1.25742
GCA_003601715.1	Candidatus Bathyarchaeota archaeon	1879918	1.87992
GCA_003601725.1	Candidatus Bathyarchaeota archaeon	1202259	1.20226
GCA_003601735.1	Candidatus Bathyarchaeota archaeon	597004	0.597004
GCA_003601775.1	Candidatus Bathyarchaeota archaeon	1527575	1.52757
GCA_003601785.1	Candidatus Bathyarchaeota archaeon	816136	0.816136
GCA_003601835.1	Candidatus Bathyarchaeota archaeon	1251171	1.25117
GCA_003601845.1	Candidatus Bathyarchaeota archaeon	1331265	1.33126
GCA_003601875.1	Candidatus Bathyarchaeota archaeon	597499	0.597499
GCA_003601885.1	Candidatus Bathyarchaeota archaeon	474510	0.47451
GCA_003604315.1	Candidatus Bathyarchaeota archaeon	1310867	1.31087
GCA_003661945.1	Candidatus Bathyarchaeota archaeon	1264435	1.26443
GCA_003661965.1	Candidatus Bathyarchaeota archaeon	1300992	1.30099
GCA_003661975.1	Candidatus Bathyarchaeota archaeon	1775367	1.77537
GCA_003662005.1	Candidatus Bathyarchaeota archaeon	1398678	1.39868
GCA_003662025.1	Candidatus Bathyarchaeota archaeon	946747	0.946747
GCA_003662035.1	Candidatus Bathyarchaeota archaeon	999599	0.999599
GCA_003662065.1	Candidatus Bathyarchaeota archaeon	853520	0.85352
GCA_003662085.1	Candidatus Bathyarchaeota archaeon	1485374	1.48537
GCA_003662095.1	Candidatus Bathyarchaeota archaeon	1029926	1.02993
GCA_003662125.1	Candidatus Bathyarchaeota archaeon	1475537	1.47554
GCA_003662145.1	Candidatus Bathyarchaeota archaeon	843372	0.843372
GCA_003662155.1	Candidatus Bathyarchaeota archaeon	784285	0.784285
GCA_003662185.1	Candidatus Bathyarchaeota archaeon	964090	0.96409
GCA_003662205.1	Candidatus Bathyarchaeota archaeon	1502241	1.50224
GCA_003662215.1	Candidatus Bathyarchaeota archaeon	910545	0.910545
GCA_003662245.1	Candidatus Bathyarchaeota archaeon	1078400	1.0784
GCA_003662265.1	Candidatus Bathyarchaeota archaeon	606224	0.606224
GCA_003662275.1	Candidatus Bathyarchaeota archaeon	1039993	1.03999
GCA_003662305.1	Candidatus Bathyarchaeota archaeon	1116001	1.116
GCA_003662325.1	Candidatus Bathyarchaeota archaeon	1068935	1.06893
GCA_003662345.1	Candidatus Bathyarchaeota archaeon	1011763	1.01176
GCA_003662365.1	Candidatus Bathyarchaeota archaeon	946513	0.946513
GCA_003662385.1	Candidatus Bathyarchaeota archaeon	2038793	2.03879
GCA_003662395.1	Candidatus Bathyarchaeota archaeon	1126864	1.12686
GCA_003662425.1	Candidatus Bathyarchaeota archaeon	773739	0.773739
GCA_003662445.1	Candidatus Bathyarchaeota archaeon	1622263	1.62226
GCA_003662455.1	Candidatus Bathyarchaeota archaeon	1656479	1.65648
GCA_003662485.1	Candidatus Bathyarchaeota archaeon	1057698	1.0577
GCA_003662505.1	Candidatus Bathyarchaeota archaeon	796725	0.796725
GCA_003662515.1	Candidatus Bathyarchaeota archaeon	840820	0.84082
GCA_003662535.1	Candidatus Bathyarchaeota archaeon	721938	0.721938
GCA_003662565.1	Candidatus Bathyarchaeota archaeon	890676	0.890676
GCA_003662585.1	Candidatus Bathyarchaeota archaeon	1005652	1.00565
GCA_003662595.1	Candidatus Bathyarchaeota archaeon	2266412	2.26641
GCA_003662625.1	Candidatus Bathyarchaeota archaeon	923264	0.923264
GCA_003662645.1	Candidatus Bathyarchaeota archaeon	1227202	1.2272
GCA_003662655.1	Candidatus Bathyarchaeota archaeon	1036406	1.03641
GCA_003662685.1	Candidatus Bathyarchaeota archaeon	2087467	2.08747
GCA_003662705.1	Candidatus Bathyarchaeota archaeon	1599602	1.5996
GCA_003662715.1	Candidatus Bathyarchaeota archaeon	2560388	2.56039
GCA_003662745.1	Candidatus Bathyarchaeota archaeon	2106622	2.10662
GCA_004376295.1	Candidatus Bathyarchaeota archaeon	1889860	1.88986
GCA_004376385.1	Candidatus Bathyarchaeota archaeon	1586999	1.587
GCA_004376645.1	Candidatus Bathyarchaeota archaeon	1246070	1.24607
GCA_004376975.1	Candidatus Bathyarchaeota archaeon	1647711	1.64771
GCA_004377085.1	Candidatus Bathyarchaeota archaeon	1184819	1.18482
GCA_004377325.1	Candidatus Bathyarchaeota archaeon	1140988	1.14099
GCA_004377395.1	Candidatus Bathyarchaeota archaeon	1631483	1.63148
GCA_004525915.1	Candidatus Bathyarchaeota archaeon	2421389	2.42139
GCA_004526075.1	Candidatus Bathyarchaeota archaeon	947893	0.947893
GCA_005881615.1	Candidatus Bathyarchaeota archaeon	2232448	2.23245
GCA_005881655.1	Candidatus Bathyarchaeota archaeon	1555935	1.55594
GCA_005881695.1	Candidatus Bathyarchaeota archaeon	1997423	1.99742
GCA_005882885.1	Candidatus Bathyarchaeota archaeon	1676054	1.67605
GCA_005882895.1	Candidatus Bathyarchaeota archaeon	1967130	1.96713
GCA_005882905.1	Candidatus Bathyarchaeota archaeon	1528055	1.52805
GCA_005882955.1	Candidatus Bathyarchaeota archaeon	1468624	1.46862
GCA_005883075.1	Candidatus Bathyarchaeota archaeon	1896249	1.89625
GCA_005883085.1	Candidatus Bathyarchaeota archaeon	1712672	1.71267
GCA_005883695.1	Candidatus Bathyarchaeota archaeon	1314685	1.31469
GCA_005883735.1	Candidatus Bathyarchaeota archaeon	1363180	1.36318
GCA_005883755.1	Candidatus Bathyarchaeota archaeon	1571095	1.57109
GCA_005884195.1	Candidatus Bathyarchaeota archaeon	1924307	1.92431
GCA_005884215.1	Candidatus Bathyarchaeota archaeon	1500098	1.5001
GCA_005884235.1	Candidatus Bathyarchaeota archaeon	2193887	2.19389
GCA_005884265.1	Candidatus Bathyarchaeota archaeon	1698746	1.69875
GCA_005884605.1	Candidatus Bathyarchaeota archaeon	2025156	2.02516
GCA_005884635.1	Candidatus Bathyarchaeota archaeon	2072006	2.07201
GCA_005888625.1	Candidatus Bathyarchaeota archaeon	1588200	1.5882
GCA_005888635.1	Candidatus Bathyarchaeota archaeon	2179949	2.17995
GCA_005888675.1	Candidatus Bathyarchaeota archaeon	1857064	1.85706
GCA_005888695.1	Candidatus Bathyarchaeota archaeon	2082389	2.08239
GCA_005888705.1	Candidatus Bathyarchaeota archaeon	1099823	1.09982
GCA_005888735.1	Candidatus Bathyarchaeota archaeon	2390752	2.39075
GCA_005888745.1	Candidatus Bathyarchaeota archaeon	2195209	2.19521
GCA_005888755.1	Candidatus Bathyarchaeota archaeon	2014445	2.01444
GCA_005888795.1	Candidatus Bathyarchaeota archaeon	2654280	2.65428
GCA_007049895.1	Candidatus Bathyarchaeota archaeon	637791	0.637791
GCA_007049905.1	Candidatus Bathyarchaeota archaeon	1152944	1.15294
GCA_007049975.1	Candidatus Bathyarchaeota archaeon	1214426	1.21443
GCA_007049995.1	Candidatus Bathyarchaeota archaeon	1018533	1.01853
GCA_007050015.1	Candidatus Bathyarchaeota archaeon	606417	0.606417
GCA_007050865.1	Candidatus Bathyarchaeota archaeon	1944508	1.94451
GCA_007050875.1	Candidatus Bathyarchaeota archaeon	1698623	1.69862
GCA_007050885.1	Candidatus Bathyarchaeota archaeon	1820428	1.82043
GCA_007050895.1	Candidatus Bathyarchaeota archaeon	1591409	1.59141
GCA_001593875.1	Candidatus Bathyarchaeota archaeon B23	717825	0.717825
GCA_001593865.1	Candidatus Bathyarchaeota archaeon B24	1731399	1.7314
GCA_002490245.1	Candidatus Bathyarchaeota archaeon B24-2	1347170	1.34717
GCA_001593855.1	Candidatus Bathyarchaeota archaeon B25	818882	0.818882
GCA_001593925.1	Candidatus Bathyarchaeota archaeon B26-1	1348101	1.3481
GCA_001593935.1	Candidatus Bathyarchaeota archaeon B26-2	1890193	1.89019
GCA_001593845.1	Candidatus Bathyarchaeota archaeon B63	859377	0.859377
GCA_001399805.1	Candidatus Bathyarchaeota archaeon BA1	1931714	1.93171
GCA_001399795.1	Candidatus Bathyarchaeota archaeon BA2	1455689	1.45569
GCA_002782745.1	Candidatus Bathyarchaeota archaeon CG_4_8_14_3_um_filter_42_8	678723	0.678723
GCA_002779555.1	Candidatus Bathyarchaeota archaeon CG07_land_8_20_14_0_80_47_9	1429808	1.42981
GCA_002255025.1	Candidatus Bathyarchaeota archaeon ex4484_135	976871	0.976871
GCA_002255045.1	Candidatus Bathyarchaeota archaeon ex4484_205	1282106	1.28211
GCA_002254975.1	Candidatus Bathyarchaeota archaeon ex4484_218	628054	0.628054
GCA_002254965.1	Candidatus Bathyarchaeota archaeon ex4484_231	880221	0.880221
GCA_002254475.1	Candidatus Bathyarchaeota archaeon ex4484_40	1136163	1.13616
GCA_002010885.1	Candidatus Bathyarchaeota archaeon JdFR-01	200493	0.200493
GCA_002010925.1	Candidatus Bathyarchaeota archaeon JdFR-04	1067948	1.06795
GCA_002009955.1	Candidatus Bathyarchaeota archaeon JdFR-05	433479	0.433479
GCA_002010955.1	Candidatus Bathyarchaeota archaeon JdFR-06	735249	0.735249
GCA_002010975.1	Candidatus Bathyarchaeota archaeon JdFR-07	907597	0.907597
GCA_002010995.1	Candidatus Bathyarchaeota archaeon JdFR-08	919095	0.919095
GCA_002011005.1	Candidatus Bathyarchaeota archaeon JdFR-09	498537	0.498537
GCA_002009985.1	Candidatus Bathyarchaeota archaeon JdFR-10	1817752	1.81775
GCA_002011035.1	Candidatus Bathyarchaeota archaeon JdFR-11	1725730	1.72573
GCA_001775955.1	Candidatus Bathyarchaeota archaeon RBG_13_38_9	1724111	1.72411
GCA_001774235.1	Candidatus Bathyarchaeota archaeon RBG_13_46_16b	1369378	1.36938
GCA_001774245.1	Candidatus Bathyarchaeota archaeon RBG_13_52_12	2081685	2.08168
GCA_001775965.1	Candidatus Bathyarchaeota archaeon RBG_13_60_20	1215694	1.21569
GCA_001775995.1	Candidatus Bathyarchaeota archaeon RBG_16_48_13	848615	0.848615
GCA_001776015.1	Candidatus Bathyarchaeota archaeon RBG_16_57_9	1523517	1.52352
GCA_001577155.1	Candidatus Bathyarchaeota archaeon TCS64	1556618	1.55662
GCA_002495485.1	Candidatus Bathyarchaeota archaeon UBA185	1805477	1.80548
GCA_002507245.1	Candidatus Bathyarchaeota archaeon UBA233	1581017	1.58102
GCA_002509245.1	Candidatus Bathyarchaeota archaeon UBA589	1574458	1.57446
GCA_003661485.1	Candidatus Geothermarchaeota archaeon	958108	0.958108
GCA_003661505.1	Candidatus Geothermarchaeota archaeon	1027455	1.02746
GCA_003661525.1	Candidatus Geothermarchaeota archaeon	803797	0.803797
GCA_002412205.1	Candidatus Geothermarchaeota archaeon ex4572_27	1338836	1.33884
GCA_002011075.1	Candidatus Geothermarchaeota archaeon JdFR-13	1671866	1.67187
GCA_002011085.1	Candidatus Geothermarchaeota archaeon JdFR-14	1635024	1.63502
GCA_002728275.1	Candidatus Heimdallarchaeota archaeon	1406929	1.40693
GCA_003662875.1	Candidatus Heimdallarchaeota archaeon	1669071	1.66907
GCA_003662885.1	Candidatus Heimdallarchaeota archaeon	2055492	2.05549
GCA_003662935.1	Candidatus Heimdallarchaeota archaeon	2939760	2.93976
GCA_004376455.1	Candidatus Heimdallarchaeota archaeon	2676663	2.67666
GCA_004376735.1	Candidatus Heimdallarchaeota archaeon	2030371	2.03037
GCA_004524125.1	Candidatus Heimdallarchaeota archaeon	432340	0.43234
GCA_004524685.1	Candidatus Heimdallarchaeota archaeon	533755	0.533755
GCA_001940755.1	Candidatus Heimdallarchaeota archaeon AB_125	2278690	2.27869
GCA_003144275.1	Candidatus Heimdallarchaeota archaeon B3_Heim	3948260	3.94826
GCA_001940725.1	Candidatus Heimdallarchaeota archaeon LC_2	4843591	4.84359
GCA_001940645.1	Candidatus Heimdallarchaeota archaeon LC_3	5684038	5.68404
GCA_005191415.1	Candidatus Helarchaeota ASGARD archaeon Hel_GB_A	3840020	3.84002
GCA_005191425.1	Candidatus Helarchaeota ASGARD archaeon Hel_GB_B	3543077	3.54308
GCA_003661405.1	Candidatus Hydrothermarchaeota archaeon	1504894	1.50489
GCA_003661425.1	Candidatus Hydrothermarchaeota archaeon	985975	0.985975
GCA_002010065.1	Candidatus Hydrothermarchaeota archaeon JdFR-16	1353114	1.35311
GCA_002011115.1	Candidatus Hydrothermarchaeota archaeon JdFR-17	2178134	2.17813
GCA_002011125.1	Candidatus Hydrothermarchaeota archaeon JdFR-18	2062134	2.06213
GCA_002878355.1	Candidatus Korarchaeota archaeon	2051846	2.05185
GCA_002899815.1	Candidatus Korarchaeota archaeon	1250281	1.25028
GCA_003661225.1	Candidatus Korarchaeota archaeon	1388613	1.38861
GCA_003661245.1	Candidatus Korarchaeota archaeon	1103715	1.10372
GCA_003661265.1	Candidatus Korarchaeota archaeon	1490935	1.49093
GCA_003661285.1	Candidatus Korarchaeota archaeon	1266122	1.26612
GCA_003661305.1	Candidatus Korarchaeota archaeon	1713564	1.71356
GCA_003661315.1	Candidatus Korarchaeota archaeon	1494989	1.49499
GCA_003661345.1	Candidatus Korarchaeota archaeon	834209	0.834209
GCA_003661365.1	Candidatus Korarchaeota archaeon	1823627	1.82363
GCA_003661385.1	Candidatus Korarchaeota archaeon	1739738	1.73974
GCA_003661445.1	Candidatus Korarchaeota archaeon	1675048	1.67505
GCA_004347975.1	Candidatus Korarchaeota archaeon	2243550	2.24355
GCA_003344655.1	Candidatus Korarchaeota archaeon NZ13-K	1374210	1.37421
GCA_003662865.1	Candidatus Lokiarchaeota archaeon	3147059	3.14706
GCA_004375715.1	Candidatus Lokiarchaeota archaeon	3073626	3.07363
GCA_004376705.1	Candidatus Lokiarchaeota archaeon	2672110	2.67211
GCA_004524035.1	Candidatus Lokiarchaeota archaeon	415163	0.415163
GCA_004524075.1	Candidatus Lokiarchaeota archaeon	423195	0.423195
GCA_004524155.1	Candidatus Lokiarchaeota archaeon	622199	0.622199
GCA_004524165.1	Candidatus Lokiarchaeota archaeon	1120860	1.12086
GCA_004524185.1	Candidatus Lokiarchaeota archaeon	804460	0.80446
GCA_004524205.1	Candidatus Lokiarchaeota archaeon	1181003	1.181
GCA_004524255.1	Candidatus Lokiarchaeota archaeon	2374651	2.37465
GCA_004524265.1	Candidatus Lokiarchaeota archaeon	1726522	1.72652
GCA_004524325.1	Candidatus Lokiarchaeota archaeon	1362677	1.36268
GCA_004524355.1	Candidatus Lokiarchaeota archaeon	2056690	2.05669
GCA_004524365.1	Candidatus Lokiarchaeota archaeon	1894998	1.895
GCA_004524385.1	Candidatus Lokiarchaeota archaeon	1836571	1.83657
GCA_004524425.1	Candidatus Lokiarchaeota archaeon	2969355	2.96936
GCA_004524455.1	Candidatus Lokiarchaeota archaeon	1102801	1.1028
GCA_004524495.1	Candidatus Lokiarchaeota archaeon	2009600	2.0096
GCA_004524515.1	Candidatus Lokiarchaeota archaeon	3111768	3.11177
GCA_004524535.1	Candidatus Lokiarchaeota archaeon	3664620	3.66462
GCA_004524545.1	Candidatus Lokiarchaeota archaeon	2547497	2.5475
GCA_004524615.1	Candidatus Lokiarchaeota archaeon	394765	0.394765
GCA_004524635.1	Candidatus Lokiarchaeota archaeon	320847	0.320847
GCA_004524645.1	Candidatus Lokiarchaeota archaeon	1307073	1.30707
GCA_004524705.1	Candidatus Lokiarchaeota archaeon	1892624	1.89262
GCA_004524725.1	Candidatus Lokiarchaeota archaeon	2406751	2.40675
GCA_004526085.1	Candidatus Lokiarchaeota archaeon	1594785	1.59478
GCA_007133855.1	Candidatus Lokiarchaeota archaeon	2331489	2.33149
GCA_008080735.1	Candidatus Lokiarchaeota archaeon	4145068	4.14507
GCA_008080755.1	Candidatus Lokiarchaeota archaeon	3773906	3.77391
GCA_008080765.1	Candidatus Lokiarchaeota archaeon	3921599	3.9216
GCA_001940655.1	Candidatus Lokiarchaeota archaeon CR_4	4334170	4.33417
GCA_005222975.1	Candidatus Lokiarchaeota archaeon Loki_b31	3518981	3.51898
GCA_005223125.1	Candidatus Lokiarchaeota archaeon Loki_b32	4129784	4.12978
GCA_003019595.1	Candidatus Marsarchaeota G1 archaeon BE_D	2190152	2.19015
GCA_003019445.1	Candidatus Marsarchaeota G1 archaeon OSP_B	1077698	1.0777
GCA_003019615.1	Candidatus Marsarchaeota G1 archaeon OSP_C	1992348	1.99235
GCA_003019565.1	Candidatus Marsarchaeota G1 archaeon OSP_D	1915630	1.91563
GCA_003019435.1	Candidatus Marsarchaeota G2 archaeon BE_D	3731392	3.73139
GCA_003019535.1	Candidatus Marsarchaeota G2 archaeon ECH_B_1	2552355	2.55235
GCA_003019515.1	Candidatus Marsarchaeota G2 archaeon ECH_B_2	2586509	2.58651
GCA_003019475.1	Candidatus Marsarchaeota G2 archaeon ECH_B_3	2471134	2.47113
GCA_003019485.1	Candidatus Marsarchaeota G2 archaeon ECH_B_SAG-C16	1242243	1.24224
GCA_003019375.1	Candidatus Marsarchaeota G2 archaeon ECH_B_SAG-E12	351358	0.351358
GCA_003019415.1	Candidatus Marsarchaeota G2 archaeon ECH_B_SAG-F08	902981	0.902981
GCA_003019335.1	Candidatus Marsarchaeota G2 archaeon ECH_B_SAG-G06	692736	0.692736
GCA_003019385.1	Candidatus Marsarchaeota G2 archaeon ECH_B_SAG-G16	1158483	1.15848
GCA_003019345.1	Candidatus Marsarchaeota G2 archaeon ECH_B_SAG-M15	1164694	1.16469
GCA_003019545.1	Candidatus Marsarchaeota G2 archaeon OSP_D	2779268	2.77927
GCA_007116915.1	Candidatus Methanomethylophilaceae archaeon	958064	0.958064
GCA_007117095.1	Candidatus Methanomethylophilaceae archaeon	1108769	1.10877
GCA_007117455.1	Candidatus Methanomethylophilaceae archaeon	1143341	1.14334
GCA_007128455.1	Candidatus Methanomethylophilaceae archaeon	1507242	1.50724
GCA_007130035.1	Candidatus Methanomethylophilaceae archaeon	1041678	1.04168
GCA_007131865.1	Candidatus Methanomethylophilaceae archaeon	737820	0.73782
GCA_003104905.1	Candidatus Methanoperedenaceae archaeon	2913215	2.91322
GCA_002839545.1	Candidatus Methanoperedenaceae archaeon HGW-Methanoperedenaceae-1	1995263	1.99526
GCA_004347915.1	Candidatus Nezhaarchaeota archaeon WYZ-LMO7	1315707	1.31571
GCA_004347965.1	Candidatus Nezhaarchaeota archaeon WYZ-LMO8	1348574	1.34857
GCA_001940665.1	Candidatus Odinarchaeota archaeon LCB_4	1460710	1.46071
GCA_003324595.1	Candidatus Poseidoniales archaeon	2091722	2.09172
GCA_003324605.1	Candidatus Poseidoniales archaeon	1937744	1.93774
GCA_003324635.1	Candidatus Poseidoniales archaeon	1760071	1.76007
GCA_003324645.1	Candidatus Poseidoniales archaeon	2028746	2.02875
GCA_003602395.1	Candidatus Poseidoniales archaeon	1806210	1.80621
GCA_003602405.1	Candidatus Poseidoniales archaeon	1865550	1.86555
GCA_003602415.1	Candidatus Poseidoniales archaeon	1893503	1.8935
GCA_003602455.1	Candidatus Poseidoniales archaeon	1863875	1.86387
GCA_003602475.1	Candidatus Poseidoniales archaeon	1945193	1.94519
GCA_003602485.1	Candidatus Poseidoniales archaeon	1781359	1.78136
GCA_003602515.1	Candidatus Poseidoniales archaeon	1363896	1.3639
GCA_003602525.1	Candidatus Poseidoniales archaeon	1761681	1.76168
GCA_003602535.1	Candidatus Poseidoniales archaeon	1762979	1.76298
GCA_003602575.1	Candidatus Poseidoniales archaeon	1972716	1.97272
GCA_003602595.1	Candidatus Poseidoniales archaeon	1365509	1.36551
GCA_003602605.1	Candidatus Poseidoniales archaeon	2023763	2.02376
GCA_003602635.1	Candidatus Poseidoniales archaeon	1697761	1.69776
GCA_003602645.1	Candidatus Poseidoniales archaeon	1759155	1.75916
GCA_003602665.1	Candidatus Poseidoniales archaeon	1764012	1.76401
GCA_003672115.1	Candidatus Poseidoniales archaeon	1424734	1.42473
GCA_003672125.1	Candidatus Poseidoniales archaeon	1565062	1.56506
GCA_003672175.1	Candidatus Poseidoniales archaeon	1484247	1.48425
GCA_003672205.1	Candidatus Poseidoniales archaeon	1042332	1.04233
GCA_003672215.1	Candidatus Poseidoniales archaeon	1297152	1.29715
GCA_003672235.1	Candidatus Poseidoniales archaeon	1585995	1.586
GCA_003672265.1	Candidatus Poseidoniales archaeon	1576841	1.57684
GCA_003672275.1	Candidatus Poseidoniales archaeon	1598946	1.59895
GCA_003672295.1	Candidatus Poseidoniales archaeon	1295602	1.2956
GCA_003672325.1	Candidatus Poseidoniales archaeon	1609577	1.60958
GCA_003672335.1	Candidatus Poseidoniales archaeon	1721152	1.72115
GCA_003672355.1	Candidatus Poseidoniales archaeon	1557874	1.55787
GCA_003672385.1	Candidatus Poseidoniales archaeon	1140228	1.14023
GCA_003672405.1	Candidatus Poseidoniales archaeon	1603141	1.60314
GCA_003672415.1	Candidatus Poseidoniales archaeon	1065655	1.06566
GCA_003672445.1	Candidatus Poseidoniales archaeon	1661056	1.66106
GCA_003672465.1	Candidatus Poseidoniales archaeon	1154143	1.15414
GCA_003672475.1	Candidatus Poseidoniales archaeon	1545626	1.54563
GCA_003672505.1	Candidatus Poseidoniales archaeon	1875471	1.87547
GCA_003672515.1	Candidatus Poseidoniales archaeon	1111187	1.11119
GCA_003672545.1	Candidatus Poseidoniales archaeon	1572985	1.57299
GCA_003672555.1	Candidatus Poseidoniales archaeon	1758403	1.7584
GCA_003672585.1	Candidatus Poseidoniales archaeon	1590362	1.59036
GCA_003672595.1	Candidatus Poseidoniales archaeon	1063227	1.06323
GCA_003672615.1	Candidatus Poseidoniales archaeon	1646433	1.64643
GCA_003672645.1	Candidatus Poseidoniales archaeon	1467048	1.46705
GCA_003672655.1	Candidatus Poseidoniales archaeon	1460542	1.46054
GCA_003672685.1	Candidatus Poseidoniales archaeon	1724669	1.72467
GCA_003672705.1	Candidatus Poseidoniales archaeon	2161899	2.1619
GCA_003672715.1	Candidatus Poseidoniales archaeon	1079162	1.07916
GCA_003672735.1	Candidatus Poseidoniales archaeon	1090207	1.09021
GCA_003672765.1	Candidatus Poseidoniales archaeon	1972438	1.97244
GCA_003672785.1	Candidatus Poseidoniales archaeon	1304347	1.30435
GCA_003672795.1	Candidatus Poseidoniales archaeon	1231224	1.23122
GCA_003672825.1	Candidatus Poseidoniales archaeon	1742852	1.74285
GCA_003672845.1	Candidatus Poseidoniales archaeon	1701483	1.70148
GCA_003672855.1	Candidatus Poseidoniales archaeon	1667845	1.66785
GCA_003672885.1	Candidatus Poseidoniales archaeon	1237449	1.23745
GCA_003672895.1	Candidatus Poseidoniales archaeon	1176641	1.17664
GCA_003672915.1	Candidatus Poseidoniales archaeon	1546448	1.54645
GCA_003672945.1	Candidatus Poseidoniales archaeon	1248962	1.24896
GCA_003672965.1	Candidatus Poseidoniales archaeon	1694500	1.6945
GCA_003672975.1	Candidatus Poseidoniales archaeon	1726134	1.72613
GCA_003673005.1	Candidatus Poseidoniales archaeon	1530572	1.53057
GCA_003673025.1	Candidatus Poseidoniales archaeon	1565837	1.56584
GCA_003673035.1	Candidatus Poseidoniales archaeon	1181274	1.18127
GCA_003973285.1	Candidatus Poseidoniales archaeon	2294894	2.29489
GCA_003973295.1	Candidatus Poseidoniales archaeon	1049058	1.04906
GCA_004214165.1	Candidatus Poseidoniales archaeon	899716	0.899716
GCA_008080825.1	Candidatus Poseidoniales archaeon	1530698	1.5307
GCA_008080995.1	Candidatus Poseidoniales archaeon	1463941	1.46394
GCA_003345545.1	Candidatus Thorarchaeota archaeon	2688080	2.68808
GCA_003345555.1	Candidatus Thorarchaeota archaeon	2277301	2.2773
GCA_003345595.1	Candidatus Thorarchaeota archaeon	2732298	2.7323
GCA_003662765.1	Candidatus Thorarchaeota archaeon	2322715	2.32272
GCA_003662775.1	Candidatus Thorarchaeota archaeon	4295742	4.29574
GCA_003662805.1	Candidatus Thorarchaeota archaeon	3024846	3.02485
GCA_003662815.1	Candidatus Thorarchaeota archaeon	2496771	2.49677
GCA_003662835.1	Candidatus Thorarchaeota archaeon	1837725	1.83773
GCA_004376265.1	Candidatus Thorarchaeota archaeon	3037225	3.03722
GCA_004376425.1	Candidatus Thorarchaeota archaeon	1111453	1.11145
GCA_004524055.1	Candidatus Thorarchaeota archaeon	354226	0.354226
GCA_004524145.1	Candidatus Thorarchaeota archaeon	424295	0.424295
GCA_004524225.1	Candidatus Thorarchaeota archaeon	291515	0.291515
GCA_004524285.1	Candidatus Thorarchaeota archaeon	1830139	1.83014
GCA_004524305.1	Candidatus Thorarchaeota archaeon	1113383	1.11338
GCA_004524435.1	Candidatus Thorarchaeota archaeon	2770204	2.7702
GCA_004524445.1	Candidatus Thorarchaeota archaeon	2792701	2.7927
GCA_004524565.1	Candidatus Thorarchaeota archaeon	3132667	3.13267
GCA_004524595.1	Candidatus Thorarchaeota archaeon	4171935	4.17194
GCA_004524665.1	Candidatus Thorarchaeota archaeon	361622	0.361622
GCA_004525575.1	Candidatus Thorarchaeota archaeon	3054279	3.05428
GCA_004525645.1	Candidatus Thorarchaeota archaeon	4193637	4.19364
GCA_008080745.1	Candidatus Thorarchaeota archaeon	3161981	3.16198
GCA_001940705.1	Candidatus Thorarchaeota archaeon AB_25	2855654	2.85565
GCA_002825515.1	Candidatus Thorarchaeota archaeon MP11T_1	3487971	3.48797
GCA_002825465.1	Candidatus Thorarchaeota archaeon MP8T_1	3511750	3.51175
GCA_002825535.1	Candidatus Thorarchaeota archaeon MP9T_1	4389059	4.38906
GCA_001563335.1	Candidatus Thorarchaeota archaeon SMTZ1-45	3544182	3.54418
GCA_001563325.1	Candidatus Thorarchaeota archaeon SMTZ1-83	3263991	3.26399
GCA_001563465.1	Candidatus Thorarchaeota archaeon SMTZ-45	2357191	2.35719
GCA_003649085.1	Candidatus Verstraetearchaeota archaeon	1937662	1.93766
GCA_003649095.1	Candidatus Verstraetearchaeota archaeon	1431125	1.43112
GCA_003649105.1	Candidatus Verstraetearchaeota archaeon	419172	0.419172
GCA_003649145.1	Candidatus Verstraetearchaeota archaeon	470143	0.470143
GCA_003649155.1	Candidatus Verstraetearchaeota archaeon	945697	0.945697
GCA_003649185.1	Candidatus Verstraetearchaeota archaeon	1382915	1.38291
GCA_003650625.1	Candidatus Verstraetearchaeota archaeon	519149	0.519149
GCA_004212145.1	Candidatus Verstraetearchaeota archaeon	1051239	1.05124
GCA_004347955.1	Candidatus Verstraetearchaeota archaeon	1159412	1.15941
GCA_004348015.1	Candidatus Verstraetearchaeota archaeon	1118163	1.11816
GCA_002504985.1	Candidatus Verstraetearchaeota archaeon UBA156	1178906	1.17891
GCA_002507395.1	Candidatus Verstraetearchaeota archaeon UBA76	1164921	1.16492
GCA_003352245.1	Crenarchaeota archaeon	1674791	1.67479
GCA_003352265.1	Crenarchaeota archaeon	1690326	1.69033
GCA_003352285.1	Crenarchaeota archaeon	1689003	1.689
GCA_003352295.1	Crenarchaeota archaeon	2226630	2.22663
GCA_001920635.1	Crenarchaeota archaeon 13_1_20CM_2_51_8	3311561	3.31156
GCA_001920575.1	Crenarchaeota archaeon 13_1_20CM_2_53_14	1541694	1.54169
GCA_001919175.1	Crenarchaeota archaeon 13_1_40CM_2_52_14	1621432	1.62143
GCA_001918765.1	Crenarchaeota archaeon 13_1_40CM_3_52_10	1325436	1.32544
GCA_001918745.1	Crenarchaeota archaeon 13_1_40CM_3_52_17	1775681	1.77568
GCA_001918735.1	Crenarchaeota archaeon 13_1_40CM_3_52_4	757096	0.757096
GCA_001918715.1	Crenarchaeota archaeon 13_1_40CM_3_53_5	2460891	2.46089
GCA_002011055.1	Crenarchaeota archaeon JdFR-12	301027	0.301027
GCA_000380705.1	Crenarchaeota archaeon SCGC AAA471-B05	1413297	1.4133
GCA_000405885.1	Crenarchaeota archaeon SCGC AAA471-B23	1110690	1.11069
GCA_000402895.1	Crenarchaeota archaeon SCGC AAA471-C03	797737	0.797737
GCA_000402095.1	Crenarchaeota archaeon SCGC AAA471-L13	833677	0.833677
GCA_000399825.1	Crenarchaeota archaeon SCGC AAA471-L14	940474	0.940474
GCA_000398765.1	Crenarchaeota archaeon SCGC AAA471-O08	1149914	1.14991
GCA_000494205.1	crenarchaeote JGI-OTU-1	1408179	1.40818
GCA_003177295.1	Desulfurococcaceae archaeon	1634490	1.63449
GCA_003116855.1	Desulfurococcaceae archaeon AG1	1997414	1.99741
GCA_002496045.1	Desulfurococcaceae archaeon UBA150	1360627	1.36063
GCA_002495025.1	Desulfurococcaceae archaeon UBA285	1301244	1.30124
GCA_002255065.1	Desulfurococcales archaeon ex4484_204	930496	0.930496
GCA_002254745.1	Desulfurococcales archaeon ex4484_217_1	807477	0.807477
GCA_002254985.1	Desulfurococcales archaeon ex4484_217_2	2148448	2.14845
GCA_002254465.1	Desulfurococcales archaeon ex4484_42	1875308	1.87531
GCA_002254665.1	Desulfurococcales archaeon ex4484_58	1432029	1.43203
GCA_002317815.1	Euryarchaeota archaeon	800413	0.800413
GCA_002683155.1	Euryarchaeota archaeon	876065	0.876065
GCA_002685215.1	Euryarchaeota archaeon	1247832	1.24783
GCA_002685315.1	Euryarchaeota archaeon	1095120	1.09512
GCA_002685415.1	Euryarchaeota archaeon	1617461	1.61746
GCA_002685635.1	Euryarchaeota archaeon	1120075	1.12007
GCA_002685735.1	Euryarchaeota archaeon	1313583	1.31358
GCA_002685895.1	Euryarchaeota archaeon	1630353	1.63035
GCA_002686035.1	Euryarchaeota archaeon	1075161	1.07516
GCA_002686525.1	Euryarchaeota archaeon	1358048	1.35805
GCA_002686775.1	Euryarchaeota archaeon	1066878	1.06688
GCA_002687075.1	Euryarchaeota archaeon	2201713	2.20171
GCA_002687305.1	Euryarchaeota archaeon	1166072	1.16607
GCA_002687355.1	Euryarchaeota archaeon	918203	0.918203
GCA_002687935.1	Euryarchaeota archaeon	666542	0.666542
GCA_002688825.1	Euryarchaeota archaeon	1806691	1.80669
GCA_002688905.1	Euryarchaeota archaeon	1204375	1.20437
GCA_002689085.1	Euryarchaeota archaeon	1643086	1.64309
GCA_002689165.1	Euryarchaeota archaeon	1937646	1.93765
GCA_002689345.1	Euryarchaeota archaeon	1679080	1.67908
GCA_002689565.1	Euryarchaeota archaeon	1618706	1.61871
GCA_002689805.1	Euryarchaeota archaeon	1441770	1.44177
GCA_002690785.1	Euryarchaeota archaeon	1807504	1.8075
GCA_002690815.1	Euryarchaeota archaeon	1400907	1.40091
GCA_002690835.1	Euryarchaeota archaeon	1225811	1.22581
GCA_002692145.1	Euryarchaeota archaeon	1173807	1.17381
GCA_002692365.2	Euryarchaeota archaeon	1844714	1.84471
GCA_002692465.1	Euryarchaeota archaeon	1504529	1.50453
GCA_002692555.1	Euryarchaeota archaeon	1324939	1.32494
GCA_002692625.1	Euryarchaeota archaeon	1610604	1.6106
GCA_002692695.1	Euryarchaeota archaeon	1297553	1.29755
GCA_002692765.1	Euryarchaeota archaeon	1122040	1.12204
GCA_002692775.1	Euryarchaeota archaeon	1722451	1.72245
GCA_002693225.1	Euryarchaeota archaeon	1226914	1.22691
GCA_002693485.1	Euryarchaeota archaeon	814077	0.814077
GCA_002693705.1	Euryarchaeota archaeon	1320246	1.32025
GCA_002693905.2	Euryarchaeota archaeon	1195689	1.19569
GCA_002693925.2	Euryarchaeota archaeon	1180882	1.18088
GCA_002694235.1	Euryarchaeota archaeon	1061796	1.0618
GCA_002694245.1	Euryarchaeota archaeon	1984466	1.98447
GCA_002694255.1	Euryarchaeota archaeon	1098843	1.09884
GCA_002694525.1	Euryarchaeota archaeon	1602594	1.60259
GCA_002694585.1	Euryarchaeota archaeon	1714270	1.71427
GCA_002695105.1	Euryarchaeota archaeon	1629258	1.62926
GCA_002695145.1	Euryarchaeota archaeon	1830345	1.83035
GCA_002695525.1	Euryarchaeota archaeon	1260505	1.2605
GCA_002696315.1	Euryarchaeota archaeon	1713667	1.71367
GCA_002696505.1	Euryarchaeota archaeon	1931312	1.93131
GCA_002696565.1	Euryarchaeota archaeon	995066	0.995066
GCA_002696615.1	Euryarchaeota archaeon	1292861	1.29286
GCA_002696845.1	Euryarchaeota archaeon	1841744	1.84174
GCA_002697065.1	Euryarchaeota archaeon	935834	0.935834
GCA_002697105.1	Euryarchaeota archaeon	1362374	1.36237
GCA_002697175.1	Euryarchaeota archaeon	1081138	1.08114
GCA_002697305.1	Euryarchaeota archaeon	1128932	1.12893
GCA_002697685.1	Euryarchaeota archaeon	1052733	1.05273
GCA_002697705.1	Euryarchaeota archaeon	1598084	1.59808
GCA_002697845.1	Euryarchaeota archaeon	1632154	1.63215
GCA_002698105.1	Euryarchaeota archaeon	1236293	1.23629
GCA_002698145.1	Euryarchaeota archaeon	2089406	2.08941
GCA_002698225.1	Euryarchaeota archaeon	1192711	1.19271
GCA_002698285.1	Euryarchaeota archaeon	1007639	1.00764
GCA_002698405.1	Euryarchaeota archaeon	972382	0.972382
GCA_002698465.1	Euryarchaeota archaeon	1412064	1.41206
GCA_002698545.1	Euryarchaeota archaeon	1414795	1.4148
GCA_002698565.1	Euryarchaeota archaeon	1338611	1.33861
GCA_002698725.1	Euryarchaeota archaeon	1887577	1.88758
GCA_002698805.1	Euryarchaeota archaeon	1363205	1.36321
GCA_002699425.1	Euryarchaeota archaeon	1912832	1.91283
GCA_002699515.1	Euryarchaeota archaeon	1590281	1.59028
GCA_002699665.1	Euryarchaeota archaeon	1263051	1.26305
GCA_002700555.1	Euryarchaeota archaeon	1305281	1.30528
GCA_002700615.1	Euryarchaeota archaeon	781876	0.781876
GCA_002700955.2	Euryarchaeota archaeon	1668982	1.66898
GCA_002701025.1	Euryarchaeota archaeon	1937954	1.93795
GCA_002701145.1	Euryarchaeota archaeon	1612699	1.6127
GCA_002701965.1	Euryarchaeota archaeon	1393630	1.39363
GCA_002702035.1	Euryarchaeota archaeon	1673240	1.67324
GCA_002702155.1	Euryarchaeota archaeon	1076717	1.07672
GCA_002702305.1	Euryarchaeota archaeon	1122561	1.12256
GCA_002702645.1	Euryarchaeota archaeon	1279324	1.27932
GCA_002702715.1	Euryarchaeota archaeon	897432	0.897432
GCA_002702945.1	Euryarchaeota archaeon	1978883	1.97888
GCA_002702985.1	Euryarchaeota archaeon	1594410	1.59441
GCA_002703075.2	Euryarchaeota archaeon	1911839	1.91184
GCA_002703125.1	Euryarchaeota archaeon	1326860	1.32686
GCA_002703295.1	Euryarchaeota archaeon	1382325	1.38233
GCA_002704515.1	Euryarchaeota archaeon	1638911	1.63891
GCA_002704585.1	Euryarchaeota archaeon	1224866	1.22487
GCA_002704705.1	Euryarchaeota archaeon	1247023	1.24702
GCA_002704975.1	Euryarchaeota archaeon	777458	0.777458
GCA_002705285.1	Euryarchaeota archaeon	1513405	1.5134
GCA_002705345.1	Euryarchaeota archaeon	1508025	1.50802
GCA_002706065.1	Euryarchaeota archaeon	1891523	1.89152
GCA_002706615.1	Euryarchaeota archaeon	1888070	1.88807
GCA_002706635.1	Euryarchaeota archaeon	1142297	1.1423
GCA_002706825.1	Euryarchaeota archaeon	1072402	1.0724
GCA_002707335.2	Euryarchaeota archaeon	1298303	1.2983
GCA_002708015.1	Euryarchaeota archaeon	1635161	1.63516
GCA_002708275.1	Euryarchaeota archaeon	1496096	1.4961
GCA_002708385.1	Euryarchaeota archaeon	1139175	1.13918
GCA_002708695.1	Euryarchaeota archaeon	1769206	1.76921
GCA_002708745.1	Euryarchaeota archaeon	710946	0.710946
GCA_002708785.1	Euryarchaeota archaeon	1458137	1.45814
GCA_002709705.1	Euryarchaeota archaeon	1534251	1.53425
GCA_002710015.1	Euryarchaeota archaeon	1702324	1.70232
GCA_002710035.1	Euryarchaeota archaeon	834643	0.834643
GCA_002710205.1	Euryarchaeota archaeon	1669352	1.66935
GCA_002711575.1	Euryarchaeota archaeon	1459446	1.45945
GCA_002711795.1	Euryarchaeota archaeon	1240477	1.24048
GCA_002711985.1	Euryarchaeota archaeon	1021669	1.02167
GCA_002712285.1	Euryarchaeota archaeon	1700864	1.70086
GCA_002712495.1	Euryarchaeota archaeon	2483264	2.48326
GCA_002712545.1	Euryarchaeota archaeon	1401231	1.40123
GCA_002712575.1	Euryarchaeota archaeon	1590752	1.59075
GCA_002712645.1	Euryarchaeota archaeon	1552599	1.5526
GCA_002712685.1	Euryarchaeota archaeon	1052885	1.05289
GCA_002712805.2	Euryarchaeota archaeon	1270003	1.27
GCA_002712925.1	Euryarchaeota archaeon	1086438	1.08644
GCA_002713185.1	Euryarchaeota archaeon	1346916	1.34692
GCA_002713585.1	Euryarchaeota archaeon	1720552	1.72055
GCA_002713665.1	Euryarchaeota archaeon	1665892	1.66589
GCA_002713925.1	Euryarchaeota archaeon	1154103	1.1541
GCA_002714305.1	Euryarchaeota archaeon	1632297	1.6323
GCA_002714545.1	Euryarchaeota archaeon	1901486	1.90149
GCA_002714605.1	Euryarchaeota archaeon	1287061	1.28706
GCA_002714745.1	Euryarchaeota archaeon	1212274	1.21227
GCA_002714905.1	Euryarchaeota archaeon	1331258	1.33126
GCA_002715245.1	Euryarchaeota archaeon	1808944	1.80894
GCA_002715325.1	Euryarchaeota archaeon	1025365	1.02537
GCA_002715545.1	Euryarchaeota archaeon	1939945	1.93995
GCA_002715725.1	Euryarchaeota archaeon	1937791	1.93779
GCA_002716085.1	Euryarchaeota archaeon	1576740	1.57674
GCA_002716785.1	Euryarchaeota archaeon	1781356	1.78136
GCA_002717835.1	Euryarchaeota archaeon	1214212	1.21421
GCA_002718195.1	Euryarchaeota archaeon	2026952	2.02695
GCA_002718215.1	Euryarchaeota archaeon	1578517	1.57852
GCA_002718575.1	Euryarchaeota archaeon	1300620	1.30062
GCA_002718695.1	Euryarchaeota archaeon	1356311	1.35631
GCA_002718755.1	Euryarchaeota archaeon	1440727	1.44073
GCA_002718915.1	Euryarchaeota archaeon	881127	0.881127
GCA_002718975.1	Euryarchaeota archaeon	1674391	1.67439
GCA_002718995.2	Euryarchaeota archaeon	1478905	1.4789
GCA_002719015.1	Euryarchaeota archaeon	1531766	1.53177
GCA_002719035.1	Euryarchaeota archaeon	1135200	1.1352
GCA_002719055.1	Euryarchaeota archaeon	1817628	1.81763
GCA_002719255.1	Euryarchaeota archaeon	1237099	1.2371
GCA_002719265.1	Euryarchaeota archaeon	1651360	1.65136
GCA_002719355.1	Euryarchaeota archaeon	1318576	1.31858
GCA_002719395.1	Euryarchaeota archaeon	1744370	1.74437
GCA_002719455.1	Euryarchaeota archaeon	1183122	1.18312
GCA_002719475.1	Euryarchaeota archaeon	1891342	1.89134
GCA_002719555.1	Euryarchaeota archaeon	1358244	1.35824
GCA_002719615.1	Euryarchaeota archaeon	1669517	1.66952
GCA_002719635.1	Euryarchaeota archaeon	893797	0.893797
GCA_002719655.1	Euryarchaeota archaeon	1322758	1.32276
GCA_002719795.1	Euryarchaeota archaeon	871531	0.871531
GCA_002719815.1	Euryarchaeota archaeon	1570831	1.57083
GCA_002719965.1	Euryarchaeota archaeon	1166594	1.16659
GCA_002719975.1	Euryarchaeota archaeon	1671428	1.67143
GCA_002720055.1	Euryarchaeota archaeon	1562263	1.56226
GCA_002720095.2	Euryarchaeota archaeon	1799936	1.79994
GCA_002720115.1	Euryarchaeota archaeon	2030967	2.03097
GCA_002720275.1	Euryarchaeota archaeon	1815283	1.81528
GCA_002720395.1	Euryarchaeota archaeon	1085190	1.08519
GCA_002721085.1	Euryarchaeota archaeon	1231628	1.23163
GCA_002721855.1	Euryarchaeota archaeon	812166	0.812166
GCA_002722075.1	Euryarchaeota archaeon	1132529	1.13253
GCA_002722135.1	Euryarchaeota archaeon	1935643	1.93564
GCA_002722595.1	Euryarchaeota archaeon	1641616	1.64162
GCA_002722615.1	Euryarchaeota archaeon	1842525	1.84252
GCA_002722625.1	Euryarchaeota archaeon	1179826	1.17983
GCA_002722695.1	Euryarchaeota archaeon	1628016	1.62802
GCA_002722735.1	Euryarchaeota archaeon	1400198	1.4002
GCA_002723045.1	Euryarchaeota archaeon	874813	0.874813
GCA_002723115.1	Euryarchaeota archaeon	1696704	1.6967
GCA_002723635.1	Euryarchaeota archaeon	1337939	1.33794
GCA_002724175.1	Euryarchaeota archaeon	1784747	1.78475
GCA_002724535.1	Euryarchaeota archaeon	1080452	1.08045
GCA_002724655.1	Euryarchaeota archaeon	738650	0.73865
GCA_002724775.1	Euryarchaeota archaeon	1244678	1.24468
GCA_002724815.1	Euryarchaeota archaeon	1837910	1.83791
GCA_002725245.1	Euryarchaeota archaeon	1418723	1.41872
GCA_002725275.1	Euryarchaeota archaeon	1674253	1.67425
GCA_002725315.1	Euryarchaeota archaeon	1413436	1.41344
GCA_002725475.1	Euryarchaeota archaeon	1519513	1.51951
GCA_002725535.1	Euryarchaeota archaeon	1251179	1.25118
GCA_002725735.1	Euryarchaeota archaeon	2065721	2.06572
GCA_002725845.1	Euryarchaeota archaeon	2550034	2.55003
GCA_002726115.1	Euryarchaeota archaeon	1026314	1.02631
GCA_002726275.1	Euryarchaeota archaeon	1237686	1.23769
GCA_002726395.1	Euryarchaeota archaeon	1812495	1.81249
GCA_002726495.1	Euryarchaeota archaeon	1733199	1.7332
GCA_002726695.1	Euryarchaeota archaeon	1104739	1.10474
GCA_002726845.1	Euryarchaeota archaeon	1477336	1.47734
GCA_002727275.1	Euryarchaeota archaeon	1382677	1.38268
GCA_002727485.1	Euryarchaeota archaeon	1411690	1.41169
GCA_002727515.1	Euryarchaeota archaeon	1883332	1.88333
GCA_002727695.1	Euryarchaeota archaeon	1698288	1.69829
GCA_002727815.1	Euryarchaeota archaeon	1257060	1.25706
GCA_002728015.1	Euryarchaeota archaeon	1126169	1.12617
GCA_002728035.1	Euryarchaeota archaeon	1838131	1.83813
GCA_002728155.1	Euryarchaeota archaeon	993817	0.993817
GCA_002728565.1	Euryarchaeota archaeon	1384723	1.38472
GCA_002728595.1	Euryarchaeota archaeon	1790314	1.79031
GCA_002728885.1	Euryarchaeota archaeon	1109448	1.10945
GCA_002728975.1	Euryarchaeota archaeon	1046123	1.04612
GCA_002729095.1	Euryarchaeota archaeon	2034634	2.03463
GCA_002729355.1	Euryarchaeota archaeon	2230549	2.23055
GCA_002730005.1	Euryarchaeota archaeon	1990074	1.99007
GCA_002730095.1	Euryarchaeota archaeon	1280864	1.28086
GCA_002730165.1	Euryarchaeota archaeon	1328684	1.32868
GCA_002730185.1	Euryarchaeota archaeon	1199614	1.19961
GCA_002730445.1	Euryarchaeota archaeon	1309673	1.30967
GCA_002730775.1	Euryarchaeota archaeon	1213619	1.21362
GCA_002731195.1	Euryarchaeota archaeon	1119630	1.11963
GCA_002731395.1	Euryarchaeota archaeon	1460036	1.46004
GCA_002731465.1	Euryarchaeota archaeon	1238250	1.23825
GCA_002731655.1	Euryarchaeota archaeon	1008017	1.00802
GCA_002731905.1	Euryarchaeota archaeon	968666	0.968666
GCA_002731935.1	Euryarchaeota archaeon	1059090	1.05909
GCA_003132625.1	Euryarchaeota archaeon	1414172	1.41417
GCA_003133305.1	Euryarchaeota archaeon	1509088	1.50909
GCA_003136455.1	Euryarchaeota archaeon	1224407	1.22441
GCA_003137055.1	Euryarchaeota archaeon	871603	0.871603
GCA_003138595.1	Euryarchaeota archaeon	1439940	1.43994
GCA_003139235.1	Euryarchaeota archaeon	1367137	1.36714
GCA_003139855.1	Euryarchaeota archaeon	2059181	2.05918
GCA_003139895.1	Euryarchaeota archaeon	1990487	1.99049
GCA_003141075.1	Euryarchaeota archaeon	1921428	1.92143
GCA_003141775.1	Euryarchaeota archaeon	1187300	1.1873
GCA_003142045.1	Euryarchaeota archaeon	1698947	1.69895
GCA_003142655.1	Euryarchaeota archaeon	1619692	1.61969
GCA_003154225.1	Euryarchaeota archaeon	1809861	1.80986
GCA_003155735.1	Euryarchaeota archaeon	1827657	1.82766
GCA_003155755.1	Euryarchaeota archaeon	1561353	1.56135
GCA_003155855.1	Euryarchaeota archaeon	1632556	1.63256
GCA_003155875.1	Euryarchaeota archaeon	1767385	1.76738
GCA_003156255.1	Euryarchaeota archaeon	1630571	1.63057
GCA_003156955.1	Euryarchaeota archaeon	1419198	1.4192
GCA_003157355.1	Euryarchaeota archaeon	1640806	1.64081
GCA_003157805.1	Euryarchaeota archaeon	1570734	1.57073
GCA_003158275.1	Euryarchaeota archaeon	2097504	2.0975
GCA_003158935.1	Euryarchaeota archaeon	1774356	1.77436
GCA_003159405.1	Euryarchaeota archaeon	1723732	1.72373
GCA_003159635.1	Euryarchaeota archaeon	1790483	1.79048
GCA_003159695.1	Euryarchaeota archaeon	1442649	1.44265
GCA_003160575.1	Euryarchaeota archaeon	1320641	1.32064
GCA_003161665.1	Euryarchaeota archaeon	1645626	1.64563
GCA_003161735.1	Euryarchaeota archaeon	1438521	1.43852
GCA_003161795.1	Euryarchaeota archaeon	1271260	1.27126
GCA_003162075.1	Euryarchaeota archaeon	1173977	1.17398
GCA_003162175.1	Euryarchaeota archaeon	1818960	1.81896
GCA_003162195.1	Euryarchaeota archaeon	1722922	1.72292
GCA_003162535.1	Euryarchaeota archaeon	1818521	1.81852
GCA_003162745.1	Euryarchaeota archaeon	1490347	1.49035
GCA_003163455.1	Euryarchaeota archaeon	2032519	2.03252
GCA_003163595.1	Euryarchaeota archaeon	1453807	1.45381
GCA_003165375.1	Euryarchaeota archaeon	1844322	1.84432
GCA_003166275.1	Euryarchaeota archaeon	1971617	1.97162
GCA_003167795.1	Euryarchaeota archaeon	1039568	1.03957
GCA_003168395.1	Euryarchaeota archaeon	1674641	1.67464
GCA_003168415.1	Euryarchaeota archaeon	1527426	1.52743
GCA_003168515.1	Euryarchaeota archaeon	1410528	1.41053
GCA_003168535.1	Euryarchaeota archaeon	1792073	1.79207
GCA_003168795.1	Euryarchaeota archaeon	1230150	1.23015
GCA_003169565.1	Euryarchaeota archaeon	1149523	1.14952
GCA_003170615.1	Euryarchaeota archaeon	1188359	1.18836
GCA_003170775.1	Euryarchaeota archaeon	1636717	1.63672
GCA_003170935.1	Euryarchaeota archaeon	1794462	1.79446
GCA_003171015.1	Euryarchaeota archaeon	1850957	1.85096
GCA_003171385.1	Euryarchaeota archaeon	1719785	1.71978
GCA_003193625.1	Euryarchaeota archaeon	541067	0.541067
GCA_003193805.1	Euryarchaeota archaeon	1381148	1.38115
GCA_003193815.1	Euryarchaeota archaeon	701830	0.70183
GCA_003193825.1	Euryarchaeota archaeon	1321696	1.3217
GCA_003193835.1	Euryarchaeota archaeon	1095355	1.09536
GCA_003193905.1	Euryarchaeota archaeon	2600582	2.60058
GCA_003202535.1	Euryarchaeota archaeon	623523	0.623523
GCA_003202575.1	Euryarchaeota archaeon	7416915	7.41692
GCA_003202585.1	Euryarchaeota archaeon	3085723	3.08572
GCA_003229275.1	Euryarchaeota archaeon	1228833	1.22883
GCA_003229935.1	Euryarchaeota archaeon	1749358	1.74936
GCA_003230355.1	Euryarchaeota archaeon	1270198	1.2702
GCA_003552645.1	Euryarchaeota archaeon	1206091	1.20609
GCA_003661645.1	Euryarchaeota archaeon	1847087	1.84709
GCA_003694965.1	Euryarchaeota archaeon	644393	0.644393
GCA_003695745.1	Euryarchaeota archaeon	1284962	1.28496
GCA_003696825.1	Euryarchaeota archaeon	5753859	5.75386
GCA_003820275.1	Euryarchaeota archaeon	1486543	1.48654
GCA_004144665.1	Euryarchaeota archaeon	1826238	1.82624
GCA_004195425.1	Euryarchaeota archaeon	2390154	2.39015
GCA_004195445.1	Euryarchaeota archaeon	1246379	1.24638
GCA_004195515.1	Euryarchaeota archaeon	1920270	1.92027
GCA_004195525.1	Euryarchaeota archaeon	1595687	1.59569
GCA_004195535.1	Euryarchaeota archaeon	1024507	1.02451
GCA_004195545.1	Euryarchaeota archaeon	2273035	2.27304
GCA_004195585.1	Euryarchaeota archaeon	2398780	2.39878
GCA_004195615.1	Euryarchaeota archaeon	1632434	1.63243
GCA_004195625.1	Euryarchaeota archaeon	1499936	1.49994
GCA_004195635.1	Euryarchaeota archaeon	1751024	1.75102
GCA_004195655.1	Euryarchaeota archaeon	1234655	1.23466
GCA_004195715.1	Euryarchaeota archaeon	1448255	1.44826
GCA_005878325.1	Euryarchaeota archaeon	1763213	1.76321
GCA_005878375.1	Euryarchaeota archaeon	1668955	1.66895
GCA_005878385.1	Euryarchaeota archaeon	1874097	1.8741
GCA_005878395.1	Euryarchaeota archaeon	2169548	2.16955
GCA_005878405.1	Euryarchaeota archaeon	2090870	2.09087
GCA_005878415.1	Euryarchaeota archaeon	1743368	1.74337
GCA_005878475.1	Euryarchaeota archaeon	1534775	1.53478
GCA_005878485.1	Euryarchaeota archaeon	2081505	2.0815
GCA_005878495.1	Euryarchaeota archaeon	1615447	1.61545
GCA_005878515.1	Euryarchaeota archaeon	1836856	1.83686
GCA_005878525.1	Euryarchaeota archaeon	2016472	2.01647
GCA_005878575.1	Euryarchaeota archaeon	1573729	1.57373
GCA_005878585.1	Euryarchaeota archaeon	1919535	1.91953
GCA_005878615.1	Euryarchaeota archaeon	1955336	1.95534
GCA_005878625.1	Euryarchaeota archaeon	1676175	1.67617
GCA_005878635.1	Euryarchaeota archaeon	1952017	1.95202
GCA_005878665.1	Euryarchaeota archaeon	1749939	1.74994
GCA_005878875.1	Euryarchaeota archaeon	1524521	1.52452
GCA_005878905.1	Euryarchaeota archaeon	1928290	1.92829
GCA_005878915.1	Euryarchaeota archaeon	2120628	2.12063
GCA_005878955.1	Euryarchaeota archaeon	2149721	2.14972
GCA_005878965.1	Euryarchaeota archaeon	1949144	1.94914
GCA_005878985.1	Euryarchaeota archaeon	2110990	2.11099
GCA_005878995.1	Euryarchaeota archaeon	1672198	1.6722
GCA_005879015.1	Euryarchaeota archaeon	1577932	1.57793
GCA_005879045.1	Euryarchaeota archaeon	1695803	1.6958
GCA_005879065.1	Euryarchaeota archaeon	1837070	1.83707
GCA_005879105.1	Euryarchaeota archaeon	2058043	2.05804
GCA_001920565.1	Euryarchaeota archaeon 13_1_20CM_2_64_92	258312	0.258312
GCA_001919915.1	Euryarchaeota archaeon 13_1_20CM_4_64_14	988769	0.988769
GCA_001507975.1	Euryarchaeota archaeon 55_53	1293648	1.29365
GCA_002790055.1	Euryarchaeota archaeon CG_4_9_14_3_um_filter_38_12	1322887	1.32289
GCA_002781385.1	Euryarchaeota archaeon CG01_land_8_20_14_3_00_38_12	1438659	1.43866
GCA_002255125.1	Euryarchaeota archaeon ex4484_162	603189	0.603189
GCA_002255165.1	Euryarchaeota archaeon ex4484_178	890663	0.890663
GCA_002841675.1	Euryarchaeota archaeon HGW-Euryarchaeota-1	602417	0.602417
GCA_002011155.1	Euryarchaeota archaeon JdFR-20	1609686	1.60969
GCA_002011165.1	Euryarchaeota archaeon JdFR-21	1416500	1.4165
GCA_001800665.1	Euryarchaeota archaeon RBG_13_31_8	1562518	1.56252
GCA_001800675.1	Euryarchaeota archaeon RBG_13_57_23	1520809	1.52081
GCA_001800715.1	Euryarchaeota archaeon RBG_13_61_15	1164805	1.16481
GCA_001800735.1	Euryarchaeota archaeon RBG_16_62_10	1494907	1.49491
GCA_001800745.1	Euryarchaeota archaeon RBG_16_67_27	1546722	1.54672
GCA_001800755.1	Euryarchaeota archaeon RBG_16_68_12	1762618	1.76262
GCA_001800795.1	Euryarchaeota archaeon RBG_16_68_13	1588817	1.58882
GCA_001800815.1	Euryarchaeota archaeon RBG_19FT_COMBO_56_21	1868766	1.86877
GCA_001800825.1	Euryarchaeota archaeon RBG_19FT_COMBO_69_17	2210690	2.21069
GCA_000402775.1	Euryarchaeota archaeon SCGC AAA252-I15	1325681	1.32568
GCA_000484915.1	Euryarchaeota archaeon SCGC AAA286-E23	512945	0.512945
GCA_001595885.1	Euryarchaeota archaeon SG8-5	1247229	1.24723
GCA_001595785.1	Euryarchaeota archaeon SM23-78	1480827	1.48083
GCA_002172575.1	Euryarchaeota archaeon TMED103	2001942	2.00194
GCA_002171315.2	Euryarchaeota archaeon TMED117	1475937	1.47594
GCA_002172375.1	Euryarchaeota archaeon TMED129	1402371	1.40237
GCA_002172355.2	Euryarchaeota archaeon TMED132	1501688	1.50169
GCA_002170075.2	Euryarchaeota archaeon TMED141	2033632	2.03363
GCA_002170935.1	Euryarchaeota archaeon TMED164	1285614	1.28561
GCA_002172185.1	Euryarchaeota archaeon TMED173	826841	0.826841
GCA_002170775.2	Euryarchaeota archaeon TMED192	1443717	1.44372
GCA_002169555.1	Euryarchaeota archaeon TMED215	994889	0.994889
GCA_002168805.2	Euryarchaeota archaeon TMED248	1754951	1.75495
GCA_002168725.1	Euryarchaeota archaeon TMED252	1251395	1.2514
GCA_002169405.1	Euryarchaeota archaeon TMED255	2164400	2.1644
GCA_002168385.1	Euryarchaeota archaeon TMED279	997332	0.997332
GCA_002168355.1	Euryarchaeota archaeon TMED280	773563	0.773563
GCA_002170365.2	Euryarchaeota archaeon TMED85	1724326	1.72433
GCA_002171445.1	Euryarchaeota archaeon TMED97	1632650	1.63265
GCA_002170315.2	Euryarchaeota archaeon TMED99	1807257	1.80726
GCA_002498185.1	Euryarchaeota archaeon UBA10	1714656	1.71466
GCA_002496245.1	Euryarchaeota archaeon UBA100	1554421	1.55442
GCA_002495925.1	Euryarchaeota archaeon UBA101	1123522	1.12352
GCA_002509225.1	Euryarchaeota archaeon UBA102	975345	0.975345
GCA_002506825.1	Euryarchaeota archaeon UBA103	1308442	1.30844
GCA_002496885.1	Euryarchaeota archaeon UBA104	1393562	1.39356
GCA_002496905.1	Euryarchaeota archaeon UBA105	1354098	1.3541
GCA_002502365.1	Euryarchaeota archaeon UBA106	1083913	1.08391
GCA_002504805.1	Euryarchaeota archaeon UBA107	1682316	1.68232
GCA_002504045.1	Euryarchaeota archaeon UBA108	913340	0.91334
GCA_002497525.1	Euryarchaeota archaeon UBA109	1244262	1.24426
GCA_002495105.1	Euryarchaeota archaeon UBA11	1859385	1.85939
GCA_002506385.1	Euryarchaeota archaeon UBA110	1812406	1.81241
GCA_002506025.1	Euryarchaeota archaeon UBA111	1428573	1.42857
GCA_002505265.1	Euryarchaeota archaeon UBA112	855720	0.85572
GCA_002497645.1	Euryarchaeota archaeon UBA12	1891970	1.89197
GCA_002504995.1	Euryarchaeota archaeon UBA120	1717063	1.71706
GCA_002499865.1	Euryarchaeota archaeon UBA121	1296940	1.29694
GCA_002499885.1	Euryarchaeota archaeon UBA122	1701653	1.70165
GCA_002502485.1	Euryarchaeota archaeon UBA123	1874034	1.87403
GCA_002502215.1	Euryarchaeota archaeon UBA124	1876148	1.87615
GCA_002502625.1	Euryarchaeota archaeon UBA125	1820131	1.82013
GCA_002497025.1	Euryarchaeota archaeon UBA126	1447310	1.44731
GCA_002502125.1	Euryarchaeota archaeon UBA127	1158150	1.15815
GCA_002496955.1	Euryarchaeota archaeon UBA128	1622264	1.62226
GCA_002506065.1	Euryarchaeota archaeon UBA129	1164698	1.1647
GCA_002495945.1	Euryarchaeota archaeon UBA13	1602356	1.60236
GCA_002505775.1	Euryarchaeota archaeon UBA130	1352658	1.35266
GCA_002502415.1	Euryarchaeota archaeon UBA131	1860416	1.86042
GCA_002496735.1	Euryarchaeota archaeon UBA132	1568067	1.56807
GCA_002505985.1	Euryarchaeota archaeon UBA133	1392830	1.39283
GCA_002499915.1	Euryarchaeota archaeon UBA134	1208882	1.20888
GCA_002506485.1	Euryarchaeota archaeon UBA136	1098328	1.09833
GCA_002502895.1	Euryarchaeota archaeon UBA137	1222631	1.22263
GCA_002496125.1	Euryarchaeota archaeon UBA138	923125	0.923125
GCA_002495305.1	Euryarchaeota archaeon UBA139	1165825	1.16582
GCA_002501815.1	Euryarchaeota archaeon UBA14	1117122	1.11712
GCA_002495405.1	Euryarchaeota archaeon UBA15	2330256	2.33026
GCA_002504695.1	Euryarchaeota archaeon UBA16	1661706	1.66171
GCA_002497685.1	Euryarchaeota archaeon UBA169	818089	0.818089
GCA_002504595.1	Euryarchaeota archaeon UBA17	1677719	1.67772
GCA_002499345.1	Euryarchaeota archaeon UBA170	1121012	1.12101
GCA_002497295.1	Euryarchaeota archaeon UBA171	1342360	1.34236
GCA_002499285.1	Euryarchaeota archaeon UBA172	1225610	1.22561
GCA_002498925.1	Euryarchaeota archaeon UBA173	1287024	1.28702
GCA_002495395.1	Euryarchaeota archaeon UBA174	1357804	1.3578
GCA_002497895.1	Euryarchaeota archaeon UBA175	1266736	1.26674
GCA_002507225.1	Euryarchaeota archaeon UBA177	1496899	1.4969
GCA_002499485.1	Euryarchaeota archaeon UBA178	1302561	1.30256
GCA_002497565.1	Euryarchaeota archaeon UBA179	1815858	1.81586
GCA_002495165.1	Euryarchaeota archaeon UBA18	1288480	1.28848
GCA_002505855.1	Euryarchaeota archaeon UBA180	1347668	1.34767
GCA_002496725.1	Euryarchaeota archaeon UBA181	1331106	1.33111
GCA_002495675.1	Euryarchaeota archaeon UBA182	1367263	1.36726
GCA_002494765.1	Euryarchaeota archaeon UBA186	1615647	1.61565
GCA_002502175.1	Euryarchaeota archaeon UBA19	1387278	1.38728
GCA_002495385.1	Euryarchaeota archaeon UBA191	1286306	1.28631
GCA_002504885.1	Euryarchaeota archaeon UBA192	1000689	1.00069
GCA_002503725.1	Euryarchaeota archaeon UBA193	1192836	1.19284
GCA_002496005.1	Euryarchaeota archaeon UBA194	1092855	1.09285
GCA_002505445.1	Euryarchaeota archaeon UBA195	1310548	1.31055
GCA_002496985.1	Euryarchaeota archaeon UBA196	1822051	1.82205
GCA_002506495.1	Euryarchaeota archaeon UBA197	1077973	1.07797
GCA_002496825.1	Euryarchaeota archaeon UBA198	1123545	1.12355
GCA_002502055.1	Euryarchaeota archaeon UBA199	1552899	1.5529
GCA_002502565.1	Euryarchaeota archaeon UBA20	1401856	1.40186
GCA_002506005.1	Euryarchaeota archaeon UBA200	1070543	1.07054
GCA_002502685.1	Euryarchaeota archaeon UBA202	1030420	1.03042
GCA_002505385.1	Euryarchaeota archaeon UBA209	1281151	1.28115
GCA_002497885.1	Euryarchaeota archaeon UBA21	1140216	1.14022
GCA_002505885.1	Euryarchaeota archaeon UBA211	1813585	1.81359
GCA_002502555.1	Euryarchaeota archaeon UBA214	1291569	1.29157
GCA_002502255.1	Euryarchaeota archaeon UBA215	773327	0.773327
GCA_002506405.1	Euryarchaeota archaeon UBA22	1183021	1.18302
GCA_002501885.1	Euryarchaeota archaeon UBA220	1306710	1.30671
GCA_002498535.1	Euryarchaeota archaeon UBA221	1469016	1.46902
GCA_002503665.1	Euryarchaeota archaeon UBA222	1150534	1.15053
GCA_002503625.1	Euryarchaeota archaeon UBA224	1329435	1.32943
GCA_002497185.1	Euryarchaeota archaeon UBA225	1217243	1.21724
GCA_002505935.1	Euryarchaeota archaeon UBA226	1620084	1.62008
GCA_002496925.1	Euryarchaeota archaeon UBA227	1025461	1.02546
GCA_002495855.1	Euryarchaeota archaeon UBA228	1271159	1.27116
GCA_002505355.1	Euryarchaeota archaeon UBA229	1721538	1.72154
GCA_002498725.1	Euryarchaeota archaeon UBA23	1494957	1.49496
GCA_002503845.1	Euryarchaeota archaeon UBA24	1130095	1.1301
GCA_002499015.1	Euryarchaeota archaeon UBA242	1810538	1.81054
GCA_002506185.1	Euryarchaeota archaeon UBA249	1340827	1.34083
GCA_002503485.1	Euryarchaeota archaeon UBA25	1101783	1.10178
GCA_002504845.1	Euryarchaeota archaeon UBA250	1259830	1.25983
GCA_002497905.1	Euryarchaeota archaeon UBA251	1756838	1.75684
GCA_002504415.1	Euryarchaeota archaeon UBA252	1392683	1.39268
GCA_002497225.1	Euryarchaeota archaeon UBA253	1174012	1.17401
GCA_002494645.1	Euryarchaeota archaeon UBA256	1794878	1.79488
GCA_002498985.1	Euryarchaeota archaeon UBA257	1211870	1.21187
GCA_002502605.1	Euryarchaeota archaeon UBA258	1875748	1.87575
GCA_002506275.1	Euryarchaeota archaeon UBA259	1167799	1.1678
GCA_002502285.1	Euryarchaeota archaeon UBA26	1358582	1.35858
GCA_002498145.1	Euryarchaeota archaeon UBA260	1449212	1.44921
GCA_002501615.1	Euryarchaeota archaeon UBA27	1780808	1.78081
GCA_002501605.1	Euryarchaeota archaeon UBA28	1287379	1.28738
GCA_002495235.1	Euryarchaeota archaeon UBA287	1043911	1.04391
GCA_002499365.1	Euryarchaeota archaeon UBA29	1460939	1.46094
GCA_002499715.1	Euryarchaeota archaeon UBA3	950302	0.950302
GCA_002496435.1	Euryarchaeota archaeon UBA30	1352311	1.35231
GCA_002501975.1	Euryarchaeota archaeon UBA31	1287962	1.28796
GCA_002506745.1	Euryarchaeota archaeon UBA33	1681612	1.68161
GCA_002499425.1	Euryarchaeota archaeon UBA34	1403855	1.40386
GCA_002496355.1	Euryarchaeota archaeon UBA346	1656440	1.65644
GCA_002498265.1	Euryarchaeota archaeon UBA35	1430304	1.4303
GCA_002496485.1	Euryarchaeota archaeon UBA36	1344790	1.34479
GCA_002498945.1	Euryarchaeota archaeon UBA37	1832746	1.83275
GCA_002498215.1	Euryarchaeota archaeon UBA38	991602	0.991602
GCA_002503045.1	Euryarchaeota archaeon UBA39	1579222	1.57922
GCA_002497985.1	Euryarchaeota archaeon UBA4	925674	0.925674
GCA_002506875.1	Euryarchaeota archaeon UBA40	1799184	1.79918
GCA_002495045.1	Euryarchaeota archaeon UBA41	1905265	1.90526
GCA_002495535.1	Euryarchaeota archaeon UBA433	1835100	1.8351
GCA_002504435.1	Euryarchaeota archaeon UBA438	1277296	1.2773
GCA_002497245.1	Euryarchaeota archaeon UBA439	1388573	1.38857
GCA_002509195.1	Euryarchaeota archaeon UBA440	1003440	1.00344
GCA_002503295.1	Euryarchaeota archaeon UBA441	1698494	1.69849
GCA_002499205.1	Euryarchaeota archaeon UBA442	1756642	1.75664
GCA_002499195.1	Euryarchaeota archaeon UBA443	1853906	1.85391
GCA_002503015.1	Euryarchaeota archaeon UBA461	1883601	1.8836
GCA_002506755.1	Euryarchaeota archaeon UBA462	1245566	1.24557
GCA_002501805.1	Euryarchaeota archaeon UBA463	1340422	1.34042
GCA_002498625.1	Euryarchaeota archaeon UBA464	1234210	1.23421
GCA_002498585.1	Euryarchaeota archaeon UBA465	1352831	1.35283
GCA_002497745.1	Euryarchaeota archaeon UBA484	1998396	1.9984
GCA_002495285.1	Euryarchaeota archaeon UBA485	1227335	1.22734
GCA_002497765.1	Euryarchaeota archaeon UBA486	1802484	1.80248
GCA_002505695.1	Euryarchaeota archaeon UBA487	1271260	1.27126
GCA_002509165.1	Euryarchaeota archaeon UBA488	1172587	1.17259
GCA_002504925.1	Euryarchaeota archaeon UBA49	1043110	1.04311
GCA_002501895.1	Euryarchaeota archaeon UBA491	1064268	1.06427
GCA_002499555.1	Euryarchaeota archaeon UBA494	1187150	1.18715
GCA_002496845.1	Euryarchaeota archaeon UBA495	1871345	1.87135
GCA_002503675.1	Euryarchaeota archaeon UBA496	1559688	1.55969
GCA_002494965.1	Euryarchaeota archaeon UBA497	1425612	1.42561
GCA_002494905.1	Euryarchaeota archaeon UBA498	1263560	1.26356
GCA_002499595.1	Euryarchaeota archaeon UBA499	1158939	1.15894
GCA_002503755.1	Euryarchaeota archaeon UBA50	1393853	1.39385
GCA_002506305.1	Euryarchaeota archaeon UBA500	1496470	1.49647
GCA_002505685.1	Euryarchaeota archaeon UBA501	1514553	1.51455
GCA_002502085.1	Euryarchaeota archaeon UBA502	1083685	1.08369
GCA_002495245.1	Euryarchaeota archaeon UBA503	1182715	1.18271
GCA_002501915.1	Euryarchaeota archaeon UBA51	1389035	1.38904
GCA_002505455.1	Euryarchaeota archaeon UBA52	1439628	1.43963
GCA_002507125.1	Euryarchaeota archaeon UBA528	1111706	1.11171
GCA_002507305.1	Euryarchaeota archaeon UBA529	1369362	1.36936
GCA_002507425.1	Euryarchaeota archaeon UBA53	1731072	1.73107
GCA_002502335.1	Euryarchaeota archaeon UBA530	1616618	1.61662
GCA_002497125.1	Euryarchaeota archaeon UBA531	1347959	1.34796
GCA_002499325.1	Euryarchaeota archaeon UBA538	1198511	1.19851
GCA_002495735.1	Euryarchaeota archaeon UBA54	1133570	1.13357
GCA_002504835.1	Euryarchaeota archaeon UBA540	1098878	1.09888
GCA_002501685.1	Euryarchaeota archaeon UBA542	986770	0.98677
GCA_002506725.1	Euryarchaeota archaeon UBA545	1530712	1.53071
GCA_002496285.1	Euryarchaeota archaeon UBA546	1703409	1.70341
GCA_002497385.1	Euryarchaeota archaeon UBA547	1871923	1.87192
GCA_002494865.1	Euryarchaeota archaeon UBA548	1753015	1.75301
GCA_002495645.1	Euryarchaeota archaeon UBA549	1848559	1.84856
GCA_002506705.1	Euryarchaeota archaeon UBA550	1151562	1.15156
GCA_002506675.1	Euryarchaeota archaeon UBA551	1191638	1.19164
GCA_002499585.1	Euryarchaeota archaeon UBA552	1362883	1.36288
GCA_002494605.1	Euryarchaeota archaeon UBA553	1758451	1.75845
GCA_002499645.1	Euryarchaeota archaeon UBA554	1059829	1.05983
GCA_002504825.1	Euryarchaeota archaeon UBA555	1170955	1.17095
GCA_002494975.1	Euryarchaeota archaeon UBA556	1337649	1.33765
GCA_002503285.1	Euryarchaeota archaeon UBA557	1524894	1.52489
GCA_002507175.1	Euryarchaeota archaeon UBA558	1436899	1.4369
GCA_002507165.1	Euryarchaeota archaeon UBA559	1727560	1.72756
GCA_002504755.1	Euryarchaeota archaeon UBA56	1226547	1.22655
GCA_002497315.1	Euryarchaeota archaeon UBA560	1340785	1.34078
GCA_002502295.1	Euryarchaeota archaeon UBA561	1951048	1.95105
GCA_002503905.1	Euryarchaeota archaeon UBA562	1559320	1.55932
GCA_002503385.1	Euryarchaeota archaeon UBA563	1925319	1.92532
GCA_002498525.1	Euryarchaeota archaeon UBA58	1581043	1.58104
GCA_002504675.1	Euryarchaeota archaeon UBA584	1606083	1.60608
GCA_002509175.1	Euryarchaeota archaeon UBA585	2013780	2.01378
GCA_002505495.1	Euryarchaeota archaeon UBA59	1840727	1.84073
GCA_002495815.1	Euryarchaeota archaeon UBA595	1046834	1.04683
GCA_002498205.1	Euryarchaeota archaeon UBA596	1310920	1.31092
GCA_002502325.1	Euryarchaeota archaeon UBA597	1331600	1.3316
GCA_002507145.1	Euryarchaeota archaeon UBA598	1065346	1.06535
GCA_002497805.1	Euryarchaeota archaeon UBA599	1558997	1.559
GCA_002503395.1	Euryarchaeota archaeon UBA60	1983983	1.98398
GCA_002504565.1	Euryarchaeota archaeon UBA600	1369607	1.36961
GCA_002499265.1	Euryarchaeota archaeon UBA601	1340770	1.34077
GCA_002498455.1	Euryarchaeota archaeon UBA602	1828059	1.82806
GCA_002497465.1	Euryarchaeota archaeon UBA603	1185813	1.18581
GCA_002504935.1	Euryarchaeota archaeon UBA604	1687991	1.68799
GCA_002504905.1	Euryarchaeota archaeon UBA605	1435715	1.43572
GCA_002502385.1	Euryarchaeota archaeon UBA606	1162973	1.16297
GCA_002499795.1	Euryarchaeota archaeon UBA607	1374909	1.37491
GCA_002502205.1	Euryarchaeota archaeon UBA608	1169306	1.16931
GCA_002499835.1	Euryarchaeota archaeon UBA609	1754850	1.75485
GCA_002502655.1	Euryarchaeota archaeon UBA610	1441483	1.44148
GCA_002505415.1	Euryarchaeota archaeon UBA618	1966738	1.96674
GCA_002498935.1	Euryarchaeota archaeon UBA619	1368985	1.36898
GCA_002502095.1	Euryarchaeota archaeon UBA62	1318011	1.31801
GCA_002497845.1	Euryarchaeota archaeon UBA620	2787008	2.78701
GCA_002496595.1	Euryarchaeota archaeon UBA621	1699595	1.69959
GCA_002497545.1	Euryarchaeota archaeon UBA622	1304134	1.30413
GCA_002505325.1	Euryarchaeota archaeon UBA623	1217920	1.21792
GCA_002497405.1	Euryarchaeota archaeon UBA63	1876842	1.87684
GCA_002497865.1	Euryarchaeota archaeon UBA65	1672782	1.67278
GCA_002496205.1	Euryarchaeota archaeon UBA66	1315157	1.31516
GCA_002496675.1	Euryarchaeota archaeon UBA67	1141234	1.14123
GCA_002497145.1	Euryarchaeota archaeon UBA68	1616078	1.61608
GCA_002499745.1	Euryarchaeota archaeon UBA69	1476213	1.47621
GCA_002496635.1	Euryarchaeota archaeon UBA82	1617893	1.61789
GCA_002505155.1	Euryarchaeota archaeon UBA83	1852275	1.85227
GCA_002495765.1	Euryarchaeota archaeon UBA84	1297363	1.29736
GCA_002496175.1	Euryarchaeota archaeon UBA85	1639900	1.6399
GCA_002503055.1	Euryarchaeota archaeon UBA86	1278241	1.27824
GCA_002498135.1	Euryarchaeota archaeon UBA87	1731776	1.73178
GCA_002499545.1	Euryarchaeota archaeon UBA88	1869267	1.86927
GCA_002495525.1	Euryarchaeota archaeon UBA89	1385735	1.38573
GCA_002497265.1	Euryarchaeota archaeon UBA9	1301216	1.30122
GCA_002494685.1	Euryarchaeota archaeon UBA90	1654031	1.65403
GCA_002499705.1	Euryarchaeota archaeon UBA91	1879829	1.87983
GCA_002507345.1	Euryarchaeota archaeon UBA98	1343516	1.34352
GCA_002499785.1	Euryarchaeota archaeon UBA99	1200070	1.20007
GCA_002505185.1	Ferroplasmaceae archaeon UBA567	1504329	1.50433
GCA_003661465.1	Hadesarchaea archaeon	730922	0.730922
GCA_004347815.1	Hadesarchaea archaeon	1064460	1.06446
GCA_004347835.1	Hadesarchaea archaeon	1072899	1.0729
GCA_004347925.1	Hadesarchaea archaeon	1241441	1.24144
GCA_004375695.1	Hadesarchaea archaeon	629636	0.629636
GCA_004375795.1	Hadesarchaea archaeon	451393	0.451393
GCA_004376755.1	Hadesarchaea archaeon	518473	0.518473
GCA_005222995.1	Hadesarchaea archaeon B3_Hades	988622	0.988622
GCA_002779005.1	Hadesarchaea archaeon CG08_land_8_20_14_0_20_51_8	617632	0.617632
GCA_001515185.1	Hadesarchaea archaeon DG-33	786381	0.786381
GCA_001515195.1	Hadesarchaea archaeon DG-33-1	928769	0.928769
GCA_001515205.2	Hadesarchaea archaeon YNP_45	1231125	1.23113
GCA_001515215.1	Hadesarchaea archaeon YNP_N21	1206198	1.2062
GCA_000447865.2	haloarchaeon 3A1_DGR	2880902	2.8809
GCA_007122455.1	Haloarculaceae archaeon	2933305	2.9333
GCA_007127355.1	Haloarculaceae archaeon	2344218	2.34422
GCA_003058365.1	Haloarculaceae archaeon HArcel1	2723120	2.72312
GCA_003552705.1	Halobacteriaceae archaeon	1994861	1.99486
GCA_003670115.1	Halobacteriaceae archaeon SHR37	4665679	4.66568
GCA_001564135.1	Halobacteriaceae archaeon Tc-Br11_E2g27	2095876	2.09588
GCA_007118075.1	Halobacteriales archaeon	1830711	1.83071
GCA_007118145.1	Halobacteriales archaeon	1723444	1.72344
GCA_007118975.1	Halobacteriales archaeon	3432512	3.43251
GCA_007122825.1	Halobacteriales archaeon	1788634	1.78863
GCA_007125235.1	Halobacteriales archaeon	2119896	2.1199
GCA_003021365.1	Halobacteriales archaeon QH_1_68_42	2100002	2.1
GCA_003022085.1	Halobacteriales archaeon QH_10_65_19	1552872	1.55287
GCA_003021335.1	Halobacteriales archaeon QH_10_67_13	1487707	1.48771
GCA_003021305.1	Halobacteriales archaeon QH_10_67_22	2518045	2.51804
GCA_003021325.1	Halobacteriales archaeon QH_10_70_21	1883019	1.88302
GCA_003021285.1	Halobacteriales archaeon QH_2_65_14	1964974	1.96497
GCA_003021245.1	Halobacteriales archaeon QH_2_66_30	1488206	1.48821
GCA_003021225.1	Halobacteriales archaeon QH_3_68_24	2359711	2.35971
GCA_003021235.1	Halobacteriales archaeon QH_6_64_20	3604584	3.60458
GCA_003021205.1	Halobacteriales archaeon QH_6_66_25	1512703	1.5127
GCA_003021795.1	Halobacteriales archaeon QH_6_68_27	1752204	1.7522
GCA_003021785.1	Halobacteriales archaeon QH_7_65_31	2249255	2.24925
GCA_003021175.1	Halobacteriales archaeon QH_7_66_36	2605664	2.60566
GCA_003021165.1	Halobacteriales archaeon QH_7_66_37	1711367	1.71137
GCA_003021115.1	Halobacteriales archaeon QH_7_68_42	1384984	1.38498
GCA_003021745.1	Halobacteriales archaeon QH_7_69_31	2203208	2.20321
GCA_003021725.1	Halobacteriales archaeon QH_8_64_26	3053165	3.05316
GCA_003022045.1	Halobacteriales archaeon QH_8_67_27	2178068	2.17807
GCA_003021755.1	Halobacteriales archaeon QH_8_67_36	1729303	1.7293
GCA_003022055.1	Halobacteriales archaeon QH_8_68_33	1627627	1.62763
GCA_003021145.1	Halobacteriales archaeon QH_9_66_26	2319426	2.31943
GCA_003022025.1	Halobacteriales archaeon QS_1_67_19	2080381	2.08038
GCA_003021105.1	Halobacteriales archaeon QS_1_68_17	2068820	2.06882
GCA_003021085.1	Halobacteriales archaeon QS_1_68_20	3385703	3.3857
GCA_003021055.1	Halobacteriales archaeon QS_1_68_44	1231491	1.23149
GCA_003021005.1	Halobacteriales archaeon QS_1_69_70	2449050	2.44905
GCA_003021705.1	Halobacteriales archaeon QS_3_64_16	2832741	2.83274
GCA_003021685.1	Halobacteriales archaeon QS_4_62_28	2640161	2.64016
GCA_003021015.1	Halobacteriales archaeon QS_4_66_20	2891236	2.89124
GCA_003020965.1	Halobacteriales archaeon QS_4_69_225	2951928	2.95193
GCA_003021655.1	Halobacteriales archaeon QS_4_69_31	2736007	2.73601
GCA_003021045.1	Halobacteriales archaeon QS_4_69_34	2573307	2.57331
GCA_003020985.1	Halobacteriales archaeon QS_4_70_19	2838640	2.83864
GCA_003023785.1	Halobacteriales archaeon QS_5_68_33	2419052	2.41905
GCA_003022005.1	Halobacteriales archaeon QS_5_70_15	3211570	3.21157
GCA_003021975.1	Halobacteriales archaeon QS_5_70_17	2606427	2.60643
GCA_003020925.1	Halobacteriales archaeon QS_6_64_34	2198794	2.19879
GCA_003020945.1	Halobacteriales archaeon QS_6_71_20	2647290	2.64729
GCA_003023525.1	Halobacteriales archaeon QS_7_68_65	1162274	1.16227
GCA_003023575.1	Halobacteriales archaeon QS_7_69_60	1340799	1.3408
GCA_003022925.1	Halobacteriales archaeon QS_8_65_32	3278370	3.27837
GCA_003023195.1	Halobacteriales archaeon QS_8_69_26	3291641	3.29164
GCA_003022945.1	Halobacteriales archaeon QS_8_69_73	2633186	2.63319
GCA_003023165.1	Halobacteriales archaeon QS_9_67_15	2348556	2.34856
GCA_003023185.1	Halobacteriales archaeon QS_9_67_17	2017518	2.01752
GCA_003023565.1	Halobacteriales archaeon QS_9_68_17	2882595	2.88259
GCA_003022905.1	Halobacteriales archaeon QS_9_68_42	1517518	1.51752
GCA_003023535.1	Halobacteriales archaeon QS_9_70_65	1891299	1.8913
GCA_003022845.1	Halobacteriales archaeon SW_10_66_29	2284663	2.28466
GCA_003023485.1	Halobacteriales archaeon SW_10_68_16	1565971	1.56597
GCA_003023445.1	Halobacteriales archaeon SW_12_67_38	1663290	1.66329
GCA_003023455.1	Halobacteriales archaeon SW_12_69_24	1258910	1.25891
GCA_003022885.1	Halobacteriales archaeon SW_12_71_31	947951	0.947951
GCA_003022815.1	Halobacteriales archaeon SW_5_68_122	1497262	1.49726
GCA_003022865.1	Halobacteriales archaeon SW_5_70_135	1774465	1.77446
GCA_003023465.1	Halobacteriales archaeon SW_6_65_15	2510763	2.51076
GCA_003023215.1	Halobacteriales archaeon SW_6_65_46	1922760	1.92276
GCA_003022725.1	Halobacteriales archaeon SW_7_65_23	2631222	2.63122
GCA_003022785.1	Halobacteriales archaeon SW_7_68_16	1903693	1.90369
GCA_003022805.1	Halobacteriales archaeon SW_7_71_33	1745279	1.74528
GCA_003022765.1	Halobacteriales archaeon SW_8_65_20	2212984	2.21298
GCA_003023415.1	Halobacteriales archaeon SW_8_66_22	2230945	2.23095
GCA_003023405.1	Halobacteriales archaeon SW_8_68_21	2438325	2.43832
GCA_003022685.1	Halobacteriales archaeon SW_9_67_24	2172785	2.17279
GCA_003022745.1	Halobacteriales archaeon SW_9_67_25	1786328	1.78633
GCA_007121215.1	Halococcaceae archaeon	2574419	2.57442
GCA_007121475.1	Halococcaceae archaeon	1404164	1.40416
GCA_007128515.1	Halococcaceae archaeon	2468096	2.4681
GCA_007129135.1	Halococcaceae archaeon	2698993	2.69899
GCA_007131485.1	Halococcaceae archaeon	2561893	2.56189
GCA_007123025.1	Haloferacaceae archaeon	1525517	1.52552
GCA_001563795.1	Haloferacaceae archaeon B1-Br10_E2g22	2368236	2.36824
GCA_007896465.1	Haloferacaceae archaeon KCTC 4243	4893921	4.89392
GCA_005543295.1	Haloferacaceae archaeon N1521	3416214	3.41621
GCA_001563965.1	Haloferacaceae archaeon PL-Br10_E2g29	1278240	1.27824
GCA_001564175.1	Haloferacaceae archaeon PL-Br10_E2g46	1443158	1.44316
GCA_004116405.1	Haloferacaceae archaeon SYSU A00711	4891127	4.89113
GCA_002844195.1	Haloferacaceae archaeon SYSU A9-0	4615401	4.6154
GCA_001564085.1	Haloferacaceae archaeon Tc-Br11_E2g18	1272389	1.27239
GCA_003298465.1	halophilic archaeon	5605381	5.60538
GCA_000224475.1	halophilic archaeon DL31	3643158	3.64316
GCA_000416105.1	halophilic archaeon J07HB67	2649547	2.64955
GCA_000415945.1	halophilic archaeon J07HX5	2040945	2.04094
GCA_000416085.1	halophilic archaeon J07HX64	2982938	2.98294
GCA_005239435.1	halophilic archaeon LT46	5154608	5.15461
GCA_005239425.1	halophilic archaeon NEN6	4742822	4.74282
GCA_005049285.1	halophilic archaeon NEN8	3661127	3.66113
GCA_005239175.1	halophilic archaeon SHRA6	3359672	3.35967
GCA_003551725.1	Halorubraceae archaeon	3676701	3.6767
GCA_003552265.1	Halorubraceae archaeon	1611230	1.61123
GCA_003554115.1	Halorubraceae archaeon	1506249	1.50625
GCA_003558085.1	Methanobacteriaceae archaeon	1855722	1.85572
GCA_001507955.1	Methanobacteriaceae archaeon 41_258	1356511	1.35651
GCA_002494785.1	Methanobacteriaceae archaeon UBA117	2183030	2.18303
GCA_002509125.1	Methanobacteriaceae archaeon UBA237	1522614	1.52261
GCA_002509095.1	Methanobacteriaceae archaeon UBA254	1157521	1.15752
GCA_002509745.1	Methanobacteriaceae archaeon UBA349	2254594	2.25459
GCA_002509725.1	Methanobacteriaceae archaeon UBA541	1426485	1.42649
GCA_002504725.1	Methanobacteriaceae archaeon UBA587	2007729	2.00773
GCA_002509085.1	Methanobacteriaceae archaeon UBA588	1630131	1.63013
GCA_002839705.1	Methanobacteriales archaeon HGW-Methanobacteriales-1	2565531	2.56553
GCA_002839685.1	Methanobacteriales archaeon HGW-Methanobacteriales-2	2277765	2.27777
GCA_003550375.1	Methanocalculaceae archaeon	1866444	1.86644
GCA_003552845.1	Methanocalculaceae archaeon	1723730	1.72373
GCA_003559825.1	Methanocalculaceae archaeon	1826739	1.82674
GCA_003560275.1	Methanocalculaceae archaeon	1239330	1.23933
GCA_002495885.1	Methanocellaceae archaeon UBA148	1648397	1.6484
GCA_002494795.1	Methanococcaceae archaeon UBA115	1465272	1.46527
GCA_001940805.1	Methanocorpusculaceae archaeon Phil4	1965334	1.96533
GCA_002506085.1	Methanocorpusculaceae archaeon UBA425	1810882	1.81088
GCA_002496395.1	Methanocorpusculaceae archaeon UBA456	2074195	2.0742
GCA_001560915.1	methanogenic archaeon ISO4-H5	1937883	1.93788
GCA_001563305.1	methanogenic archaeon mixed culture ISO4-G1	1593503	1.5935
GCA_003135935.1	Methanomassiliicoccaceae archaeon	2077448	2.07745
GCA_003153895.1	Methanomassiliicoccaceae archaeon	1833331	1.83333
GCA_003550345.1	Methanomassiliicoccaceae archaeon	1404109	1.40411
GCA_003555025.1	Methanomassiliicoccaceae archaeon	1407467	1.40747
GCA_003557905.1	Methanomassiliicoccaceae archaeon	1562613	1.56261
GCA_003560875.1	Methanomassiliicoccaceae archaeon	1049007	1.04901
GCA_002506175.1	Methanomassiliicoccaceae archaeon UBA113	1231160	1.23116
GCA_002506985.1	Methanomassiliicoccaceae archaeon UBA248	1499675	1.49968
GCA_002498545.1	Methanomassiliicoccaceae archaeon UBA271	1498837	1.49884
GCA_002502465.1	Methanomassiliicoccaceae archaeon UBA296	1362452	1.36245
GCA_002505735.1	Methanomassiliicoccaceae archaeon UBA298	841584	0.841584
GCA_002504645.1	Methanomassiliicoccaceae archaeon UBA306	1071360	1.07136
GCA_002509465.1	Methanomassiliicoccaceae archaeon UBA308	969311	0.969311
GCA_002497155.1	Methanomassiliicoccaceae archaeon UBA309	1262797	1.2628
GCA_002506325.1	Methanomassiliicoccaceae archaeon UBA314	1187425	1.18742
GCA_002498425.1	Methanomassiliicoccaceae archaeon UBA317	1224361	1.22436
GCA_002509415.1	Methanomassiliicoccaceae archaeon UBA319	1123872	1.12387
GCA_002506905.1	Methanomassiliicoccaceae archaeon UBA328	1417827	1.41783
GCA_002506865.1	Methanomassiliicoccaceae archaeon UBA329	1104259	1.10426
GCA_002506565.1	Methanomassiliicoccaceae archaeon UBA333	1110162	1.11016
GCA_002498765.1	Methanomassiliicoccaceae archaeon UBA343	1174624	1.17462
GCA_002508625.1	Methanomassiliicoccaceae archaeon UBA344	1333021	1.33302
GCA_002497195.1	Methanomassiliicoccaceae archaeon UBA354	1208368	1.20837
GCA_002502765.1	Methanomassiliicoccaceae archaeon UBA358	1150036	1.15004
GCA_002509425.1	Methanomassiliicoccaceae archaeon UBA359	1159071	1.15907
GCA_002502165.1	Methanomassiliicoccaceae archaeon UBA366	674991	0.674991
GCA_002506255.1	Methanomassiliicoccaceae archaeon UBA367	823014	0.823014
GCA_002505345.1	Methanomassiliicoccaceae archaeon UBA370	1340855	1.34085
GCA_002505275.1	Methanomassiliicoccaceae archaeon UBA371	1228921	1.22892
GCA_002495665.1	Methanomassiliicoccaceae archaeon UBA378	1180007	1.18001
GCA_002502965.1	Methanomassiliicoccaceae archaeon UBA381	1238881	1.23888
GCA_002495125.1	Methanomassiliicoccaceae archaeon UBA387	882347	0.882347
GCA_002495495.1	Methanomassiliicoccaceae archaeon UBA394	1063745	1.06374
GCA_002494945.1	Methanomassiliicoccaceae archaeon UBA396	869682	0.869682
GCA_002498805.1	Methanomassiliicoccaceae archaeon UBA399	1298469	1.29847
GCA_002498785.1	Methanomassiliicoccaceae archaeon UBA400	1201535	1.20154
GCA_002498605.1	Methanomassiliicoccaceae archaeon UBA404	1186873	1.18687
GCA_002496785.1	Methanomassiliicoccaceae archaeon UBA407	1090362	1.09036
GCA_002496945.1	Methanomassiliicoccaceae archaeon UBA408	1401758	1.40176
GCA_002494585.1	Methanomassiliicoccaceae archaeon UBA409	1292133	1.29213
GCA_002502925.1	Methanomassiliicoccaceae archaeon UBA414	1288663	1.28866
GCA_002502545.1	Methanomassiliicoccaceae archaeon UBA415	1115929	1.11593
GCA_002498365.1	Methanomassiliicoccaceae archaeon UBA421	1322631	1.32263
GCA_002505245.1	Methanomassiliicoccaceae archaeon UBA422	1175704	1.1757
GCA_002506995.1	Methanomassiliicoccaceae archaeon UBA427	1321625	1.32163
GCA_002497075.1	Methanomassiliicoccaceae archaeon UBA472	1831976	1.83198
GCA_002508595.1	Methanomassiliicoccaceae archaeon UBA48	1485416	1.48542
GCA_002506425.1	Methanomassiliicoccaceae archaeon UBA480	1529022	1.52902
GCA_002503925.1	Methanomassiliicoccaceae archaeon UBA481	1619313	1.61931
GCA_002494805.1	Methanomassiliicoccaceae archaeon UBA482	1648656	1.64866
GCA_002497475.1	Methanomassiliicoccaceae archaeon UBA483	1635687	1.63569
GCA_002504495.1	Methanomassiliicoccaceae archaeon UBA537	1610037	1.61004
GCA_002495325.1	Methanomassiliicoccaceae archaeon UBA593	1496212	1.49621
GCA_002504405.1	Methanomassiliicoccaceae archaeon UBA71	1618649	1.61865
GCA_002509405.1	Methanomassiliicoccaceae archaeon UBA72	1182332	1.18233
GCA_002503785.1	Methanomassiliicoccaceae archaeon UBA75	1308604	1.3086
GCA_003246535.1	Methanomassiliicoccales archaeon	640223	0.640223
GCA_004377185.1	Methanomassiliicoccales archaeon	2641216	2.64122
GCA_006954405.1	Methanomassiliicoccales archaeon Mx-02	1416890	1.41689
GCA_006954425.1	Methanomassiliicoccales archaeon Mx-03	1914453	1.91445
GCA_006954465.1	Methanomassiliicoccales archaeon Mx-06	1492097	1.4921
GCA_002067045.1	Methanomassiliicoccales archaeon PtaB.Bin134	1749177	1.74918
GCA_002067005.1	Methanomassiliicoccales archaeon PtaB.Bin215	1520743	1.52074
GCA_002067635.1	Methanomassiliicoccales archaeon PtaU1.Bin030	1525269	1.52527
GCA_002067865.1	Methanomassiliicoccales archaeon PtaU1.Bin124	2216273	2.21627
GCA_001421185.1	Methanomassiliicoccales archaeon RumEn M1	2121026	2.12103
GCA_001421175.1	Methanomassiliicoccales archaeon RumEn M2	1280797	1.2808
GCA_002496385.1	Methanomassiliicoccales archaeon UBA147	1995084	1.99508
GCA_002497815.1	Methanomassiliicoccales archaeon UBA149	1247374	1.24737
GCA_002499085.1	Methanomassiliicoccales archaeon UBA280	1749312	1.74931
GCA_001512965.1	Methanomicrobia archaeon DTU008	1762311	1.76231
GCA_002010075.1	Methanomicrobia archaeon JdFR-19	1288683	1.28868
GCA_002509385.1	Methanomicrobia archaeon UBA590	1803939	1.80394
GCA_002502815.1	Methanomicrobiaceae archaeon UBA2	1203300	1.2033
GCA_002503105.1	Methanomicrobiaceae archaeon UBA206	1617645	1.61764
GCA_002503135.1	Methanomicrobiaceae archaeon UBA207	1289766	1.28977
GCA_002497965.1	Methanomicrobiaceae archaeon UBA436	1555109	1.55511
GCA_003160755.1	Methanomicrobiales archaeon	1898925	1.89892
GCA_001508695.1	Methanomicrobiales archaeon 53_19	2629228	2.62923
GCA_002839675.1	Methanomicrobiales archaeon HGW-Methanomicrobiales-1	2470082	2.47008
GCA_002839645.1	Methanomicrobiales archaeon HGW-Methanomicrobiales-2	2782193	2.78219
GCA_002839605.1	Methanomicrobiales archaeon HGW-Methanomicrobiales-3	2591348	2.59135
GCA_002839625.1	Methanomicrobiales archaeon HGW-Methanomicrobiales-4	1847007	1.84701
GCA_002839585.1	Methanomicrobiales archaeon HGW-Methanomicrobiales-5	1166364	1.16636
GCA_002839575.1	Methanomicrobiales archaeon HGW-Methanomicrobiales-6	2547229	2.54723
GCA_001602685.1	Methanomicrobiales archaeon Methan_05	1844649	1.84465
GCA_001602695.1	Methanomicrobiales archaeon Methan_06	1616909	1.61691
GCA_001603255.1	Methanomicrobiales archaeon Methan_07	1913135	1.91314
GCA_002496135.1	Methanomicrobiales archaeon UBA81	2667749	2.66775
GCA_003555005.1	Methanonatronarchaeia archaeon	1456586	1.45659
GCA_004212035.1	Methanonatronarchaeia archaeon	1276513	1.27651
GCA_003194425.1	Methanophagales archaeon	1398999	1.399
GCA_003194435.1	Methanophagales archaeon	1805851	1.80585
GCA_003336485.1	Methanophagales archaeon	3182512	3.18251
GCA_003601545.1	Methanophagales archaeon	2163043	2.16304
GCA_003601795.1	Methanophagales archaeon	1934883	1.93488
GCA_004212135.1	Methanophagales archaeon ANME-1-THS	2030246	2.03025
GCA_002010035.1	Methanopyri archaeon JdFR-15	207909	0.207909
GCA_003819845.1	Methanoregulaceae archaeon	2679454	2.67945
GCA_002067115.1	Methanoregulaceae archaeon PtaB.Bin009	2185891	2.18589
GCA_002067095.1	Methanoregulaceae archaeon PtaB.Bin056	2239790	2.23979
GCA_002067485.1	Methanoregulaceae archaeon PtaB.Bin108	1909505	1.90951
GCA_002067155.1	Methanoregulaceae archaeon PtaB.Bin152	1960856	1.96086
GCA_002067335.1	Methanoregulaceae archaeon PtaU1.Bin059	1507970	1.50797
GCA_002067665.1	Methanoregulaceae archaeon PtaU1.Bin066	2089842	2.08984
GCA_002067685.1	Methanoregulaceae archaeon PtaU1.Bin222	2212452	2.21245
GCA_002495225.1	Methanoregulaceae archaeon UBA288	1930414	1.93041
GCA_002503825.1	Methanoregulaceae archaeon UBA467	2838694	2.83869
GCA_004332335.1	Methanoregulaceae archaeon UXB-2016	2367119	2.36712
GCA_003551755.1	Methanosarcinaceae archaeon	1012910	1.01291
GCA_003555325.1	Methanosarcinaceae archaeon	1954687	1.95469
GCA_003559435.1	Methanosarcinaceae archaeon	2204330	2.20433
GCA_003565715.1	Methanosarcinaceae archaeon	2056401	2.0564
GCA_002508385.1	Methanosarcinaceae archaeon UBA151	2047318	2.04732
GCA_002503365.1	Methanosarcinaceae archaeon UBA282	2063079	2.06308
GCA_002508425.1	Methanosarcinaceae archaeon UBA470	2465993	2.46599
GCA_003661005.1	Methanosarcinales archaeon	1510546	1.51055
GCA_003661015.1	Methanosarcinales archaeon	815884	0.815884
GCA_003661045.1	Methanosarcinales archaeon	2086145	2.08615
GCA_003661065.1	Methanosarcinales archaeon	700887	0.700887
GCA_003661075.1	Methanosarcinales archaeon	1083412	1.08341
GCA_003661105.1	Methanosarcinales archaeon	2253386	2.25339
GCA_003661125.1	Methanosarcinales archaeon	2212588	2.21259
GCA_003661135.1	Methanosarcinales archaeon	1889642	1.88964
GCA_003661165.1	Methanosarcinales archaeon	1204084	1.20408
GCA_003661185.1	Methanosarcinales archaeon	1690640	1.69064
GCA_003661195.1	Methanosarcinales archaeon	1032966	1.03297
GCA_004144985.1	Methanosarcinales archaeon	1447265	1.44727
GCA_004193545.1	Methanosarcinales archaeon	1990850	1.99085
GCA_004211975.1	Methanosarcinales archaeon	2656101	2.6561
GCA_004212095.1	Methanosarcinales archaeon	1458808	1.45881
GCA_007280025.1	Methanosarcinales archaeon	1861309	1.86131
GCA_002255135.1	Methanosarcinales archaeon ex4484_138	1075924	1.07592
GCA_002254825.2	Methanosarcinales archaeon ex4572_44	1069777	1.06978
GCA_001602645.1	Methanosarcinales archaeon Methan_01	2608796	2.6088
GCA_001603195.1	Methanosarcinales archaeon Methan_02	2475894	2.47589
GCA_001603205.1	Methanosarcinales archaeon Methan_03	1999879	1.99988
GCA_001603225.1	Methanosarcinales archaeon Methan_04	1927734	1.92773
GCA_002503595.1	Methanosarcinales archaeon UBA203	2390467	2.39047
GCA_002506015.1	Methanosarcinales archaeon UBA261	2368347	2.36835
GCA_002494745.1	Methanotrichaceae archaeon UBA116	1334648	1.33465
GCA_001273375.1	miscellaneous Crenarchaeota group archaeon SMTZ1-55	1257002	1.257
GCA_001273495.1	miscellaneous Crenarchaeota group archaeon SMTZ-80	1510195	1.51019
GCA_001273345.1	miscellaneous Crenarchaeota group-1 archaeon SG8-32-1	1078462	1.07846
GCA_001273335.1	miscellaneous Crenarchaeota group-1 archaeon SG8-32-3	668322	0.668322
GCA_001273415.1	miscellaneous Crenarchaeota group-15 archaeon DG-45	1423268	1.42327
GCA_001273385.1	miscellaneous Crenarchaeota group-6 archaeon AD8-1	1583813	1.58381
GCA_003552045.1	Natrialbaceae archaeon	2589362	2.58936
GCA_003552325.1	Natrialbaceae archaeon	2333376	2.33338
GCA_003552885.1	Natrialbaceae archaeon	1700439	1.70044
GCA_003554885.1	Natrialbaceae archaeon	3241072	3.24107
GCA_003555125.1	Natrialbaceae archaeon	3004008	3.00401
GCA_003557335.1	Natrialbaceae archaeon	2677600	2.6776
GCA_003559215.1	Natrialbaceae archaeon	3941239	3.94124
GCA_001563805.1	Natrialbaceae archaeon B1-Br10_E2g2	2874982	2.87498
GCA_001563885.1	Natrialbaceae archaeon B1-Br10_E2g27	2006211	2.00621
GCA_001563955.1	Natrialbaceae archaeon PL-Br10_E2g26	1463447	1.46345
GCA_001564255.1	Natrialbaceae archaeon Tc-Br11_E2g1	2155803	2.1558
GCA_001564275.1	Natrialbaceae archaeon Tc-Br11_E2g14	3164822	3.16482
GCA_001564285.1	Natrialbaceae archaeon Tc-Br11_E2g28	2330233	2.33023
GCA_001564115.1	Natrialbaceae archaeon Tc-Br11_E2g8	2287800	2.2878
GCA_003229255.1	Nitrosopumilaceae archaeon	1202703	1.2027
GCA_005776525.1	Nitrosopumilaceae archaeon	1212714	1.21271
GCA_005778305.1	Nitrosopumilaceae archaeon	1256845	1.25684
GCA_005787795.1	Nitrosopumilaceae archaeon	609743	0.609743
GCA_005787845.1	Nitrosopumilaceae archaeon	1038079	1.03808
GCA_005789035.1	Nitrosopumilaceae archaeon	672927	0.672927
GCA_005790655.1	Nitrosopumilaceae archaeon	1435948	1.43595
GCA_005790695.1	Nitrosopumilaceae archaeon	1120348	1.12035
GCA_005798385.1	Nitrosopumilaceae archaeon	1185556	1.18556
GCA_005798405.1	Nitrosopumilaceae archaeon	1247066	1.24707
GCA_005798995.1	Nitrosopumilaceae archaeon	581484	0.581484
GCA_005799035.1	Nitrosopumilaceae archaeon	1118748	1.11875
GCA_005800015.1	Nitrosopumilaceae archaeon	550174	0.550174
GCA_007279895.1	Nitrosopumilaceae archaeon	590897	0.590897
GCA_007571225.1	Nitrosopumilaceae archaeon	1288408	1.28841
GCA_900620265.1	Nitrosopumilaceae archaeon	1996680	1.99668
GCA_002317805.1	Nitrosopumilales archaeon	1003722	1.00372
GCA_002317825.1	Nitrosopumilales archaeon	931996	0.931996
GCA_002731165.1	Nitrosopumilales archaeon	604421	0.604421
GCA_003820555.1	Nitrosopumilales archaeon	2678837	2.67884
GCA_003856905.1	Nitrosopumilales archaeon	1708156	1.70816
GCA_007280335.1	Nitrosopumilales archaeon	1296374	1.29637
GCA_007280465.1	Nitrosopumilales archaeon	916573	0.916573
GCA_002784675.1	Nitrosopumilales archaeon CG_4_10_14_0_8_um_filter_34_8	1645552	1.64555
GCA_002788515.1	Nitrosopumilales archaeon CG_4_9_14_0_2_um_filter_34_16	1374487	1.37449
GCA_002789395.1	Nitrosopumilales archaeon CG_4_9_14_0_8_um_filter_34_10	1636597	1.6366
GCA_002762965.1	Nitrosopumilales archaeon CG11_big_fil_rev_8_21_14_0_20_33_24	1202503	1.2025
GCA_002783425.1	Nitrosopumilales archaeon CG15_BIG_FIL_POST_REV_8_21_14_020_33_23	1091294	1.09129
GCA_002781805.1	Nitrosopumilales archaeon CG15_BIG_FIL_POST_REV_8_21_14_020_37_12	1019752	1.01975
GCA_002499525.1	Nitrosopumilales archaeon UBA218	1011469	1.01147
GCA_002498105.1	Nitrosopumilales archaeon UBA219	985626	0.985626
GCA_002498045.1	Nitrosopumilales archaeon UBA459	920680	0.92068
GCA_002504425.1	Nitrososphaeraceae archaeon UBA272	2954226	2.95423
GCA_002501935.1	Nitrososphaeraceae archaeon UBA273	3047974	3.04797
GCA_002495965.1	Nitrososphaeraceae archaeon UBA347	832637	0.832637
GCA_002501855.1	Nitrososphaeraceae archaeon UBA348	3081384	3.08138
GCA_002498345.1	Nitrososphaeraceae archaeon UBA466	3144961	3.14496
GCA_002496625.1	Nitrososphaeraceae archaeon UBA536	940486	0.940486
GCA_002494485.1	Nitrososphaerales archaeon UBA213	1235054	1.23505
GCA_000389735.1	Sulfolobales archaeon Acd1	1506462	1.50646
GCA_003086535.1	Sulfolobales archaeon SCGC AB-777_J03	855966	0.855966
GCA_003086575.1	Sulfolobales archaeon SCGC AB-777_K09	210860	0.21086
GCA_003086495.1	Sulfolobales archaeon SCGC AB-777_K20	521500	0.5215
GCA_002317795.1	Thaumarchaeota archaeon	1906738	1.90674
GCA_002690335.1	Thaumarchaeota archaeon	995367	0.995367
GCA_002693165.1	Thaumarchaeota archaeon	921724	0.921724
GCA_002698885.1	Thaumarchaeota archaeon	746133	0.746133
GCA_002709285.1	Thaumarchaeota archaeon	625023	0.625023
GCA_002710505.1	Thaumarchaeota archaeon	624436	0.624436
GCA_002713205.1	Thaumarchaeota archaeon	919096	0.919096
GCA_002713325.1	Thaumarchaeota archaeon	1459682	1.45968
GCA_002717165.1	Thaumarchaeota archaeon	699700	0.6997
GCA_002730325.1	Thaumarchaeota archaeon	1131154	1.13115
GCA_002737455.1	Thaumarchaeota archaeon	1139986	1.13999
GCA_003135575.1	Thaumarchaeota archaeon	2343364	2.34336
GCA_003139715.1	Thaumarchaeota archaeon	2332089	2.33209
GCA_003164815.1	Thaumarchaeota archaeon	2842388	2.84239
GCA_003176995.1	Thaumarchaeota archaeon	3969448	3.96945
GCA_003193945.1	Thaumarchaeota archaeon	1485689	1.48569
GCA_003193985.1	Thaumarchaeota archaeon	533557	0.533557
GCA_003660635.1	Thaumarchaeota archaeon	1226034	1.22603
GCA_003660665.1	Thaumarchaeota archaeon	1197666	1.19767
GCA_003660685.1	Thaumarchaeota archaeon	752598	0.752598
GCA_003660695.1	Thaumarchaeota archaeon	1164650	1.16465
GCA_003660725.1	Thaumarchaeota archaeon	789519	0.789519
GCA_003660745.1	Thaumarchaeota archaeon	1684774	1.68477
GCA_003660755.1	Thaumarchaeota archaeon	1192134	1.19213
GCA_003660785.1	Thaumarchaeota archaeon	664088	0.664088
GCA_003660805.1	Thaumarchaeota archaeon	842471	0.842471
GCA_003695185.1	Thaumarchaeota archaeon	1111745	1.11174
GCA_003972945.1	Thaumarchaeota archaeon	564807	0.564807
GCA_004195415.1	Thaumarchaeota archaeon	2992911	2.99291
GCA_004195455.1	Thaumarchaeota archaeon	1083781	1.08378
GCA_005877075.1	Thaumarchaeota archaeon	1966839	1.96684
GCA_005877085.1	Thaumarchaeota archaeon	1041438	1.04144
GCA_005877095.1	Thaumarchaeota archaeon	1398609	1.39861
GCA_005877105.1	Thaumarchaeota archaeon	1996322	1.99632
GCA_005877115.1	Thaumarchaeota archaeon	1443047	1.44305
GCA_005877175.1	Thaumarchaeota archaeon	1152757	1.15276
GCA_005877185.1	Thaumarchaeota archaeon	1861687	1.86169
GCA_005877195.1	Thaumarchaeota archaeon	1821803	1.8218
GCA_005877205.1	Thaumarchaeota archaeon	1562348	1.56235
GCA_005877225.1	Thaumarchaeota archaeon	2001116	2.00112
GCA_005877275.1	Thaumarchaeota archaeon	1079976	1.07998
GCA_005877295.1	Thaumarchaeota archaeon	1412901	1.4129
GCA_005877305.1	Thaumarchaeota archaeon	1329581	1.32958
GCA_005877315.1	Thaumarchaeota archaeon	1196492	1.19649
GCA_005877345.1	Thaumarchaeota archaeon	2202089	2.20209
GCA_005877365.1	Thaumarchaeota archaeon	1792239	1.79224
GCA_005877385.1	Thaumarchaeota archaeon	2174266	2.17427
GCA_005877395.1	Thaumarchaeota archaeon	1559476	1.55948
GCA_005877425.1	Thaumarchaeota archaeon	1876844	1.87684
GCA_005877455.1	Thaumarchaeota archaeon	1738209	1.73821
GCA_005877475.1	Thaumarchaeota archaeon	1486137	1.48614
GCA_005877765.1	Thaumarchaeota archaeon	2162733	2.16273
GCA_005887815.1	Thaumarchaeota archaeon	1881284	1.88128
GCA_001920445.1	Thaumarchaeota archaeon 13_1_20CM_2_38_5	368693	0.368693
GCA_001920405.1	Thaumarchaeota archaeon 13_1_20CM_2_39_11	420678	0.420678
GCA_001920395.1	Thaumarchaeota archaeon 13_1_20CM_2_39_20	1055503	1.0555
GCA_001918995.1	Thaumarchaeota archaeon 13_1_40CM_2_39_13_1	548217	0.548217
GCA_001918975.1	Thaumarchaeota archaeon 13_1_40CM_2_39_13_2	791146	0.791146
GCA_001919295.1	Thaumarchaeota archaeon 13_1_40CM_2_39_4	825498	0.825498
GCA_001918945.1	Thaumarchaeota archaeon 13_1_40CM_2_39_7	935896	0.935896
GCA_001918475.1	Thaumarchaeota archaeon 13_1_40CM_3_38_6	1451029	1.45103
GCA_001918455.1	Thaumarchaeota archaeon 13_1_40CM_3_50_5	1446230	1.44623
GCA_001917505.1	Thaumarchaeota archaeon 13_1_40CM_38_12	1208569	1.20857
GCA_001917995.1	Thaumarchaeota archaeon 13_1_40CM_4_38_7	1380582	1.38058
GCA_001917965.1	Thaumarchaeota archaeon 13_1_40CM_4_48_7	1171444	1.17144
GCA_001914355.1	Thaumarchaeota archaeon BIN5	1278195	1.27819
GCA_001510225.1	Thaumarchaeota archaeon casp-thauma1	1040997	1.041
GCA_001510255.1	Thaumarchaeota archaeon casp-thauma2	84873	0.084873
GCA_001510275.1	Thaumarchaeota archaeon casp-thauma3	1221161	1.22116
GCA_001510295.1	Thaumarchaeota archaeon casp-thauma4	661324	0.661324
GCA_001443365.1	Thaumarchaeota archaeon CSP1-1	1358434	1.35843
GCA_002255105.1	Thaumarchaeota archaeon ex4484_121	871166	0.871166
GCA_000494145.1	Thaumarchaeota archaeon JGI OTU-1	1180338	1.18034
GCA_000494165.1	Thaumarchaeota archaeon JGI OTU-2	654645	0.654645
GCA_000494185.1	Thaumarchaeota archaeon JGI OTU-3	688171	0.688171
GCA_000494125.1	Thaumarchaeota archaeon JGI OTU-4	617045	0.617045
GCA_000723185.1	Thaumarchaeota archaeon N4	1636125	1.63613
GCA_001830115.1	Thaumarchaeota archaeon RBG_16_49_8	1388926	1.38893
GCA_003724275.1	Thaumarchaeota archaeon S13	1370066	1.37007
GCA_003724215.1	Thaumarchaeota archaeon S14	1181612	1.18161
GCA_003724175.1	Thaumarchaeota archaeon S15	1226121	1.22612
GCA_000402075.1	Thaumarchaeota archaeon SCGC AAA007-O23	1104438	1.10444
GCA_000484975.1	Thaumarchaeota archaeon SCGC AAA282-K18	1043508	1.04351
GCA_000405745.1	Thaumarchaeota archaeon SCGC AB-179-E04	291490	0.29149
GCA_000349625.1	Thaumarchaeota archaeon SCGC AB-539-E09	529171	0.529171
GCA_003269155.1	Thaumarchaeota archaeon SCGC AC-337_F14	482727	0.482727
GCA_002495315.1	Thaumarchaeota archaeon UBA141	1688885	1.68888
GCA_002506605.1	Thaumarchaeota archaeon UBA160	854732	0.854732
GCA_002499005.1	Thaumarchaeota archaeon UBA164	1187522	1.18752
GCA_002495205.1	Thaumarchaeota archaeon UBA183	808330	0.80833
GCA_002508305.1	Thaumarchaeota archaeon UBA201	832406	0.832406
GCA_002495905.1	Thaumarchaeota archaeon UBA223	852867	0.852867
GCA_002505305.1	Thaumarchaeota archaeon UBA539	766188	0.766188
GCA_002494565.1	Thaumarchaeota archaeon UBA57	613362	0.613362
GCA_001595795.1	Theionarchaea archaeon DG-70	3559548	3.55955
GCA_001595815.1	Theionarchaea archaeon DG-70-1	4772064	4.77206
GCA_001507935.1	Thermococcales archaeon 44_46	1695123	1.69512
GCA_003650065.1	Thermococci archaeon	1425064	1.42506
GCA_003650075.1	Thermococci archaeon	1455154	1.45515
GCA_003660485.1	Thermococci archaeon	1349509	1.34951
GCA_003660495.1	Thermococci archaeon	1208824	1.20882
GCA_003660515.1	Thermococci archaeon	885738	0.885738
GCA_003660545.1	Thermococci archaeon	1481795	1.48179
GCA_003660555.1	Thermococci archaeon	1295439	1.29544
GCA_003660565.1	Thermococci archaeon	1522830	1.52283
GCA_003660605.1	Thermococci archaeon	1173946	1.17395
GCA_003660625.1	Thermococci archaeon	1614403	1.6144
GCA_003663505.1	Thermococci archaeon	1280289	1.28029
GCA_003663525.1	Thermococci archaeon	1623465	1.62346
GCA_003663535.1	Thermococci archaeon	1652033	1.65203
GCA_003663685.1	Thermococci archaeon	1267647	1.26765
GCA_003663695.1	Thermococci archaeon	1363487	1.36349
GCA_002727675.1	Thermoplasmata archaeon	1573322	1.57332
GCA_003551065.1	Thermoplasmata archaeon	1466962	1.46696
GCA_003551675.1	Thermoplasmata archaeon	2293260	2.29326
GCA_003552585.1	Thermoplasmata archaeon	1838264	1.83826
GCA_003553085.1	Thermoplasmata archaeon	1814659	1.81466
GCA_003553355.1	Thermoplasmata archaeon	1817038	1.81704
GCA_003553425.1	Thermoplasmata archaeon	2011820	2.01182
GCA_003554965.1	Thermoplasmata archaeon	2332123	2.33212
GCA_003555395.1	Thermoplasmata archaeon	2025006	2.02501
GCA_003559355.1	Thermoplasmata archaeon	1919296	1.9193
GCA_003560595.1	Thermoplasmata archaeon	1892138	1.89214
GCA_003561665.1	Thermoplasmata archaeon	2049369	2.04937
GCA_003649695.1	Thermoplasmata archaeon	1347275	1.34728
GCA_003649715.1	Thermoplasmata archaeon	1504696	1.5047
GCA_003649745.1	Thermoplasmata archaeon	756479	0.756479
GCA_003649765.1	Thermoplasmata archaeon	1528212	1.52821
GCA_003649775.1	Thermoplasmata archaeon	1250783	1.25078
GCA_003649785.1	Thermoplasmata archaeon	1108805	1.10881
GCA_003649825.1	Thermoplasmata archaeon	1139132	1.13913
GCA_003649835.1	Thermoplasmata archaeon	936371	0.936371
GCA_003649845.1	Thermoplasmata archaeon	1724974	1.72497
GCA_003649885.1	Thermoplasmata archaeon	855922	0.855922
GCA_003649895.1	Thermoplasmata archaeon	764409	0.764409
GCA_003649915.1	Thermoplasmata archaeon	1294542	1.29454
GCA_003649945.1	Thermoplasmata archaeon	1137217	1.13722
GCA_003649955.1	Thermoplasmata archaeon	889146	0.889146
GCA_003649965.1	Thermoplasmata archaeon	1609071	1.60907
GCA_003650005.1	Thermoplasmata archaeon	843964	0.843964
GCA_003650025.1	Thermoplasmata archaeon	2042961	2.04296
GCA_003650035.1	Thermoplasmata archaeon	802237	0.802237
GCA_003650935.1	Thermoplasmata archaeon	1329060	1.32906
GCA_003650965.1	Thermoplasmata archaeon	1310030	1.31003
GCA_003650975.1	Thermoplasmata archaeon	1563903	1.5639
GCA_003650985.1	Thermoplasmata archaeon	1121575	1.12157
GCA_003651025.1	Thermoplasmata archaeon	1996493	1.99649
GCA_003651035.1	Thermoplasmata archaeon	772057	0.772057
GCA_003651045.1	Thermoplasmata archaeon	1398979	1.39898
GCA_003651085.1	Thermoplasmata archaeon	2124267	2.12427
GCA_003651095.1	Thermoplasmata archaeon	2133484	2.13348
GCA_003651105.1	Thermoplasmata archaeon	599425	0.599425
GCA_003651145.1	Thermoplasmata archaeon	1282862	1.28286
GCA_003651155.1	Thermoplasmata archaeon	1168476	1.16848
GCA_003663565.1	Thermoplasmata archaeon	1294844	1.29484
GCA_003663585.1	Thermoplasmata archaeon	1074667	1.07467
GCA_003663595.1	Thermoplasmata archaeon	2217165	2.21717
GCA_003663625.1	Thermoplasmata archaeon	1894531	1.89453
GCA_003663645.1	Thermoplasmata archaeon	1458562	1.45856
GCA_003663665.1	Thermoplasmata archaeon	1288750	1.28875
GCA_003942085.1	Thermoplasmata archaeon	2023941	2.02394
GCA_007129655.1	Thermoplasmata archaeon	1628689	1.62869
GCA_007130065.1	Thermoplasmata archaeon	1032869	1.03287
GCA_007133925.1	Thermoplasmata archaeon	1380358	1.38036
GCA_008297675.1	Thermoplasmata archaeon	770120	0.77012
GCA_008297685.1	Thermoplasmata archaeon	741509	0.741509
GCA_008297695.1	Thermoplasmata archaeon	1117768	1.11777
GCA_008297705.1	Thermoplasmata archaeon	1116800	1.1168
GCA_008297715.1	Thermoplasmata archaeon	540515	0.540515
GCA_008297775.1	Thermoplasmata archaeon	446732	0.446732
GCA_008297785.1	Thermoplasmata archaeon	593819	0.593819
GCA_008297795.1	Thermoplasmata archaeon	788003	0.788003
GCA_008297815.1	Thermoplasmata archaeon	434942	0.434942
GCA_008297855.1	Thermoplasmata archaeon	1266511	1.26651
GCA_008297865.1	Thermoplasmata archaeon	1168784	1.16878
GCA_008297885.1	Thermoplasmata archaeon	579890	0.57989
GCA_008297895.1	Thermoplasmata archaeon	405886	0.405886
GCA_008297925.1	Thermoplasmata archaeon	172621	0.172621
GCA_008297965.1	Thermoplasmata archaeon	1067438	1.06744
GCA_002838935.1	Thermoplasmata archaeon HGW-Thermoplasmata-1	1445368	1.44537
GCA_002838995.1	Thermoplasmata archaeon HGW-Thermoplasmata-2	782613	0.782613
GCA_002900545.1	Thermoplasmata archaeon M11B2D	1698374	1.69837
GCA_002900525.1	Thermoplasmata archaeon M8B2D	2465292	2.46529
GCA_002900535.1	Thermoplasmata archaeon M9B1D	1692085	1.69209
GCA_002900555.1	Thermoplasmata archaeon M9B2D	2781214	2.78121
GCA_002495185.1	Thermoplasmata archaeon UBA184	1817285	1.81729
GCA_002503985.1	Thermoplasmata archaeon UBA61	1787899	1.7879
GCA_001508715.1	Thermoplasmatales archaeon 49_6	61878	0.061878
GCA_000447225.1	Thermoplasmatales archaeon A-plasma	1989604	1.9896
GCA_002204695.1	Thermoplasmatales archaeon ARMAN	976441	0.976441
GCA_002204705.1	Thermoplasmatales archaeon B_DKE	1905249	1.90525
GCA_000350305.1	Thermoplasmatales archaeon BRNA1	1461105	1.46111
GCA_000496135.1	Thermoplasmatales archaeon E-plasma	1660504	1.6605
GCA_002254485.1	Thermoplasmatales archaeon ex4484_30	1323529	1.32353
GCA_002254765.1	Thermoplasmatales archaeon ex4484_36	1023425	1.02343
GCA_002254385.1	Thermoplasmatales archaeon ex4484_6	1825537	1.82554
GCA_002254885.1	Thermoplasmatales archaeon ex4572_165	1203468	1.20347
GCA_001856845.1	Thermoplasmatales archaeon Gpl	1827255	1.82726
GCA_001856825.1	Thermoplasmatales archaeon I-plasma	1687956	1.68796
GCA_002011355.1	Thermoplasmatales archaeon JdFR-43	1230939	1.23094
GCA_000364885.1	Thermoplasmatales archaeon SCGC AB-539-C06	593453	0.593453
GCA_000349645.1	Thermoplasmatales archaeon SCGC AB-539-N05	801028	0.801028
GCA_000349685.1	Thermoplasmatales archaeon SCGC AB-540-F20	1037251	1.03725
GCA_001595805.1	Thermoplasmatales archaeon SG8-52-1	2065483	2.06548
GCA_001595865.1	Thermoplasmatales archaeon SG8-52-2	1355901	1.3559
GCA_001595915.1	Thermoplasmatales archaeon SG8-52-3	1909404	1.9094
GCA_001595875.1	Thermoplasmatales archaeon SG8-52-4	2246271	2.24627
GCA_001595945.1	Thermoplasmatales archaeon SM1-50	2091705	2.09171
GCA_003009755.1	Thermoplasmatales archaeon SW_10_69_26	2816557	2.81656
GCA_002504005.1	Thermoplasmatales archaeon UBA262	1559104	1.5591
GCA_002496665.1	Thermoplasmatales archaeon UBA263	1729665	1.72967
GCA_002503965.1	Thermoplasmatales archaeon UBA266	1816720	1.81672
GCA_002505565.1	Thermoplasmatales archaeon UBA268	1499238	1.49924
GCA_002505615.1	Thermoplasmatales archaeon UBA269	1323754	1.32375
GCA_002499105.1	Thermoplasmatales archaeon UBA270	1772589	1.77259
GCA_002508335.1	Thermoplasmatales archaeon UBA444	1645044	1.64504
GCA_002507555.1	Thermoplasmatales archaeon UBA445	1600814	1.60081
GCA_002503205.1	Thermoplasmatales archaeon UBA447	1727726	1.72773
GCA_002499625.1	Thermoplasmatales archaeon UBA504	1441013	1.44101
GCA_002504745.1	Thermoplasmatales archaeon UBA505	1643572	1.64357
GCA_002499685.1	Thermoplasmatales archaeon UBA507	1670400	1.6704
GCA_002498855.1	Thermoplasmatales archaeon UBA508	1525623	1.52562
GCA_002498845.1	Thermoplasmatales archaeon UBA509	1811892	1.81189
GCA_002495975.1	Thermoplasmatales archaeon UBA511	1136928	1.13693
GCA_002502885.1	Thermoplasmatales archaeon UBA512	1424627	1.42463
GCA_002498665.1	Thermoplasmatales archaeon UBA513	1731269	1.73127
GCA_002499275.1	Thermoplasmatales archaeon UBA516	1673390	1.67339
GCA_002499245.1	Thermoplasmatales archaeon UBA517	1863948	1.86395
GCA_002509305.1	Thermoplasmatales archaeon UBA518	1692081	1.69208
GCA_002509265.1	Thermoplasmatales archaeon UBA520	1570046	1.57005
GCA_002501735.1	Thermoplasmatales archaeon UBA521	1736577	1.73658
GCA_002501725.1	Thermoplasmatales archaeon UBA522	1630974	1.63097
GCA_002506225.1	Thermoplasmatales archaeon UBA564	1638292	1.63829
GCA_002506245.1	Thermoplasmatales archaeon UBA565	1687753	1.68775
GCA_002505195.1	Thermoplasmatales archaeon UBA566	1610244	1.61024
GCA_002498865.1	Thermoplasmatales archaeon UBA568	1524549	1.52455
GCA_002509255.1	Thermoplasmatales archaeon UBA570	1600512	1.60051
GCA_002506945.1	Thermoplasmatales archaeon UBA571	1736188	1.73619
GCA_002496705.1	Thermoplasmatales archaeon UBA572	1802674	1.80267
GCA_002497065.1	Thermoplasmatales archaeon UBA574	1711194	1.71119
GCA_002496995.1	Thermoplasmatales archaeon UBA576	1581675	1.58167
GCA_002508325.1	Thermoplasmatales archaeon UBA577	1621237	1.62124
GCA_002506955.1	Thermoplasmatales archaeon UBA578	1430977	1.43098
GCA_002497625.1	Thermoplasmatales archaeon UBA579	1566190	1.56619
GCA_002497605.1	Thermoplasmatales archaeon UBA580	1632468	1.63247
GCA_002502705.1	Thermoplasmatales archaeon UBA582	1476923	1.47692
GCA_002505065.1	Thermoplasmatales archaeon UBA611	1535160	1.53516
GCA_002505105.1	Thermoplasmatales archaeon UBA612	1602081	1.60208
GCA_002504665.1	Thermoplasmatales archaeon UBA613	1771315	1.77131
GCA_002503265.1	Thermoplasmatales archaeon UBA616	1649360	1.64936
GCA_002507365.1	Thermoplasmatales archaeon UBA617	1808499	1.8085
GCA_003649205.1	Thermoprotei archaeon	2066741	2.06674
GCA_003649225.1	Thermoprotei archaeon	1378403	1.3784
GCA_003649235.1	Thermoprotei archaeon	1812403	1.8124
GCA_003649255.1	Thermoprotei archaeon	1246869	1.24687
GCA_003649285.1	Thermoprotei archaeon	1485292	1.48529
GCA_003649295.1	Thermoprotei archaeon	1486004	1.486
GCA_003649305.1	Thermoprotei archaeon	2070048	2.07005
GCA_003649345.1	Thermoprotei archaeon	1757329	1.75733
GCA_003649355.1	Thermoprotei archaeon	755156	0.755156
GCA_003649375.1	Thermoprotei archaeon	2155745	2.15575
GCA_003649405.1	Thermoprotei archaeon	862936	0.862936
GCA_003649425.1	Thermoprotei archaeon	822155	0.822155
GCA_003649445.1	Thermoprotei archaeon	3543678	3.54368
GCA_003649455.1	Thermoprotei archaeon	828551	0.828551
GCA_003649485.1	Thermoprotei archaeon	1189793	1.18979
GCA_003649495.1	Thermoprotei archaeon	1755417	1.75542
GCA_003649515.1	Thermoprotei archaeon	1563003	1.563
GCA_003649545.1	Thermoprotei archaeon	1930575	1.93057
GCA_003649555.1	Thermoprotei archaeon	2049366	2.04937
GCA_003649565.1	Thermoprotei archaeon	1326210	1.32621
GCA_003649605.1	Thermoprotei archaeon	1244650	1.24465
GCA_003649615.1	Thermoprotei archaeon	1583260	1.58326
GCA_003649625.1	Thermoprotei archaeon	1601108	1.60111
GCA_003649665.1	Thermoprotei archaeon	1395093	1.39509
GCA_003649685.1	Thermoprotei archaeon	1917517	1.91752
GCA_003650635.1	Thermoprotei archaeon	1533593	1.53359
GCA_003650665.1	Thermoprotei archaeon	1506914	1.50691
GCA_003650675.1	Thermoprotei archaeon	2065063	2.06506
GCA_003650705.1	Thermoprotei archaeon	1003383	1.00338
GCA_003650715.1	Thermoprotei archaeon	1634405	1.63441
GCA_003650735.1	Thermoprotei archaeon	1307876	1.30788
GCA_003650755.1	Thermoprotei archaeon	1422072	1.42207
GCA_003650785.1	Thermoprotei archaeon	1448026	1.44803
GCA_003650795.1	Thermoprotei archaeon	1060698	1.0607
GCA_003650815.1	Thermoprotei archaeon	1990765	1.99076
GCA_003650845.1	Thermoprotei archaeon	1367771	1.36777
GCA_003650865.1	Thermoprotei archaeon	1247919	1.24792
GCA_003650875.1	Thermoprotei archaeon	1442036	1.44204
GCA_003650905.1	Thermoprotei archaeon	1518897	1.5189
GCA_003650925.1	Thermoprotei archaeon	2143158	2.14316
GCA_003661705.1	Thermoprotei archaeon	2266776	2.26678
GCA_003661715.1	Thermoprotei archaeon	766069	0.766069
GCA_003661745.1	Thermoprotei archaeon	1082282	1.08228
GCA_003661765.1	Thermoprotei archaeon	839835	0.839835
GCA_003661775.1	Thermoprotei archaeon	1131705	1.1317
GCA_003661805.1	Thermoprotei archaeon	2485821	2.48582
GCA_003661825.1	Thermoprotei archaeon	1149425	1.14942
GCA_003661845.1	Thermoprotei archaeon	664457	0.664457
GCA_003661865.1	Thermoprotei archaeon	1562760	1.56276
GCA_003661885.1	Thermoprotei archaeon	1394335	1.39434
GCA_003661905.1	Thermoprotei archaeon	1397290	1.39729
GCA_003661915.1	Thermoprotei archaeon	956871	0.956871
GCA_002254895.1	Thermoprotei archaeon ex4572_64	681493	0.681493
GCA_000965745.1	uncultured archaeon	2226687	2.22669
GCA_902384525.1	uncultured archaeon	2920541	2.92054
GCA_902384685.1	uncultured archaeon	2055552	2.05555
GCA_902384765.1	uncultured archaeon	2632396	2.6324
GCA_902384955.1	uncultured archaeon	1751653	1.75165
GCA_902385025.1	uncultured archaeon	2278623	2.27862
GCA_902386085.1	uncultured archaeon	1686282	1.68628
GCA_902386115.1	uncultured archaeon	2195305	2.1953
GCA_902386135.1	uncultured archaeon	3243210	3.24321
GCA_902386205.1	uncultured archaeon	2789873	2.78987
GCA_902386255.1	uncultured archaeon	2601349	2.60135
GCA_902386595.1	uncultured archaeon	1145916	1.14592
GCA_000496195.1	uncultured archaeon A07HB70	2389822	2.38982
GCA_000496215.1	uncultured archaeon A07HN63	2392686	2.39269
GCA_000496235.1	uncultured archaeon A07HR60	2876249	2.87625
GCA_000496175.1	uncultured archaeon A07HR67	2890468	2.89047
GCA_000246735.1	uncultured Candidatus Poseidoniales archaeon	2064136	2.06414
GCA_902385625.1	uncultured archaeon	1340343	1.34034
GCA_902385655.1	uncultured archaeon	836207	0.836207
GCA_902386025.1	uncultured archaeon	558684	0.558684

## Sheet: genome_size_DPANN
ID	Species	bp	Size
GCA_002687735.1	Candidatus Diapherotrites archaeon	551902	0.551902
GCA_002688035.1	Candidatus Diapherotrites archaeon	745175	0.745175
GCA_003551125.1	Candidatus Diapherotrites archaeon	402733	0.402733
GCA_003553825.1	Candidatus Diapherotrites archaeon	473849	0.473849
GCA_003556695.1	Candidatus Diapherotrites archaeon	1088573	1.08857
GCA_003558235.1	Candidatus Diapherotrites archaeon	829326	0.829326
GCA_003559395.1	Candidatus Diapherotrites archaeon	913608	0.913608
GCA_003661665.1	Candidatus Diapherotrites archaeon	516013	0.516013
GCA_003661685.1	Candidatus Diapherotrites archaeon	520608	0.520608
GCA_002793375.1	Candidatus Diapherotrites archaeon CG_4_10_14_0_2_um_filter_31_5	478209	0.478209
GCA_002779075.1	Candidatus Diapherotrites archaeon CG08_land_8_20_14_0_20_30_16	747636	0.747636
GCA_002779065.1	Candidatus Diapherotrites archaeon CG08_land_8_20_14_0_20_34_12	940694	0.940694
GCA_002778895.1	Candidatus Diapherotrites archaeon CG09_land_8_20_14_0_10_32_12	534583	0.534583
GCA_002763225.1	Candidatus Diapherotrites archaeon CG10_big_fil_rev_8_21_14_0_10_31_34	1044951	1.04495
GCA_002762975.1	Candidatus Diapherotrites archaeon CG11_big_fil_rev_8_21_14_0_20_37_9	1130899	1.1309
GCA_002499505.1	Candidatus Diapherotrites archaeon UBA493	568419	0.568419
GCA_000404545.1	Diapherotrites archaeon SCGC AAA011-K09	316537	0.316537
GCA_000404525.1	Diapherotrites archaeon SCGC AAA011-N19	302064	0.302064
GCA_003202545.1	Candidatus Parvarchaeota archaeon	337918	0.337918
GCA_003557155.1	Candidatus Parvarchaeota archaeon	636346	0.636346
GCA_003563585.1	Candidatus Parvarchaeota archaeon	536796	0.536796
GCA_004195435.1	Candidatus Parvarchaeota archaeon	417602	0.417602
GCA_002503915.1	Candidatus Parvarchaeota archaeon UBA264	808072	0.808072
GCA_002503995.1	Candidatus Parvarchaeota archaeon UBA265	801774	0.801774
GCA_002503215.1	Candidatus Parvarchaeota archaeon UBA446	841354	0.841354
GCA_002503305.1	Candidatus Parvarchaeota archaeon UBA449	818639	0.818639
GCA_002499655.1	Candidatus Parvarchaeota archaeon UBA506	748133	0.748133
GCA_002498685.1	Candidatus Parvarchaeota archaeon UBA515	842113	0.842113
GCA_002496215.1	Candidatus Parvarchaeota archaeon UBA519	732724	0.732724
GCA_002505075.1	Candidatus Parvarchaeota archaeon UBA569	785518	0.785518
GCA_002502045.1	Candidatus Parvarchaeota archaeon UBA573	779372	0.779372
GCA_002502525.1	Candidatus Parvarchaeota archaeon UBA575	811532	0.811532
GCA_002505115.1	Candidatus Parvarchaeota archaeon UBA614	830517	0.830517
GCA_003550625.1	Candidatus Aenigmarchaeota archaeon	723616	0.723616
GCA_003553585.1	Candidatus Aenigmarchaeota archaeon	659201	0.659201
GCA_003553905.1	Candidatus Aenigmarchaeota archaeon	702328	0.702328
GCA_003554045.1	Candidatus Aenigmarchaeota archaeon	995233	0.995233
GCA_003554235.1	Candidatus Aenigmarchaeota archaeon	560609	0.560609
GCA_003554845.1	Candidatus Aenigmarchaeota archaeon	633124	0.633124
GCA_003555465.1	Candidatus Aenigmarchaeota archaeon	631996	0.631996
GCA_003663225.1	Candidatus Aenigmarchaeota archaeon	941786	0.941786
GCA_003663235.1	Candidatus Aenigmarchaeota archaeon	1004064	1.00406
GCA_003663265.1	Candidatus Aenigmarchaeota archaeon	575058	0.575058
GCA_003663285.1	Candidatus Aenigmarchaeota archaeon	1410470	1.41047
GCA_003663295.1	Candidatus Aenigmarchaeota archaeon	820294	0.820294
GCA_003663325.1	Candidatus Aenigmarchaeota archaeon	734982	0.734982
GCA_003663345.1	Candidatus Aenigmarchaeota archaeon	951466	0.951466
GCA_003663355.1	Candidatus Aenigmarchaeota archaeon	751672	0.751672
GCA_003663385.1	Candidatus Aenigmarchaeota archaeon	951047	0.951047
GCA_003663405.1	Candidatus Aenigmarchaeota archaeon	945477	0.945477
GCA_003663415.1	Candidatus Aenigmarchaeota archaeon	1112198	1.1122
GCA_003663445.1	Candidatus Aenigmarchaeota archaeon	574541	0.574541
GCA_003663465.1	Candidatus Aenigmarchaeota archaeon	749300	0.7493
GCA_003663475.1	Candidatus Aenigmarchaeota archaeon	872632	0.872632
GCA_002791855.1	Candidatus Aenigmarchaeota archaeon CG_4_10_14_0_8_um_filter_37_24	861294	0.861294
GCA_002784265.1	Candidatus Aenigmarchaeota archaeon CG_4_10_14_3_um_filter_37_21	901736	0.901736
GCA_002782805.1	Candidatus Aenigmarchaeota archaeon CG_4_8_14_3_um_filter_37_24	823804	0.823804
GCA_002789635.1	Candidatus Aenigmarchaeota archaeon CG_4_9_14_3_um_filter_37_18	891026	0.891026
GCA_002781145.1	Candidatus Aenigmarchaeota archaeon CG01_land_8_20_14_3_00_37_9	857356	0.857356
GCA_001873985.1	Candidatus Aenigmarchaeota archaeon CG1_02_38_14	878809	0.878809
GCA_002781865.1	Candidatus Aenigmarchaeota archaeon CG15_BIG_FIL_POST_REV_8_21_14_020_37_27	852786	0.852786
GCA_002255055.1	Candidatus Aenigmarchaeota archaeon ex4484_14	743210	0.74321
GCA_002254545.1	Candidatus Aenigmarchaeota archaeon ex4484_224	485206	0.485206
GCA_002254415.1	Candidatus Aenigmarchaeota archaeon ex4484_52	614182	0.614182
GCA_002254685.1	Candidatus Aenigmarchaeota archaeon ex4484_56	566759	0.566759
GCA_000404305.1	Candidatus Aenigmarchaeota archaeon JGI 0000106-F11	361035	0.361035
GCA_000380865.1	Candidatus Aenigmarchaeota archaeon SCGC AAA011-F07	248182	0.248182
GCA_003554305.1	Candidatus Nanohaloarchaeota archaeon	927194	0.927194
GCA_003660865.1	Candidatus Nanohaloarchaeota archaeon	1201421	1.20142
GCA_003660905.1	Candidatus Nanohaloarchaeota archaeon	832169	0.832169
GCA_000740075.1	Nanohaloarchaea archaeon AB578-D14	1028544	1.02854
GCA_001563875.1	Nanohaloarchaea archaeon B1-Br10_U2g1	709831	0.709831
GCA_001563905.1	Nanohaloarchaea archaeon B1-Br10_U2g19	662884	0.662884
GCA_001563915.1	Nanohaloarchaea archaeon B1-Br10_U2g21	815638	0.815638
GCA_001564145.1	Nanohaloarchaea archaeon B1-Br10_U2g29	526182	0.526182
GCA_001563995.1	Nanohaloarchaea archaeon PL-Br10_U2g16	652532	0.652532
GCA_001564195.1	Nanohaloarchaea archaeon PL-Br10_U2g19	758571	0.758571
GCA_001564035.1	Nanohaloarchaea archaeon PL-Br10_U2g27	581882	0.581882
GCA_001564205.1	Nanohaloarchaea archaeon PL-Br10_U2g5	1480846	1.48085
GCA_003009845.1	Nanohaloarchaea archaeon QH_8_44_6	565289	0.565289
GCA_001761425.1	Nanohaloarchaea archaeon SG9	1118574	1.11857
GCA_003009825.1	Nanohaloarchaea archaeon SW_10_44_10	397623	0.397623
GCA_003009815.1	Nanohaloarchaea archaeon SW_4_43_9	661323	0.661323
GCA_003009795.1	Nanohaloarchaea archaeon SW_7_43_1	956550	0.95655
GCA_003009775.1	Nanohaloarchaea archaeon SW_7_46_7	572429	0.572429
GCA_002685855.1	Candidatus Woesearchaeota archaeon	953131	0.953131
GCA_002686215.1	Candidatus Woesearchaeota archaeon	1794601	1.7946
GCA_002686295.1	Candidatus Woesearchaeota archaeon	857738	0.857738
GCA_002686495.1	Candidatus Woesearchaeota archaeon	1401415	1.40142
GCA_002686515.1	Candidatus Woesearchaeota archaeon	2944567	2.94457
GCA_002686855.1	Candidatus Woesearchaeota archaeon	1259110	1.25911
GCA_002687275.1	Candidatus Woesearchaeota archaeon	1087504	1.0875
GCA_002687795.1	Candidatus Woesearchaeota archaeon	925456	0.925456
GCA_002688315.1	Candidatus Woesearchaeota archaeon	912474	0.912474
GCA_002688775.1	Candidatus Woesearchaeota archaeon	1037583	1.03758
GCA_002690055.1	Candidatus Woesearchaeota archaeon	518295	0.518295
GCA_002725495.1	Candidatus Woesearchaeota archaeon	635633	0.635633
GCA_002730625.1	Candidatus Woesearchaeota archaeon	864392	0.864392
GCA_002867475.1	Candidatus Woesearchaeota archaeon	1671818	1.67182
GCA_003555225.1	Candidatus Woesearchaeota archaeon	1372774	1.37277
GCA_003557205.1	Candidatus Woesearchaeota archaeon	855885	0.855885
GCA_003558875.1	Candidatus Woesearchaeota archaeon	729477	0.729477
GCA_003560545.1	Candidatus Woesearchaeota archaeon	915355	0.915355
GCA_003561825.1	Candidatus Woesearchaeota archaeon	1106493	1.10649
GCA_003562145.1	Candidatus Woesearchaeota archaeon	655780	0.65578
GCA_003564925.1	Candidatus Woesearchaeota archaeon	883361	0.883361
GCA_003599055.1	Candidatus Woesearchaeota archaeon	1153068	1.15307
GCA_003599145.1	Candidatus Woesearchaeota archaeon	1306829	1.30683
GCA_003648985.1	Candidatus Woesearchaeota archaeon	563327	0.563327
GCA_003649025.1	Candidatus Woesearchaeota archaeon	948825	0.948825
GCA_003649035.1	Candidatus Woesearchaeota archaeon	1083649	1.08365
GCA_003649055.1	Candidatus Woesearchaeota archaeon	1137219	1.13722
GCA_003650545.1	Candidatus Woesearchaeota archaeon	1637707	1.63771
GCA_003650575.1	Candidatus Woesearchaeota archaeon	1260317	1.26032
GCA_003650585.1	Candidatus Woesearchaeota archaeon	1032393	1.03239
GCA_003694385.1	Candidatus Woesearchaeota archaeon	889737	0.889737
GCA_003694495.1	Candidatus Woesearchaeota archaeon	843393	0.843393
GCA_003694525.1	Candidatus Woesearchaeota archaeon	705318	0.705318
GCA_003694805.1	Candidatus Woesearchaeota archaeon	1210546	1.21055
GCA_003695045.1	Candidatus Woesearchaeota archaeon	1061362	1.06136
GCA_003695265.1	Candidatus Woesearchaeota archaeon	1055801	1.0558
GCA_003695435.1	Candidatus Woesearchaeota archaeon	899557	0.899557
GCA_007116295.1	Candidatus Woesearchaeota archaeon	487262	0.487262
GCA_007116315.1	Candidatus Woesearchaeota archaeon	786354	0.786354
GCA_007116645.1	Candidatus Woesearchaeota archaeon	900746	0.900746
GCA_007116655.1	Candidatus Woesearchaeota archaeon	828442	0.828442
GCA_007116795.1	Candidatus Woesearchaeota archaeon	645459	0.645459
GCA_007117065.1	Candidatus Woesearchaeota archaeon	907019	0.907019
GCA_007117145.1	Candidatus Woesearchaeota archaeon	640128	0.640128
GCA_007117405.1	Candidatus Woesearchaeota archaeon	502376	0.502376
GCA_007117475.1	Candidatus Woesearchaeota archaeon	756704	0.756704
GCA_007117735.1	Candidatus Woesearchaeota archaeon	690413	0.690413
GCA_007117755.1	Candidatus Woesearchaeota archaeon	784153	0.784153
GCA_007126015.1	Candidatus Woesearchaeota archaeon	384035	0.384035
GCA_007128245.1	Candidatus Woesearchaeota archaeon	924936	0.924936
GCA_007130955.1	Candidatus Woesearchaeota archaeon	372193	0.372193
GCA_007131205.1	Candidatus Woesearchaeota archaeon	930305	0.930305
GCA_007133845.1	Candidatus Woesearchaeota archaeon	517363	0.517363
GCA_005222965.1	Candidatus Woesearchaeota archaeon B3_Woes	1021708	1.02171
GCA_002792055.1	Candidatus Woesearchaeota archaeon CG_4_10_14_0_2_um_filter_33_10	965048	0.965048
GCA_002792115.1	Candidatus Woesearchaeota archaeon CG_4_10_14_0_2_um_filter_33_13	1329853	1.32985
GCA_002792075.1	Candidatus Woesearchaeota archaeon CG_4_10_14_0_2_um_filter_57_5	1211015	1.21101
GCA_002784405.1	Candidatus Woesearchaeota archaeon CG_4_10_14_0_8_um_filter_47_5	924415	0.924415
GCA_002780105.1	Candidatus Woesearchaeota archaeon CG06_land_8_20_14_3_00_33_13	859843	0.859843
GCA_002779235.1	Candidatus Woesearchaeota archaeon CG07_land_8_20_14_0_80_44_23	923120	0.92312
GCA_002794135.1	Candidatus Woesearchaeota archaeon CG08_land_8_20_14_0_20_43_7	1637751	1.63775
GCA_002763335.1	Candidatus Woesearchaeota archaeon CG08_land_8_20_14_0_20_47_9	1216694	1.21669
GCA_001872765.1	Candidatus Woesearchaeota archaeon CG1_02_33_12	906308	0.906308
GCA_001872825.1	Candidatus Woesearchaeota archaeon CG1_02_47_18	968541	0.968541
GCA_001871415.1	Candidatus Woesearchaeota archaeon CG1_02_57_44	1534662	1.53466
GCA_002762925.1	Candidatus Woesearchaeota archaeon CG10_big_fil_rev_8_21_14_0_10_30_7	847352	0.847352
GCA_002763025.1	Candidatus Woesearchaeota archaeon CG10_big_fil_rev_8_21_14_0_10_32_24	775796	0.775796
GCA_002762915.1	Candidatus Woesearchaeota archaeon CG10_big_fil_rev_8_21_14_0_10_32_9	773833	0.773833
GCA_002762865.1	Candidatus Woesearchaeota archaeon CG10_big_fil_rev_8_21_14_0_10_33_12	1052514	1.05251
GCA_002762835.1	Candidatus Woesearchaeota archaeon CG10_big_fil_rev_8_21_14_0_10_34_12	587509	0.587509
GCA_002762855.1	Candidatus Woesearchaeota archaeon CG10_big_fil_rev_8_21_14_0_10_34_8	1308695	1.30869
GCA_002762845.1	Candidatus Woesearchaeota archaeon CG10_big_fil_rev_8_21_14_0_10_36_11	859335	0.859335
GCA_002762795.1	Candidatus Woesearchaeota archaeon CG10_big_fil_rev_8_21_14_0_10_37_12	1351557	1.35156
GCA_002762985.1	Candidatus Woesearchaeota archaeon CG10_big_fil_rev_8_21_14_0_10_44_13	1515128	1.51513
GCA_002762785.1	Candidatus Woesearchaeota archaeon CG10_big_fil_rev_8_21_14_0_10_45_16	1178529	1.17853
GCA_002762765.1	Candidatus Woesearchaeota archaeon CG10_big_fil_rev_8_21_14_0_10_45_5	602829	0.602829
GCA_002762745.1	Candidatus Woesearchaeota archaeon CG10_big_fil_rev_8_21_14_0_10_47_5	761835	0.761835
GCA_002762705.1	Candidatus Woesearchaeota archaeon CG11_big_fil_rev_8_21_14_0_20_43_8	1840814	1.84081
GCA_002762695.1	Candidatus Woesearchaeota archaeon CG11_big_fil_rev_8_21_14_0_20_57_5	1207421	1.20742
GCA_002254705.1	Candidatus Woesearchaeota archaeon ex4484_78	807948	0.807948
GCA_001791825.1	Candidatus Woesearchaeota archaeon RBG_13_36_6	689463	0.689463
GCA_002505945.1	Candidatus Woesearchaeota archaeon UBA119	1041545	1.04154
GCA_002505845.1	Candidatus Woesearchaeota archaeon UBA142	784936	0.784936
GCA_002503705.1	Candidatus Woesearchaeota archaeon UBA153	1238951	1.23895
GCA_002505585.1	Candidatus Woesearchaeota archaeon UBA489	766458	0.766458
GCA_002503745.1	Candidatus Woesearchaeota archaeon UBA492	830847	0.830847
GCA_002498125.1	Candidatus Woesearchaeota archaeon UBA525	1358156	1.35816
GCA_002506165.1	Candidatus Woesearchaeota archaeon UBA544	768923	0.768923
GCA_002503425.1	Candidatus Woesearchaeota archaeon UBA94	1546092	1.54609
GCA_002686195.1	Candidatus Pacearchaeota archaeon	3970381	3.97038
GCA_002686355.1	Candidatus Pacearchaeota archaeon	435653	0.435653
GCA_002687255.1	Candidatus Pacearchaeota archaeon	789008	0.789008
GCA_002687975.1	Candidatus Pacearchaeota archaeon	557092	0.557092
GCA_002688015.1	Candidatus Pacearchaeota archaeon	591970	0.59197
GCA_002688165.1	Candidatus Pacearchaeota archaeon	631855	0.631855
GCA_002688335.1	Candidatus Pacearchaeota archaeon	1043716	1.04372
GCA_002688415.1	Candidatus Pacearchaeota archaeon	803643	0.803643
GCA_002688755.1	Candidatus Pacearchaeota archaeon	632433	0.632433
GCA_002688875.1	Candidatus Pacearchaeota archaeon	1208689	1.20869
GCA_002689985.1	Candidatus Pacearchaeota archaeon	433818	0.433818
GCA_002690445.1	Candidatus Pacearchaeota archaeon	6604953	6.60495
GCA_002731115.1	Candidatus Pacearchaeota archaeon	484604	0.484604
GCA_003229945.1	Candidatus Pacearchaeota archaeon	626481	0.626481
GCA_003554465.1	Candidatus Pacearchaeota archaeon	860763	0.860763
GCA_003564875.1	Candidatus Pacearchaeota archaeon	517004	0.517004
GCA_003660825.1	Candidatus Pacearchaeota archaeon	1810844	1.81084
GCA_003660845.1	Candidatus Pacearchaeota archaeon	1670138	1.67014
GCA_003693875.1	Candidatus Pacearchaeota archaeon	515978	0.515978
GCA_003694055.1	Candidatus Pacearchaeota archaeon	994947	0.994947
GCA_002792685.1	Candidatus Pacearchaeota archaeon CG_4_10_14_0_2_um_filter_05_32_18	762947	0.762947
GCA_002792675.1	Candidatus Pacearchaeota archaeon CG_4_10_14_0_2_um_filter_30_11	501816	0.501816
GCA_002792655.1	Candidatus Pacearchaeota archaeon CG_4_10_14_0_2_um_filter_31_10	604734	0.604734
GCA_002792635.1	Candidatus Pacearchaeota archaeon CG_4_10_14_0_2_um_filter_35_33	776861	0.776861
GCA_002784645.1	Candidatus Pacearchaeota archaeon CG_4_10_14_0_8_um_filter_35_169	790440	0.79044
GCA_002788575.1	Candidatus Pacearchaeota archaeon CG_4_9_14_0_2_um_filter_30_8	419289	0.419289
GCA_002788615.1	Candidatus Pacearchaeota archaeon CG_4_9_14_0_2_um_filter_39_13	773429	0.773429
GCA_002789435.1	Candidatus Pacearchaeota archaeon CG_4_9_14_0_8_um_filter_35_24	778574	0.778574
GCA_002790875.1	Candidatus Pacearchaeota archaeon CG_4_9_14_3_um_filter_30_11	615849	0.615849
GCA_002790895.1	Candidatus Pacearchaeota archaeon CG_4_9_14_3_um_filter_31_7	458197	0.458197
GCA_002790905.1	Candidatus Pacearchaeota archaeon CG_4_9_14_3_um_filter_35_19	805816	0.805816
GCA_002780285.1	Candidatus Pacearchaeota archaeon CG06_land_8_20_14_3_00_35_12	566508	0.566508
GCA_002763285.1	Candidatus Pacearchaeota archaeon CG09_land_8_20_14_0_10_30_9	582934	0.582934
GCA_001872125.1	Candidatus Pacearchaeota archaeon CG1_02_30_18	555162	0.555162
GCA_001872145.1	Candidatus Pacearchaeota archaeon CG1_02_31_27	777415	0.777415
GCA_001872795.1	Candidatus Pacearchaeota archaeon CG1_02_32_132	772921	0.772921
GCA_001872185.1	Candidatus Pacearchaeota archaeon CG1_02_32_21	676359	0.676359
GCA_001872325.1	Candidatus Pacearchaeota archaeon CG1_02_35_32	852308	0.852308
GCA_001872315.1	Candidatus Pacearchaeota archaeon CG1_02_39_14	687729	0.687729
GCA_002763155.1	Candidatus Pacearchaeota archaeon CG10_big_fil_rev_8_21_14_0_10_30_48	650646	0.650646
GCA_002763165.1	Candidatus Pacearchaeota archaeon CG10_big_fil_rev_8_21_14_0_10_31_24	978473	0.978473
GCA_002763115.1	Candidatus Pacearchaeota archaeon CG10_big_fil_rev_8_21_14_0_10_31_59	635659	0.635659
GCA_002763105.1	Candidatus Pacearchaeota archaeon CG10_big_fil_rev_8_21_14_0_10_31_9	839586	0.839586
GCA_002763085.1	Candidatus Pacearchaeota archaeon CG10_big_fil_rev_8_21_14_0_10_32_14	1154177	1.15418
GCA_002794195.1	Candidatus Pacearchaeota archaeon CG10_big_fil_rev_8_21_14_0_10_32_42	751285	0.751285
GCA_002794175.1	Candidatus Pacearchaeota archaeon CG10_big_fil_rev_8_21_14_0_10_34_12	591010	0.59101
GCA_002763075.1	Candidatus Pacearchaeota archaeon CG10_big_fil_rev_8_21_14_0_10_34_76	914002	0.914002
GCA_002763035.1	Candidatus Pacearchaeota archaeon CG10_big_fil_rev_8_21_14_0_10_35_13	850778	0.850778
GCA_002794155.1	Candidatus Pacearchaeota archaeon CG10_big_fil_rev_8_21_14_0_10_35_219	753174	0.753174
GCA_002762735.1	Candidatus Pacearchaeota archaeon CG11_big_fil_rev_8_21_14_0_20_30_13	634285	0.634285
GCA_002254495.1	Candidatus Pacearchaeota archaeon ex4484_26	426904	0.426904
GCA_002254805.1	Candidatus Pacearchaeota archaeon ex4484_31	279432	0.279432
GCA_002254395.1	Candidatus Pacearchaeota archaeon ex4484_71	375963	0.375963
GCA_001787285.1	Candidatus Pacearchaeota archaeon RBG_13_33_26	579469	0.579469
GCA_001786395.1	Candidatus Pacearchaeota archaeon RBG_13_36_9	1591688	1.59169
GCA_001786425.1	Candidatus Pacearchaeota archaeon RBG_16_35_8	453623	0.453623
GCA_001786415.1	Candidatus Pacearchaeota archaeon RBG_19FT_COMBO_34_9	599775	0.599775
GCA_002499185.1	Candidatus Pacearchaeota archaeon UBA284	966772	0.966772
GCA_002496015.1	Candidatus Pacearchaeota archaeon UBA73	915349	0.915349
GCA_002497285.1	Candidatus Pacearchaeota archaeon UBA92	866590	0.86659
GCA_902385625.1	(uncultured archaeon)Candidatus_Pacearchaeota_archaeon_LFW-165_1	1340343	1.34034
GCA_902385655.1	(uncultured archaeon)Candidatus_Pacearchaeota_archaeon_LFW-170_1	836207	0.836207
GCA_902386025.1	(uncultured archaeon)Candidatus_Pacearchaeota_archaeon_LFW-273_1	558684	0.558684
GCA_002687775.1	Nanoarchaeota archaeon	516264	0.516264
GCA_002687825.1	Nanoarchaeota archaeon	775340	0.77534
GCA_002688095.1	Nanoarchaeota archaeon	605723	0.605723
GCA_002688395.1	Nanoarchaeota archaeon	630675	0.630675
GCA_003660885.1	Nanoarchaeota archaeon	914935	0.914935
GCA_003660925.1	Nanoarchaeota archaeon	671958	0.671958
GCA_003660945.1	Nanoarchaeota archaeon	671714	0.671714
GCA_004299525.1	Nanoarchaeota archaeon	1099676	1.09968
GCA_004285905.1	Nanoarchaeota archaeon Gua-46	408109	0.408109
GCA_000494105.1	Nanoarchaeota archaeon JGI OTU-1	1143895	1.1439
GCA_000494085.1	Nanoarchaeota archaeon JGI OTU-2	558681	0.558681
GCA_004285895.1	Nanoarchaeota archaeon M10-121	246561	0.246561
GCA_003344645.1	Nanoarchaeota archaeon NZ13-N	532337	0.532337
GCA_000405225.1	Nanoarchaeota archaeon SCGC AAA011-D5	547038	0.547038
GCA_000402515.1	Nanoarchaeota archaeon SCGC AAA011-G17	1021220	1.02122
GCA_000402255.1	Nanoarchaeota archaeon SCGC AAA011-J2	299490	0.29949
GCA_000402735.1	Nanoarchaeota archaeon SCGC AAA011-K22	577110	0.57711
GCA_000402475.1	Nanoarchaeota archaeon SCGC AAA011-L15	204081	0.204081
GCA_000380905.1	Nanoarchaeota archaeon SCGC AAA011-L22	1162239	1.16224
GCA_003663045.1	Candidatus Altiarchaeales archaeon	1171794	1.17179
GCA_003663075.1	Candidatus Altiarchaeales archaeon	684711	0.684711
GCA_003663105.1	Candidatus Altiarchaeales archaeon	805595	0.805595
GCA_003663115.1	Candidatus Altiarchaeales archaeon	1194125	1.19413
GCA_003663125.1	Candidatus Altiarchaeales archaeon	1218797	1.2188
GCA_003663165.1	Candidatus Altiarchaeales archaeon	873974	0.873974
GCA_003663175.1	Candidatus Altiarchaeales archaeon	937638	0.937638
GCA_003663205.1	Candidatus Altiarchaeales archaeon	594497	0.594497
GCA_002083985.1	Candidatus Altiarchaeales archaeon A3	1446933	1.44693
GCA_002254565.1	Candidatus Altiarchaeales archaeon ex4484_2	1395301	1.3953
GCA_002254945.1	Candidatus Altiarchaeales archaeon ex4484_43	1040602	1.0406
GCA_002254405.1	Candidatus Altiarchaeales archaeon ex4484_96	919319	0.919319
GCA_002841105.1	Candidatus Altiarchaeales archaeon HGW-Altiarchaeales-1	2012983	2.01298
GCA_002841095.1	Candidatus Altiarchaeales archaeon HGW-Altiarchaeales-2	1538931	1.53893
GCA_002842715.1	Candidatus Altiarchaeales archaeon HGW-Altiarchaeales-3	686909	0.686909
GCA_001742785.1	Candidatus Altiarchaeales archaeon IMC4	1390915	1.39091
GCA_001723835.1	Candidatus Altiarchaeales archaeon WOR_SM1_79	3188023	3.18802
GCA_001723855.1	Candidatus Altiarchaeales archaeon WOR_SM1_86-2	2087968	2.08797
GCA_001723845.1	Candidatus Altiarchaeales archaeon WOR_SM1_SCG	2549736	2.54974
GCA_003660965.1	Candidatus Micrarchaeota archaeon	812789	0.812789
GCA_003660975.1	Candidatus Micrarchaeota archaeon	1333875	1.33387
GCA_002792955.1	Candidatus Micrarchaeota archaeon CG_4_10_14_0_2_um_filter_49_7	1300634	1.30063
GCA_002792935.1	Candidatus Micrarchaeota archaeon CG_4_10_14_0_2_um_filter_55_9	698428	0.698428
GCA_002792915.1	Candidatus Micrarchaeota archaeon CG_4_10_14_0_2_um_filter_60_11	760304	0.760304
GCA_002785255.1	Candidatus Micrarchaeota archaeon CG_4_10_14_0_8_um_filter_60_7	755266	0.755266
GCA_002779685.1	Candidatus Micrarchaeota archaeon CG06_land_8_20_14_3_00_50_6	962913	0.962913
GCA_002778915.1	Candidatus Micrarchaeota archaeon CG08_land_8_20_14_0_20_49_17	1050027	1.05003
GCA_002763345.1	Candidatus Micrarchaeota archaeon CG08_land_8_20_14_0_20_59_11	789009	0.789009
GCA_002763275.1	Candidatus Micrarchaeota archaeon CG09_land_8_20_14_0_10_55_25	658716	0.658716
GCA_002763255.1	Candidatus Micrarchaeota archaeon CG09_land_8_20_14_0_10_60_16	780579	0.780579
GCA_001871475.1	Candidatus Micrarchaeota archaeon CG1_02_47_40	1154623	1.15462
GCA_001871535.1	Candidatus Micrarchaeota archaeon CG1_02_49_24	1178602	1.1786
GCA_001871495.1	Candidatus Micrarchaeota archaeon CG1_02_51_15	1132943	1.13294
GCA_001871595.1	Candidatus Micrarchaeota archaeon CG1_02_55_22	1192847	1.19285
GCA_001871605.1	Candidatus Micrarchaeota archaeon CG1_02_55_41	744456	0.744456
GCA_001871655.1	Candidatus Micrarchaeota archaeon CG1_02_60_51	833428	0.833428
GCA_002778455.1	Candidatus Micrarchaeota archaeon CG10_big_fil_rev_8_21_14_0_10_45_29	1146305	1.1463
GCA_002785565.1	Candidatus Micrarchaeota archaeon CG10_big_fil_rev_8_21_14_0_10_54_18	741440	0.74144
GCA_002778425.1	Candidatus Micrarchaeota archaeon CG10_big_fil_rev_8_21_14_0_10_59_7	840633	0.840633
GCA_002763205.1	Candidatus Micrarchaeota archaeon CG10_big_fil_rev_8_21_14_0_10_60_32	712183	0.712183
GCA_002762955.1	Candidatus Micrarchaeota archaeon CG11_big_fil_rev_8_21_14_0_20_47_5	887931	0.887931
GCA_001786585.1	Candidatus Micrarchaeota archaeon RBG_16_36_9	730230	0.73023
GCA_001784635.1	Candidatus Micrarchaeota archaeon RBG_16_49_10	916337	0.916337
GCA_002503145.1	Candidatus Micrarchaeota archaeon UBA267	912313	0.912313
GCA_002503225.1	Candidatus Micrarchaeota archaeon UBA448	876686	0.876686
GCA_002505655.1	Candidatus Micrarchaeota archaeon UBA510	975679	0.975679
GCA_002498635.1	Candidatus Micrarchaeota archaeon UBA514	747335	0.747335
GCA_002501775.1	Candidatus Micrarchaeota archaeon UBA523	972081	0.972081
GCA_002499095.1	Candidatus Micrarchaeota archaeon UBA524	815213	0.815213
GCA_002502725.1	Candidatus Micrarchaeota archaeon UBA581	891480	0.89148
GCA_002505145.1	Candidatus Micrarchaeota archaeon UBA615	867857	0.867857
GCA_002505035.1	Candidatus Micrarchaeota archaeon UBA93	764552	0.764552
GCA_002499405.1	Candidatus Micrarchaeota archaeon UBA95	764292	0.764292
GCA_002499375.1	Candidatus Micrarchaeota archaeon UBA96	1108902	1.1089
GCA_002507385.1	Candidatus Micrarchaeota archaeon UBA97	1093370	1.09337
GCA_902384455.1	(uncultured archaeon)Candidatus_Altiarchaeota_archaeon_LFW-28	2411449	2.41145
GCA_902384555.1	(uncultured archaeon)uncultured_DPANN_archaeon_LFW-29	1303632	1.30363
GCA_902384585.1	(uncultured archaeon)uncultured_DPANN_archaeon_LFW-35	1332822	1.33282
GCA_902384675.1	(uncultured archaeon)uncultured_DPANN_archaeon_LFW-46	1197762	1.19776
GCA_902384795.1	(uncultured archaeon)uncultured_DPANN_archaeon_LFW-121_3	1472780	1.47278
GCA_902384915.1	(uncultured archaeon)uncultured_DPANN_archaeon_LFW-144_2_1	577040	0.57704
GCA_902384935.1	(uncultured archaeon)uncultured_DPANN_archaeon_LFW-144_1	926732	0.926732
GCA_902385045.1	(uncultured archaeon)uncultured_DPANN_archaeon_LFW-156_1	929680	0.92968
GCA_902385155.1	(uncultured archaeon)uncultured_DPANN_archaeon_LFW-242_1	965193	0.965193
GCA_902385225.1	(uncultured archaeon)uncultured_Diapherotrites_archaeon_LFW-252_2	1054479	1.05448
GCA_902385255.1	(uncultured archaeon)uncultured_DPANN_archaeon_LFW-252_1	1159435	1.15943
GCA_902385515.1	(uncultured archaeon)Candidatus_Micrarchaeota_archaeon_LFW-125_1	824335	0.824335
GCA_902385635.1	(uncultured archaeon)Candidatus_Pacearchaeota_archaeon_LFW-170_3	594267	0.594267
GCA_902385765.1	(uncultured archaeon)Candidatus_Woesearchaeota_archaeon_LFW-252_3	1041753	1.04175
GCA_902385865.1	(uncultured archaeon)Candidatus_Pacearchaeota_archaeon_LFW-262_2	615210	0.61521
GCA_902385925.1	(uncultured archaeon)Candidatus_Pacearchaeota_archaeon_LFW-262_5	580467	0.580467
GCA_902386315.1	(uncultured archaeon)uncultured_DPANN_archaeon_LFW-281_1_2	706175	0.706175
GCA_902386345.1	(uncultured archaeon)uncultured_DPANN_archaeon_LFW-281_3_2	1077081	1.07708
GCA_902386385.1	(uncultured archaeon)uncultured_Diapherotrites_archaeon_LFW-281_4	1090173	1.09017
GCA_902386415.1	(uncultured archaeon)uncultured_DPANN_archaeon_LFW-281_5_4	635912	0.635912
GCA_902386465.1	(uncultured archaeon)uncultured_DPANN_archaeon_LFW-281_6_1	702530	0.70253
GCA_902386535.1	(uncultured archaeon)uncultured_DPANN_archaeon_LFW-281_7	1196731	1.19673
GCA_902386555.1	(uncultured archaeon)uncultured_DPANN_archaeon_LFW-283_2	1273724	1.27372
